# Supplementary material for: Unified Nanotechnology Format: One Way to Store Them All
Source: Molecules. 2021 Dec 23;27(1):63. doi: 10.3390/molecules27010063 (PMC8746876; doi:10.3390/molecules27010063)
Supplement: Supplementary file 1 [file molecules-27-00063-s001.zip]

Archive with 65 entries (39 files):
- unf-1.0.0_finalized/
- unf-1.0.0_finalized/.gitignore
- unf-1.0.0_finalized/CHANGELOG.md
- unf-1.0.0_finalized/README.md
- unf-1.0.0_finalized/converters/
- unf-1.0.0_finalized/converters/cadnano_to_unf.py
- unf-1.0.0_finalized/converters/modules/
- unf-1.0.0_finalized/converters/modules/unf_utils.py
- unf-1.0.0_finalized/converters/pdb_to_unf.py
- unf-1.0.0_finalized/docs/
- unf-1.0.0_finalized/docs/nucl_da.png
- unf-1.0.0_finalized/docs/nucl_dc.png
- unf-1.0.0_finalized/docs/nucl_dg.png
- unf-1.0.0_finalized/docs/nucl_dt.png
- unf-1.0.0_finalized/example-files/
- unf-1.0.0_finalized/example-files/cg_3ugm/
- unf-1.0.0_finalized/example-files/cg_3ugm/README.md
- unf-1.0.0_finalized/example-files/cg_3ugm/pdb/
- unf-1.0.0_finalized/example-files/cg_3ugm/pdb/3ugm.pdb
- unf-1.0.0_finalized/example-files/cg_3ugm/unf/
- unf-1.0.0_finalized/example-files/cg_3ugm/unf/3ugm.unf
- unf-1.0.0_finalized/example-files/cg_6sy6/
- unf-1.0.0_finalized/example-files/cg_6sy6/README.md
- unf-1.0.0_finalized/example-files/cg_6sy6/pdb/
- unf-1.0.0_finalized/example-files/cg_6sy6/pdb/6sy6.pdb
- unf-1.0.0_finalized/example-files/cg_6sy6/unf/
- unf-1.0.0_finalized/example-files/cg_6sy6/unf/6sy6.unf
- unf-1.0.0_finalized/example-files/cg_rna_2jyh/
- unf-1.0.0_finalized/example-files/cg_rna_2jyh/README.md
- unf-1.0.0_finalized/example-files/cg_rna_2jyh/pdb/
- unf-1.0.0_finalized/example-files/cg_rna_2jyh/pdb/2jyh.pdb
- unf-1.0.0_finalized/example-files/cg_rna_2jyh/unf/
- unf-1.0.0_finalized/example-files/cg_rna_2jyh/unf/2jyh.unf
- unf-1.0.0_finalized/example-files/convert_all_files.bat
- unf-1.0.0_finalized/example-files/hextube_cuboid/
- unf-1.0.0_finalized/example-files/hextube_cuboid/README.md
- unf-1.0.0_finalized/example-files/hextube_cuboid/cadnano/
- unf-1.0.0_finalized/example-files/hextube_cuboid/cadnano/hc_hextube.json
- unf-1.0.0_finalized/example-files/hextube_cuboid/cadnano/sq_cuboid_hole.json
- unf-1.0.0_finalized/example-files/hextube_cuboid/unf/
- unf-1.0.0_finalized/example-files/hextube_cuboid/unf/hextube_cuboid.unf
- unf-1.0.0_finalized/example-files/smiley_6ji1/
- unf-1.0.0_finalized/example-files/smiley_6ji1/README.md
- unf-1.0.0_finalized/example-files/smiley_6ji1/source_files/
- unf-1.0.0_finalized/example-files/smiley_6ji1/source_files/6ji1.pdb
- unf-1.0.0_finalized/example-files/smiley_6ji1/source_files/smileyFace.json
- unf-1.0.0_finalized/example-files/smiley_6ji1/unf/
- unf-1.0.0_finalized/example-files/smiley_6ji1/unf/smiley_6ji1.unf
- unf-1.0.0_finalized/other_scripts/
- unf-1.0.0_finalized/other_scripts/unf_add_pdb.py
- unf-1.0.0_finalized/unf-web-viewer/
- unf-1.0.0_finalized/unf-web-viewer/css/
- unf-1.0.0_finalized/unf-web-viewer/css/page_style.css
- unf-1.0.0_finalized/unf-web-viewer/index.html
- unf-1.0.0_finalized/unf-web-viewer/js/
- unf-1.0.0_finalized/unf-web-viewer/js/PDBLoader.js
- unf-1.0.0_finalized/unf-web-viewer/js/oxdna_utils.js
- unf-1.0.0_finalized/unf-web-viewer/js/pdb_utils.js
- unf-1.0.0_finalized/unf-web-viewer/js/unf_parser.js
- unf-1.0.0_finalized/unf-web-viewer/js/viewer_main.js
- unf-1.0.0_finalized/unf-web-viewer/libs/
- unf-1.0.0_finalized/unf-web-viewer/libs/jsonTree/
- unf-1.0.0_finalized/unf-web-viewer/libs/jsonTree/icons.svg
- unf-1.0.0_finalized/unf-web-viewer/libs/jsonTree/jsonTree.css
- unf-1.0.0_finalized/unf-web-viewer/libs/jsonTree/jsonTree.js
