# Supplementary material for: Unified Nanotechnology Format: One Way to Store Them All
Source: Molecules. 2021 Dec 23;27(1):63. doi: 10.3390/molecules27010063 (PMC8746876; doi:10.3390/molecules27010063)
Supplement: Supplementary file 1 [file molecules-27-00063-s001.zip › unf-1.0.0_finalized/example-files/cg_3ugm/pdb/3ugm.pdb]

HEADER    TRANSCRIPTION/DNA                       02-NOV-11   3UGM              
TITLE     STRUCTURE OF TAL EFFECTOR PTHXO1 BOUND TO ITS DNA TARGET              
COMPND    MOL_ID: 1;                                                            
COMPND   2 MOLECULE: TAL EFFECTOR AVRBS3/PTHA;                                  
COMPND   3 CHAIN: A;                                                            
COMPND   4 FRAGMENT: UNP RESIDUES 21-1043;                                      
COMPND   5 ENGINEERED: YES;                                                     
COMPND   6 MOL_ID: 2;                                                           
COMPND   7 MOLECULE: DNA-1;                                                     
COMPND   8 CHAIN: B;                                                            
COMPND   9 ENGINEERED: YES;                                                     
COMPND  10 MOL_ID: 3;                                                           
COMPND  11 MOLECULE: DNA-2;                                                     
COMPND  12 CHAIN: C;                                                            
COMPND  13 ENGINEERED: YES                                                      
SOURCE    MOL_ID: 1;                                                            
SOURCE   2 ORGANISM_SCIENTIFIC: XANTHOMONAS ORYZAE;                             
SOURCE   3 ORGANISM_TAXID: 360094;                                              
SOURCE   4 STRAIN: PXO99A;                                                      
SOURCE   5 GENE: PTHXO1, PXO_00227;                                             
SOURCE   6 EXPRESSION_SYSTEM: ESCHERICHIA COLI;                                 
SOURCE   7 EXPRESSION_SYSTEM_TAXID: 562;                                        
SOURCE   8 MOL_ID: 2;                                                           
SOURCE   9 SYNTHETIC: YES;                                                      
SOURCE  10 OTHER_DETAILS: SYNTHETIC DNA;                                        
SOURCE  11 MOL_ID: 3;                                                           
SOURCE  12 SYNTHETIC: YES;                                                      
SOURCE  13 OTHER_DETAILS: SYNTHETIC DNA                                         
KEYWDS    TAL EFFECTOR, TRANSCRIPTION-DNA COMPLEX, DNA BINDING PROTEIN          
EXPDTA    X-RAY DIFFRACTION                                                     
AUTHOR    A.N.S.MAK,P.BRADLEY,R.A.CERNADAS,A.J.BOGDANOVE,B.L.STODDARD           
REVDAT   3   22-FEB-12 3UGM    1       JRNL                                     
REVDAT   2   25-JAN-12 3UGM    1       JRNL                                     
REVDAT   1   04-JAN-12 3UGM    0                                                
JRNL        AUTH   A.N.MAK,P.BRADLEY,R.A.CERNADAS,A.J.BOGDANOVE,B.L.STODDARD    
JRNL        TITL   THE CRYSTAL STRUCTURE OF TAL EFFECTOR PTHXO1 BOUND TO ITS    
JRNL        TITL 2 DNA TARGET.                                                  
JRNL        REF    SCIENCE                       V. 335   716 2012              
JRNL        REFN                   ISSN 0036-8075                               
JRNL        PMID   22223736                                                     
JRNL        DOI    10.1126/SCIENCE.1216211                                      
REMARK   2                                                                      
REMARK   2 RESOLUTION.    3.00 ANGSTROMS.                                       
REMARK   3                                                                      
REMARK   3 REFINEMENT.                                                          
REMARK   3   PROGRAM     : CNS                                                  
REMARK   3   AUTHORS     : BRUNGER,ADAMS,CLORE,DELANO,GROS,GROSSE-              
REMARK   3               : KUNSTLEVE,JIANG,KUSZEWSKI,NILGES,PANNU,              
REMARK   3               : READ,RICE,SIMONSON,WARREN                            
REMARK   3                                                                      
REMARK   3  REFINEMENT TARGET : NULL                                            
REMARK   3                                                                      
REMARK   3  DATA USED IN REFINEMENT.                                            
REMARK   3   RESOLUTION RANGE HIGH (ANGSTROMS) : 3.00                           
REMARK   3   RESOLUTION RANGE LOW  (ANGSTROMS) : 50.00                          
REMARK   3   DATA CUTOFF            (SIGMA(F)) : 0.000                          
REMARK   3   DATA CUTOFF HIGH         (ABS(F)) : NULL                           
REMARK   3   DATA CUTOFF LOW          (ABS(F)) : NULL                           
REMARK   3   COMPLETENESS (WORKING+TEST)   (%) : 95.3                           
REMARK   3   NUMBER OF REFLECTIONS             : 25725                          
REMARK   3                                                                      
REMARK   3  FIT TO DATA USED IN REFINEMENT.                                     
REMARK   3   CROSS-VALIDATION METHOD          : NULL                            
REMARK   3   FREE R VALUE TEST SET SELECTION  : NULL                            
REMARK   3   R VALUE            (WORKING SET) : 0.266                           
REMARK   3   FREE R VALUE                     : 0.294                           
REMARK   3   FREE R VALUE TEST SET SIZE   (%) : 4.800                           
REMARK   3   FREE R VALUE TEST SET COUNT      : 1308                            
REMARK   3   ESTIMATED ERROR OF FREE R VALUE  : NULL                            
REMARK   3                                                                      
REMARK   3  FIT IN THE HIGHEST RESOLUTION BIN.                                  
REMARK   3   TOTAL NUMBER OF BINS USED           : NULL                         
REMARK   3   BIN RESOLUTION RANGE HIGH       (A) : NULL                         
REMARK   3   BIN RESOLUTION RANGE LOW        (A) : NULL                         
REMARK   3   BIN COMPLETENESS (WORKING+TEST) (%) : NULL                         
REMARK   3   REFLECTIONS IN BIN    (WORKING SET) : NULL                         
REMARK   3   BIN R VALUE           (WORKING SET) : NULL                         
REMARK   3   BIN FREE R VALUE                    : NULL                         
REMARK   3   BIN FREE R VALUE TEST SET SIZE  (%) : NULL                         
REMARK   3   BIN FREE R VALUE TEST SET COUNT     : NULL                         
REMARK   3   ESTIMATED ERROR OF BIN FREE R VALUE : NULL                         
REMARK   3                                                                      
REMARK   3  NUMBER OF NON-HYDROGEN ATOMS USED IN REFINEMENT.                    
REMARK   3   PROTEIN ATOMS            : 6085                                    
REMARK   3   NUCLEIC ACID ATOMS       : 1552                                    
REMARK   3   HETEROGEN ATOMS          : 0                                       
REMARK   3   SOLVENT ATOMS            : 216                                     
REMARK   3                                                                      
REMARK   3  B VALUES.                                                           
REMARK   3   FROM WILSON PLOT           (A**2) : NULL                           
REMARK   3   MEAN B VALUE      (OVERALL, A**2) : 85.09                          
REMARK   3   OVERALL ANISOTROPIC B VALUE.                                       
REMARK   3    B11 (A**2) : -6.63100                                             
REMARK   3    B22 (A**2) : 5.32400                                              
REMARK   3    B33 (A**2) : 1.30700                                              
REMARK   3    B12 (A**2) : 0.00000                                              
REMARK   3    B13 (A**2) : 0.00000                                              
REMARK   3    B23 (A**2) : 0.00000                                              
REMARK   3                                                                      
REMARK   3  ESTIMATED COORDINATE ERROR.                                         
REMARK   3   ESD FROM LUZZATI PLOT        (A) : NULL                            
REMARK   3   ESD FROM SIGMAA              (A) : NULL                            
REMARK   3   LOW RESOLUTION CUTOFF        (A) : NULL                            
REMARK   3                                                                      
REMARK   3  CROSS-VALIDATED ESTIMATED COORDINATE ERROR.                         
REMARK   3   ESD FROM C-V LUZZATI PLOT    (A) : NULL                            
REMARK   3   ESD FROM C-V SIGMAA          (A) : NULL                            
REMARK   3                                                                      
REMARK   3  RMS DEVIATIONS FROM IDEAL VALUES.                                   
REMARK   3   BOND LENGTHS                 (A) : NULL                            
REMARK   3   BOND ANGLES            (DEGREES) : NULL                            
REMARK   3   DIHEDRAL ANGLES        (DEGREES) : NULL                            
REMARK   3   IMPROPER ANGLES        (DEGREES) : NULL                            
REMARK   3                                                                      
REMARK   3  ISOTROPIC THERMAL MODEL : NULL                                      
REMARK   3                                                                      
REMARK   3  ISOTROPIC THERMAL FACTOR RESTRAINTS.    RMS    SIGMA                
REMARK   3   MAIN-CHAIN BOND              (A**2) : NULL  ; NULL                 
REMARK   3   MAIN-CHAIN ANGLE             (A**2) : NULL  ; NULL                 
REMARK   3   SIDE-CHAIN BOND              (A**2) : NULL  ; NULL                 
REMARK   3   SIDE-CHAIN ANGLE             (A**2) : NULL  ; NULL                 
REMARK   3                                                                      
REMARK   3  BULK SOLVENT MODELING.                                              
REMARK   3   METHOD USED : NULL                                                 
REMARK   3   KSOL        : NULL                                                 
REMARK   3   BSOL        : 84.69                                                
REMARK   3                                                                      
REMARK   3  NCS MODEL : NULL                                                    
REMARK   3                                                                      
REMARK   3  NCS RESTRAINTS.                         RMS   SIGMA/WEIGHT          
REMARK   3   GROUP  1  POSITIONAL            (A) : NULL  ; NULL                 
REMARK   3   GROUP  1  B-FACTOR           (A**2) : NULL  ; NULL                 
REMARK   3                                                                      
REMARK   3  PARAMETER FILE  1  : CNS_TOPPAR:PROTEIN_REP.PARAM                   
REMARK   3  PARAMETER FILE  2  : CNS_TOPPAR:DNA-RNA_REP.PARAM                   
REMARK   3  PARAMETER FILE  3  : CNS_TOPPAR:WATER_REP.PARAM                     
REMARK   3  PARAMETER FILE  4  : CNS_TOPPAR:ION.PARAM                           
REMARK   3  PARAMETER FILE  5  : NULL                                           
REMARK   3  TOPOLOGY FILE  1   : NULL                                           
REMARK   3  TOPOLOGY FILE  2   : NULL                                           
REMARK   3  TOPOLOGY FILE  3   : NULL                                           
REMARK   3  TOPOLOGY FILE  4   : NULL                                           
REMARK   3  TOPOLOGY FILE  5   : NULL                                           
REMARK   3                                                                      
REMARK   3  OTHER REFINEMENT REMARKS: NULL                                      
REMARK   4                                                                      
REMARK   4 3UGM COMPLIES WITH FORMAT V. 3.30, 13-JUL-11                         
REMARK 100                                                                      
REMARK 100 THIS ENTRY HAS BEEN PROCESSED BY RCSB ON 08-NOV-11.                  
REMARK 100 THE RCSB ID CODE IS RCSB068729.                                      
REMARK 200                                                                      
REMARK 200 EXPERIMENTAL DETAILS                                                 
REMARK 200  EXPERIMENT TYPE                : X-RAY DIFFRACTION                  
REMARK 200  DATE OF DATA COLLECTION        : 01-SEP-11                          
REMARK 200  TEMPERATURE           (KELVIN) : 110                                
REMARK 200  PH                             : 6.0                                
REMARK 200  NUMBER OF CRYSTALS USED        : 1                                  
REMARK 200                                                                      
REMARK 200  SYNCHROTRON              (Y/N) : Y                                  
REMARK 200  RADIATION SOURCE               : ALS                                
REMARK 200  BEAMLINE                       : 5.0.2                              
REMARK 200  X-RAY GENERATOR MODEL          : NULL                               
REMARK 200  MONOCHROMATIC OR LAUE    (M/L) : M                                  
REMARK 200  WAVELENGTH OR RANGE        (A) : 0.975                              
REMARK 200  MONOCHROMATOR                  : SINGLE CRYSTAL                     
REMARK 200  OPTICS                         : NULL                               
REMARK 200                                                                      
REMARK 200  DETECTOR TYPE                  : CCD                                
REMARK 200  DETECTOR MANUFACTURER          : ADSC QUANTUM 315                   
REMARK 200  INTENSITY-INTEGRATION SOFTWARE : HKL-2000                           
REMARK 200  DATA SCALING SOFTWARE          : SCALEPACK                          
REMARK 200                                                                      
REMARK 200  NUMBER OF UNIQUE REFLECTIONS   : 25841                              
REMARK 200  RESOLUTION RANGE HIGH      (A) : 3.000                              
REMARK 200  RESOLUTION RANGE LOW       (A) : 50.000                             
REMARK 200  REJECTION CRITERIA  (SIGMA(I)) : NULL                               
REMARK 200                                                                      
REMARK 200 OVERALL.                                                             
REMARK 200  COMPLETENESS FOR RANGE     (%) : 95.8                               
REMARK 200  DATA REDUNDANCY                : NULL                               
REMARK 200  R MERGE                    (I) : NULL                               
REMARK 200  R SYM                      (I) : NULL                               
REMARK 200  <I/SIGMA(I)> FOR THE DATA SET  : NULL                               
REMARK 200                                                                      
REMARK 200 IN THE HIGHEST RESOLUTION SHELL.                                     
REMARK 200  HIGHEST RESOLUTION SHELL, RANGE HIGH (A) : NULL                     
REMARK 200  HIGHEST RESOLUTION SHELL, RANGE LOW  (A) : NULL                     
REMARK 200  COMPLETENESS FOR SHELL     (%) : NULL                               
REMARK 200  DATA REDUNDANCY IN SHELL       : NULL                               
REMARK 200  R MERGE FOR SHELL          (I) : NULL                               
REMARK 200  R SYM FOR SHELL            (I) : NULL                               
REMARK 200  <I/SIGMA(I)> FOR SHELL         : NULL                               
REMARK 200                                                                      
REMARK 200 DIFFRACTION PROTOCOL: SINGLE WAVELENGTH                              
REMARK 200 METHOD USED TO DETERMINE THE STRUCTURE: NULL                         
REMARK 200 SOFTWARE USED: PHASES                                                
REMARK 200 STARTING MODEL: NULL                                                 
REMARK 200                                                                      
REMARK 200 REMARK: NULL                                                         
REMARK 280                                                                      
REMARK 280 CRYSTAL                                                              
REMARK 280 SOLVENT CONTENT, VS   (%): 49.85                                     
REMARK 280 MATTHEWS COEFFICIENT, VM (ANGSTROMS**3/DA): 2.45                     
REMARK 280                                                                      
REMARK 280 CRYSTALLIZATION CONDITIONS: 20MM TRIS HCL, PH 6.0, VAPOR             
REMARK 280  DIFFUSION, HANGING DROP, TEMPERATURE 298K                           
REMARK 290                                                                      
REMARK 290 CRYSTALLOGRAPHIC SYMMETRY                                            
REMARK 290 SYMMETRY OPERATORS FOR SPACE GROUP: P 21 21 21                       
REMARK 290                                                                      
REMARK 290      SYMOP   SYMMETRY                                                
REMARK 290     NNNMMM   OPERATOR                                                
REMARK 290       1555   X,Y,Z                                                   
REMARK 290       2555   -X+1/2,-Y,Z+1/2                                         
REMARK 290       3555   -X,Y+1/2,-Z+1/2                                         
REMARK 290       4555   X+1/2,-Y+1/2,-Z                                         
REMARK 290                                                                      
REMARK 290     WHERE NNN -> OPERATOR NUMBER                                     
REMARK 290           MMM -> TRANSLATION VECTOR                                  
REMARK 290                                                                      
REMARK 290 CRYSTALLOGRAPHIC SYMMETRY TRANSFORMATIONS                            
REMARK 290 THE FOLLOWING TRANSFORMATIONS OPERATE ON THE ATOM/HETATM             
REMARK 290 RECORDS IN THIS ENTRY TO PRODUCE CRYSTALLOGRAPHICALLY                
REMARK 290 RELATED MOLECULES.                                                   
REMARK 290   SMTRY1   1  1.000000  0.000000  0.000000        0.00000            
REMARK 290   SMTRY2   1  0.000000  1.000000  0.000000        0.00000            
REMARK 290   SMTRY3   1  0.000000  0.000000  1.000000        0.00000            
REMARK 290   SMTRY1   2 -1.000000  0.000000  0.000000       47.78900            
REMARK 290   SMTRY2   2  0.000000 -1.000000  0.000000        0.00000            
REMARK 290   SMTRY3   2  0.000000  0.000000  1.000000       27.32300            
REMARK 290   SMTRY1   3 -1.000000  0.000000  0.000000        0.00000            
REMARK 290   SMTRY2   3  0.000000  1.000000  0.000000      124.24050            
REMARK 290   SMTRY3   3  0.000000  0.000000 -1.000000       27.32300            
REMARK 290   SMTRY1   4  1.000000  0.000000  0.000000       47.78900            
REMARK 290   SMTRY2   4  0.000000 -1.000000  0.000000      124.24050            
REMARK 290   SMTRY3   4  0.000000  0.000000 -1.000000        0.00000            
REMARK 290                                                                      
REMARK 290 REMARK: NULL                                                         
REMARK 300                                                                      
REMARK 300 BIOMOLECULE: 1                                                       
REMARK 300 SEE REMARK 350 FOR THE AUTHOR PROVIDED AND/OR PROGRAM                
REMARK 300 GENERATED ASSEMBLY INFORMATION FOR THE STRUCTURE IN                  
REMARK 300 THIS ENTRY. THE REMARK MAY ALSO PROVIDE INFORMATION ON               
REMARK 300 BURIED SURFACE AREA.                                                 
REMARK 350                                                                      
REMARK 350 COORDINATES FOR A COMPLETE MULTIMER REPRESENTING THE KNOWN           
REMARK 350 BIOLOGICALLY SIGNIFICANT OLIGOMERIZATION STATE OF THE                
REMARK 350 MOLECULE CAN BE GENERATED BY APPLYING BIOMT TRANSFORMATIONS          
REMARK 350 GIVEN BELOW.  BOTH NON-CRYSTALLOGRAPHIC AND                          
REMARK 350 CRYSTALLOGRAPHIC OPERATIONS ARE GIVEN.                               
REMARK 350                                                                      
REMARK 350 BIOMOLECULE: 1                                                       
REMARK 350 AUTHOR DETERMINED BIOLOGICAL UNIT: TRIMERIC                          
REMARK 350 SOFTWARE DETERMINED QUATERNARY STRUCTURE: TRIMERIC                   
REMARK 350 SOFTWARE USED: PISA                                                  
REMARK 350 TOTAL BURIED SURFACE AREA: 9650 ANGSTROM**2                          
REMARK 350 SURFACE AREA OF THE COMPLEX: 46280 ANGSTROM**2                       
REMARK 350 CHANGE IN SOLVENT FREE ENERGY: -93.0 KCAL/MOL                        
REMARK 350 APPLY THE FOLLOWING TO CHAINS: A, B, C                               
REMARK 350   BIOMT1   1  1.000000  0.000000  0.000000        0.00000            
REMARK 350   BIOMT2   1  0.000000  1.000000  0.000000        0.00000            
REMARK 350   BIOMT3   1  0.000000  0.000000  1.000000        0.00000            
REMARK 465                                                                      
REMARK 465 MISSING RESIDUES                                                     
REMARK 465 THE FOLLOWING RESIDUES WERE NOT LOCATED IN THE                       
REMARK 465 EXPERIMENT. (M=MODEL NUMBER; RES=RESIDUE NAME; C=CHAIN               
REMARK 465 IDENTIFIER; SSSEQ=SEQUENCE NUMBER; I=INSERTION CODE.)                
REMARK 465                                                                      
REMARK 465   M RES C SSSEQI                                                     
REMARK 465     MET A   103                                                      
REMARK 465     ALA A   104                                                      
REMARK 465     SER A   105                                                      
REMARK 465     SER A   106                                                      
REMARK 465     HIS A   107                                                      
REMARK 465     HIS A   108                                                      
REMARK 465     HIS A   109                                                      
REMARK 465     HIS A   110                                                      
REMARK 465     HIS A   111                                                      
REMARK 465     HIS A   112                                                      
REMARK 465     SER A   113                                                      
REMARK 465     SER A   114                                                      
REMARK 465     GLY A   115                                                      
REMARK 465     LEU A   116                                                      
REMARK 465     VAL A   117                                                      
REMARK 465     PRO A   118                                                      
REMARK 465     ARG A   119                                                      
REMARK 465     GLY A   120                                                      
REMARK 465     SER A   121                                                      
REMARK 465     SER A   122                                                      
REMARK 465     GLY A   123                                                      
REMARK 465     SER A   124                                                      
REMARK 465     SER A   125                                                      
REMARK 465     MET A   126                                                      
REMARK 465     ALA A   127                                                      
REMARK 465     ALA A   128                                                      
REMARK 465     ARG A   129                                                      
REMARK 465     PRO A   130                                                      
REMARK 465     PRO A   131                                                      
REMARK 465     ARG A   132                                                      
REMARK 465     ALA A   133                                                      
REMARK 465     LYS A   134                                                      
REMARK 465     PRO A   135                                                      
REMARK 465     ALA A   136                                                      
REMARK 465     PRO A   137                                                      
REMARK 465     ARG A   138                                                      
REMARK 465     ARG A   139                                                      
REMARK 465     ARG A   140                                                      
REMARK 465     ALA A   141                                                      
REMARK 465     ALA A   142                                                      
REMARK 465     GLN A   143                                                      
REMARK 465     PRO A   144                                                      
REMARK 465     SER A   145                                                      
REMARK 465     ASP A   146                                                      
REMARK 465     ALA A   147                                                      
REMARK 465     SER A   148                                                      
REMARK 465     PRO A   149                                                      
REMARK 465     ALA A   150                                                      
REMARK 465     ALA A   151                                                      
REMARK 465     GLN A   152                                                      
REMARK 465     VAL A   153                                                      
REMARK 465     ASP A   154                                                      
REMARK 465     LEU A   155                                                      
REMARK 465     ARG A   156                                                      
REMARK 465     THR A   157                                                      
REMARK 465     LEU A   158                                                      
REMARK 465     GLY A   159                                                      
REMARK 465     TYR A   160                                                      
REMARK 465     SER A   161                                                      
REMARK 465     GLN A   162                                                      
REMARK 465     GLN A   163                                                      
REMARK 465     GLN A   164                                                      
REMARK 465     GLN A   165                                                      
REMARK 465     GLU A   166                                                      
REMARK 465     LYS A   167                                                      
REMARK 465     ILE A   168                                                      
REMARK 465     SER A   174                                                      
REMARK 465     THR A   175                                                      
REMARK 465     VAL A   176                                                      
REMARK 465     ALA A   177                                                      
REMARK 465     GLN A   178                                                      
REMARK 465     HIS A   179                                                      
REMARK 465     HIS A   180                                                      
REMARK 465     ALA A   182                                                      
REMARK 465     GLY A   185                                                      
REMARK 465     HIS A   186                                                      
REMARK 465     GLY A   187                                                      
REMARK 465     PHE A   188                                                      
REMARK 465     THR A   189                                                      
REMARK 465     HIS A   190                                                      
REMARK 465     PRO A   218                                                      
REMARK 465     GLU A   219                                                      
REMARK 465     GLY A   284                                                      
REMARK 465     ALA A   285                                                      
REMARK 465     VAL A   791                                                      
REMARK 465     LEU A   792                                                      
REMARK 465     CYS A   793                                                      
REMARK 465     GLN A   794                                                      
REMARK 465     ALA A   795                                                      
REMARK 465     HIS A   796                                                      
REMARK 465     ALA A   931                                                      
REMARK 465     HIS A   932                                                      
REMARK 465     GLY A  1049                                                      
REMARK 465     LYS A  1050                                                      
REMARK 465     GLN A  1051                                                      
REMARK 465     ALA A  1052                                                      
REMARK 465     LEU A  1053                                                      
REMARK 465     GLU A  1054                                                      
REMARK 465     THR A  1055                                                      
REMARK 465     VAL A  1056                                                      
REMARK 465     GLN A  1057                                                      
REMARK 465     ARG A  1058                                                      
REMARK 465     LEU A  1059                                                      
REMARK 465     LEU A  1060                                                      
REMARK 465     PRO A  1061                                                      
REMARK 465     VAL A  1062                                                      
REMARK 465     LEU A  1063                                                      
REMARK 465     CYS A  1064                                                      
REMARK 465     GLN A  1065                                                      
REMARK 465     ASP A  1066                                                      
REMARK 465     HIS A  1067                                                      
REMARK 465     GLY A  1068                                                      
REMARK 465     LEU A  1069                                                      
REMARK 465     THR A  1070                                                      
REMARK 465     PRO A  1071                                                      
REMARK 465     ASN A  1072                                                      
REMARK 465     GLN A  1073                                                      
REMARK 465     VAL A  1074                                                      
REMARK 465     VAL A  1075                                                      
REMARK 465     ALA A  1076                                                      
REMARK 465     ILE A  1077                                                      
REMARK 465     ALA A  1078                                                      
REMARK 465     SER A  1079                                                      
REMARK 465     ASN A  1080                                                      
REMARK 465     GLY A  1081                                                      
REMARK 465     GLY A  1082                                                      
REMARK 465     LYS A  1083                                                      
REMARK 465     GLN A  1084                                                      
REMARK 465     ALA A  1085                                                      
REMARK 465     LEU A  1086                                                      
REMARK 465     GLU A  1087                                                      
REMARK 465     SER A  1088                                                      
REMARK 465     ILE A  1089                                                      
REMARK 465     VAL A  1090                                                      
REMARK 465     ALA A  1091                                                      
REMARK 465     GLN A  1092                                                      
REMARK 465     LEU A  1093                                                      
REMARK 465     SER A  1094                                                      
REMARK 465     ARG A  1095                                                      
REMARK 465     PRO A  1096                                                      
REMARK 465     ASP A  1097                                                      
REMARK 465     PRO A  1098                                                      
REMARK 465     ALA A  1099                                                      
REMARK 465     LEU A  1100                                                      
REMARK 465     ALA A  1101                                                      
REMARK 465     ALA A  1102                                                      
REMARK 465     LEU A  1103                                                      
REMARK 465     THR A  1104                                                      
REMARK 465     ASN A  1105                                                      
REMARK 465     ASP A  1106                                                      
REMARK 465     HIS A  1107                                                      
REMARK 465     LEU A  1108                                                      
REMARK 465     VAL A  1109                                                      
REMARK 465     ALA A  1110                                                      
REMARK 465     LEU A  1111                                                      
REMARK 465     ALA A  1112                                                      
REMARK 465     CYS A  1113                                                      
REMARK 465     LEU A  1114                                                      
REMARK 465     GLY A  1115                                                      
REMARK 465     GLY A  1116                                                      
REMARK 465     ARG A  1117                                                      
REMARK 465     PRO A  1118                                                      
REMARK 465     ALA A  1119                                                      
REMARK 465     MET A  1120                                                      
REMARK 465     ASP A  1121                                                      
REMARK 465     ALA A  1122                                                      
REMARK 465     VAL A  1123                                                      
REMARK 465     LYS A  1124                                                      
REMARK 465     LYS A  1125                                                      
REMARK 465     GLY A  1126                                                      
REMARK 465     LEU A  1127                                                      
REMARK 465     PRO A  1128                                                      
REMARK 465     HIS A  1129                                                      
REMARK 465     ALA A  1130                                                      
REMARK 465     PRO A  1131                                                      
REMARK 465     GLU A  1132                                                      
REMARK 465     LEU A  1133                                                      
REMARK 465     ILE A  1134                                                      
REMARK 465     ARG A  1135                                                      
REMARK 465     ARG A  1136                                                      
REMARK 465     VAL A  1137                                                      
REMARK 465     ASN A  1138                                                      
REMARK 465     ARG A  1139                                                      
REMARK 465     ARG A  1140                                                      
REMARK 465     ILE A  1141                                                      
REMARK 465     GLY A  1142                                                      
REMARK 465     GLU A  1143                                                      
REMARK 465     ARG A  1144                                                      
REMARK 465     THR A  1145                                                      
REMARK 465     SER A  1146                                                      
REMARK 465     HIS A  1147                                                      
REMARK 465     ARG A  1148                                                      
REMARK 465     VAL A  1149                                                      
REMARK 470                                                                      
REMARK 470 MISSING ATOM                                                         
REMARK 470 THE FOLLOWING RESIDUES HAVE MISSING ATOMS (M=MODEL NUMBER;           
REMARK 470 RES=RESIDUE NAME; C=CHAIN IDENTIFIER; SSEQ=SEQUENCE NUMBER;          
REMARK 470 I=INSERTION CODE):                                                   
REMARK 470   M RES CSSEQI  ATOMS                                                
REMARK 470     LYS A 169    CG   CD   CE   NZ                                   
REMARK 470     PRO A 170    CG   CD                                             
REMARK 470     LYS A 171    CG   CD   CE   NZ                                   
REMARK 470     VAL A 172    CB   CG1  CG2                                       
REMARK 470     ARG A 173    CG   CD   NE   CZ   NH1  NH2                        
REMARK 470     GLU A 181    CG   CD   OE1  OE2                                  
REMARK 470     LEU A 183    CG   CD1  CD2                                       
REMARK 470     VAL A 184    CG1  CG2                                            
REMARK 470     HIS A 192    CG   ND1  CD2  CE1  NE2                             
REMARK 470     ILE A 193    CG1  CG2  CD1                                       
REMARK 470     VAL A 194    CB   CG1  CG2                                       
REMARK 470     LEU A 196    CB   CG   CD1  CD2                                  
REMARK 470     SER A 197    OG                                                  
REMARK 470     GLN A 198    CG   CD   OE1  NE2                                  
REMARK 470     THR A 205    CB   OG1  CG2                                       
REMARK 470     VAL A 206    CG1  CG2                                            
REMARK 470     GLN A 211    CG   CD   OE1  NE2                                  
REMARK 470     HIS A 212    CG   ND1  CD2  CE1  NE2                             
REMARK 470     ILE A 213    CG1  CG2  CD1                                       
REMARK 470     GLU A 223    CG   CD   OE1  OE2                                  
REMARK 470     LEU A 287    CG   CD1  CD2                                       
REMARK 470     GLU A 681    CG   CD   OE1  OE2                                  
REMARK 470     GLU A 715    CG   CD   OE1  OE2                                  
REMARK 470     LEU A 724    CG   CD1  CD2                                       
REMARK 470     HIS A 762    CG   ND1  CD2  CE1  NE2                             
REMARK 470     ARG A 889    CG   CD   NE   CZ   NH1  NH2                        
REMARK 470     LEU A 928    CG   CD1  CD2                                       
REMARK 470     VAL A1041    CG1  CG2                                            
REMARK 470     ILE A1043    CB   CG1  CG2  CD1                                  
REMARK 470     ALA A1044    CB                                                  
REMARK 470     ASN A1046    CG   OD1  ND2                                       
REMARK 470     SER A1047    OG                                                  
REMARK 500                                                                      
REMARK 500 GEOMETRY AND STEREOCHEMISTRY                                         
REMARK 500 SUBTOPIC: COVALENT BOND LENGTHS                                      
REMARK 500                                                                      
REMARK 500 THE STEREOCHEMICAL PARAMETERS OF THE FOLLOWING RESIDUES              
REMARK 500 HAVE VALUES WHICH DEVIATE FROM EXPECTED VALUES BY MORE               
REMARK 500 THAN 6*RMSD (M=MODEL NUMBER; RES=RESIDUE NAME; C=CHAIN               
REMARK 500 IDENTIFIER; SSEQ=SEQUENCE NUMBER; I=INSERTION CODE).                 
REMARK 500                                                                      
REMARK 500 STANDARD TABLE:                                                      
REMARK 500 FORMAT: (10X,I3,1X,2(A3,1X,A1,I4,A1,1X,A4,3X),1X,F6.3)               
REMARK 500                                                                      
REMARK 500 EXPECTED VALUES PROTEIN: ENGH AND HUBER, 1999                        
REMARK 500 EXPECTED VALUES NUCLEIC ACID: CLOWNEY ET AL 1996                     
REMARK 500                                                                      
REMARK 500  M RES CSSEQI ATM1   RES CSSEQI ATM2   DEVIATION                     
REMARK 500    LYS A 169   CA    LYS A 169   CB     -0.323                       
REMARK 500    PRO A 170   CA    PRO A 170   CB     -0.189                       
REMARK 500    PRO A 170   CA    PRO A 170   C      -0.133                       
REMARK 500    LYS A 171   CA    LYS A 171   CB     -0.202                       
REMARK 500    LYS A 171   C     LYS A 171   O      -0.126                       
REMARK 500    VAL A 172   C     VAL A 172   O      -0.150                       
REMARK 500    ALA A 191   CA    ALA A 191   CB     -0.318                       
REMARK 500    ALA A 191   CA    ALA A 191   C      -0.180                       
REMARK 500    ALA A 191   C     ALA A 191   O      -0.175                       
REMARK 500    ILE A 193   CA    ILE A 193   CB     -0.193                       
REMARK 500    PRO A 200   CA    PRO A 200   C      -0.174                       
REMARK 500    PRO A 200   C     PRO A 200   O      -0.174                       
REMARK 500    ALA A 201   N     ALA A 201   CA     -0.155                       
REMARK 500    ALA A 201   CA    ALA A 201   C      -0.228                       
REMARK 500    ALA A 202   CA    ALA A 202   CB     -0.177                       
REMARK 500    ALA A 207   CA    ALA A 207   CB     -0.162                       
REMARK 500    TYR A 210   CB    TYR A 210   CG     -0.118                       
REMARK 500    TYR A 210   CG    TYR A 210   CD2    -0.091                       
REMARK 500    TYR A 210   CG    TYR A 210   CD1    -0.125                       
REMARK 500    TYR A 210   CD1   TYR A 210   CE1    -0.115                       
REMARK 500    TYR A 210   CE1   TYR A 210   CZ     -0.087                       
REMARK 500    TYR A 210   CZ    TYR A 210   CE2    -0.141                       
REMARK 500    TYR A 210   CE2   TYR A 210   CD2    -0.128                       
REMARK 500    HIS A 212   CA    HIS A 212   CB     -0.230                       
REMARK 500    ILE A 214   CA    ILE A 214   C      -0.219                       
REMARK 500    ILE A 214   C     ILE A 214   O      -0.146                       
REMARK 500    ALA A 216   CA    ALA A 216   CB     -0.193                       
REMARK 500    CYS A 963   CB    CYS A 963   SG      0.110                       
REMARK 500     DG C  16   C6     DG C  16   O6     -0.061                       
REMARK 500     DT C  35   C4     DT C  35   C5      0.055                       
REMARK 500                                                                      
REMARK 500 REMARK: NULL                                                         
REMARK 500                                                                      
REMARK 500 GEOMETRY AND STEREOCHEMISTRY                                         
REMARK 500 SUBTOPIC: COVALENT BOND ANGLES                                       
REMARK 500                                                                      
REMARK 500 THE STEREOCHEMICAL PARAMETERS OF THE FOLLOWING RESIDUES              
REMARK 500 HAVE VALUES WHICH DEVIATE FROM EXPECTED VALUES BY MORE               
REMARK 500 THAN 6*RMSD (M=MODEL NUMBER; RES=RESIDUE NAME; C=CHAIN               
REMARK 500 IDENTIFIER; SSEQ=SEQUENCE NUMBER; I=INSERTION CODE).                 
REMARK 500                                                                      
REMARK 500 STANDARD TABLE:                                                      
REMARK 500 FORMAT: (10X,I3,1X,A3,1X,A1,I4,A1,3(1X,A4,2X),12X,F5.1)              
REMARK 500                                                                      
REMARK 500 EXPECTED VALUES PROTEIN: ENGH AND HUBER, 1999                        
REMARK 500 EXPECTED VALUES NUCLEIC ACID: CLOWNEY ET AL 1996                     
REMARK 500                                                                      
REMARK 500  M RES CSSEQI ATM1   ATM2   ATM3                                     
REMARK 500    LYS A 171   N   -  CA  -  C   ANGL. DEV. = -19.4 DEGREES          
REMARK 500    SER A 197   N   -  CA  -  C   ANGL. DEV. = -16.9 DEGREES          
REMARK 500    PRO A 200   N   -  CA  -  CB  ANGL. DEV. =  -7.9 DEGREES          
REMARK 500    PRO A 200   C   -  N   -  CD  ANGL. DEV. = -18.2 DEGREES          
REMARK 500    ALA A 201   CB  -  CA  -  C   ANGL. DEV. =  14.2 DEGREES          
REMARK 500    ALA A 201   N   -  CA  -  CB  ANGL. DEV. =   9.9 DEGREES          
REMARK 500    ALA A 202   N   -  CA  -  CB  ANGL. DEV. = -11.8 DEGREES          
REMARK 500    ALA A 202   N   -  CA  -  C   ANGL. DEV. = -17.4 DEGREES          
REMARK 500    ALA A 202   C   -  N   -  CA  ANGL. DEV. =  15.2 DEGREES          
REMARK 500    THR A 205   N   -  CA  -  C   ANGL. DEV. =  18.0 DEGREES          
REMARK 500    VAL A 206   N   -  CA  -  CB  ANGL. DEV. = -14.4 DEGREES          
REMARK 500    VAL A 206   N   -  CA  -  C   ANGL. DEV. =  17.9 DEGREES          
REMARK 500    THR A 209   N   -  CA  -  CB  ANGL. DEV. =  14.0 DEGREES          
REMARK 500    TYR A 210   N   -  CA  -  CB  ANGL. DEV. = -12.2 DEGREES          
REMARK 500    TYR A 210   CA  -  CB  -  CG  ANGL. DEV. = -12.2 DEGREES          
REMARK 500    ILE A 214   N   -  CA  -  CB  ANGL. DEV. = -15.9 DEGREES          
REMARK 500    ILE A 214   N   -  CA  -  C   ANGL. DEV. =  17.7 DEGREES          
REMARK 500    ALA A 216   CB  -  CA  -  C   ANGL. DEV. = -10.9 DEGREES          
REMARK 500    ALA A 216   N   -  CA  -  C   ANGL. DEV. =  18.7 DEGREES          
REMARK 500    LEU A 253   N   -  CA  -  C   ANGL. DEV. = -18.2 DEGREES          
REMARK 500    LEU A 287   N   -  CA  -  CB  ANGL. DEV. =  12.3 DEGREES          
REMARK 500    LEU A 289   N   -  CA  -  CB  ANGL. DEV. = -14.6 DEGREES          
REMARK 500    LEU A 289   C   -  N   -  CA  ANGL. DEV. =  18.6 DEGREES          
REMARK 500    GLY A 390   N   -  CA  -  C   ANGL. DEV. =  15.5 DEGREES          
REMARK 500    HIS A 558   CB  -  CA  -  C   ANGL. DEV. = -13.1 DEGREES          
REMARK 500    GLY A 559   N   -  CA  -  C   ANGL. DEV. =  18.6 DEGREES          
REMARK 500    ALA A 569   CB  -  CA  -  C   ANGL. DEV. =  -9.2 DEGREES          
REMARK 500    HIS A 592   N   -  CA  -  C   ANGL. DEV. = -17.2 DEGREES          
REMARK 500    GLY A 593   N   -  CA  -  C   ANGL. DEV. =  17.5 DEGREES          
REMARK 500    LEU A 594   C   -  N   -  CA  ANGL. DEV. =  17.5 DEGREES          
REMARK 500    LEU A 662   N   -  CA  -  C   ANGL. DEV. =  16.3 DEGREES          
REMARK 500    LEU A 696   N   -  CA  -  CB  ANGL. DEV. = -12.9 DEGREES          
REMARK 500    LEU A 696   CA  -  CB  -  CG  ANGL. DEV. =  16.6 DEGREES          
REMARK 500    THR A 731   N   -  CA  -  C   ANGL. DEV. = -18.8 DEGREES          
REMARK 500    PRO A 732   C   -  N   -  CA  ANGL. DEV. =  -9.3 DEGREES          
REMARK 500    SER A 740   N   -  CA  -  C   ANGL. DEV. =  19.1 DEGREES          
REMARK 500    GLY A 743   N   -  CA  -  C   ANGL. DEV. =  16.3 DEGREES          
REMARK 500    SER A 774   CB  -  CA  -  C   ANGL. DEV. = -14.4 DEGREES          
REMARK 500    ASN A 775   N   -  CA  -  C   ANGL. DEV. = -17.8 DEGREES          
REMARK 500    GLY A 831   N   -  CA  -  C   ANGL. DEV. =  17.7 DEGREES          
REMARK 500    CYS A 963   CB  -  CA  -  C   ANGL. DEV. =  10.1 DEGREES          
REMARK 500    ASP A 965   N   -  CA  -  C   ANGL. DEV. =  19.0 DEGREES          
REMARK 500    ASN A1046   N   -  CA  -  C   ANGL. DEV. = -18.1 DEGREES          
REMARK 500    SER A1047   N   -  CA  -  CB  ANGL. DEV. =  -9.6 DEGREES          
REMARK 500     DA B  23   O4' -  C1' -  N9  ANGL. DEV. =   1.8 DEGREES          
REMARK 500     DG C  19   O4' -  C1' -  N9  ANGL. DEV. =   1.8 DEGREES          
REMARK 500                                                                      
REMARK 500 REMARK: NULL                                                         
REMARK 500                                                                      
REMARK 500 GEOMETRY AND STEREOCHEMISTRY                                         
REMARK 500 SUBTOPIC: TORSION ANGLES                                             
REMARK 500                                                                      
REMARK 500 TORSION ANGLES OUTSIDE THE EXPECTED RAMACHANDRAN REGIONS:            
REMARK 500 (M=MODEL NUMBER; RES=RESIDUE NAME; C=CHAIN IDENTIFIER;               
REMARK 500 SSEQ=SEQUENCE NUMBER; I=INSERTION CODE).                             
REMARK 500                                                                      
REMARK 500 STANDARD TABLE:                                                      
REMARK 500 FORMAT:(10X,I3,1X,A3,1X,A1,I4,A1,4X,F7.2,3X,F7.2)                    
REMARK 500                                                                      
REMARK 500 EXPECTED VALUES: GJ KLEYWEGT AND TA JONES (1996). PHI/PSI-           
REMARK 500 CHOLOGY: RAMACHANDRAN REVISITED. STRUCTURE 4, 1395 - 1400            
REMARK 500                                                                      
REMARK 500  M RES CSSEQI        PSI       PHI                                   
REMARK 500    VAL A 172     -163.60    -76.84                                   
REMARK 500    LEU A 196      -85.76   -104.40                                   
REMARK 500    HIS A 199      -51.31   -133.85                                   
REMARK 500    VAL A 208       50.96     36.16                                   
REMARK 500    TYR A 210      -67.11   -124.55                                   
REMARK 500    ILE A 213       72.80     44.69                                   
REMARK 500    THR A 221      172.77    -47.48                                   
REMARK 500    ASP A 224      -71.17    -79.77                                   
REMARK 500    GLU A 247       35.38    -82.11                                   
REMARK 500    LEU A 248      -52.29   -137.06                                   
REMARK 500    ARG A 249       30.56    -82.25                                   
REMARK 500    PRO A 252       88.88    -61.79                                   
REMARK 500    ASP A 256     -161.14    -76.25                                   
REMARK 500    THR A 257      -86.16   -104.47                                   
REMARK 500    VAL A 275      -61.63    -95.89                                   
REMARK 500    ALA A 277      -72.56   -107.48                                   
REMARK 500    SER A 278        5.36    -68.51                                   
REMARK 500    LEU A 287      -16.39   -156.82                                   
REMARK 500    ASN A 288     -152.41     57.10                                   
REMARK 500    VAL A 295      -32.83    -38.79                                   
REMARK 500    SER A 299       45.36    -73.05                                   
REMARK 500    ASN A 300     -159.57   -149.49                                   
REMARK 500    GLN A 319      -72.45    -90.44                                   
REMARK 500    LEU A 323     -158.89   -120.11                                   
REMARK 500    VAL A 329        3.55    -64.66                                   
REMARK 500    THR A 343        0.89    -68.95                                   
REMARK 500    ALA A 354      -10.11   -142.24                                   
REMARK 500    SER A 367       60.88    -66.62                                   
REMARK 500    VAL A 384        0.46    -61.45                                   
REMARK 500    ALA A 388       -3.04   -145.89                                   
REMARK 500    HIS A 389      -21.60   -146.95                                   
REMARK 500    SER A 401       38.91    -79.74                                   
REMARK 500    ARG A 414      -70.79    -56.21                                   
REMARK 500    VAL A 418      -51.96    -29.48                                   
REMARK 500    CYS A 420      -16.92    -46.02                                   
REMARK 500    GLN A 421      -76.41    -85.22                                   
REMARK 500    THR A 426     -177.99    -64.55                                   
REMARK 500    VAL A 452      -18.97    -41.72                                   
REMARK 500    LEU A 453      -73.59    -78.11                                   
REMARK 500    HIS A 457      118.44   -175.38                                   
REMARK 500    ALA A 476      -72.90    -68.79                                   
REMARK 500    ALA A 500      -38.61    -39.95                                   
REMARK 500    LEU A 520      -71.98   -104.97                                   
REMARK 500    ALA A 523      -51.98   -149.48                                   
REMARK 500    PRO A 528       -0.65    -58.23                                   
REMARK 500    SER A 536       58.09   -112.30                                   
REMARK 500    LEU A 544      -50.31    -24.93                                   
REMARK 500    THR A 557      -78.01    -92.92                                   
REMARK 500    HIS A 558       32.19    -70.83                                   
REMARK 500    SER A 570       27.40    -75.81                                   
REMARK 500                                                                      
REMARK 500 THIS ENTRY HAS     105 RAMACHANDRAN OUTLIERS.                        
REMARK 500                                                                      
REMARK 500 REMARK: NULL                                                         
REMARK 500                                                                      
REMARK 500 GEOMETRY AND STEREOCHEMISTRY                                         
REMARK 500 SUBTOPIC: NON-CIS, NON-TRANS                                         
REMARK 500                                                                      
REMARK 500 THE FOLLOWING PEPTIDE BONDS DEVIATE SIGNIFICANTLY FROM BOTH          
REMARK 500 CIS AND TRANS CONFORMATION.  CIS BONDS, IF ANY, ARE LISTED           
REMARK 500 ON CISPEP RECORDS.  TRANS IS DEFINED AS 180 +/- 30 AND               
REMARK 500 CIS IS DEFINED AS 0 +/- 30 DEGREES.                                  
REMARK 500                                 MODEL     OMEGA                      
REMARK 500 LYS A  169     PRO A  170                 -149.50                    
REMARK 500 THR A  209     TYR A  210                 -145.04                    
REMARK 500 GLN A  211     HIS A  212                  123.57                    
REMARK 500 THR A  215     ALA A  216                 -148.37                    
REMARK 500 PRO A  286     LEU A  287                   54.59                    
REMARK 500 GLY A  831     LEU A  832                 -147.65                    
REMARK 500                                                                      
REMARK 500 REMARK: NULL                                                         
REMARK 500                                                                      
REMARK 500 GEOMETRY AND STEREOCHEMISTRY                                         
REMARK 500 SUBTOPIC: MAIN CHAIN PLANARITY                                       
REMARK 500                                                                      
REMARK 500 THE FOLLOWING RESIDUES HAVE A PSEUDO PLANARITY                       
REMARK 500 TORSION ANGLE, C(I) - CA(I) - N(I+1) - O(I), GREATER                 
REMARK 500 10.0 DEGREES. (M=MODEL NUMBER; RES=RESIDUE NAME;                     
REMARK 500 C=CHAIN IDENTIFIER; SSEQ=SEQUENCE NUMBER;                            
REMARK 500 I=INSERTION CODE).                                                   
REMARK 500                                                                      
REMARK 500  M RES CSSEQI        ANGLE                                           
REMARK 500    PRO A 200         13.56                                           
REMARK 500    PRO A 286         20.83                                           
REMARK 500    THR A 731         10.46                                           
REMARK 500                                                                      
REMARK 500 REMARK: NULL                                                         
REMARK 500                                                                      
REMARK 500 GEOMETRY AND STEREOCHEMISTRY                                         
REMARK 500 SUBTOPIC: CHIRAL CENTERS                                             
REMARK 500                                                                      
REMARK 500 UNEXPECTED CONFIGURATION OF THE FOLLOWING CHIRAL                     
REMARK 500 CENTER(S) USING IMPROPER CA--C--CB--N CHIRALITY                      
REMARK 500 FOR AMINO ACIDS AND C1'--O4'--N1(N9)--C2' FOR                        
REMARK 500 NUCLEIC ACIDS OR EQUIVALENT ANGLE                                    
REMARK 500 M=MODEL NUMBER; RES=RESIDUE NAME; C=CHAIN                            
REMARK 500 IDENTIFIER; SSEQ=SEQUENCE NUMBER; I=INSERTION CODE                   
REMARK 500                                                                      
REMARK 500 STANDARD TABLE:                                                      
REMARK 500 FORMAT: (10X,I3,1X,A3,1X,A1,I4,A1,6X,F5.1,6X,A1,10X,A1,3X,A16)       
REMARK 500                                                                      
REMARK 500  M RES CSSEQI    IMPROPER   EXPECTED   FOUND DETAILS                 
REMARK 500    LYS A 171        47.5      L          L   OUTSIDE RANGE           
REMARK 500    ALA A 201        23.3      L          L   OUTSIDE RANGE           
REMARK 500    ALA A 202        51.9      L          L   OUTSIDE RANGE           
REMARK 500    HIS A 276        24.6      L          L   OUTSIDE RANGE           
REMARK 500    SER A 638        21.3      L          L   OUTSIDE RANGE           
REMARK 500    LEU A 662        23.9      L          L   OUTSIDE RANGE           
REMARK 500    LEU A 720        23.8      L          L   OUTSIDE RANGE           
REMARK 500    SER A 740        21.2      L          L   OUTSIDE RANGE           
REMARK 500    ASN A 775        45.3      L          L   OUTSIDE RANGE           
REMARK 500    LEU A 788        24.1      L          L   OUTSIDE RANGE           
REMARK 500    LEU A 832        24.2      L          L   OUTSIDE RANGE           
REMARK 500    ASP A 965        21.6      L          L   OUTSIDE RANGE           
REMARK 500    ASN A1046        45.4      L          L   OUTSIDE RANGE           
REMARK 500                                                                      
REMARK 500 REMARK: NULL                                                         
REMARK 525                                                                      
REMARK 525 SOLVENT                                                              
REMARK 525                                                                      
REMARK 525 THE SOLVENT MOLECULES HAVE CHAIN IDENTIFIERS THAT                    
REMARK 525 INDICATE THE POLYMER CHAIN WITH WHICH THEY ARE MOST                  
REMARK 525 CLOSELY ASSOCIATED. THE REMARK LISTS ALL THE SOLVENT                 
REMARK 525 MOLECULES WHICH ARE MORE THAN 5A AWAY FROM THE                       
REMARK 525 NEAREST POLYMER CHAIN (M = MODEL NUMBER;                             
REMARK 525 RES=RESIDUE NAME; C=CHAIN IDENTIFIER; SSEQ=SEQUENCE                  
REMARK 525 NUMBER; I=INSERTION CODE):                                           
REMARK 525                                                                      
REMARK 525  M RES CSSEQI                                                        
REMARK 525    HOH A1186        DISTANCE =  7.06 ANGSTROMS                       
REMARK 525    HOH A1223        DISTANCE =  7.01 ANGSTROMS                       
REMARK 525    HOH B 205        DISTANCE = 10.37 ANGSTROMS                       
REMARK 525    HOH B 206        DISTANCE =  7.42 ANGSTROMS                       
REMARK 525    HOH B 207        DISTANCE =  5.44 ANGSTROMS                       
REMARK 525    HOH C 202        DISTANCE =  5.75 ANGSTROMS                       
DBREF  3UGM A  127  1149  UNP    B2SU53   B2SU53_XANOP    21   1043             
DBREF  3UGM B   -6    31  PDB    3UGM     3UGM            -6     31             
DBREF  3UGM C    1    38  PDB    3UGM     3UGM             1     38             
SEQADV 3UGM MET A  103  UNP  B2SU53              EXPRESSION TAG                 
SEQADV 3UGM ALA A  104  UNP  B2SU53              EXPRESSION TAG                 
SEQADV 3UGM SER A  105  UNP  B2SU53              EXPRESSION TAG                 
SEQADV 3UGM SER A  106  UNP  B2SU53              EXPRESSION TAG                 
SEQADV 3UGM HIS A  107  UNP  B2SU53              EXPRESSION TAG                 
SEQADV 3UGM HIS A  108  UNP  B2SU53              EXPRESSION TAG                 
SEQADV 3UGM HIS A  109  UNP  B2SU53              EXPRESSION TAG                 
SEQADV 3UGM HIS A  110  UNP  B2SU53              EXPRESSION TAG                 
SEQADV 3UGM HIS A  111  UNP  B2SU53              EXPRESSION TAG                 
SEQADV 3UGM HIS A  112  UNP  B2SU53              EXPRESSION TAG                 
SEQADV 3UGM SER A  113  UNP  B2SU53              EXPRESSION TAG                 
SEQADV 3UGM SER A  114  UNP  B2SU53              EXPRESSION TAG                 
SEQADV 3UGM GLY A  115  UNP  B2SU53              EXPRESSION TAG                 
SEQADV 3UGM LEU A  116  UNP  B2SU53              EXPRESSION TAG                 
SEQADV 3UGM VAL A  117  UNP  B2SU53              EXPRESSION TAG                 
SEQADV 3UGM PRO A  118  UNP  B2SU53              EXPRESSION TAG                 
SEQADV 3UGM ARG A  119  UNP  B2SU53              EXPRESSION TAG                 
SEQADV 3UGM GLY A  120  UNP  B2SU53              EXPRESSION TAG                 
SEQADV 3UGM SER A  121  UNP  B2SU53              EXPRESSION TAG                 
SEQADV 3UGM SER A  122  UNP  B2SU53              EXPRESSION TAG                 
SEQADV 3UGM GLY A  123  UNP  B2SU53              EXPRESSION TAG                 
SEQADV 3UGM SER A  124  UNP  B2SU53              EXPRESSION TAG                 
SEQADV 3UGM SER A  125  UNP  B2SU53              EXPRESSION TAG                 
SEQADV 3UGM MET A  126  UNP  B2SU53              EXPRESSION TAG                 
SEQADV 3UGM ARG A  173  UNP  B2SU53    GLY    67 ENGINEERED MUTATION            
SEQADV 3UGM GLN A  198  UNP  B2SU53    ARG    92 ENGINEERED MUTATION            
SEQADV 3UGM THR A  209  UNP  B2SU53    LYS   103 ENGINEERED MUTATION            
SEQADV 3UGM HIS A  212  UNP  B2SU53    ASP   106 ENGINEERED MUTATION            
SEQADV 3UGM ILE A  213  UNP  B2SU53    MET   107 ENGINEERED MUTATION            
SEQADV 3UGM THR A  215  UNP  B2SU53    ALA   109 ENGINEERED MUTATION            
SEQADV 3UGM ASP A  244  UNP  B2SU53    VAL   138 ENGINEERED MUTATION            
SEQADV 3UGM MET A  272  UNP  B2SU53    VAL   166 ENGINEERED MUTATION            
SEQRES   1 A 1047  MET ALA SER SER HIS HIS HIS HIS HIS HIS SER SER GLY          
SEQRES   2 A 1047  LEU VAL PRO ARG GLY SER SER GLY SER SER MET ALA ALA          
SEQRES   3 A 1047  ARG PRO PRO ARG ALA LYS PRO ALA PRO ARG ARG ARG ALA          
SEQRES   4 A 1047  ALA GLN PRO SER ASP ALA SER PRO ALA ALA GLN VAL ASP          
SEQRES   5 A 1047  LEU ARG THR LEU GLY TYR SER GLN GLN GLN GLN GLU LYS          
SEQRES   6 A 1047  ILE LYS PRO LYS VAL ARG SER THR VAL ALA GLN HIS HIS          
SEQRES   7 A 1047  GLU ALA LEU VAL GLY HIS GLY PHE THR HIS ALA HIS ILE          
SEQRES   8 A 1047  VAL ALA LEU SER GLN HIS PRO ALA ALA LEU GLY THR VAL          
SEQRES   9 A 1047  ALA VAL THR TYR GLN HIS ILE ILE THR ALA LEU PRO GLU          
SEQRES  10 A 1047  ALA THR HIS GLU ASP ILE VAL GLY VAL GLY LYS GLN TRP          
SEQRES  11 A 1047  SER GLY ALA ARG ALA LEU GLU ALA LEU LEU THR ASP ALA          
SEQRES  12 A 1047  GLY GLU LEU ARG GLY PRO PRO LEU GLN LEU ASP THR GLY          
SEQRES  13 A 1047  GLN LEU VAL LYS ILE ALA LYS ARG GLY GLY VAL THR ALA          
SEQRES  14 A 1047  MET GLU ALA VAL HIS ALA SER ARG ASN ALA LEU THR GLY          
SEQRES  15 A 1047  ALA PRO LEU ASN LEU THR PRO ALA GLN VAL VAL ALA ILE          
SEQRES  16 A 1047  ALA SER ASN ASN GLY GLY LYS GLN ALA LEU GLU THR VAL          
SEQRES  17 A 1047  GLN ARG LEU LEU PRO VAL LEU CYS GLN ALA HIS GLY LEU          
SEQRES  18 A 1047  THR PRO ALA GLN VAL VAL ALA ILE ALA SER HIS ASP GLY          
SEQRES  19 A 1047  GLY LYS GLN ALA LEU GLU THR MET GLN ARG LEU LEU PRO          
SEQRES  20 A 1047  VAL LEU CYS GLN ALA HIS GLY LEU PRO PRO ASP GLN VAL          
SEQRES  21 A 1047  VAL ALA ILE ALA SER ASN ILE GLY GLY LYS GLN ALA LEU          
SEQRES  22 A 1047  GLU THR VAL GLN ARG LEU LEU PRO VAL LEU CYS GLN ALA          
SEQRES  23 A 1047  HIS GLY LEU THR PRO ASP GLN VAL VAL ALA ILE ALA SER          
SEQRES  24 A 1047  HIS GLY GLY GLY LYS GLN ALA LEU GLU THR VAL GLN ARG          
SEQRES  25 A 1047  LEU LEU PRO VAL LEU CYS GLN ALA HIS GLY LEU THR PRO          
SEQRES  26 A 1047  ASP GLN VAL VAL ALA ILE ALA SER HIS ASP GLY GLY LYS          
SEQRES  27 A 1047  GLN ALA LEU GLU THR VAL GLN ARG LEU LEU PRO VAL LEU          
SEQRES  28 A 1047  CYS GLN ALA HIS GLY LEU THR PRO ASP GLN VAL VAL ALA          
SEQRES  29 A 1047  ILE ALA SER ASN GLY GLY GLY LYS GLN ALA LEU GLU THR          
SEQRES  30 A 1047  VAL GLN ARG LEU LEU PRO VAL LEU CYS GLN ALA HIS GLY          
SEQRES  31 A 1047  LEU THR PRO ASP GLN VAL VAL ALA ILE ALA SER ASN GLY          
SEQRES  32 A 1047  GLY LYS GLN ALA LEU GLU THR VAL GLN ARG LEU LEU PRO          
SEQRES  33 A 1047  VAL LEU CYS GLN ALA HIS GLY LEU THR PRO ASP GLN VAL          
SEQRES  34 A 1047  VAL ALA ILE ALA SER HIS ASP GLY GLY LYS GLN ALA LEU          
SEQRES  35 A 1047  GLU THR VAL GLN ARG LEU LEU PRO VAL LEU CYS GLN THR          
SEQRES  36 A 1047  HIS GLY LEU THR PRO ALA GLN VAL VAL ALA ILE ALA SER          
SEQRES  37 A 1047  HIS ASP GLY GLY LYS GLN ALA LEU GLU THR VAL GLN GLN          
SEQRES  38 A 1047  LEU LEU PRO VAL LEU CYS GLN ALA HIS GLY LEU THR PRO          
SEQRES  39 A 1047  ASP GLN VAL VAL ALA ILE ALA SER ASN ILE GLY GLY LYS          
SEQRES  40 A 1047  GLN ALA LEU ALA THR VAL GLN ARG LEU LEU PRO VAL LEU          
SEQRES  41 A 1047  CYS GLN ALA HIS GLY LEU THR PRO ASP GLN VAL VAL ALA          
SEQRES  42 A 1047  ILE ALA SER ASN GLY GLY GLY LYS GLN ALA LEU GLU THR          
SEQRES  43 A 1047  VAL GLN ARG LEU LEU PRO VAL LEU CYS GLN ALA HIS GLY          
SEQRES  44 A 1047  LEU THR PRO ASP GLN VAL VAL ALA ILE ALA SER ASN GLY          
SEQRES  45 A 1047  GLY GLY LYS GLN ALA LEU GLU THR VAL GLN ARG LEU LEU          
SEQRES  46 A 1047  PRO VAL LEU CYS GLN ALA HIS GLY LEU THR GLN VAL GLN          
SEQRES  47 A 1047  VAL VAL ALA ILE ALA SER ASN ILE GLY GLY LYS GLN ALA          
SEQRES  48 A 1047  LEU GLU THR VAL GLN ARG LEU LEU PRO VAL LEU CYS GLN          
SEQRES  49 A 1047  ALA HIS GLY LEU THR PRO ALA GLN VAL VAL ALA ILE ALA          
SEQRES  50 A 1047  SER HIS ASP GLY GLY LYS GLN ALA LEU GLU THR VAL GLN          
SEQRES  51 A 1047  ARG LEU LEU PRO VAL LEU CYS GLN ALA HIS GLY LEU THR          
SEQRES  52 A 1047  PRO ASP GLN VAL VAL ALA ILE ALA SER ASN GLY GLY GLY          
SEQRES  53 A 1047  LYS GLN ALA LEU GLU THR VAL GLN ARG LEU LEU PRO VAL          
SEQRES  54 A 1047  LEU CYS GLN ALA HIS GLY LEU THR GLN GLU GLN VAL VAL          
SEQRES  55 A 1047  ALA ILE ALA SER ASN ASN GLY GLY LYS GLN ALA LEU GLU          
SEQRES  56 A 1047  THR VAL GLN ARG LEU LEU PRO VAL LEU CYS GLN ALA HIS          
SEQRES  57 A 1047  GLY LEU THR PRO ASP GLN VAL VAL ALA ILE ALA SER ASN          
SEQRES  58 A 1047  GLY GLY GLY LYS GLN ALA LEU GLU THR VAL GLN ARG LEU          
SEQRES  59 A 1047  LEU PRO VAL LEU CYS GLN ALA HIS GLY LEU THR PRO ALA          
SEQRES  60 A 1047  GLN VAL VAL ALA ILE ALA SER ASN ILE GLY GLY LYS GLN          
SEQRES  61 A 1047  ALA LEU GLU THR VAL GLN ARG LEU LEU PRO VAL LEU CYS          
SEQRES  62 A 1047  GLN ASP HIS GLY LEU THR LEU ALA GLN VAL VAL ALA ILE          
SEQRES  63 A 1047  ALA SER ASN ILE GLY GLY LYS GLN ALA LEU GLU THR VAL          
SEQRES  64 A 1047  GLN ARG LEU LEU PRO VAL LEU CYS GLN ALA HIS GLY LEU          
SEQRES  65 A 1047  THR GLN ASP GLN VAL VAL ALA ILE ALA SER ASN ILE GLY          
SEQRES  66 A 1047  GLY LYS GLN ALA LEU GLU THR VAL GLN ARG LEU LEU PRO          
SEQRES  67 A 1047  VAL LEU CYS GLN ASP HIS GLY LEU THR PRO ASP GLN VAL          
SEQRES  68 A 1047  VAL ALA ILE ALA SER ASN ILE GLY GLY LYS GLN ALA LEU          
SEQRES  69 A 1047  GLU THR VAL GLN ARG LEU LEU PRO VAL LEU CYS GLN ASP          
SEQRES  70 A 1047  HIS GLY LEU THR LEU ASP GLN VAL VAL ALA ILE ALA SER          
SEQRES  71 A 1047  ASN GLY GLY LYS GLN ALA LEU GLU THR VAL GLN ARG LEU          
SEQRES  72 A 1047  LEU PRO VAL LEU CYS GLN ASP HIS GLY LEU THR PRO ASP          
SEQRES  73 A 1047  GLN VAL VAL ALA ILE ALA SER ASN SER GLY GLY LYS GLN          
SEQRES  74 A 1047  ALA LEU GLU THR VAL GLN ARG LEU LEU PRO VAL LEU CYS          
SEQRES  75 A 1047  GLN ASP HIS GLY LEU THR PRO ASN GLN VAL VAL ALA ILE          
SEQRES  76 A 1047  ALA SER ASN GLY GLY LYS GLN ALA LEU GLU SER ILE VAL          
SEQRES  77 A 1047  ALA GLN LEU SER ARG PRO ASP PRO ALA LEU ALA ALA LEU          
SEQRES  78 A 1047  THR ASN ASP HIS LEU VAL ALA LEU ALA CYS LEU GLY GLY          
SEQRES  79 A 1047  ARG PRO ALA MET ASP ALA VAL LYS LYS GLY LEU PRO HIS          
SEQRES  80 A 1047  ALA PRO GLU LEU ILE ARG ARG VAL ASN ARG ARG ILE GLY          
SEQRES  81 A 1047  GLU ARG THR SER HIS ARG VAL                                  
SEQRES   1 B   38   DT  DA  DG  DA  DT  DA  DT  DG  DC  DA  DT  DC  DT          
SEQRES   2 B   38   DC  DC  DC  DC  DC  DT  DA  DC  DT  DG  DT  DA  DC          
SEQRES   3 B   38   DA  DC  DC  DA  DC  DC  DA  DA  DA  DA  DG  DT              
SEQRES   1 C   38   DT  DT  DT  DT  DG  DG  DT  DG  DG  DT  DG  DT  DA          
SEQRES   2 C   38   DC  DA  DG  DT  DA  DG  DG  DG  DG  DG  DA  DG  DA          
SEQRES   3 C   38   DT  DG  DC  DA  DT  DA  DT  DC  DT  DA  DA  DC              
FORMUL   4  HOH   *216(H2 O)                                                    
HELIX    1   1 THR A  221  GLY A  229  1                                   9    
HELIX    2   2 SER A  233  GLY A  246  1                                  14    
HELIX    3   3 THR A  257  GLY A  267  1                                  11    
HELIX    4   4 GLY A  267  THR A  283  1                                  17    
HELIX    5   5 THR A  290  SER A  299  1                                  10    
HELIX    6   6 GLY A  302  LEU A  314  1                                  13    
HELIX    7   7 LEU A  314  ALA A  320  1                                   7    
HELIX    8   8 THR A  324  VAL A  329  1                                   6    
HELIX    9   9 GLY A  336  HIS A  355  1                                  20    
HELIX   10  10 PRO A  358  SER A  367  1                                  10    
HELIX   11  11 GLY A  370  LEU A  382  1                                  13    
HELIX   12  12 LEU A  382  GLY A  390  1                                   9    
HELIX   13  13 THR A  392  SER A  401  1                                  10    
HELIX   14  14 GLY A  404  HIS A  423  1                                  20    
HELIX   15  15 THR A  426  SER A  435  1                                  10    
HELIX   16  16 GLY A  439  GLN A  455  1                                  17    
HELIX   17  17 THR A  460  SER A  469  1                                  10    
HELIX   18  18 GLY A  472  GLN A  489  1                                  18    
HELIX   19  19 THR A  494  GLY A  505  1                                  12    
HELIX   20  20 GLY A  505  GLN A  522  1                                  18    
HELIX   21  21 THR A  527  SER A  536  1                                  10    
HELIX   22  22 GLY A  540  GLN A  556  1                                  17    
HELIX   23  23 THR A  561  ALA A  569  1                                   9    
HELIX   24  24 GLY A  573  HIS A  592  1                                  20    
HELIX   25  25 PRO A  596  SER A  604  1                                   9    
HELIX   26  26 GLY A  607  LEU A  619  1                                  13    
HELIX   27  27 PRO A  620  CYS A  623  5                                   4    
HELIX   28  28 PRO A  630  SER A  638  1                                   9    
HELIX   29  29 GLY A  642  CYS A  657  1                                  16    
HELIX   30  30 THR A  663  ALA A  671  1                                   9    
HELIX   31  31 GLY A  675  LEU A  687  1                                  13    
HELIX   32  32 LEU A  687  GLY A  695  1                                   9    
HELIX   33  33 GLN A  698  ALA A  703  1                                   6    
HELIX   34  34 GLY A  710  HIS A  728  1                                  19    
HELIX   35  35 PRO A  732  SER A  740  1                                   9    
HELIX   36  36 GLY A  743  LEU A  755  1                                  13    
HELIX   37  37 PRO A  756  ALA A  761  1                                   6    
HELIX   38  38 THR A  765  VAL A  770  1                                   6    
HELIX   39  39 GLY A  777  LEU A  789  1                                  13    
HELIX   40  40 THR A  799  SER A  808  1                                  10    
HELIX   41  41 GLY A  811  CYS A  827  1                                  17    
HELIX   42  42 PRO A  834  SER A  842  1                                   9    
HELIX   43  43 GLY A  845  ARG A  855  1                                  11    
HELIX   44  44 THR A  867  SER A  876  1                                  10    
HELIX   45  45 GLY A  879  HIS A  898  1                                  20    
HELIX   46  46 THR A  901  SER A  910  1                                  10    
HELIX   47  47 GLY A  913  GLN A  930  1                                  18    
HELIX   48  48 THR A  935  SER A  944  1                                  10    
HELIX   49  49 GLY A  947  LEU A  959  1                                  13    
HELIX   50  50 LEU A  959  ASP A  965  1                                   7    
HELIX   51  51 THR A  969  ALA A  977  1                                   9    
HELIX   52  52 GLN A  984  GLN A  998  1                                  15    
HELIX   53  53 THR A 1003  SER A 1012  1                                  10    
HELIX   54  54 GLY A 1014  ARG A 1024  1                                  11    
HELIX   55  55 LEU A 1025  ASP A 1032  1                                   8    
CISPEP   1 LEU A  203    GLY A  204          0        -0.63                     
CISPEP   2 GLY A  204    THR A  205          0         3.97                     
CISPEP   3 HIS A  212    ILE A  213          0       -10.04                     
CISPEP   4 VAL A 1041    ALA A 1042          0         0.02                     
CISPEP   5 ASN A 1046    SER A 1047          0         4.41                     
CRYST1   95.578  248.481   54.646  90.00  90.00  90.00 P 21 21 21    4          
ORIGX1      1.000000  0.000000  0.000000        0.00000                         
ORIGX2      0.000000  1.000000  0.000000        0.00000                         
ORIGX3      0.000000  0.000000  1.000000        0.00000                         
SCALE1      0.010463  0.000000  0.000000        0.00000                         
SCALE2      0.000000  0.004024  0.000000        0.00000                         
SCALE3      0.000000  0.000000  0.018300        0.00000                         
ATOM      1  N   LYS A 169      31.723 101.150  -9.895  1.00107.85           N  
ATOM      2  CA  LYS A 169      31.980  99.760 -10.040  1.00107.85           C  
ATOM      3  C   LYS A 169      30.833  98.861 -10.405  1.00107.85           C  
ATOM      4  O   LYS A 169      30.169  98.235  -9.550  1.00107.85           O  
ATOM      5  CB  LYS A 169      32.429  99.377  -8.981  1.00 63.82           C  
ATOM      6  N   PRO A 170      30.693  98.725 -11.709  1.00137.28           N  
ATOM      7  CA  PRO A 170      29.539  98.507 -12.424  1.00136.93           C  
ATOM      8  C   PRO A 170      29.265  97.148 -12.534  1.00137.19           C  
ATOM      9  O   PRO A 170      29.837  96.543 -13.335  1.00137.79           O  
ATOM     10  CB  PRO A 170      29.732  98.969 -13.669  1.00 48.22           C  
ATOM     11  N   LYS A 171      28.315  96.672 -11.772  1.00164.45           N  
ATOM     12  CA  LYS A 171      27.817  95.375 -11.896  1.00163.91           C  
ATOM     13  C   LYS A 171      27.419  95.613 -13.222  1.00164.27           C  
ATOM     14  O   LYS A 171      26.593  96.323 -13.397  1.00164.82           O  
ATOM     15  CB  LYS A 171      26.718  95.287 -11.147  1.00 52.89           C  
ATOM     16  N   VAL A 172      27.986  95.019 -14.215  1.00 97.02           N  
ATOM     17  CA  VAL A 172      27.662  95.399 -15.605  1.00 97.02           C  
ATOM     18  C   VAL A 172      26.329  94.855 -16.090  1.00 97.02           C  
ATOM     19  O   VAL A 172      25.667  94.410 -15.363  1.00 97.02           O  
ATOM     20  N   ARG A 173      26.099  94.851 -17.381  1.00104.74           N  
ATOM     21  CA  ARG A 173      24.871  94.682 -18.137  1.00104.74           C  
ATOM     22  C   ARG A 173      24.551  93.387 -18.977  1.00104.74           C  
ATOM     23  O   ARG A 173      23.861  93.394 -20.000  1.00104.74           O  
ATOM     24  CB  ARG A 173      24.848  95.764 -19.038  1.00 49.90           C  
ATOM     25  N   GLU A 181      18.889 106.161 -15.127  1.00 86.72           N  
ATOM     26  CA  GLU A 181      17.840 106.724 -14.348  1.00 86.72           C  
ATOM     27  C   GLU A 181      16.830 105.635 -13.911  1.00 86.72           C  
ATOM     28  O   GLU A 181      16.399 105.541 -12.749  1.00 86.72           O  
ATOM     29  CB  GLU A 181      17.197 107.845 -15.144  1.00 63.62           C  
ATOM     30  N   LEU A 183      19.801 104.205 -11.281  1.00 99.27           N  
ATOM     31  CA  LEU A 183      19.972 103.966  -9.912  1.00 99.27           C  
ATOM     32  C   LEU A 183      19.277 105.085  -9.316  1.00 99.27           C  
ATOM     33  O   LEU A 183      18.229 105.458  -9.729  1.00 99.27           O  
ATOM     34  CB  LEU A 183      21.383 104.063  -9.567  1.00 72.26           C  
ATOM     35  N   VAL A 184      19.948 105.640  -8.343  1.00109.25           N  
ATOM     36  CA  VAL A 184      19.530 106.757  -7.599  1.00109.25           C  
ATOM     37  C   VAL A 184      20.818 107.505  -7.561  1.00109.25           C  
ATOM     38  O   VAL A 184      21.452 107.589  -8.577  1.00109.25           O  
ATOM     39  CB  VAL A 184      19.124 106.328  -6.270  1.00109.69           C  
ATOM     40  N   ALA A 191      20.775 107.769  -0.362  1.00 87.50           N  
ATOM     41  CA  ALA A 191      20.549 108.283  -1.580  1.00 87.50           C  
ATOM     42  C   ALA A 191      21.639 107.796  -2.199  1.00 87.50           C  
ATOM     43  O   ALA A 191      22.144 108.410  -2.891  1.00 87.50           O  
ATOM     44  CB  ALA A 191      20.669 109.477  -1.512  1.00 57.40           C  
ATOM     45  N   HIS A 192      21.966 106.579  -1.928  1.00139.33           N  
ATOM     46  CA  HIS A 192      22.979 105.670  -2.550  1.00139.33           C  
ATOM     47  C   HIS A 192      22.814 105.106  -3.950  1.00139.33           C  
ATOM     48  O   HIS A 192      21.784 104.626  -4.306  1.00139.33           O  
ATOM     49  CB  HIS A 192      23.052 104.514  -1.723  1.00 65.52           C  
ATOM     50  N   ILE A 193      23.853 104.979  -4.720  1.00172.62           N  
ATOM     51  CA  ILE A 193      23.605 104.408  -5.998  1.00172.62           C  
ATOM     52  C   ILE A 193      23.060 103.137  -5.553  1.00172.62           C  
ATOM     53  O   ILE A 193      23.186 102.822  -4.436  1.00172.62           O  
ATOM     54  CB  ILE A 193      24.788 104.211  -6.620  1.00 62.21           C  
ATOM     55  N   VAL A 194      22.438 102.393  -6.461  1.00187.51           N  
ATOM     56  CA  VAL A 194      21.856 101.107  -6.125  1.00187.51           C  
ATOM     57  C   VAL A 194      22.585 100.148  -5.205  1.00187.51           C  
ATOM     58  O   VAL A 194      22.017  99.656  -4.230  1.00187.51           O  
ATOM     59  N   ALA A 195      23.849  99.881  -5.517  1.00187.92           N  
ATOM     60  CA  ALA A 195      24.662  98.975  -4.715  1.00187.92           C  
ATOM     61  C   ALA A 195      24.945  99.721  -3.415  1.00187.92           C  
ATOM     62  O   ALA A 195      25.990 100.355  -3.268  1.00187.92           O  
ATOM     63  CB  ALA A 195      25.960  98.650  -5.436  1.00 99.44           C  
ATOM     64  N   LEU A 196      24.008  99.642  -2.476  1.00119.43           N  
ATOM     65  CA  LEU A 196      24.155 100.306  -1.195  1.00119.43           C  
ATOM     66  C   LEU A 196      24.503  99.341  -0.078  1.00119.43           C  
ATOM     67  O   LEU A 196      25.675  99.144   0.242  1.00119.43           O  
ATOM     68  N   SER A 197      23.479  98.736   0.515  1.00162.97           N  
ATOM     69  CA  SER A 197      23.677  97.785   1.603  1.00162.97           C  
ATOM     70  C   SER A 197      23.833  96.587   0.672  1.00162.97           C  
ATOM     71  O   SER A 197      22.846  96.008   0.218  1.00162.97           O  
ATOM     72  CB  SER A 197      22.439  97.723   2.484  1.00 77.47           C  
ATOM     73  N   GLN A 198      25.079  96.220   0.393  1.00130.03           N  
ATOM     74  CA  GLN A 198      25.367  95.090  -0.483  1.00130.03           C  
ATOM     75  C   GLN A 198      24.565  93.921   0.079  1.00130.03           C  
ATOM     76  O   GLN A 198      24.837  93.442   1.179  1.00130.03           O  
ATOM     77  CB  GLN A 198      26.856  94.870  -0.263  1.00122.39           C  
ATOM     78  N   HIS A 199      23.576  93.468  -0.684  1.00136.87           N  
ATOM     79  CA  HIS A 199      22.731  92.356  -0.262  1.00136.87           C  
ATOM     80  C   HIS A 199      22.633  91.431  -1.470  1.00136.87           C  
ATOM     81  O   HIS A 199      22.875  90.228  -1.363  1.00136.87           O  
ATOM     82  CB  HIS A 199      21.445  92.876   0.383  1.00186.83           C  
ATOM     83  CG  HIS A 199      20.875  91.958   1.420  1.00186.83           C  
ATOM     84  ND1 HIS A 199      21.302  90.658   1.578  1.00186.83           N  
ATOM     85  CD2 HIS A 199      19.912  92.154   2.351  1.00186.83           C  
ATOM     86  CE1 HIS A 199      20.627  90.091   2.562  1.00186.83           C  
ATOM     87  NE2 HIS A 199      19.777  90.978   3.048  1.00186.83           N  
ATOM     88  N   PRO A 200      22.277  91.998  -2.617  1.00 90.50           N  
ATOM     89  CA  PRO A 200      22.148  91.246  -3.809  1.00 90.50           C  
ATOM     90  C   PRO A 200      21.942  91.879  -4.984  1.00 90.50           C  
ATOM     91  O   PRO A 200      22.248  92.887  -4.971  1.00 90.50           O  
ATOM     92  CB  PRO A 200      20.847  90.550  -3.399  1.00173.67           C  
ATOM     93  CG  PRO A 200      20.156  91.529  -2.515  1.00173.67           C  
ATOM     94  CD  PRO A 200      21.063  92.718  -2.453  1.00173.67           C  
ATOM     95  N   ALA A 201      21.858  91.263  -6.052  1.00104.02           N  
ATOM     96  CA  ALA A 201      22.085  92.026  -7.085  1.00104.02           C  
ATOM     97  C   ALA A 201      20.990  91.989  -7.780  1.00104.02           C  
ATOM     98  O   ALA A 201      20.982  92.373  -8.872  1.00104.02           O  
ATOM     99  CB  ALA A 201      23.481  92.098  -7.686  1.00 55.32           C  
ATOM    100  N   ALA A 202      20.033  91.417  -7.080  1.00121.70           N  
ATOM    101  CA  ALA A 202      18.760  90.912  -7.323  1.00121.70           C  
ATOM    102  C   ALA A 202      18.144  92.185  -7.250  1.00121.70           C  
ATOM    103  O   ALA A 202      17.795  92.486  -6.213  1.00121.70           O  
ATOM    104  CB  ALA A 202      18.545  90.342  -6.126  1.00 39.07           C  
ATOM    105  N   LEU A 203      18.185  93.008  -8.320  1.00129.43           N  
ATOM    106  CA  LEU A 203      17.624  94.415  -8.539  1.00129.43           C  
ATOM    107  C   LEU A 203      17.815  94.843 -10.045  1.00129.43           C  
ATOM    108  O   LEU A 203      18.631  94.340 -10.660  1.00129.43           O  
ATOM    109  CB  LEU A 203      18.302  95.422  -7.607  1.00 86.64           C  
ATOM    110  CG  LEU A 203      18.045  95.239  -6.109  1.00 86.64           C  
ATOM    111  CD1 LEU A 203      18.891  96.208  -5.298  1.00 86.64           C  
ATOM    112  CD2 LEU A 203      16.569  95.412  -5.791  1.00 86.64           C  
ATOM    113  N   GLY A 204      16.970  95.740 -10.543  1.00112.01           N  
ATOM    114  CA  GLY A 204      15.888  96.319  -9.766  1.00112.01           C  
ATOM    115  C   GLY A 204      14.829  95.248  -9.584  1.00112.01           C  
ATOM    116  O   GLY A 204      14.865  94.234 -10.281  1.00112.01           O  
ATOM    117  N   THR A 205      13.914  95.427  -8.635  1.00 83.03           N  
ATOM    118  CA  THR A 205      13.813  96.621  -7.815  1.00 82.65           C  
ATOM    119  C   THR A 205      13.460  98.035  -8.230  1.00 82.91           C  
ATOM    120  O   THR A 205      14.016  99.001  -7.707  1.00 83.78           O  
ATOM    121  N   VAL A 206      12.531  98.158  -9.173  1.00115.08           N  
ATOM    122  CA  VAL A 206      12.106  99.469  -9.654  1.00114.84           C  
ATOM    123  C   VAL A 206      11.015 100.387  -9.102  1.00115.47           C  
ATOM    124  O   VAL A 206      10.488 101.219  -9.841  1.00115.28           O  
ATOM    125  CB  VAL A 206      11.769  99.047 -11.081  1.00115.22           C  
ATOM    126  N   ALA A 207      10.652 100.246  -7.830  1.00104.12           N  
ATOM    127  CA  ALA A 207       9.636 101.014  -7.347  1.00103.76           C  
ATOM    128  C   ALA A 207      10.384 102.244  -7.078  1.00103.44           C  
ATOM    129  O   ALA A 207      10.065 103.127  -6.451  1.00105.24           O  
ATOM    130  CB  ALA A 207       8.995 100.571  -6.235  1.00 18.73           C  
ATOM    131  N   VAL A 208      11.522 102.187  -7.762  1.00 68.58           N  
ATOM    132  CA  VAL A 208      12.571 103.155  -7.650  1.00 66.99           C  
ATOM    133  C   VAL A 208      12.522 103.504  -6.191  1.00 67.01           C  
ATOM    134  O   VAL A 208      12.449 104.684  -5.849  1.00 66.72           O  
ATOM    135  CB  VAL A 208      12.197 104.479  -8.338  1.00135.87           C  
ATOM    136  CG1 VAL A 208      13.182 105.573  -7.954  1.00135.87           C  
ATOM    137  CG2 VAL A 208      12.153 104.298  -9.848  1.00135.87           C  
ATOM    138  N   THR A 209      12.538 102.509  -5.302  1.00112.99           N  
ATOM    139  CA  THR A 209      12.323 102.929  -4.037  1.00113.57           C  
ATOM    140  C   THR A 209      12.656 101.717  -3.227  1.00114.50           C  
ATOM    141  O   THR A 209      12.161 100.713  -3.311  1.00114.68           O  
ATOM    142  CB  THR A 209      11.017 103.585  -3.551  1.00 69.43           C  
ATOM    143  OG1 THR A 209      11.099 103.831  -2.143  1.00 69.43           O  
ATOM    144  CG2 THR A 209       9.854 102.611  -3.670  1.00 69.43           C  
ATOM    145  N   TYR A 210      13.550 101.991  -2.373  1.00120.02           N  
ATOM    146  CA  TYR A 210      14.589 101.339  -1.830  1.00120.47           C  
ATOM    147  C   TYR A 210      14.819 101.135  -0.414  1.00120.96           C  
ATOM    148  O   TYR A 210      15.007 100.047  -0.018  1.00120.90           O  
ATOM    149  CB  TYR A 210      15.642 102.077  -2.447  1.00120.53           C  
ATOM    150  CG  TYR A 210      15.865 101.322  -3.597  1.00120.53           C  
ATOM    151  CD1 TYR A 210      15.166 100.289  -3.789  1.00120.53           C  
ATOM    152  CD2 TYR A 210      16.840 101.555  -4.418  1.00120.53           C  
ATOM    153  CE1 TYR A 210      15.469  99.485  -4.730  1.00120.53           C  
ATOM    154  CE2 TYR A 210      17.093 100.793  -5.391  1.00120.53           C  
ATOM    155  CZ  TYR A 210      16.429  99.759  -5.554  1.00120.53           C  
ATOM    156  OH  TYR A 210      16.736  98.952  -6.592  1.00120.53           O  
ATOM    157  N   GLN A 211      15.096 102.136   0.401  1.00108.86           N  
ATOM    158  CA  GLN A 211      15.756 101.838   1.705  1.00108.80           C  
ATOM    159  C   GLN A 211      15.251 100.555   2.468  1.00109.35           C  
ATOM    160  O   GLN A 211      14.046 100.375   2.640  1.00110.01           O  
ATOM    161  CB  GLN A 211      15.654 103.061   2.620  1.00106.92           C  
ATOM    162  N   HIS A 212      16.175  99.659   2.871  1.00 84.06           N  
ATOM    163  CA  HIS A 212      16.384  99.203   4.161  1.00 84.06           C  
ATOM    164  C   HIS A 212      17.135 100.268   4.775  1.00 84.06           C  
ATOM    165  O   HIS A 212      18.016 100.725   4.180  1.00 84.06           O  
ATOM    166  CB  HIS A 212      17.035  98.073   4.112  1.00 95.72           C  
ATOM    167  N   ILE A 213      16.765 100.634   5.996  1.00170.02           N  
ATOM    168  CA  ILE A 213      15.523 100.156   6.624  1.00170.02           C  
ATOM    169  C   ILE A 213      15.048  98.685   6.593  1.00170.02           C  
ATOM    170  O   ILE A 213      14.089  98.343   5.900  1.00170.02           O  
ATOM    171  CB  ILE A 213      14.344 101.013   6.158  1.00 50.73           C  
ATOM    172  N   ILE A 214      15.727  97.842   7.365  1.00105.85           N  
ATOM    173  CA  ILE A 214      15.240  96.631   7.892  1.00105.85           C  
ATOM    174  C   ILE A 214      15.184  96.248   9.139  1.00105.85           C  
ATOM    175  O   ILE A 214      15.869  96.669   9.864  1.00105.85           O  
ATOM    176  CB  ILE A 214      16.239  95.743   7.125  1.00174.61           C  
ATOM    177  CG1 ILE A 214      16.138  96.003   5.621  1.00174.61           C  
ATOM    178  CG2 ILE A 214      15.993  94.275   7.435  1.00174.61           C  
ATOM    179  CD1 ILE A 214      17.254  95.374   4.817  1.00174.61           C  
ATOM    180  N   THR A 215      14.067  95.626   9.484  1.00142.93           N  
ATOM    181  CA  THR A 215      13.658  95.431  10.868  1.00142.93           C  
ATOM    182  C   THR A 215      13.020  94.083  10.793  1.00142.93           C  
ATOM    183  O   THR A 215      11.827  93.891  11.030  1.00142.93           O  
ATOM    184  CB  THR A 215      12.621  96.472  11.309  1.00127.57           C  
ATOM    185  OG1 THR A 215      11.750  96.778  10.212  1.00127.57           O  
ATOM    186  CG2 THR A 215      13.310  97.746  11.774  1.00127.57           C  
ATOM    187  N   ALA A 216      13.878  93.148  10.439  1.00182.19           N  
ATOM    188  CA  ALA A 216      13.572  92.046   9.726  1.00182.19           C  
ATOM    189  C   ALA A 216      12.356  91.251   9.721  1.00182.19           C  
ATOM    190  O   ALA A 216      11.643  91.145   8.767  1.00182.19           O  
ATOM    191  CB  ALA A 216      14.430  91.120  10.134  1.00 66.09           C  
ATOM    192  N   LEU A 217      12.157  90.723  10.904  1.00154.56           N  
ATOM    193  CA  LEU A 217      11.151  89.815  11.332  1.00154.56           C  
ATOM    194  C   LEU A 217      11.069  88.708  10.334  1.00154.56           C  
ATOM    195  O   LEU A 217      12.083  88.175   9.929  1.00154.56           O  
ATOM    196  CB  LEU A 217       9.798  90.515  11.485  1.00 65.50           C  
ATOM    197  CG  LEU A 217       9.699  91.563  12.596  1.00 65.50           C  
ATOM    198  CD1 LEU A 217       8.359  92.279  12.540  1.00 65.50           C  
ATOM    199  CD2 LEU A 217       9.914  90.924  13.959  1.00 65.50           C  
ATOM    200  N   ALA A 220      11.772  88.069   6.821  1.00121.22           N  
ATOM    201  CA  ALA A 220      11.895  86.824   6.072  1.00121.22           C  
ATOM    202  C   ALA A 220      13.017  86.907   5.043  1.00121.22           C  
ATOM    203  O   ALA A 220      13.826  87.835   5.067  1.00121.22           O  
ATOM    204  CB  ALA A 220      10.577  86.479   5.397  1.00 87.20           C  
ATOM    205  N   THR A 221      13.059  85.933   4.141  1.00 86.03           N  
ATOM    206  CA  THR A 221      14.082  85.894   3.102  1.00 83.13           C  
ATOM    207  C   THR A 221      14.228  87.251   2.421  1.00 80.89           C  
ATOM    208  O   THR A 221      13.445  88.168   2.669  1.00 80.43           O  
ATOM    209  CB  THR A 221      13.765  84.827   2.037  1.00 80.24           C  
ATOM    210  OG1 THR A 221      12.989  85.414   0.985  1.00 79.54           O  
ATOM    211  CG2 THR A 221      12.986  83.675   2.654  1.00 79.60           C  
ATOM    212  N   HIS A 222      15.234  87.370   1.561  1.00 84.20           N  
ATOM    213  CA  HIS A 222      15.476  88.571   0.867  1.00 84.72           C  
ATOM    214  C   HIS A 222      14.516  88.455  -0.298  1.00 80.50           C  
ATOM    215  O   HIS A 222      13.874  89.455  -0.672  1.00 81.22           O  
ATOM    216  CB  HIS A 222      16.917  88.737   0.425  1.00165.95           C  
ATOM    217  CG  HIS A 222      17.282  90.154   0.078  1.00173.42           C  
ATOM    218  ND1 HIS A 222      18.302  90.443  -0.815  1.00176.90           N  
ATOM    219  CD2 HIS A 222      16.805  91.359   0.494  1.00167.63           C  
ATOM    220  CE1 HIS A 222      18.427  91.751  -0.928  1.00169.94           C  
ATOM    221  NE2 HIS A 222      17.530  92.338  -0.143  1.00163.55           N  
ATOM    222  N   GLU A 223      14.376  87.244  -0.836  1.00114.21           N  
ATOM    223  CA  GLU A 223      13.503  86.971  -1.979  1.00116.04           C  
ATOM    224  C   GLU A 223      12.052  87.437  -1.836  1.00119.81           C  
ATOM    225  O   GLU A 223      11.379  87.712  -2.833  1.00122.36           O  
ATOM    226  CB  GLU A 223      13.533  85.490  -2.288  1.00 64.96           C  
ATOM    227  N   ASP A 224      11.576  87.500  -0.595  1.00107.76           N  
ATOM    228  CA  ASP A 224      10.217  87.937  -0.267  1.00103.72           C  
ATOM    229  C   ASP A 224      10.103  89.460  -0.282  1.00 99.65           C  
ATOM    230  O   ASP A 224       9.479  90.023  -1.176  1.00100.84           O  
ATOM    231  CB  ASP A 224       9.823  87.422   1.114  1.00113.42           C  
ATOM    232  CG  ASP A 224       9.655  85.927   1.142  1.00116.15           C  
ATOM    233  OD1 ASP A 224      10.136  85.287   0.183  1.00114.63           O  
ATOM    234  OD2 ASP A 224       9.060  85.400   2.119  1.00116.66           O  
ATOM    235  N   ILE A 225      10.702  90.121   0.709  1.00 75.66           N  
ATOM    236  CA  ILE A 225      10.686  91.600   0.813  1.00 68.92           C  
ATOM    237  C   ILE A 225      11.049  92.268  -0.542  1.00 63.30           C  
ATOM    238  O   ILE A 225      10.399  93.200  -0.972  1.00 58.68           O  
ATOM    239  CB  ILE A 225      11.628  92.089   1.976  1.00 76.51           C  
ATOM    240  CG1 ILE A 225      13.052  91.533   1.793  1.00 76.55           C  
ATOM    241  CG2 ILE A 225      11.051  91.640   3.317  1.00 74.91           C  
ATOM    242  CD1 ILE A 225      14.087  92.156   2.707  1.00 78.50           C  
ATOM    243  N   VAL A 226      12.097  91.793  -1.200  1.00 63.88           N  
ATOM    244  CA  VAL A 226      12.423  92.265  -2.538  1.00 60.34           C  
ATOM    245  C   VAL A 226      11.201  92.043  -3.420  1.00 58.21           C  
ATOM    246  O   VAL A 226      10.728  92.952  -4.103  1.00 53.96           O  
ATOM    247  CB  VAL A 226      13.546  91.457  -3.173  1.00 49.95           C  
ATOM    248  CG1 VAL A 226      13.687  91.842  -4.624  1.00 46.64           C  
ATOM    249  CG2 VAL A 226      14.839  91.765  -2.385  1.00 55.57           C  
ATOM    250  N   GLY A 227      10.694  90.813  -3.417  1.00 74.73           N  
ATOM    251  CA  GLY A 227       9.512  90.487  -4.201  1.00 69.54           C  
ATOM    252  C   GLY A 227       8.313  91.381  -3.905  1.00 67.99           C  
ATOM    253  O   GLY A 227       7.312  91.317  -4.590  1.00 73.08           O  
ATOM    254  N   VAL A 228       8.422  92.252  -2.911  1.00 76.10           N  
ATOM    255  CA  VAL A 228       7.322  93.128  -2.512  1.00 71.73           C  
ATOM    256  C   VAL A 228       7.575  94.598  -2.826  1.00 71.93           C  
ATOM    257  O   VAL A 228       6.634  95.317  -3.197  1.00 72.42           O  
ATOM    258  CB  VAL A 228       7.011  92.905  -1.037  1.00 45.04           C  
ATOM    259  CG1 VAL A 228       6.574  94.149  -0.368  1.00 44.08           C  
ATOM    260  CG2 VAL A 228       5.950  91.876  -0.922  1.00 42.21           C  
ATOM    261  N   GLY A 229       8.821  95.046  -2.666  1.00 48.87           N  
ATOM    262  CA  GLY A 229       9.172  96.396  -3.050  1.00 46.45           C  
ATOM    263  C   GLY A 229       9.458  96.354  -4.548  1.00 46.57           C  
ATOM    264  O   GLY A 229      10.156  97.217  -5.061  1.00 49.92           O  
ATOM    265  N   LYS A 230       8.969  95.341  -5.264  1.00 55.33           N  
ATOM    266  CA  LYS A 230       9.146  95.265  -6.723  1.00 54.33           C  
ATOM    267  C   LYS A 230       7.858  95.837  -7.364  1.00 50.98           C  
ATOM    268  O   LYS A 230       7.818  96.171  -8.566  1.00 46.03           O  
ATOM    269  CB  LYS A 230       9.306  93.781  -7.130  1.00 81.74           C  
ATOM    270  CG  LYS A 230       9.863  93.534  -8.538  1.00 83.93           C  
ATOM    271  CD  LYS A 230       8.913  92.717  -9.429  1.00 85.73           C  
ATOM    272  CE  LYS A 230       9.359  91.252  -9.592  1.00 85.26           C  
ATOM    273  NZ  LYS A 230       8.901  90.403  -8.435  1.00 88.90           N  
ATOM    274  N   GLN A 231       6.840  95.982  -6.510  1.00 68.86           N  
ATOM    275  CA  GLN A 231       5.462  96.302  -6.871  1.00 66.92           C  
ATOM    276  C   GLN A 231       5.059  97.723  -6.794  1.00 69.04           C  
ATOM    277  O   GLN A 231       5.663  98.445  -6.057  1.00 75.11           O  
ATOM    278  CB  GLN A 231       4.566  95.533  -5.904  1.00 48.05           C  
ATOM    279  CG  GLN A 231       4.957  94.048  -5.652  1.00 44.18           C  
ATOM    280  CD  GLN A 231       5.179  93.322  -6.958  1.00 40.79           C  
ATOM    281  OE1 GLN A 231       4.354  93.403  -7.917  1.00 36.66           O  
ATOM    282  NE2 GLN A 231       6.317  92.645  -7.039  1.00 42.42           N  
ATOM    283  N   TRP A 232       4.053  98.148  -7.544  1.00 53.46           N  
ATOM    284  CA  TRP A 232       3.523  99.495  -7.336  1.00 51.99           C  
ATOM    285  C   TRP A 232       3.246  99.467  -5.802  1.00 55.67           C  
ATOM    286  O   TRP A 232       2.755  98.457  -5.227  1.00 63.27           O  
ATOM    287  CB  TRP A 232       2.183  99.637  -8.045  1.00 53.27           C  
ATOM    288  CG  TRP A 232       1.017  98.971  -7.255  1.00 51.17           C  
ATOM    289  CD1 TRP A 232       0.694  97.634  -7.208  1.00 49.80           C  
ATOM    290  CD2 TRP A 232       0.141  99.613  -6.327  1.00 50.41           C  
ATOM    291  NE1 TRP A 232      -0.323  97.411  -6.321  1.00 48.61           N  
ATOM    292  CE2 TRP A 232      -0.685  98.611  -5.766  1.00 50.53           C  
ATOM    293  CE3 TRP A 232      -0.025 100.938  -5.908  1.00 49.27           C  
ATOM    294  CZ2 TRP A 232      -1.669  98.903  -4.810  1.00 51.87           C  
ATOM    295  CZ3 TRP A 232      -0.970 101.232  -4.979  1.00 49.59           C  
ATOM    296  CH2 TRP A 232      -1.798 100.222  -4.433  1.00 51.77           C  
ATOM    297  N   SER A 233       3.533 100.549  -5.114  1.00 52.42           N  
ATOM    298  CA  SER A 233       3.293 100.621  -3.634  1.00 52.90           C  
ATOM    299  C   SER A 233       4.197  99.747  -2.774  1.00 55.25           C  
ATOM    300  O   SER A 233       3.825  99.385  -1.669  1.00 59.89           O  
ATOM    301  CB  SER A 233       1.801 100.310  -3.274  1.00 39.06           C  
ATOM    302  OG  SER A 233       1.574  98.923  -2.941  1.00 37.58           O  
ATOM    303  N   GLY A 234       5.403  99.463  -3.253  1.00 66.67           N  
ATOM    304  CA  GLY A 234       6.354  98.610  -2.533  1.00 69.56           C  
ATOM    305  C   GLY A 234       6.698  99.034  -1.126  1.00 72.13           C  
ATOM    306  O   GLY A 234       6.335  98.359  -0.153  1.00 74.42           O  
ATOM    307  N   ALA A 235       7.410 100.151  -1.024  1.00 59.25           N  
ATOM    308  CA  ALA A 235       7.790 100.691   0.275  1.00 57.88           C  
ATOM    309  C   ALA A 235       6.618 100.835   1.229  1.00 59.55           C  
ATOM    310  O   ALA A 235       6.649 100.306   2.343  1.00 67.37           O  
ATOM    311  CB  ALA A 235       8.442 102.044   0.117  1.00 19.40           C  
ATOM    312  N   ARG A 236       5.596 101.569   0.807  1.00 45.43           N  
ATOM    313  CA  ARG A 236       4.444 101.794   1.678  1.00 46.78           C  
ATOM    314  C   ARG A 236       3.808 100.520   2.124  1.00 47.49           C  
ATOM    315  O   ARG A 236       3.149 100.488   3.205  1.00 47.02           O  
ATOM    316  CB  ARG A 236       3.405 102.708   1.008  1.00 58.08           C  
ATOM    317  CG  ARG A 236       3.697 104.186   1.199  1.00 55.57           C  
ATOM    318  CD  ARG A 236       3.149 104.982   0.041  1.00 56.05           C  
ATOM    319  NE  ARG A 236       1.685 105.005   0.059  1.00 59.10           N  
ATOM    320  CZ  ARG A 236       0.908 104.514  -0.907  1.00 61.08           C  
ATOM    321  NH1 ARG A 236       1.480 103.958  -1.986  1.00 63.50           N  
ATOM    322  NH2 ARG A 236      -0.428 104.545  -0.777  1.00 57.84           N  
ATOM    323  N   ALA A 237       4.020  99.479   1.304  1.00 74.91           N  
ATOM    324  CA  ALA A 237       3.543  98.154   1.653  1.00 78.49           C  
ATOM    325  C   ALA A 237       4.482  97.533   2.730  1.00 83.71           C  
ATOM    326  O   ALA A 237       4.011  96.851   3.651  1.00 91.02           O  
ATOM    327  CB  ALA A 237       3.487  97.282   0.447  1.00 30.68           C  
ATOM    328  N   LEU A 238       5.797  97.771   2.637  1.00 88.21           N  
ATOM    329  CA  LEU A 238       6.739  97.204   3.617  1.00 90.98           C  
ATOM    330  C   LEU A 238       6.536  97.779   5.028  1.00 93.69           C  
ATOM    331  O   LEU A 238       6.607  97.048   6.044  1.00 93.35           O  
ATOM    332  CB  LEU A 238       8.177  97.420   3.131  1.00 48.48           C  
ATOM    333  CG  LEU A 238       8.722  96.471   2.012  1.00 44.18           C  
ATOM    334  CD1 LEU A 238      10.058  96.966   1.502  1.00 42.19           C  
ATOM    335  CD2 LEU A 238       8.908  95.045   2.510  1.00 40.97           C  
ATOM    336  N   GLU A 239       6.244  99.085   5.054  1.00 81.73           N  
ATOM    337  CA  GLU A 239       5.981  99.861   6.283  1.00 82.08           C  
ATOM    338  C   GLU A 239       4.611  99.534   6.930  1.00 82.83           C  
ATOM    339  O   GLU A 239       4.512  99.356   8.158  1.00 83.31           O  
ATOM    340  CB  GLU A 239       6.094 101.366   5.974  1.00 66.30           C  
ATOM    341  CG  GLU A 239       7.177 101.661   4.934  1.00 66.23           C  
ATOM    342  CD  GLU A 239       7.968 102.959   5.182  1.00 69.32           C  
ATOM    343  OE1 GLU A 239       9.081 102.884   5.756  1.00 68.75           O  
ATOM    344  OE2 GLU A 239       7.484 104.060   4.798  1.00 72.08           O  
ATOM    345  N   ALA A 240       3.567  99.462   6.107  1.00 74.82           N  
ATOM    346  CA  ALA A 240       2.247  99.082   6.605  1.00 80.88           C  
ATOM    347  C   ALA A 240       2.377  97.686   7.265  1.00 90.36           C  
ATOM    348  O   ALA A 240       1.842  97.443   8.362  1.00 97.48           O  
ATOM    349  CB  ALA A 240       1.250  99.024   5.454  1.00 72.50           C  
ATOM    350  N   LEU A 241       3.081  96.782   6.571  1.00 95.84           N  
ATOM    351  CA  LEU A 241       3.351  95.432   7.043  1.00 93.00           C  
ATOM    352  C   LEU A 241       3.911  95.562   8.455  1.00100.69           C  
ATOM    353  O   LEU A 241       3.555  94.775   9.336  1.00103.31           O  
ATOM    354  CB  LEU A 241       4.400  94.744   6.152  1.00 73.15           C  
ATOM    355  CG  LEU A 241       4.659  93.234   6.436  1.00 74.65           C  
ATOM    356  CD1 LEU A 241       3.516  92.328   5.849  1.00 70.21           C  
ATOM    357  CD2 LEU A 241       5.989  92.830   5.844  1.00 72.13           C  
ATOM    358  N   LEU A 242       4.796  96.548   8.655  1.00 98.73           N  
ATOM    359  CA  LEU A 242       5.392  96.812   9.963  1.00103.01           C  
ATOM    360  C   LEU A 242       4.353  97.175  11.032  1.00105.65           C  
ATOM    361  O   LEU A 242       4.535  96.833  12.206  1.00121.95           O  
ATOM    362  CB  LEU A 242       6.453  97.913   9.848  1.00129.65           C  
ATOM    363  CG  LEU A 242       6.706  99.098  10.817  1.00137.61           C  
ATOM    364  CD1 LEU A 242       5.657 100.182  10.604  1.00135.97           C  
ATOM    365  CD2 LEU A 242       6.765  98.661  12.293  1.00140.17           C  
ATOM    366  N   THR A 243       3.266  97.851  10.646  1.00 80.91           N  
ATOM    367  CA  THR A 243       2.228  98.207  11.611  1.00 81.54           C  
ATOM    368  C   THR A 243       1.287  97.019  11.940  1.00 87.80           C  
ATOM    369  O   THR A 243       0.759  96.921  13.064  1.00 95.26           O  
ATOM    370  CB  THR A 243       1.449  99.448  11.130  1.00 83.07           C  
ATOM    371  OG1 THR A 243       2.347 100.565  11.049  1.00 73.76           O  
ATOM    372  CG2 THR A 243       0.344  99.805  12.124  1.00 85.56           C  
ATOM    373  N   ASP A 244       1.102  96.110  10.979  1.00108.04           N  
ATOM    374  CA  ASP A 244       0.283  94.880  11.186  1.00113.18           C  
ATOM    375  C   ASP A 244       1.142  93.709  11.797  1.00118.92           C  
ATOM    376  O   ASP A 244       0.625  92.845  12.542  1.00113.00           O  
ATOM    377  CB  ASP A 244      -0.344  94.438   9.825  1.00121.15           C  
ATOM    378  CG  ASP A 244      -1.108  93.081   9.895  1.00117.48           C  
ATOM    379  OD1 ASP A 244      -0.449  92.021   9.896  1.00115.39           O  
ATOM    380  OD2 ASP A 244      -2.365  93.073   9.933  1.00108.97           O  
ATOM    381  N   ALA A 245       2.447  93.702  11.479  1.00127.37           N  
ATOM    382  CA  ALA A 245       3.385  92.664  11.942  1.00130.33           C  
ATOM    383  C   ALA A 245       3.758  92.809  13.415  1.00136.57           C  
ATOM    384  O   ALA A 245       3.923  91.805  14.105  1.00134.05           O  
ATOM    385  CB  ALA A 245       4.643  92.653  11.062  1.00 76.92           C  
ATOM    386  N   GLY A 246       3.926  94.058  13.863  1.00150.72           N  
ATOM    387  CA  GLY A 246       4.176  94.352  15.264  1.00152.91           C  
ATOM    388  C   GLY A 246       2.806  94.144  15.904  1.00152.80           C  
ATOM    389  O   GLY A 246       2.690  93.681  17.053  1.00156.72           O  
ATOM    390  N   GLU A 247       1.765  94.516  15.148  1.00111.15           N  
ATOM    391  CA  GLU A 247       0.380  94.315  15.555  1.00106.58           C  
ATOM    392  C   GLU A 247       0.087  92.859  15.184  1.00104.51           C  
ATOM    393  O   GLU A 247      -0.997  92.525  14.708  1.00 97.94           O  
ATOM    394  CB  GLU A 247      -0.568  95.270  14.811  1.00118.15           C  
ATOM    395  CG  GLU A 247      -1.895  95.493  15.506  1.00120.64           C  
ATOM    396  CD  GLU A 247      -3.054  94.786  14.822  1.00119.55           C  
ATOM    397  OE1 GLU A 247      -3.706  95.406  13.941  1.00117.45           O  
ATOM    398  OE2 GLU A 247      -3.310  93.605  15.162  1.00123.14           O  
ATOM    399  N   LEU A 248       1.103  92.009  15.331  1.00200.00           N  
ATOM    400  CA  LEU A 248       0.939  90.558  15.147  1.00200.00           C  
ATOM    401  C   LEU A 248       1.685  89.794  16.255  1.00200.00           C  
ATOM    402  O   LEU A 248       1.078  88.960  16.948  1.00200.00           O  
ATOM    403  CB  LEU A 248       1.432  90.028  13.780  1.00 81.70           C  
ATOM    404  CG  LEU A 248       1.626  88.499  13.735  1.00 62.86           C  
ATOM    405  CD1 LEU A 248       0.469  87.891  12.992  1.00 56.18           C  
ATOM    406  CD2 LEU A 248       2.973  88.174  13.038  1.00 53.75           C  
ATOM    407  N   ARG A 249       2.975  90.113  16.440  1.00200.00           N  
ATOM    408  CA  ARG A 249       3.831  89.390  17.387  1.00200.00           C  
ATOM    409  C   ARG A 249       3.790  89.750  18.864  1.00200.00           C  
ATOM    410  O   ARG A 249       4.779  89.626  19.601  1.00200.00           O  
ATOM    411  CB  ARG A 249       5.277  89.341  16.854  1.00192.57           C  
ATOM    412  CG  ARG A 249       5.927  87.966  16.994  1.00185.75           C  
ATOM    413  CD  ARG A 249       7.089  87.789  16.035  1.00184.47           C  
ATOM    414  NE  ARG A 249       7.283  86.380  15.694  1.00182.52           N  
ATOM    415  CZ  ARG A 249       8.364  85.890  15.089  1.00180.68           C  
ATOM    416  NH1 ARG A 249       9.368  86.695  14.753  1.00180.92           N  
ATOM    417  NH2 ARG A 249       8.443  84.592  14.812  1.00176.59           N  
ATOM    418  N   GLY A 250       2.606  90.195  19.268  1.00192.99           N  
ATOM    419  CA  GLY A 250       2.305  90.476  20.652  1.00192.19           C  
ATOM    420  C   GLY A 250       0.974  89.755  20.916  1.00193.80           C  
ATOM    421  O   GLY A 250       0.918  88.712  21.585  1.00189.53           O  
ATOM    422  N   PRO A 251      -0.129  90.286  20.353  1.00200.00           N  
ATOM    423  CA  PRO A 251      -1.499  89.776  20.477  1.00200.00           C  
ATOM    424  C   PRO A 251      -1.990  88.810  19.392  1.00200.00           C  
ATOM    425  O   PRO A 251      -1.308  88.585  18.383  1.00196.00           O  
ATOM    426  CB  PRO A 251      -2.329  91.058  20.512  1.00180.40           C  
ATOM    427  CG  PRO A 251      -1.564  92.011  19.626  1.00176.95           C  
ATOM    428  CD  PRO A 251      -0.109  91.561  19.615  1.00176.37           C  
ATOM    429  N   PRO A 252      -3.197  88.229  19.595  1.00112.21           N  
ATOM    430  CA  PRO A 252      -3.805  87.285  18.650  1.00 97.53           C  
ATOM    431  C   PRO A 252      -4.072  87.895  17.302  1.00 79.49           C  
ATOM    432  O   PRO A 252      -5.134  88.470  17.058  1.00 69.13           O  
ATOM    433  CB  PRO A 252      -5.118  86.875  19.329  1.00166.69           C  
ATOM    434  CG  PRO A 252      -5.408  88.005  20.283  1.00174.86           C  
ATOM    435  CD  PRO A 252      -4.043  88.377  20.798  1.00179.10           C  
ATOM    436  N   LEU A 253      -3.114  87.835  16.413  1.00106.40           N  
ATOM    437  CA  LEU A 253      -3.503  88.347  15.159  1.00109.85           C  
ATOM    438  C   LEU A 253      -3.877  86.930  14.611  1.00111.26           C  
ATOM    439  O   LEU A 253      -3.506  85.877  15.129  1.00119.06           O  
ATOM    440  CB  LEU A 253      -2.385  89.157  14.484  1.00 70.99           C  
ATOM    441  CG  LEU A 253      -2.938  90.018  13.301  1.00 64.81           C  
ATOM    442  CD1 LEU A 253      -3.957  91.049  13.780  1.00 60.11           C  
ATOM    443  CD2 LEU A 253      -1.807  90.708  12.536  1.00 66.29           C  
ATOM    444  N   GLN A 254      -4.846  86.995  13.733  1.00100.29           N  
ATOM    445  CA  GLN A 254      -5.497  85.964  12.946  1.00 90.70           C  
ATOM    446  C   GLN A 254      -4.622  85.207  11.918  1.00 85.31           C  
ATOM    447  O   GLN A 254      -5.089  84.237  11.292  1.00 82.06           O  
ATOM    448  CB  GLN A 254      -6.480  86.809  12.176  1.00 71.42           C  
ATOM    449  CG  GLN A 254      -6.590  88.216  12.843  1.00 74.83           C  
ATOM    450  CD  GLN A 254      -7.226  88.196  14.287  1.00 80.71           C  
ATOM    451  OE1 GLN A 254      -6.634  87.705  15.257  1.00 83.28           O  
ATOM    452  NE2 GLN A 254      -8.447  88.731  14.403  1.00 83.62           N  
ATOM    453  N   LEU A 255      -3.376  85.666  11.730  1.00 88.43           N  
ATOM    454  CA  LEU A 255      -2.504  85.220  10.608  1.00 82.94           C  
ATOM    455  C   LEU A 255      -1.110  84.636  10.791  1.00 79.49           C  
ATOM    456  O   LEU A 255      -0.429  84.855  11.810  1.00 75.19           O  
ATOM    457  CB  LEU A 255      -2.366  86.414   9.631  1.00 67.79           C  
ATOM    458  CG  LEU A 255      -3.640  87.066   9.041  1.00 66.44           C  
ATOM    459  CD1 LEU A 255      -3.277  88.329   8.271  1.00 62.57           C  
ATOM    460  CD2 LEU A 255      -4.396  86.043   8.149  1.00 60.35           C  
ATOM    461  N   ASP A 256      -0.705  83.943   9.727  1.00 88.12           N  
ATOM    462  CA  ASP A 256       0.599  83.305   9.590  1.00 87.03           C  
ATOM    463  C   ASP A 256       1.633  84.428   9.282  1.00 84.31           C  
ATOM    464  O   ASP A 256       1.321  85.592   9.509  1.00 83.99           O  
ATOM    465  CB  ASP A 256       0.527  82.382   8.387  1.00101.87           C  
ATOM    466  CG  ASP A 256       1.075  80.997   8.655  1.00104.04           C  
ATOM    467  OD1 ASP A 256       2.085  80.861   9.372  1.00112.85           O  
ATOM    468  OD2 ASP A 256       0.498  80.035   8.110  1.00104.96           O  
ATOM    469  N   THR A 257       2.821  84.085   8.737  1.00 70.25           N  
ATOM    470  CA  THR A 257       3.856  85.066   8.343  1.00 66.24           C  
ATOM    471  C   THR A 257       3.990  85.330   6.832  1.00 66.15           C  
ATOM    472  O   THR A 257       3.403  86.278   6.337  1.00 65.71           O  
ATOM    473  CB  THR A 257       5.197  84.668   8.862  1.00 64.38           C  
ATOM    474  OG1 THR A 257       5.098  84.584  10.285  1.00 65.19           O  
ATOM    475  CG2 THR A 257       6.262  85.684   8.456  1.00 59.77           C  
ATOM    476  N   GLY A 258       4.776  84.525   6.106  1.00 88.34           N  
ATOM    477  CA  GLY A 258       4.938  84.658   4.643  1.00 87.57           C  
ATOM    478  C   GLY A 258       3.592  84.858   3.974  1.00 86.75           C  
ATOM    479  O   GLY A 258       3.499  85.169   2.781  1.00 83.75           O  
ATOM    480  N   GLN A 259       2.574  84.529   4.776  1.00 84.02           N  
ATOM    481  CA  GLN A 259       1.166  84.759   4.550  1.00 81.44           C  
ATOM    482  C   GLN A 259       1.153  86.319   4.424  1.00 85.18           C  
ATOM    483  O   GLN A 259       0.834  86.873   3.370  1.00 91.49           O  
ATOM    484  CB  GLN A 259       0.431  84.401   5.824  1.00 88.82           C  
ATOM    485  CG  GLN A 259      -1.065  84.446   5.772  1.00 89.75           C  
ATOM    486  CD  GLN A 259      -1.682  83.058   5.869  1.00 89.93           C  
ATOM    487  OE1 GLN A 259      -1.265  82.133   5.155  1.00 91.75           O  
ATOM    488  NE2 GLN A 259      -2.695  82.905   6.740  1.00 86.07           N  
ATOM    489  N   LEU A 260       1.507  87.034   5.501  1.00 66.24           N  
ATOM    490  CA  LEU A 260       1.541  88.503   5.502  1.00 60.70           C  
ATOM    491  C   LEU A 260       2.397  89.014   4.374  1.00 58.87           C  
ATOM    492  O   LEU A 260       2.058  90.039   3.796  1.00 61.04           O  
ATOM    493  CB  LEU A 260       2.045  89.051   6.837  1.00 76.78           C  
ATOM    494  CG  LEU A 260       1.031  89.334   7.963  1.00 79.90           C  
ATOM    495  CD1 LEU A 260      -0.056  90.237   7.442  1.00 83.37           C  
ATOM    496  CD2 LEU A 260       0.409  88.057   8.502  1.00 81.41           C  
ATOM    497  N   VAL A 261       3.500  88.331   4.056  1.00 76.84           N  
ATOM    498  CA  VAL A 261       4.316  88.739   2.912  1.00 74.05           C  
ATOM    499  C   VAL A 261       3.461  88.573   1.640  1.00 71.08           C  
ATOM    500  O   VAL A 261       3.537  89.393   0.728  1.00 71.02           O  
ATOM    501  CB  VAL A 261       5.569  87.890   2.785  1.00 47.24           C  
ATOM    502  CG1 VAL A 261       6.337  88.244   1.459  1.00 43.14           C  
ATOM    503  CG2 VAL A 261       6.469  88.155   3.991  1.00 45.60           C  
ATOM    504  N   LYS A 262       2.642  87.522   1.584  1.00 61.89           N  
ATOM    505  CA  LYS A 262       1.775  87.298   0.436  1.00 57.79           C  
ATOM    506  C   LYS A 262       0.736  88.445   0.422  1.00 56.45           C  
ATOM    507  O   LYS A 262       0.402  88.985  -0.634  1.00 53.27           O  
ATOM    508  CB  LYS A 262       1.102  85.907   0.531  1.00 61.36           C  
ATOM    509  CG  LYS A 262       0.163  85.485  -0.591  1.00 58.17           C  
ATOM    510  CD  LYS A 262      -0.815  84.425  -0.029  1.00 61.13           C  
ATOM    511  CE  LYS A 262      -1.948  84.029  -0.978  1.00 60.43           C  
ATOM    512  NZ  LYS A 262      -2.761  82.927  -0.345  1.00 60.13           N  
ATOM    513  N   ILE A 263       0.239  88.884   1.571  1.00 55.93           N  
ATOM    514  CA  ILE A 263      -0.805  89.931   1.510  1.00 55.23           C  
ATOM    515  C   ILE A 263      -0.191  91.195   0.928  1.00 51.52           C  
ATOM    516  O   ILE A 263      -0.836  91.918   0.168  1.00 50.96           O  
ATOM    517  CB  ILE A 263      -1.416  90.358   2.896  1.00 57.72           C  
ATOM    518  CG1 ILE A 263      -1.201  89.300   4.001  1.00 60.53           C  
ATOM    519  CG2 ILE A 263      -2.859  90.718   2.701  1.00 58.06           C  
ATOM    520  CD1 ILE A 263      -2.218  88.222   4.100  1.00 59.50           C  
ATOM    521  N   ALA A 264       1.061  91.450   1.292  1.00 43.55           N  
ATOM    522  CA  ALA A 264       1.745  92.641   0.831  1.00 43.52           C  
ATOM    523  C   ALA A 264       2.284  92.522  -0.594  1.00 44.35           C  
ATOM    524  O   ALA A 264       2.442  93.535  -1.309  1.00 44.52           O  
ATOM    525  CB  ALA A 264       2.885  92.984   1.764  1.00200.00           C  
ATOM    526  N   LYS A 265       2.582  91.296  -1.019  1.00 42.67           N  
ATOM    527  CA  LYS A 265       3.138  91.085  -2.334  1.00 41.26           C  
ATOM    528  C   LYS A 265       2.120  91.445  -3.370  1.00 39.59           C  
ATOM    529  O   LYS A 265       2.371  92.274  -4.219  1.00 35.98           O  
ATOM    530  CB  LYS A 265       3.563  89.623  -2.497  1.00 62.08           C  
ATOM    531  CG  LYS A 265       4.313  89.296  -3.797  1.00 63.24           C  
ATOM    532  CD  LYS A 265       5.317  88.120  -3.641  1.00 65.76           C  
ATOM    533  CE  LYS A 265       4.631  86.719  -3.612  1.00 70.27           C  
ATOM    534  NZ  LYS A 265       3.974  86.293  -2.313  1.00 69.83           N  
ATOM    535  N   ARG A 266       0.940  90.865  -3.248  1.00 69.05           N  
ATOM    536  CA  ARG A 266      -0.089  91.001  -4.261  1.00 69.69           C  
ATOM    537  C   ARG A 266      -1.202  91.945  -3.908  1.00 71.43           C  
ATOM    538  O   ARG A 266      -1.836  92.523  -4.791  1.00 72.80           O  
ATOM    539  CB  ARG A 266      -0.677  89.600  -4.601  1.00 65.56           C  
ATOM    540  CG  ARG A 266       0.378  88.502  -5.016  1.00 64.97           C  
ATOM    541  CD  ARG A 266      -0.265  87.176  -5.487  1.00 63.03           C  
ATOM    542  NE  ARG A 266      -0.286  87.035  -6.957  1.00 62.29           N  
ATOM    543  CZ  ARG A 266      -1.315  87.396  -7.740  1.00 62.02           C  
ATOM    544  NH1 ARG A 266      -2.408  87.931  -7.224  1.00 59.47           N  
ATOM    545  NH2 ARG A 266      -1.285  87.158  -9.053  1.00 61.77           N  
ATOM    546  N   GLY A 267      -1.439  92.104  -2.614  1.00 65.55           N  
ATOM    547  CA  GLY A 267      -2.513  92.972  -2.164  1.00 64.66           C  
ATOM    548  C   GLY A 267      -2.130  94.453  -2.186  1.00 64.30           C  
ATOM    549  O   GLY A 267      -2.954  95.357  -2.384  1.00 62.37           O  
ATOM    550  N   GLY A 268      -0.850  94.713  -1.984  1.00 61.06           N  
ATOM    551  CA  GLY A 268      -0.383  96.088  -1.944  1.00 63.24           C  
ATOM    552  C   GLY A 268      -0.641  96.768  -0.613  1.00 63.71           C  
ATOM    553  O   GLY A 268      -1.332  96.214   0.237  1.00 64.92           O  
ATOM    554  N   VAL A 269      -0.072  97.958  -0.420  1.00 54.98           N  
ATOM    555  CA  VAL A 269      -0.278  98.697   0.828  1.00 55.73           C  
ATOM    556  C   VAL A 269      -1.767  98.804   1.102  1.00 55.26           C  
ATOM    557  O   VAL A 269      -2.223  98.786   2.251  1.00 57.10           O  
ATOM    558  CB  VAL A 269       0.312 100.153   0.783  1.00 47.21           C  
ATOM    559  CG1 VAL A 269      -0.408 101.047  -0.233  1.00 45.09           C  
ATOM    560  CG2 VAL A 269       0.205 100.778   2.157  1.00 48.36           C  
ATOM    561  N   THR A 270      -2.513  98.858   0.009  1.00 33.72           N  
ATOM    562  CA  THR A 270      -3.938  99.011   0.001  1.00 33.61           C  
ATOM    563  C   THR A 270      -4.633  97.894   0.742  1.00 33.95           C  
ATOM    564  O   THR A 270      -5.272  98.138   1.717  1.00 34.38           O  
ATOM    565  CB  THR A 270      -4.358  99.104  -1.466  1.00 75.63           C  
ATOM    566  OG1 THR A 270      -5.056 100.322  -1.653  1.00 73.12           O  
ATOM    567  CG2 THR A 270      -5.174  97.900  -1.932  1.00 76.58           C  
ATOM    568  N   ALA A 271      -4.503  96.659   0.289  1.00 54.77           N  
ATOM    569  CA  ALA A 271      -5.160  95.553   0.960  1.00 57.31           C  
ATOM    570  C   ALA A 271      -4.673  95.449   2.408  1.00 59.77           C  
ATOM    571  O   ALA A 271      -5.458  95.203   3.337  1.00 61.68           O  
ATOM    572  CB  ALA A 271      -4.878  94.231   0.200  1.00 59.71           C  
ATOM    573  N   MET A 272      -3.380  95.672   2.600  1.00 48.67           N  
ATOM    574  CA  MET A 272      -2.841  95.540   3.918  1.00 53.84           C  
ATOM    575  C   MET A 272      -3.519  96.477   4.884  1.00 56.80           C  
ATOM    576  O   MET A 272      -3.742  96.090   6.053  1.00 58.05           O  
ATOM    577  CB  MET A 272      -1.360  95.749   3.899  1.00 67.07           C  
ATOM    578  CG  MET A 272      -0.734  95.230   5.148  1.00 73.61           C  
ATOM    579  SD  MET A 272       0.899  94.504   4.777  1.00 80.53           S  
ATOM    580  CE  MET A 272       1.485  95.795   3.621  1.00 74.71           C  
ATOM    581  N   GLU A 273      -3.862  97.688   4.412  1.00 99.94           N  
ATOM    582  CA  GLU A 273      -4.573  98.663   5.251  1.00103.55           C  
ATOM    583  C   GLU A 273      -5.997  98.164   5.551  1.00105.18           C  
ATOM    584  O   GLU A 273      -6.428  98.172   6.711  1.00109.83           O  
ATOM    585  CB  GLU A 273      -4.619 100.038   4.583  1.00 74.93           C  
ATOM    586  CG  GLU A 273      -3.524 100.962   5.051  1.00 80.44           C  
ATOM    587  CD  GLU A 273      -3.248 102.099   4.071  1.00 84.86           C  
ATOM    588  OE1 GLU A 273      -4.170 102.428   3.261  1.00 92.14           O  
ATOM    589  OE2 GLU A 273      -2.107 102.655   4.123  1.00 80.74           O  
ATOM    590  N   ALA A 274      -6.714  97.727   4.516  1.00 71.32           N  
ATOM    591  CA  ALA A 274      -8.058  97.183   4.697  1.00 73.92           C  
ATOM    592  C   ALA A 274      -8.048  95.926   5.619  1.00 75.72           C  
ATOM    593  O   ALA A 274      -9.109  95.436   6.037  1.00 74.30           O  
ATOM    594  CB  ALA A 274      -8.696  96.838   3.335  1.00 43.86           C  
ATOM    595  N   VAL A 275      -6.875  95.388   5.940  1.00 65.76           N  
ATOM    596  CA  VAL A 275      -6.883  94.250   6.829  1.00 68.84           C  
ATOM    597  C   VAL A 275      -6.644  94.691   8.283  1.00 70.34           C  
ATOM    598  O   VAL A 275      -7.551  94.498   9.087  1.00 73.86           O  
ATOM    599  CB  VAL A 275      -5.905  93.121   6.373  1.00 76.82           C  
ATOM    600  CG1 VAL A 275      -5.994  91.940   7.318  1.00 76.84           C  
ATOM    601  CG2 VAL A 275      -6.295  92.627   4.985  1.00 74.10           C  
ATOM    602  N   HIS A 276      -5.504  95.304   8.660  1.00 63.81           N  
ATOM    603  CA  HIS A 276      -5.413  95.663  10.086  1.00 68.81           C  
ATOM    604  C   HIS A 276      -6.335  96.777  10.493  1.00 67.70           C  
ATOM    605  O   HIS A 276      -6.181  97.408  11.553  1.00 68.26           O  
ATOM    606  CB  HIS A 276      -3.974  95.789  10.700  1.00 93.46           C  
ATOM    607  CG  HIS A 276      -3.018  96.707  10.002  1.00 94.01           C  
ATOM    608  ND1 HIS A 276      -2.830  96.701   8.629  1.00 90.90           N  
ATOM    609  CD2 HIS A 276      -2.097  97.567  10.499  1.00 92.59           C  
ATOM    610  CE1 HIS A 276      -1.841  97.517   8.324  1.00 93.08           C  
ATOM    611  NE2 HIS A 276      -1.375  98.057   9.441  1.00 95.42           N  
ATOM    612  N   ALA A 277      -7.323  96.977   9.630  1.00 57.69           N  
ATOM    613  CA  ALA A 277      -8.412  97.849   9.940  1.00 61.68           C  
ATOM    614  C   ALA A 277      -9.543  96.845  10.171  1.00 65.71           C  
ATOM    615  O   ALA A 277      -9.937  96.593  11.300  1.00 74.75           O  
ATOM    616  CB  ALA A 277      -8.789  98.750   8.803  1.00122.41           C  
ATOM    617  N   SER A 278     -10.036  96.234   9.101  1.00105.92           N  
ATOM    618  CA  SER A 278     -11.194  95.317   9.142  1.00107.67           C  
ATOM    619  C   SER A 278     -11.067  93.964   9.834  1.00110.01           C  
ATOM    620  O   SER A 278     -12.014  93.188   9.833  1.00113.11           O  
ATOM    621  CB  SER A 278     -11.659  95.068   7.702  1.00 74.08           C  
ATOM    622  OG  SER A 278     -12.918  94.439   7.656  1.00 71.58           O  
ATOM    623  N   ARG A 279      -9.941  93.693  10.478  1.00 79.33           N  
ATOM    624  CA  ARG A 279      -9.743  92.364  11.010  1.00 90.98           C  
ATOM    625  C   ARG A 279     -10.772  91.845  11.965  1.00 94.41           C  
ATOM    626  O   ARG A 279     -11.265  90.742  11.768  1.00100.79           O  
ATOM    627  CB  ARG A 279      -8.301  92.183  11.542  1.00110.69           C  
ATOM    628  CG  ARG A 279      -7.969  92.695  12.932  1.00116.45           C  
ATOM    629  CD  ARG A 279      -7.558  94.134  12.926  1.00111.55           C  
ATOM    630  NE  ARG A 279      -8.732  94.989  12.973  1.00113.00           N  
ATOM    631  CZ  ARG A 279      -9.269  95.446  14.093  1.00116.62           C  
ATOM    632  NH1 ARG A 279      -8.731  95.132  15.264  1.00117.22           N  
ATOM    633  NH2 ARG A 279     -10.342  96.220  14.037  1.00125.51           N  
ATOM    634  N   ASN A 280     -11.128  92.630  12.972  1.00124.24           N  
ATOM    635  CA  ASN A 280     -12.144  92.200  13.943  1.00128.95           C  
ATOM    636  C   ASN A 280     -13.531  91.963  13.315  1.00125.16           C  
ATOM    637  O   ASN A 280     -14.302  91.124  13.787  1.00123.13           O  
ATOM    638  CB  ASN A 280     -12.273  93.236  15.067  1.00134.13           C  
ATOM    639  CG  ASN A 280     -11.098  93.218  16.009  1.00139.22           C  
ATOM    640  OD1 ASN A 280     -10.051  92.664  15.689  1.00140.81           O  
ATOM    641  ND2 ASN A 280     -11.261  93.836  17.175  1.00143.47           N  
ATOM    642  N   ALA A 281     -13.847  92.721  12.268  1.00117.37           N  
ATOM    643  CA  ALA A 281     -15.117  92.584  11.572  1.00113.12           C  
ATOM    644  C   ALA A 281     -15.139  91.249  10.838  1.00112.14           C  
ATOM    645  O   ALA A 281     -16.196  90.669  10.618  1.00113.76           O  
ATOM    646  CB  ALA A 281     -15.309  93.751  10.595  1.00 46.80           C  
ATOM    647  N   LEU A 282     -13.961  90.764  10.465  1.00100.21           N  
ATOM    648  CA  LEU A 282     -13.848  89.472   9.792  1.00 98.31           C  
ATOM    649  C   LEU A 282     -13.772  88.344  10.845  1.00109.68           C  
ATOM    650  O   LEU A 282     -14.282  87.238  10.634  1.00111.50           O  
ATOM    651  CB  LEU A 282     -12.584  89.434   8.898  1.00 56.54           C  
ATOM    652  CG  LEU A 282     -12.427  90.629   7.934  1.00 48.11           C  
ATOM    653  CD1 LEU A 282     -10.968  90.742   7.450  1.00 40.51           C  
ATOM    654  CD2 LEU A 282     -13.430  90.532   6.756  1.00 41.94           C  
ATOM    655  N   THR A 283     -13.144  88.628  11.983  1.00198.85           N  
ATOM    656  CA  THR A 283     -12.965  87.627  13.037  1.00199.86           C  
ATOM    657  C   THR A 283     -14.255  87.190  13.721  1.00199.86           C  
ATOM    658  O   THR A 283     -14.648  86.026  13.607  1.00199.86           O  
ATOM    659  CB  THR A 283     -11.914  88.121  14.097  1.00120.44           C  
ATOM    660  OG1 THR A 283     -10.599  87.980  13.551  1.00111.99           O  
ATOM    661  CG2 THR A 283     -12.001  87.326  15.408  1.00123.04           C  
ATOM    662  N   PRO A 286     -19.455  89.959  12.853  1.00107.52           N  
ATOM    663  CA  PRO A 286     -18.805  88.868  12.168  1.00107.45           C  
ATOM    664  C   PRO A 286     -19.839  87.923  11.559  1.00108.00           C  
ATOM    665  O   PRO A 286     -20.944  88.434  11.399  1.00108.42           O  
ATOM    666  CB  PRO A 286     -18.148  88.162  13.361  1.00114.69           C  
ATOM    667  CG  PRO A 286     -17.504  89.338  14.019  1.00114.23           C  
ATOM    668  CD  PRO A 286     -18.494  90.521  13.811  1.00114.43           C  
ATOM    669  N   LEU A 287     -19.241  87.166  10.631  1.00130.38           N  
ATOM    670  CA  LEU A 287     -18.040  86.378  10.995  1.00129.31           C  
ATOM    671  C   LEU A 287     -17.304  86.134   9.720  1.00129.21           C  
ATOM    672  O   LEU A 287     -16.142  85.692   9.742  1.00130.72           O  
ATOM    673  CB  LEU A 287     -18.114  85.143  11.685  1.00 66.67           C  
ATOM    674  N   ASN A 288     -17.925  86.312   8.579  1.00131.18           N  
ATOM    675  CA  ASN A 288     -17.027  85.980   7.551  1.00121.59           C  
ATOM    676  C   ASN A 288     -16.497  84.522   7.696  1.00116.88           C  
ATOM    677  O   ASN A 288     -17.061  83.628   8.280  1.00116.71           O  
ATOM    678  CB  ASN A 288     -15.909  86.997   7.698  1.00 83.15           C  
ATOM    679  CG  ASN A 288     -16.433  88.317   7.534  1.00 76.94           C  
ATOM    680  OD1 ASN A 288     -15.752  89.313   7.615  1.00 83.18           O  
ATOM    681  ND2 ASN A 288     -17.722  88.342   7.256  1.00 65.87           N  
ATOM    682  N   LEU A 289     -15.327  84.479   7.149  1.00123.47           N  
ATOM    683  CA  LEU A 289     -14.295  83.545   6.834  1.00117.77           C  
ATOM    684  C   LEU A 289     -13.176  83.158   7.784  1.00117.32           C  
ATOM    685  O   LEU A 289     -12.890  83.853   8.716  1.00121.39           O  
ATOM    686  CB  LEU A 289     -13.612  84.412   5.816  1.00 91.63           C  
ATOM    687  CG  LEU A 289     -14.456  85.625   5.370  1.00 88.94           C  
ATOM    688  CD1 LEU A 289     -13.533  86.656   4.767  1.00 84.37           C  
ATOM    689  CD2 LEU A 289     -15.509  85.167   4.338  1.00 87.11           C  
ATOM    690  N   THR A 290     -12.408  82.155   7.347  1.00106.00           N  
ATOM    691  CA  THR A 290     -11.155  81.736   7.991  1.00104.79           C  
ATOM    692  C   THR A 290     -10.024  82.671   7.465  1.00104.16           C  
ATOM    693  O   THR A 290     -10.207  83.412   6.457  1.00107.18           O  
ATOM    694  CB  THR A 290     -10.593  80.427   7.399  1.00 94.18           C  
ATOM    695  OG1 THR A 290     -11.656  79.642   6.869  1.00 97.19           O  
ATOM    696  CG2 THR A 290      -9.729  79.641   8.398  1.00 95.08           C  
ATOM    697  N   PRO A 291      -8.882  82.696   8.191  1.00 97.64           N  
ATOM    698  CA  PRO A 291      -7.703  83.427   7.729  1.00 95.70           C  
ATOM    699  C   PRO A 291      -7.346  82.792   6.341  1.00 91.99           C  
ATOM    700  O   PRO A 291      -6.729  83.415   5.474  1.00 86.34           O  
ATOM    701  CB  PRO A 291      -6.639  82.982   8.725  1.00 88.84           C  
ATOM    702  CG  PRO A 291      -7.403  82.692  10.004  1.00 87.15           C  
ATOM    703  CD  PRO A 291      -8.897  82.806   9.661  1.00 89.59           C  
ATOM    704  N   ALA A 292      -7.666  81.505   6.206  1.00 91.10           N  
ATOM    705  CA  ALA A 292      -7.403  80.719   4.996  1.00 85.50           C  
ATOM    706  C   ALA A 292      -7.898  81.500   3.830  1.00 83.06           C  
ATOM    707  O   ALA A 292      -7.168  81.769   2.883  1.00 87.14           O  
ATOM    708  CB  ALA A 292      -8.144  79.338   5.069  1.00104.36           C  
ATOM    709  N   GLN A 293      -9.152  81.897   3.949  1.00 71.43           N  
ATOM    710  CA  GLN A 293      -9.847  82.608   2.889  1.00 71.26           C  
ATOM    711  C   GLN A 293      -9.856  84.152   2.936  1.00 72.41           C  
ATOM    712  O   GLN A 293     -10.472  84.828   2.075  1.00 71.88           O  
ATOM    713  CB  GLN A 293     -11.276  82.063   2.785  1.00 88.48           C  
ATOM    714  CG  GLN A 293     -12.014  82.081   4.098  1.00 85.84           C  
ATOM    715  CD  GLN A 293     -12.760  80.798   4.371  1.00 81.50           C  
ATOM    716  OE1 GLN A 293     -13.198  80.601   5.488  1.00 79.06           O  
ATOM    717  NE2 GLN A 293     -12.904  79.914   3.350  1.00 78.68           N  
ATOM    718  N   VAL A 294      -9.208  84.698   3.954  1.00 68.39           N  
ATOM    719  CA  VAL A 294      -9.074  86.132   4.009  1.00 65.17           C  
ATOM    720  C   VAL A 294      -7.832  86.351   3.158  1.00 61.08           C  
ATOM    721  O   VAL A 294      -7.882  86.915   2.061  1.00 60.52           O  
ATOM    722  CB  VAL A 294      -8.839  86.653   5.436  1.00 73.43           C  
ATOM    723  CG1 VAL A 294      -8.182  88.031   5.411  1.00 69.55           C  
ATOM    724  CG2 VAL A 294     -10.191  86.725   6.165  1.00 78.98           C  
ATOM    725  N   VAL A 295      -6.706  85.876   3.648  1.00 55.64           N  
ATOM    726  CA  VAL A 295      -5.464  85.994   2.890  1.00 52.68           C  
ATOM    727  C   VAL A 295      -5.748  85.762   1.405  1.00 49.20           C  
ATOM    728  O   VAL A 295      -5.136  86.401   0.550  1.00 44.67           O  
ATOM    729  CB  VAL A 295      -4.438  84.933   3.358  1.00 62.04           C  
ATOM    730  CG1 VAL A 295      -3.110  85.155   2.681  1.00 62.64           C  
ATOM    731  CG2 VAL A 295      -4.275  84.996   4.862  1.00 64.00           C  
ATOM    732  N   ALA A 296      -6.730  84.891   1.129  1.00 64.93           N  
ATOM    733  CA  ALA A 296      -7.062  84.463  -0.219  1.00 63.95           C  
ATOM    734  C   ALA A 296      -7.705  85.467  -1.084  1.00 61.80           C  
ATOM    735  O   ALA A 296      -7.731  85.280  -2.280  1.00 62.87           O  
ATOM    736  CB  ALA A 296      -7.944  83.221  -0.166  1.00169.16           C  
ATOM    737  N   ILE A 297      -8.239  86.526  -0.493  1.00 65.89           N  
ATOM    738  CA  ILE A 297      -8.987  87.519  -1.276  1.00 67.83           C  
ATOM    739  C   ILE A 297      -8.439  88.934  -1.144  1.00 66.31           C  
ATOM    740  O   ILE A 297      -8.690  89.825  -1.980  1.00 65.92           O  
ATOM    741  CB  ILE A 297     -10.482  87.464  -0.946  1.00 70.34           C  
ATOM    742  CG1 ILE A 297     -10.692  87.808   0.536  1.00 74.19           C  
ATOM    743  CG2 ILE A 297     -11.037  86.102  -1.385  1.00 68.80           C  
ATOM    744  CD1 ILE A 297     -11.879  87.093   1.188  1.00 77.99           C  
ATOM    745  N   ALA A 298      -7.689  89.137  -0.078  1.00 57.10           N  
ATOM    746  CA  ALA A 298      -6.943  90.364   0.080  1.00 53.27           C  
ATOM    747  C   ALA A 298      -5.729  90.249  -0.863  1.00 51.37           C  
ATOM    748  O   ALA A 298      -5.272  91.280  -1.402  1.00 50.63           O  
ATOM    749  CB  ALA A 298      -6.431  90.478   1.504  1.00 22.65           C  
ATOM    750  N   SER A 299      -5.210  89.019  -1.040  1.00 63.37           N  
ATOM    751  CA  SER A 299      -4.003  88.778  -1.847  1.00 66.02           C  
ATOM    752  C   SER A 299      -4.042  88.869  -3.384  1.00 64.59           C  
ATOM    753  O   SER A 299      -3.555  87.978  -4.090  1.00 66.38           O  
ATOM    754  CB  SER A 299      -3.307  87.468  -1.404  1.00 90.75           C  
ATOM    755  OG  SER A 299      -3.038  86.577  -2.487  1.00 91.69           O  
ATOM    756  N   ASN A 300      -4.679  89.920  -3.887  1.00 72.15           N  
ATOM    757  CA  ASN A 300      -4.621  90.238  -5.292  1.00 69.94           C  
ATOM    758  C   ASN A 300      -4.738  91.753  -5.510  1.00 72.01           C  
ATOM    759  O   ASN A 300      -4.530  92.572  -4.606  1.00 72.60           O  
ATOM    760  CB  ASN A 300      -5.660  89.533  -6.186  1.00 44.73           C  
ATOM    761  CG  ASN A 300      -6.084  88.198  -5.676  1.00 44.63           C  
ATOM    762  OD1 ASN A 300      -5.294  87.320  -5.430  1.00 44.62           O  
ATOM    763  ND2 ASN A 300      -7.376  88.043  -5.518  1.00 46.04           N  
ATOM    764  N   ASN A 301      -5.116  92.110  -6.725  1.00 34.39           N  
ATOM    765  CA  ASN A 301      -5.127  93.454  -7.143  1.00 32.64           C  
ATOM    766  C   ASN A 301      -6.335  94.114  -6.647  1.00 34.24           C  
ATOM    767  O   ASN A 301      -6.302  95.291  -6.197  1.00 38.37           O  
ATOM    768  CB  ASN A 301      -5.035  93.493  -8.657  1.00 48.98           C  
ATOM    769  CG  ASN A 301      -3.617  93.757  -9.137  1.00 49.64           C  
ATOM    770  OD1 ASN A 301      -2.635  93.476  -8.400  1.00 48.59           O  
ATOM    771  ND2 ASN A 301      -3.491  94.308 -10.374  1.00 46.11           N  
ATOM    772  N   GLY A 302      -7.447  93.425  -6.712  1.00 36.71           N  
ATOM    773  CA  GLY A 302      -8.616  94.116  -6.131  1.00 38.23           C  
ATOM    774  C   GLY A 302      -8.583  94.093  -4.614  1.00 36.44           C  
ATOM    775  O   GLY A 302      -9.522  94.419  -3.946  1.00 34.63           O  
ATOM    776  N   GLY A 303      -7.455  93.682  -4.095  1.00 45.67           N  
ATOM    777  CA  GLY A 303      -7.315  93.516  -2.674  1.00 51.71           C  
ATOM    778  C   GLY A 303      -8.469  94.019  -1.810  1.00 55.77           C  
ATOM    779  O   GLY A 303      -9.522  93.331  -1.506  1.00 55.38           O  
ATOM    780  N   LYS A 304      -8.252  95.277  -1.427  1.00 69.68           N  
ATOM    781  CA  LYS A 304      -9.125  96.026  -0.545  1.00 71.24           C  
ATOM    782  C   LYS A 304     -10.569  96.047  -1.002  1.00 72.12           C  
ATOM    783  O   LYS A 304     -11.465  95.974  -0.173  1.00 75.38           O  
ATOM    784  CB  LYS A 304      -8.529  97.450  -0.332  1.00 69.08           C  
ATOM    785  CG  LYS A 304      -9.456  98.552   0.226  1.00 74.77           C  
ATOM    786  CD  LYS A 304      -9.824  99.566  -0.865  1.00 75.69           C  
ATOM    787  CE  LYS A 304      -9.781 100.980  -0.360  1.00 75.03           C  
ATOM    788  NZ  LYS A 304      -8.432 101.350   0.127  1.00 76.67           N  
ATOM    789  N   GLN A 305     -10.801  96.102  -2.308  1.00 41.50           N  
ATOM    790  CA  GLN A 305     -12.163  96.177  -2.827  1.00 41.56           C  
ATOM    791  C   GLN A 305     -12.754  94.821  -2.678  1.00 42.54           C  
ATOM    792  O   GLN A 305     -13.762  94.667  -1.955  1.00 42.24           O  
ATOM    793  CB  GLN A 305     -12.177  96.638  -4.282  1.00 80.40           C  
ATOM    794  CG  GLN A 305     -11.190  97.792  -4.498  1.00 86.47           C  
ATOM    795  CD  GLN A 305     -11.798  98.984  -5.166  1.00 93.22           C  
ATOM    796  OE1 GLN A 305     -12.740  98.852  -5.960  1.00102.25           O  
ATOM    797  NE2 GLN A 305     -11.249 100.165  -4.879  1.00 94.50           N  
ATOM    798  N   ALA A 306     -12.136  93.822  -3.320  1.00 65.28           N  
ATOM    799  CA  ALA A 306     -12.604  92.437  -3.205  1.00 67.21           C  
ATOM    800  C   ALA A 306     -13.030  92.263  -1.754  1.00 71.19           C  
ATOM    801  O   ALA A 306     -14.165  91.930  -1.453  1.00 75.86           O  
ATOM    802  CB  ALA A 306     -11.483  91.512  -3.525  1.00 86.42           C  
ATOM    803  N   LEU A 307     -12.108  92.542  -0.847  1.00 57.14           N  
ATOM    804  CA  LEU A 307     -12.392  92.446   0.575  1.00 58.49           C  
ATOM    805  C   LEU A 307     -13.663  93.178   1.001  1.00 64.43           C  
ATOM    806  O   LEU A 307     -14.620  92.556   1.405  1.00 66.85           O  
ATOM    807  CB  LEU A 307     -11.234  93.052   1.309  1.00 72.93           C  
ATOM    808  CG  LEU A 307     -10.448  92.231   2.290  1.00 70.80           C  
ATOM    809  CD1 LEU A 307      -9.026  92.849   2.492  1.00 66.40           C  
ATOM    810  CD2 LEU A 307     -11.256  92.175   3.573  1.00 70.14           C  
ATOM    811  N   GLU A 308     -13.639  94.508   0.914  1.00 93.62           N  
ATOM    812  CA  GLU A 308     -14.750  95.369   1.348  1.00 96.03           C  
ATOM    813  C   GLU A 308     -16.051  94.902   0.747  1.00 93.85           C  
ATOM    814  O   GLU A 308     -17.077  94.915   1.425  1.00100.09           O  
ATOM    815  CB  GLU A 308     -14.510  96.872   1.002  1.00139.97           C  
ATOM    816  CG  GLU A 308     -13.193  97.518   1.537  1.00145.06           C  
ATOM    817  CD  GLU A 308     -13.178  97.782   3.036  1.00150.83           C  
ATOM    818  OE1 GLU A 308     -13.326  96.821   3.830  1.00152.68           O  
ATOM    819  OE2 GLU A 308     -13.006  98.961   3.413  1.00150.78           O  
ATOM    820  N   THR A 309     -16.003  94.467  -0.508  1.00 59.07           N  
ATOM    821  CA  THR A 309     -17.205  93.976  -1.175  1.00 58.91           C  
ATOM    822  C   THR A 309     -17.772  92.712  -0.525  1.00 61.16           C  
ATOM    823  O   THR A 309     -18.953  92.649  -0.200  1.00 63.95           O  
ATOM    824  CB  THR A 309     -16.948  93.661  -2.669  1.00 65.76           C  
ATOM    825  OG1 THR A 309     -16.492  94.854  -3.341  1.00 68.92           O  
ATOM    826  CG2 THR A 309     -18.236  93.150  -3.332  1.00 64.16           C  
ATOM    827  N   VAL A 310     -16.923  91.712  -0.329  1.00 81.60           N  
ATOM    828  CA  VAL A 310     -17.371  90.451   0.241  1.00 83.52           C  
ATOM    829  C   VAL A 310     -18.100  90.655   1.569  1.00 88.98           C  
ATOM    830  O   VAL A 310     -19.103  90.007   1.850  1.00 92.09           O  
ATOM    831  CB  VAL A 310     -16.191  89.430   0.346  1.00 75.99           C  
ATOM    832  CG1 VAL A 310     -16.209  88.695   1.688  1.00 76.59           C  
ATOM    833  CG2 VAL A 310     -16.304  88.425  -0.828  1.00 72.30           C  
ATOM    834  N   GLN A 311     -17.618  91.572   2.388  1.00 74.26           N  
ATOM    835  CA  GLN A 311     -18.317  91.853   3.632  1.00 79.76           C  
ATOM    836  C   GLN A 311     -19.635  92.584   3.340  1.00 76.23           C  
ATOM    837  O   GLN A 311     -20.447  92.787   4.221  1.00 80.49           O  
ATOM    838  CB  GLN A 311     -17.432  92.646   4.607  1.00110.42           C  
ATOM    839  CG  GLN A 311     -16.668  91.725   5.573  1.00116.99           C  
ATOM    840  CD  GLN A 311     -16.413  92.357   6.929  1.00116.57           C  
ATOM    841  OE1 GLN A 311     -15.957  93.491   7.008  1.00117.71           O  
ATOM    842  NE2 GLN A 311     -16.694  91.621   8.001  1.00120.10           N  
ATOM    843  N   ARG A 312     -19.851  92.972   2.096  1.00 56.37           N  
ATOM    844  CA  ARG A 312     -21.122  93.594   1.708  1.00 57.85           C  
ATOM    845  C   ARG A 312     -22.065  92.588   1.037  1.00 57.83           C  
ATOM    846  O   ARG A 312     -23.272  92.648   1.241  1.00 61.34           O  
ATOM    847  CB  ARG A 312     -20.920  94.743   0.713  1.00 96.70           C  
ATOM    848  CG  ARG A 312     -22.210  95.195  -0.007  1.00 97.45           C  
ATOM    849  CD  ARG A 312     -22.012  96.511  -0.802  1.00 96.66           C  
ATOM    850  NE  ARG A 312     -21.398  96.349  -2.120  1.00 93.05           N  
ATOM    851  CZ  ARG A 312     -20.100  96.509  -2.384  1.00 91.71           C  
ATOM    852  NH1 ARG A 312     -19.246  96.848  -1.419  1.00 92.29           N  
ATOM    853  NH2 ARG A 312     -19.654  96.321  -3.623  1.00 93.19           N  
ATOM    854  N   LEU A 313     -21.520  91.656   0.253  1.00 84.28           N  
ATOM    855  CA  LEU A 313     -22.376  90.723  -0.470  1.00 84.78           C  
ATOM    856  C   LEU A 313     -22.261  89.225  -0.203  1.00 86.95           C  
ATOM    857  O   LEU A 313     -22.773  88.427  -0.977  1.00 90.08           O  
ATOM    858  CB  LEU A 313     -22.256  90.992  -1.978  1.00 66.43           C  
ATOM    859  CG  LEU A 313     -22.453  92.424  -2.465  1.00 60.16           C  
ATOM    860  CD1 LEU A 313     -22.512  92.404  -4.003  1.00 58.81           C  
ATOM    861  CD2 LEU A 313     -23.735  93.051  -1.889  1.00 61.87           C  
ATOM    862  N   LEU A 314     -21.595  88.828   0.871  1.00 81.78           N  
ATOM    863  CA  LEU A 314     -21.525  87.402   1.184  1.00 85.80           C  
ATOM    864  C   LEU A 314     -22.888  86.926   1.721  1.00 91.87           C  
ATOM    865  O   LEU A 314     -23.387  85.900   1.269  1.00 97.00           O  
ATOM    866  CB  LEU A 314     -20.431  87.076   2.225  1.00 95.04           C  
ATOM    867  CG  LEU A 314     -20.352  85.610   2.678  1.00 93.55           C  
ATOM    868  CD1 LEU A 314     -20.064  84.723   1.478  1.00 89.38           C  
ATOM    869  CD2 LEU A 314     -19.291  85.438   3.746  1.00 93.38           C  
ATOM    870  N   PRO A 315     -23.508  87.662   2.679  1.00 86.67           N  
ATOM    871  CA  PRO A 315     -24.810  87.250   3.225  1.00 90.47           C  
ATOM    872  C   PRO A 315     -25.929  87.213   2.169  1.00 94.68           C  
ATOM    873  O   PRO A 315     -26.708  86.270   2.121  1.00 99.99           O  
ATOM    874  CB  PRO A 315     -25.093  88.291   4.319  1.00 93.70           C  
ATOM    875  CG  PRO A 315     -23.769  88.908   4.614  1.00 90.05           C  
ATOM    876  CD  PRO A 315     -23.057  88.921   3.304  1.00 86.89           C  
ATOM    877  N   VAL A 316     -26.014  88.246   1.339  1.00131.02           N  
ATOM    878  CA  VAL A 316     -27.020  88.317   0.271  1.00131.53           C  
ATOM    879  C   VAL A 316     -26.809  87.201  -0.761  1.00132.99           C  
ATOM    880  O   VAL A 316     -27.718  86.904  -1.544  1.00144.70           O  
ATOM    881  CB  VAL A 316     -26.962  89.681  -0.488  1.00 81.88           C  
ATOM    882  CG1 VAL A 316     -27.928  89.675  -1.662  1.00 76.54           C  
ATOM    883  CG2 VAL A 316     -27.282  90.833   0.459  1.00 80.35           C  
ATOM    884  N   LEU A 317     -25.607  86.609  -0.779  1.00 93.31           N  
ATOM    885  CA  LEU A 317     -25.298  85.514  -1.707  1.00 87.07           C  
ATOM    886  C   LEU A 317     -25.653  84.136  -1.103  1.00 87.78           C  
ATOM    887  O   LEU A 317     -26.099  83.224  -1.812  1.00 87.04           O  
ATOM    888  CB  LEU A 317     -23.823  85.574  -2.135  1.00110.22           C  
ATOM    889  CG  LEU A 317     -23.484  86.762  -3.064  1.00107.93           C  
ATOM    890  CD1 LEU A 317     -22.115  86.588  -3.744  1.00 99.75           C  
ATOM    891  CD2 LEU A 317     -24.568  86.882  -4.124  1.00106.27           C  
ATOM    892  N   CYS A 318     -25.456  83.996   0.204  1.00 93.39           N  
ATOM    893  CA  CYS A 318     -25.822  82.779   0.909  1.00 99.93           C  
ATOM    894  C   CYS A 318     -27.326  82.800   1.263  1.00100.53           C  
ATOM    895  O   CYS A 318     -27.908  81.748   1.568  1.00 96.29           O  
ATOM    896  CB  CYS A 318     -24.958  82.632   2.148  1.00134.76           C  
ATOM    897  SG  CYS A 318     -23.239  82.512   1.672  1.00142.22           S  
ATOM    898  N   GLN A 319     -27.947  83.989   1.196  1.00123.34           N  
ATOM    899  CA  GLN A 319     -29.390  84.147   1.425  1.00123.77           C  
ATOM    900  C   GLN A 319     -30.301  84.035   0.199  1.00121.68           C  
ATOM    901  O   GLN A 319     -31.026  83.050   0.045  1.00131.81           O  
ATOM    902  CB  GLN A 319     -29.742  85.495   2.049  1.00145.78           C  
ATOM    903  CG  GLN A 319     -29.698  85.549   3.565  1.00146.15           C  
ATOM    904  CD  GLN A 319     -30.357  86.816   4.130  1.00147.79           C  
ATOM    905  OE1 GLN A 319     -30.634  87.783   3.406  1.00144.25           O  
ATOM    906  NE2 GLN A 319     -30.597  86.811   5.434  1.00151.87           N  
ATOM    907  N   ALA A 320     -30.274  85.051  -0.658  1.00 93.31           N  
ATOM    908  CA  ALA A 320     -31.189  85.125  -1.794  1.00 95.36           C  
ATOM    909  C   ALA A 320     -30.867  84.168  -2.915  1.00 94.69           C  
ATOM    910  O   ALA A 320     -31.690  83.952  -3.818  1.00 94.61           O  
ATOM    911  CB  ALA A 320     -31.295  86.594  -2.326  1.00131.03           C  
ATOM    912  N   HIS A 321     -29.662  83.613  -2.861  1.00131.56           N  
ATOM    913  CA  HIS A 321     -29.247  82.629  -3.850  1.00129.96           C  
ATOM    914  C   HIS A 321     -28.644  81.349  -3.260  1.00128.24           C  
ATOM    915  O   HIS A 321     -28.330  80.404  -4.005  1.00124.52           O  
ATOM    916  CB  HIS A 321     -28.284  83.238  -4.861  1.00114.60           C  
ATOM    917  CG  HIS A 321     -28.972  83.875  -6.013  1.00111.94           C  
ATOM    918  ND1 HIS A 321     -29.104  85.241  -6.130  1.00112.79           N  
ATOM    919  CD2 HIS A 321     -29.599  83.344  -7.089  1.00111.89           C  
ATOM    920  CE1 HIS A 321     -29.778  85.518  -7.229  1.00114.91           C  
ATOM    921  NE2 HIS A 321     -30.093  84.383  -7.835  1.00114.41           N  
ATOM    922  N   GLY A 322     -28.502  81.318  -1.934  1.00 97.63           N  
ATOM    923  CA  GLY A 322     -27.956  80.163  -1.256  1.00 94.60           C  
ATOM    924  C   GLY A 322     -26.674  79.647  -1.880  1.00 91.86           C  
ATOM    925  O   GLY A 322     -26.688  78.699  -2.663  1.00 87.95           O  
ATOM    926  N   LEU A 323     -25.565  80.290  -1.547  1.00119.78           N  
ATOM    927  CA  LEU A 323     -24.250  79.908  -2.036  1.00115.89           C  
ATOM    928  C   LEU A 323     -23.501  79.601  -0.744  1.00113.87           C  
ATOM    929  O   LEU A 323     -24.122  79.390   0.297  1.00114.34           O  
ATOM    930  CB  LEU A 323     -23.600  81.091  -2.770  1.00 91.49           C  
ATOM    931  CG  LEU A 323     -23.750  81.275  -4.312  1.00 89.72           C  
ATOM    932  CD1 LEU A 323     -25.176  80.993  -4.824  1.00 90.46           C  
ATOM    933  CD2 LEU A 323     -23.326  82.690  -4.703  1.00 84.19           C  
ATOM    934  N   THR A 324     -22.170  79.637  -0.791  1.00108.46           N  
ATOM    935  CA  THR A 324     -21.351  79.357   0.401  1.00103.62           C  
ATOM    936  C   THR A 324     -20.211  80.310   0.738  1.00102.57           C  
ATOM    937  O   THR A 324     -19.807  81.132  -0.102  1.00 98.89           O  
ATOM    938  CB  THR A 324     -20.574  78.068   0.234  1.00 83.82           C  
ATOM    939  OG1 THR A 324     -19.967  78.100  -1.061  1.00 80.63           O  
ATOM    940  CG2 THR A 324     -21.449  76.826   0.400  1.00 79.80           C  
ATOM    941  N   PRO A 325     -19.752  80.270   2.010  1.00 75.41           N  
ATOM    942  CA  PRO A 325     -18.586  81.063   2.357  1.00 73.77           C  
ATOM    943  C   PRO A 325     -17.490  80.468   1.403  1.00 73.24           C  
ATOM    944  O   PRO A 325     -16.514  81.131   1.085  1.00 71.05           O  
ATOM    945  CB  PRO A 325     -18.306  80.625   3.785  1.00 75.09           C  
ATOM    946  CG  PRO A 325     -19.660  80.493   4.368  1.00 76.32           C  
ATOM    947  CD  PRO A 325     -20.630  80.226   3.192  1.00 75.92           C  
ATOM    948  N   ALA A 326     -17.624  79.195   1.004  1.00108.20           N  
ATOM    949  CA  ALA A 326     -16.648  78.545   0.099  1.00107.34           C  
ATOM    950  C   ALA A 326     -16.651  79.134  -1.333  1.00107.89           C  
ATOM    951  O   ALA A 326     -15.645  79.713  -1.750  1.00106.71           O  
ATOM    952  CB  ALA A 326     -16.884  77.029   0.055  1.00 96.64           C  
ATOM    953  N   GLN A 327     -17.759  79.028  -2.078  1.00 86.75           N  
ATOM    954  CA  GLN A 327     -17.761  79.556  -3.448  1.00 81.03           C  
ATOM    955  C   GLN A 327     -17.573  81.032  -3.557  1.00 75.36           C  
ATOM    956  O   GLN A 327     -16.771  81.506  -4.356  1.00 75.73           O  
ATOM    957  CB  GLN A 327     -19.000  79.164  -4.258  1.00 80.99           C  
ATOM    958  CG  GLN A 327     -20.341  79.462  -3.666  1.00 87.00           C  
ATOM    959  CD  GLN A 327     -21.407  78.436  -4.108  1.00 95.28           C  
ATOM    960  OE1 GLN A 327     -22.409  78.244  -3.412  1.00100.45           O  
ATOM    961  NE2 GLN A 327     -21.191  77.783  -5.260  1.00 92.40           N  
ATOM    962  N   VAL A 328     -18.278  81.790  -2.747  1.00 67.31           N  
ATOM    963  CA  VAL A 328     -18.138  83.242  -2.874  1.00 65.08           C  
ATOM    964  C   VAL A 328     -16.672  83.634  -2.719  1.00 59.89           C  
ATOM    965  O   VAL A 328     -16.134  84.188  -3.632  1.00 54.84           O  
ATOM    966  CB  VAL A 328     -19.108  83.991  -1.887  1.00120.08           C  
ATOM    967  CG1 VAL A 328     -18.705  85.448  -1.703  1.00121.57           C  
ATOM    968  CG2 VAL A 328     -20.526  83.909  -2.445  1.00122.35           C  
ATOM    969  N   VAL A 329     -16.028  83.276  -1.616  1.00 61.80           N  
ATOM    970  CA  VAL A 329     -14.649  83.637  -1.443  1.00 59.24           C  
ATOM    971  C   VAL A 329     -13.784  82.966  -2.467  1.00 56.69           C  
ATOM    972  O   VAL A 329     -12.565  83.123  -2.404  1.00 53.26           O  
ATOM    973  CB  VAL A 329     -14.088  83.296  -0.043  1.00 65.15           C  
ATOM    974  CG1 VAL A 329     -15.019  83.906   1.038  1.00 66.01           C  
ATOM    975  CG2 VAL A 329     -13.882  81.800   0.128  1.00 66.30           C  
ATOM    976  N   ALA A 330     -14.391  82.224  -3.398  1.00 85.25           N  
ATOM    977  CA  ALA A 330     -13.627  81.541  -4.449  1.00 85.28           C  
ATOM    978  C   ALA A 330     -13.739  82.339  -5.733  1.00 82.01           C  
ATOM    979  O   ALA A 330     -13.103  82.022  -6.742  1.00 82.98           O  
ATOM    980  CB  ALA A 330     -14.134  80.112  -4.666  1.00159.44           C  
ATOM    981  N   ILE A 331     -14.556  83.383  -5.694  1.00 50.09           N  
ATOM    982  CA  ILE A 331     -14.729  84.271  -6.867  1.00 49.65           C  
ATOM    983  C   ILE A 331     -13.942  85.608  -6.591  1.00 44.69           C  
ATOM    984  O   ILE A 331     -13.320  86.220  -7.478  1.00 40.38           O  
ATOM    985  CB  ILE A 331     -16.239  84.558  -7.150  1.00 70.18           C  
ATOM    986  CG1 ILE A 331     -17.045  83.264  -7.113  1.00 70.90           C  
ATOM    987  CG2 ILE A 331     -16.376  85.161  -8.507  1.00 71.91           C  
ATOM    988  CD1 ILE A 331     -18.511  83.458  -6.934  1.00 69.92           C  
ATOM    989  N   ALA A 332     -13.964  86.019  -5.331  1.00 46.47           N  
ATOM    990  CA  ALA A 332     -13.259  87.175  -4.844  1.00 44.90           C  
ATOM    991  C   ALA A 332     -11.799  86.845  -4.790  1.00 44.95           C  
ATOM    992  O   ALA A 332     -10.960  87.700  -4.750  1.00 47.09           O  
ATOM    993  CB  ALA A 332     -13.681  87.422  -3.487  1.00 14.06           C  
ATOM    994  N   SER A 333     -11.499  85.567  -4.747  1.00 54.73           N  
ATOM    995  CA  SER A 333     -10.152  85.092  -4.588  1.00 55.20           C  
ATOM    996  C   SER A 333      -9.222  85.418  -5.725  1.00 53.15           C  
ATOM    997  O   SER A 333      -7.983  85.328  -5.563  1.00 53.46           O  
ATOM    998  CB  SER A 333     -10.190  83.594  -4.319  1.00125.22           C  
ATOM    999  OG  SER A 333     -10.885  82.907  -5.344  1.00130.96           O  
ATOM   1000  N   HIS A 334      -9.774  85.773  -6.883  1.00 63.26           N  
ATOM   1001  CA  HIS A 334      -8.906  86.168  -7.991  1.00 62.28           C  
ATOM   1002  C   HIS A 334      -9.073  87.668  -8.283  1.00 62.82           C  
ATOM   1003  O   HIS A 334     -10.022  88.299  -7.884  1.00 68.71           O  
ATOM   1004  CB  HIS A 334      -9.240  85.392  -9.257  1.00 69.19           C  
ATOM   1005  CG  HIS A 334      -9.550  83.943  -9.026  1.00 71.01           C  
ATOM   1006  ND1 HIS A 334      -9.062  83.226  -7.935  1.00 71.32           N  
ATOM   1007  CD2 HIS A 334     -10.293  83.068  -9.739  1.00 72.15           C  
ATOM   1008  CE1 HIS A 334      -9.492  81.981  -8.011  1.00 74.28           C  
ATOM   1009  NE2 HIS A 334     -10.239  81.854  -9.099  1.00 74.87           N  
ATOM   1010  N   ASP A 335      -8.083  88.249  -8.911  1.00 48.97           N  
ATOM   1011  CA  ASP A 335      -8.123  89.614  -9.394  1.00 50.07           C  
ATOM   1012  C   ASP A 335      -9.464  89.889 -10.052  1.00 51.79           C  
ATOM   1013  O   ASP A 335      -9.849  89.179 -11.005  1.00 50.17           O  
ATOM   1014  CB  ASP A 335      -7.047  89.762 -10.469  1.00 68.16           C  
ATOM   1015  CG  ASP A 335      -5.627  89.551  -9.934  1.00 71.99           C  
ATOM   1016  OD1 ASP A 335      -5.355  88.497  -9.290  1.00 80.33           O  
ATOM   1017  OD2 ASP A 335      -4.778  90.444 -10.162  1.00 74.70           O  
ATOM   1018  N   GLY A 336     -10.179  90.916  -9.583  1.00 69.08           N  
ATOM   1019  CA  GLY A 336     -11.459  91.259 -10.211  1.00 72.77           C  
ATOM   1020  C   GLY A 336     -12.712  90.895  -9.414  1.00 75.14           C  
ATOM   1021  O   GLY A 336     -13.854  91.039  -9.913  1.00 75.15           O  
ATOM   1022  N   GLY A 337     -12.483  90.403  -8.187  1.00 86.06           N  
ATOM   1023  CA  GLY A 337     -13.545  89.996  -7.286  1.00 86.27           C  
ATOM   1024  C   GLY A 337     -14.678  90.991  -7.274  1.00 88.82           C  
ATOM   1025  O   GLY A 337     -15.855  90.559  -7.217  1.00 89.27           O  
ATOM   1026  N   LYS A 338     -14.337  92.301  -7.297  1.00 51.95           N  
ATOM   1027  CA  LYS A 338     -15.358  93.360  -7.323  1.00 49.54           C  
ATOM   1028  C   LYS A 338     -16.153  93.295  -8.661  1.00 50.22           C  
ATOM   1029  O   LYS A 338     -17.373  93.270  -8.646  1.00 55.75           O  
ATOM   1030  CB  LYS A 338     -14.718  94.718  -7.122  1.00 63.44           C  
ATOM   1031  CG  LYS A 338     -15.652  95.805  -6.646  1.00 63.85           C  
ATOM   1032  CD  LYS A 338     -15.488  97.071  -7.504  1.00 64.22           C  
ATOM   1033  CE  LYS A 338     -16.109  98.284  -6.810  1.00 66.33           C  
ATOM   1034  NZ  LYS A 338     -15.572  98.342  -5.403  1.00 70.99           N  
ATOM   1035  N   GLN A 339     -15.485  93.256  -9.804  1.00 53.59           N  
ATOM   1036  CA  GLN A 339     -16.215  93.114 -11.041  1.00 54.91           C  
ATOM   1037  C   GLN A 339     -16.837  91.688 -11.005  1.00 56.86           C  
ATOM   1038  O   GLN A 339     -17.963  91.429 -11.527  1.00 59.78           O  
ATOM   1039  CB  GLN A 339     -15.309  93.202 -12.291  1.00 65.16           C  
ATOM   1040  CG  GLN A 339     -14.358  94.369 -12.368  1.00 66.08           C  
ATOM   1041  CD  GLN A 339     -14.926  95.698 -11.812  1.00 68.70           C  
ATOM   1042  OE1 GLN A 339     -14.951  96.731 -12.522  1.00 72.19           O  
ATOM   1043  NE2 GLN A 339     -15.361  95.680 -10.545  1.00 67.09           N  
ATOM   1044  N   ALA A 340     -16.121  90.758 -10.390  1.00 63.45           N  
ATOM   1045  CA  ALA A 340     -16.605  89.400 -10.398  1.00 65.48           C  
ATOM   1046  C   ALA A 340     -17.927  89.248  -9.710  1.00 67.11           C  
ATOM   1047  O   ALA A 340     -18.897  88.832 -10.344  1.00 70.08           O  
ATOM   1048  CB  ALA A 340     -15.588  88.486  -9.780  1.00200.00           C  
ATOM   1049  N   LEU A 341     -17.948  89.568  -8.415  1.00 47.69           N  
ATOM   1050  CA  LEU A 341     -19.159  89.463  -7.613  1.00 49.90           C  
ATOM   1051  C   LEU A 341     -20.301  90.338  -8.156  1.00 54.81           C  
ATOM   1052  O   LEU A 341     -21.468  89.951  -8.132  1.00 61.03           O  
ATOM   1053  CB  LEU A 341     -18.889  89.880  -6.171  1.00 56.92           C  
ATOM   1054  CG  LEU A 341     -17.916  88.993  -5.404  1.00 60.39           C  
ATOM   1055  CD1 LEU A 341     -17.308  89.763  -4.234  1.00 62.60           C  
ATOM   1056  CD2 LEU A 341     -18.649  87.723  -4.874  1.00 60.32           C  
ATOM   1057  N   GLU A 342     -19.973  91.507  -8.662  1.00 73.73           N  
ATOM   1058  CA  GLU A 342     -21.032  92.364  -9.058  1.00 83.07           C  
ATOM   1059  C   GLU A 342     -21.736  91.887 -10.301  1.00 84.37           C  
ATOM   1060  O   GLU A 342     -22.955  91.762 -10.294  1.00 91.71           O  
ATOM   1061  CB  GLU A 342     -20.539  93.838  -9.139  1.00107.89           C  
ATOM   1062  CG  GLU A 342     -20.327  94.486  -7.731  1.00109.74           C  
ATOM   1063  CD  GLU A 342     -19.911  95.949  -7.761  1.00114.10           C  
ATOM   1064  OE1 GLU A 342     -20.039  96.582  -8.825  1.00115.01           O  
ATOM   1065  OE2 GLU A 342     -19.473  96.470  -6.707  1.00113.59           O  
ATOM   1066  N   THR A 343     -21.007  91.589 -11.359  1.00 65.37           N  
ATOM   1067  CA  THR A 343     -21.691  91.137 -12.574  1.00 67.51           C  
ATOM   1068  C   THR A 343     -22.300  89.745 -12.342  1.00 70.34           C  
ATOM   1069  O   THR A 343     -22.928  89.155 -13.228  1.00 70.40           O  
ATOM   1070  CB  THR A 343     -20.746  91.124 -13.821  1.00 66.64           C  
ATOM   1071  OG1 THR A 343     -19.381  91.008 -13.398  1.00 64.64           O  
ATOM   1072  CG2 THR A 343     -20.906  92.400 -14.633  1.00 63.64           C  
ATOM   1073  N   MET A 344     -22.116  89.241 -11.126  1.00116.23           N  
ATOM   1074  CA  MET A 344     -22.652  87.946 -10.701  1.00123.28           C  
ATOM   1075  C   MET A 344     -24.055  88.199 -10.123  1.00129.28           C  
ATOM   1076  O   MET A 344     -24.964  87.377 -10.276  1.00133.16           O  
ATOM   1077  CB  MET A 344     -21.727  87.339  -9.632  1.00 91.03           C  
ATOM   1078  CG  MET A 344     -22.210  86.072  -8.956  1.00 92.53           C  
ATOM   1079  SD  MET A 344     -22.093  84.641 -10.029  1.00100.79           S  
ATOM   1080  CE  MET A 344     -22.162  83.343  -8.797  1.00 97.27           C  
ATOM   1081  N   GLN A 345     -24.218  89.345  -9.460  1.00102.69           N  
ATOM   1082  CA  GLN A 345     -25.493  89.736  -8.862  1.00 99.49           C  
ATOM   1083  C   GLN A 345     -26.423  90.380  -9.887  1.00 95.99           C  
ATOM   1084  O   GLN A 345     -27.631  90.443  -9.677  1.00 97.87           O  
ATOM   1085  CB  GLN A 345     -25.258  90.672  -7.668  1.00118.30           C  
ATOM   1086  CG  GLN A 345     -25.518  89.998  -6.334  1.00123.16           C  
ATOM   1087  CD  GLN A 345     -25.508  88.471  -6.431  1.00124.97           C  
ATOM   1088  OE1 GLN A 345     -24.465  87.857  -6.658  1.00121.49           O  
ATOM   1089  NE2 GLN A 345     -26.681  87.856  -6.259  1.00127.67           N  
ATOM   1090  N   ARG A 346     -25.876  90.825 -11.013  1.00102.57           N  
ATOM   1091  CA  ARG A 346     -26.707  91.445 -12.034  1.00106.00           C  
ATOM   1092  C   ARG A 346     -27.132  90.439 -13.076  1.00107.51           C  
ATOM   1093  O   ARG A 346     -28.274  90.471 -13.542  1.00105.02           O  
ATOM   1094  CB  ARG A 346     -25.976  92.590 -12.764  1.00100.01           C  
ATOM   1095  CG  ARG A 346     -25.294  93.638 -11.877  1.00104.35           C  
ATOM   1096  CD  ARG A 346     -26.112  93.952 -10.620  1.00113.16           C  
ATOM   1097  NE  ARG A 346     -25.239  94.304  -9.499  1.00119.71           N  
ATOM   1098  CZ  ARG A 346     -25.470  93.992  -8.223  1.00122.62           C  
ATOM   1099  NH1 ARG A 346     -26.555  93.313  -7.880  1.00123.27           N  
ATOM   1100  NH2 ARG A 346     -24.607  94.358  -7.281  1.00124.79           N  
ATOM   1101  N   LEU A 347     -26.216  89.539 -13.429  1.00127.12           N  
ATOM   1102  CA  LEU A 347     -26.467  88.577 -14.498  1.00125.64           C  
ATOM   1103  C   LEU A 347     -26.830  87.136 -14.132  1.00126.81           C  
ATOM   1104  O   LEU A 347     -27.298  86.396 -14.999  1.00131.51           O  
ATOM   1105  CB  LEU A 347     -25.278  88.600 -15.482  1.00 98.48           C  
ATOM   1106  CG  LEU A 347     -25.449  89.395 -16.805  1.00 95.68           C  
ATOM   1107  CD1 LEU A 347     -24.103  89.648 -17.487  1.00 91.96           C  
ATOM   1108  CD2 LEU A 347     -26.372  88.646 -17.758  1.00 94.62           C  
ATOM   1109  N   LEU A 348     -26.628  86.737 -12.877  1.00 89.70           N  
ATOM   1110  CA  LEU A 348     -26.970  85.380 -12.460  1.00 87.44           C  
ATOM   1111  C   LEU A 348     -28.345  85.028 -13.111  1.00 92.25           C  
ATOM   1112  O   LEU A 348     -28.448  83.989 -13.774  1.00 96.68           O  
ATOM   1113  CB  LEU A 348     -26.949  85.274 -10.908  1.00 80.33           C  
ATOM   1114  CG  LEU A 348     -27.218  83.932 -10.190  1.00 80.39           C  
ATOM   1115  CD1 LEU A 348     -26.789  82.745 -11.035  1.00 79.40           C  
ATOM   1116  CD2 LEU A 348     -26.477  83.936  -8.859  1.00 76.91           C  
ATOM   1117  N   PRO A 349     -29.401  85.879 -12.926  1.00118.41           N  
ATOM   1118  CA  PRO A 349     -30.738  85.703 -13.515  1.00115.31           C  
ATOM   1119  C   PRO A 349     -30.818  85.573 -15.044  1.00111.30           C  
ATOM   1120  O   PRO A 349     -31.253  84.548 -15.556  1.00108.78           O  
ATOM   1121  CB  PRO A 349     -31.451  86.959 -13.092  1.00122.71           C  
ATOM   1122  CG  PRO A 349     -31.015  87.104 -11.693  1.00124.66           C  
ATOM   1123  CD  PRO A 349     -29.529  86.723 -11.711  1.00125.26           C  
ATOM   1124  N   VAL A 350     -30.454  86.631 -15.769  1.00 67.45           N  
ATOM   1125  CA  VAL A 350     -30.525  86.614 -17.256  1.00 67.41           C  
ATOM   1126  C   VAL A 350     -30.078  85.276 -17.845  1.00 68.54           C  
ATOM   1127  O   VAL A 350     -30.674  84.800 -18.794  1.00 72.46           O  
ATOM   1128  CB  VAL A 350     -29.665  87.784 -17.915  1.00 45.73           C  
ATOM   1129  CG1 VAL A 350     -29.770  87.755 -19.411  1.00 41.71           C  
ATOM   1130  CG2 VAL A 350     -30.132  89.120 -17.406  1.00 50.45           C  
ATOM   1131  N   LEU A 351     -29.042  84.679 -17.243  1.00 87.45           N  
ATOM   1132  CA  LEU A 351     -28.446  83.414 -17.689  1.00 86.23           C  
ATOM   1133  C   LEU A 351     -29.354  82.222 -17.505  1.00 90.46           C  
ATOM   1134  O   LEU A 351     -29.373  81.344 -18.359  1.00 87.64           O  
ATOM   1135  CB  LEU A 351     -27.108  83.155 -16.964  1.00101.68           C  
ATOM   1136  CG  LEU A 351     -25.971  84.193 -17.011  1.00102.11           C  
ATOM   1137  CD1 LEU A 351     -24.676  83.519 -16.474  1.00102.10           C  
ATOM   1138  CD2 LEU A 351     -25.750  84.747 -18.467  1.00 95.64           C  
ATOM   1139  N   CYS A 352     -30.108  82.202 -16.403  1.00144.15           N  
ATOM   1140  CA  CYS A 352     -31.008  81.086 -16.093  1.00145.57           C  
ATOM   1141  C   CYS A 352     -32.460  81.366 -16.482  1.00146.92           C  
ATOM   1142  O   CYS A 352     -33.248  80.441 -16.671  1.00150.26           O  
ATOM   1143  CB  CYS A 352     -30.911  80.744 -14.604  1.00110.58           C  
ATOM   1144  SG  CYS A 352     -29.215  80.871 -13.905  1.00 92.71           S  
ATOM   1145  N   GLN A 353     -32.799  82.648 -16.579  1.00 72.12           N  
ATOM   1146  CA  GLN A 353     -34.121  83.096 -17.006  1.00 74.06           C  
ATOM   1147  C   GLN A 353     -34.257  82.981 -18.526  1.00 73.99           C  
ATOM   1148  O   GLN A 353     -35.358  83.056 -19.053  1.00 76.96           O  
ATOM   1149  CB  GLN A 353     -34.355  84.559 -16.644  1.00130.08           C  
ATOM   1150  CG  GLN A 353     -34.530  84.840 -15.168  1.00138.20           C  
ATOM   1151  CD  GLN A 353     -34.516  86.331 -14.861  1.00140.95           C  
ATOM   1152  OE1 GLN A 353     -33.709  87.080 -15.421  1.00149.19           O  
ATOM   1153  NE2 GLN A 353     -35.393  86.767 -13.959  1.00133.55           N  
ATOM   1154  N   ALA A 354     -33.153  82.779 -19.232  1.00151.73           N  
ATOM   1155  CA  ALA A 354     -33.201  82.701 -20.686  1.00155.42           C  
ATOM   1156  C   ALA A 354     -32.245  81.656 -21.268  1.00154.20           C  
ATOM   1157  O   ALA A 354     -32.312  81.350 -22.474  1.00156.70           O  
ATOM   1158  CB  ALA A 354     -32.884  84.080 -21.276  1.00 54.51           C  
ATOM   1159  N   HIS A 355     -31.360  81.112 -20.428  1.00 93.23           N  
ATOM   1160  CA  HIS A 355     -30.387  80.144 -20.910  1.00 93.01           C  
ATOM   1161  C   HIS A 355     -30.255  78.935 -20.008  1.00 85.96           C  
ATOM   1162  O   HIS A 355     -29.608  77.957 -20.365  1.00 82.74           O  
ATOM   1163  CB  HIS A 355     -29.038  80.837 -21.100  1.00125.61           C  
ATOM   1164  CG  HIS A 355     -29.151  82.307 -21.376  1.00131.15           C  
ATOM   1165  ND1 HIS A 355     -28.935  82.867 -22.625  1.00136.73           N  
ATOM   1166  CD2 HIS A 355     -29.439  83.344 -20.555  1.00132.17           C  
ATOM   1167  CE1 HIS A 355     -29.080  84.175 -22.547  1.00133.51           C  
ATOM   1168  NE2 HIS A 355     -29.388  84.496 -21.298  1.00133.43           N  
ATOM   1169  N   GLY A 356     -30.848  79.028 -18.827  1.00 90.31           N  
ATOM   1170  CA  GLY A 356     -30.866  77.921 -17.897  1.00 90.29           C  
ATOM   1171  C   GLY A 356     -29.614  77.109 -17.631  1.00 89.52           C  
ATOM   1172  O   GLY A 356     -29.563  75.867 -17.770  1.00 88.61           O  
ATOM   1173  N   LEU A 357     -28.570  77.812 -17.244  1.00 88.76           N  
ATOM   1174  CA  LEU A 357     -27.346  77.122 -16.876  1.00 84.81           C  
ATOM   1175  C   LEU A 357     -27.463  76.982 -15.334  1.00 83.51           C  
ATOM   1176  O   LEU A 357     -27.735  77.966 -14.627  1.00 76.54           O  
ATOM   1177  CB  LEU A 357     -26.113  77.967 -17.250  1.00 67.78           C  
ATOM   1178  CG  LEU A 357     -26.218  79.035 -18.371  1.00 66.20           C  
ATOM   1179  CD1 LEU A 357     -25.016  79.950 -18.279  1.00 67.34           C  
ATOM   1180  CD2 LEU A 357     -26.308  78.448 -19.785  1.00 62.55           C  
ATOM   1181  N   PRO A 358     -27.299  75.762 -14.803  1.00 95.71           N  
ATOM   1182  CA  PRO A 358     -27.375  75.507 -13.348  1.00 99.67           C  
ATOM   1183  C   PRO A 358     -26.408  76.446 -12.629  1.00105.46           C  
ATOM   1184  O   PRO A 358     -25.313  76.683 -13.127  1.00104.25           O  
ATOM   1185  CB  PRO A 358     -26.936  74.053 -13.210  1.00125.42           C  
ATOM   1186  CG  PRO A 358     -27.351  73.434 -14.504  1.00126.67           C  
ATOM   1187  CD  PRO A 358     -27.145  74.517 -15.569  1.00126.77           C  
ATOM   1188  N   PRO A 359     -26.779  76.969 -11.447  1.00167.30           N  
ATOM   1189  CA  PRO A 359     -25.962  77.908 -10.648  1.00166.40           C  
ATOM   1190  C   PRO A 359     -24.482  77.569 -10.467  1.00167.92           C  
ATOM   1191  O   PRO A 359     -23.617  78.454 -10.601  1.00166.97           O  
ATOM   1192  CB  PRO A 359     -26.681  77.957  -9.291  1.00 70.21           C  
ATOM   1193  CG  PRO A 359     -28.071  77.578  -9.622  1.00 73.38           C  
ATOM   1194  CD  PRO A 359     -27.950  76.517 -10.682  1.00 75.15           C  
ATOM   1195  N   ASP A 360     -24.210  76.304 -10.128  1.00 96.13           N  
ATOM   1196  CA  ASP A 360     -22.850  75.822  -9.944  1.00 85.93           C  
ATOM   1197  C   ASP A 360     -22.037  76.029 -11.216  1.00 79.08           C  
ATOM   1198  O   ASP A 360     -20.812  76.108 -11.143  1.00 81.47           O  
ATOM   1199  CB  ASP A 360     -22.873  74.351  -9.552  1.00 97.19           C  
ATOM   1200  CG  ASP A 360     -23.690  74.102  -8.284  1.00 97.83           C  
ATOM   1201  OD1 ASP A 360     -24.159  75.089  -7.669  1.00 94.80           O  
ATOM   1202  OD2 ASP A 360     -23.862  72.919  -7.903  1.00 97.52           O  
ATOM   1203  N   GLN A 361     -22.724  76.114 -12.363  1.00 85.36           N  
ATOM   1204  CA  GLN A 361     -22.099  76.385 -13.667  1.00 86.02           C  
ATOM   1205  C   GLN A 361     -21.755  77.870 -13.832  1.00 85.08           C  
ATOM   1206  O   GLN A 361     -20.806  78.181 -14.550  1.00 84.18           O  
ATOM   1207  CB  GLN A 361     -23.003  75.980 -14.829  1.00 93.09           C  
ATOM   1208  CG  GLN A 361     -22.716  74.623 -15.403  1.00105.13           C  
ATOM   1209  CD  GLN A 361     -23.719  74.238 -16.478  1.00114.30           C  
ATOM   1210  OE1 GLN A 361     -24.200  75.090 -17.247  1.00114.89           O  
ATOM   1211  NE2 GLN A 361     -24.033  72.943 -16.548  1.00114.69           N  
ATOM   1212  N   VAL A 362     -22.523  78.793 -13.223  1.00 97.71           N  
ATOM   1213  CA  VAL A 362     -22.183  80.241 -13.312  1.00 92.17           C  
ATOM   1214  C   VAL A 362     -21.070  80.523 -12.299  1.00 91.01           C  
ATOM   1215  O   VAL A 362     -20.246  81.401 -12.528  1.00 89.81           O  
ATOM   1216  CB  VAL A 362     -23.371  81.187 -13.032  1.00 71.23           C  
ATOM   1217  CG1 VAL A 362     -24.566  80.745 -13.843  1.00 77.78           C  
ATOM   1218  CG2 VAL A 362     -23.658  81.254 -11.529  1.00 69.79           C  
ATOM   1219  N   VAL A 363     -21.054  79.775 -11.187  1.00 75.50           N  
ATOM   1220  CA  VAL A 363     -19.960  79.877 -10.220  1.00 68.63           C  
ATOM   1221  C   VAL A 363     -18.655  79.416 -10.946  1.00 64.01           C  
ATOM   1222  O   VAL A 363     -17.573  79.922 -10.675  1.00 60.03           O  
ATOM   1223  CB  VAL A 363     -20.259  79.037  -8.959  1.00 79.43           C  
ATOM   1224  CG1 VAL A 363     -18.971  78.547  -8.301  1.00 80.69           C  
ATOM   1225  CG2 VAL A 363     -21.054  79.898  -7.994  1.00 78.65           C  
ATOM   1226  N   ALA A 364     -18.770  78.473 -11.879  1.00 87.32           N  
ATOM   1227  CA  ALA A 364     -17.611  78.026 -12.660  1.00 86.95           C  
ATOM   1228  C   ALA A 364     -17.208  79.026 -13.777  1.00 84.47           C  
ATOM   1229  O   ALA A 364     -16.095  78.944 -14.294  1.00 83.08           O  
ATOM   1230  CB  ALA A 364     -17.864  76.623 -13.265  1.00 70.85           C  
ATOM   1231  N   ILE A 365     -18.092  79.964 -14.128  1.00 60.18           N  
ATOM   1232  CA  ILE A 365     -17.815  80.975 -15.169  1.00 56.90           C  
ATOM   1233  C   ILE A 365     -17.177  82.203 -14.530  1.00 54.79           C  
ATOM   1234  O   ILE A 365     -16.278  82.833 -15.074  1.00 54.44           O  
ATOM   1235  CB  ILE A 365     -19.088  81.539 -15.838  1.00 54.53           C  
ATOM   1236  CG1 ILE A 365     -19.919  80.419 -16.470  1.00 59.43           C  
ATOM   1237  CG2 ILE A 365     -18.710  82.609 -16.881  1.00 53.58           C  
ATOM   1238  CD1 ILE A 365     -21.428  80.739 -16.500  1.00 58.16           C  
ATOM   1239  N   ALA A 366     -17.638  82.538 -13.342  1.00 64.37           N  
ATOM   1240  CA  ALA A 366     -17.158  83.717 -12.629  1.00 60.85           C  
ATOM   1241  C   ALA A 366     -15.884  83.540 -11.852  1.00 60.44           C  
ATOM   1242  O   ALA A 366     -15.075  84.439 -11.803  1.00 60.95           O  
ATOM   1243  CB  ALA A 366     -18.198  84.167 -11.686  1.00 29.32           C  
ATOM   1244  N   SER A 367     -15.730  82.387 -11.209  1.00 48.48           N  
ATOM   1245  CA  SER A 367     -14.571  82.043 -10.357  1.00 45.98           C  
ATOM   1246  C   SER A 367     -13.287  81.916 -11.146  1.00 41.84           C  
ATOM   1247  O   SER A 367     -12.637  80.904 -11.125  1.00 36.31           O  
ATOM   1248  CB  SER A 367     -14.860  80.743  -9.596  1.00 52.49           C  
ATOM   1249  OG  SER A 367     -14.773  80.929  -8.178  1.00 53.85           O  
ATOM   1250  N   ASN A 368     -12.928  83.027 -11.771  1.00 73.17           N  
ATOM   1251  CA  ASN A 368     -11.784  83.177 -12.661  1.00 72.28           C  
ATOM   1252  C   ASN A 368     -11.336  84.659 -12.837  1.00 72.14           C  
ATOM   1253  O   ASN A 368     -12.049  85.598 -12.420  1.00 72.36           O  
ATOM   1254  CB  ASN A 368     -12.153  82.584 -14.035  1.00 58.85           C  
ATOM   1255  CG  ASN A 368     -11.855  81.090 -14.122  1.00 56.76           C  
ATOM   1256  OD1 ASN A 368     -11.459  80.474 -13.145  1.00 55.27           O  
ATOM   1257  ND2 ASN A 368     -12.060  80.506 -15.291  1.00 57.48           N  
ATOM   1258  N   ILE A 369     -10.187  84.851 -13.498  1.00 43.38           N  
ATOM   1259  CA  ILE A 369      -9.632  86.162 -13.682  1.00 43.70           C  
ATOM   1260  C   ILE A 369     -10.505  87.060 -14.638  1.00 46.67           C  
ATOM   1261  O   ILE A 369     -10.901  88.198 -14.268  1.00 46.96           O  
ATOM   1262  CB  ILE A 369      -8.129  86.078 -14.080  1.00 43.31           C  
ATOM   1263  CG1 ILE A 369      -7.281  86.783 -13.028  1.00 45.49           C  
ATOM   1264  CG2 ILE A 369      -7.859  86.830 -15.363  1.00 42.20           C  
ATOM   1265  CD1 ILE A 369      -6.632  85.899 -11.986  1.00 47.64           C  
ATOM   1266  N   GLY A 370     -10.826  86.620 -15.844  1.00 54.12           N  
ATOM   1267  CA  GLY A 370     -11.723  87.478 -16.618  1.00 59.08           C  
ATOM   1268  C   GLY A 370     -13.199  87.459 -16.110  1.00 61.41           C  
ATOM   1269  O   GLY A 370     -14.088  88.041 -16.741  1.00 58.77           O  
ATOM   1270  N   GLY A 371     -13.454  86.789 -14.973  1.00 49.57           N  
ATOM   1271  CA  GLY A 371     -14.784  86.637 -14.385  1.00 52.83           C  
ATOM   1272  C   GLY A 371     -15.872  87.347 -15.147  1.00 55.23           C  
ATOM   1273  O   GLY A 371     -16.606  86.742 -15.899  1.00 56.20           O  
ATOM   1274  N   LYS A 372     -15.986  88.648 -14.915  1.00 72.91           N  
ATOM   1275  CA  LYS A 372     -16.911  89.564 -15.604  1.00 73.31           C  
ATOM   1276  C   LYS A 372     -16.922  89.271 -17.122  1.00 72.97           C  
ATOM   1277  O   LYS A 372     -17.913  88.831 -17.664  1.00 80.03           O  
ATOM   1278  CB  LYS A 372     -16.380  90.956 -15.375  1.00 63.73           C  
ATOM   1279  CG  LYS A 372     -17.349  92.063 -15.466  1.00 68.66           C  
ATOM   1280  CD  LYS A 372     -16.575  93.394 -15.490  1.00 69.07           C  
ATOM   1281  CE  LYS A 372     -17.408  94.569 -15.034  1.00 70.04           C  
ATOM   1282  NZ  LYS A 372     -16.503  95.744 -14.981  1.00 80.52           N  
ATOM   1283  N   GLN A 373     -15.800  89.517 -17.789  1.00 55.52           N  
ATOM   1284  CA  GLN A 373     -15.627  89.265 -19.216  1.00 57.84           C  
ATOM   1285  C   GLN A 373     -16.085  87.859 -19.672  1.00 62.31           C  
ATOM   1286  O   GLN A 373     -16.310  87.603 -20.895  1.00 63.47           O  
ATOM   1287  CB  GLN A 373     -14.166  89.470 -19.590  1.00 66.55           C  
ATOM   1288  CG  GLN A 373     -13.832  90.836 -20.208  1.00 65.29           C  
ATOM   1289  CD  GLN A 373     -14.168  92.045 -19.335  1.00 66.48           C  
ATOM   1290  OE1 GLN A 373     -14.380  91.926 -18.133  1.00 68.53           O  
ATOM   1291  NE2 GLN A 373     -14.200  93.227 -19.956  1.00 63.81           N  
ATOM   1292  N   ALA A 374     -16.179  86.924 -18.727  1.00100.28           N  
ATOM   1293  CA  ALA A 374     -16.722  85.613 -19.069  1.00104.99           C  
ATOM   1294  C   ALA A 374     -18.242  85.812 -19.011  1.00110.28           C  
ATOM   1295  O   ALA A 374     -18.942  85.659 -20.028  1.00117.60           O  
ATOM   1296  CB  ALA A 374     -16.310  84.564 -18.069  1.00200.00           C  
ATOM   1297  N   LEU A 375     -18.743  86.172 -17.823  1.00 69.35           N  
ATOM   1298  CA  LEU A 375     -20.182  86.400 -17.635  1.00 68.79           C  
ATOM   1299  C   LEU A 375     -20.720  87.249 -18.816  1.00 68.81           C  
ATOM   1300  O   LEU A 375     -21.672  86.881 -19.476  1.00 70.14           O  
ATOM   1301  CB  LEU A 375     -20.456  87.077 -16.276  1.00 61.09           C  
ATOM   1302  CG  LEU A 375     -20.249  86.112 -15.103  1.00 63.38           C  
ATOM   1303  CD1 LEU A 375     -20.715  86.741 -13.789  1.00 65.65           C  
ATOM   1304  CD2 LEU A 375     -21.033  84.868 -15.328  1.00 65.00           C  
ATOM   1305  N   GLU A 376     -20.066  88.360 -19.102  1.00 67.21           N  
ATOM   1306  CA  GLU A 376     -20.462  89.227 -20.177  1.00 75.22           C  
ATOM   1307  C   GLU A 376     -20.554  88.530 -21.515  1.00 78.81           C  
ATOM   1308  O   GLU A 376     -21.599  88.564 -22.161  1.00 82.20           O  
ATOM   1309  CB  GLU A 376     -19.453  90.360 -20.316  1.00130.20           C  
ATOM   1310  CG  GLU A 376     -19.876  91.698 -19.743  1.00132.14           C  
ATOM   1311  CD  GLU A 376     -18.704  92.667 -19.590  1.00133.04           C  
ATOM   1312  OE1 GLU A 376     -17.729  92.581 -20.367  1.00130.88           O  
ATOM   1313  OE2 GLU A 376     -18.770  93.527 -18.690  1.00131.74           O  
ATOM   1314  N   THR A 377     -19.464  87.895 -21.940  1.00112.01           N  
ATOM   1315  CA  THR A 377     -19.430  87.321 -23.280  1.00114.30           C  
ATOM   1316  C   THR A 377     -20.262  86.066 -23.456  1.00119.38           C  
ATOM   1317  O   THR A 377     -20.486  85.600 -24.591  1.00122.19           O  
ATOM   1318  CB  THR A 377     -17.961  87.159 -23.770  1.00 94.03           C  
ATOM   1319  OG1 THR A 377     -17.168  88.212 -23.191  1.00 94.11           O  
ATOM   1320  CG2 THR A 377     -17.878  87.300 -25.323  1.00 87.38           C  
ATOM   1321  N   VAL A 378     -20.736  85.529 -22.331  1.00106.45           N  
ATOM   1322  CA  VAL A 378     -21.647  84.386 -22.387  1.00106.90           C  
ATOM   1323  C   VAL A 378     -22.920  84.943 -23.059  1.00107.28           C  
ATOM   1324  O   VAL A 378     -23.188  84.612 -24.223  1.00110.02           O  
ATOM   1325  CB  VAL A 378     -21.953  83.825 -20.966  1.00 70.20           C  
ATOM   1326  CG1 VAL A 378     -23.141  82.879 -21.010  1.00 68.38           C  
ATOM   1327  CG2 VAL A 378     -20.728  83.086 -20.436  1.00 62.72           C  
ATOM   1328  N   GLN A 379     -23.650  85.817 -22.335  1.00 70.59           N  
ATOM   1329  CA  GLN A 379     -24.900  86.472 -22.814  1.00 76.56           C  
ATOM   1330  C   GLN A 379     -24.815  87.026 -24.276  1.00 73.49           C  
ATOM   1331  O   GLN A 379     -25.644  86.748 -25.134  1.00 69.00           O  
ATOM   1332  CB  GLN A 379     -25.273  87.591 -21.841  1.00 96.93           C  
ATOM   1333  CG  GLN A 379     -26.537  88.342 -22.175  1.00104.22           C  
ATOM   1334  CD  GLN A 379     -26.599  89.679 -21.462  1.00107.34           C  
ATOM   1335  OE1 GLN A 379     -25.772  89.972 -20.590  1.00106.91           O  
ATOM   1336  NE2 GLN A 379     -27.584  90.497 -21.821  1.00105.79           N  
ATOM   1337  N   ARG A 380     -23.771  87.785 -24.549  1.00156.73           N  
ATOM   1338  CA  ARG A 380     -23.562  88.352 -25.869  1.00158.13           C  
ATOM   1339  C   ARG A 380     -23.425  87.275 -26.934  1.00158.77           C  
ATOM   1340  O   ARG A 380     -23.901  87.443 -28.061  1.00166.33           O  
ATOM   1341  CB  ARG A 380     -22.276  89.201 -25.888  1.00 84.47           C  
ATOM   1342  CG  ARG A 380     -22.365  90.601 -25.369  1.00 85.63           C  
ATOM   1343  CD  ARG A 380     -23.583  90.791 -24.474  1.00 91.14           C  
ATOM   1344  NE  ARG A 380     -23.272  91.432 -23.188  1.00 96.55           N  
ATOM   1345  CZ  ARG A 380     -23.019  92.733 -23.014  1.00 98.50           C  
ATOM   1346  NH1 ARG A 380     -23.046  93.566 -24.060  1.00 98.22           N  
ATOM   1347  NH2 ARG A 380     -22.712  93.200 -21.795  1.00101.39           N  
ATOM   1348  N   LEU A 381     -22.810  86.152 -26.570  1.00 98.18           N  
ATOM   1349  CA  LEU A 381     -22.509  85.149 -27.569  1.00 95.75           C  
ATOM   1350  C   LEU A 381     -22.957  83.714 -27.281  1.00 96.32           C  
ATOM   1351  O   LEU A 381     -22.593  82.790 -27.996  1.00101.13           O  
ATOM   1352  CB  LEU A 381     -21.001  85.247 -27.846  1.00 82.72           C  
ATOM   1353  CG  LEU A 381     -20.323  84.842 -29.178  1.00 86.13           C  
ATOM   1354  CD1 LEU A 381     -21.342  84.639 -30.295  1.00 91.23           C  
ATOM   1355  CD2 LEU A 381     -19.286  85.922 -29.575  1.00 84.40           C  
ATOM   1356  N   LEU A 382     -23.782  83.526 -26.260  1.00 78.27           N  
ATOM   1357  CA  LEU A 382     -24.242  82.184 -25.951  1.00 81.41           C  
ATOM   1358  C   LEU A 382     -25.044  81.559 -27.081  1.00 88.04           C  
ATOM   1359  O   LEU A 382     -24.708  80.459 -27.530  1.00 87.95           O  
ATOM   1360  CB  LEU A 382     -25.069  82.157 -24.657  1.00 85.85           C  
ATOM   1361  CG  LEU A 382     -24.869  80.945 -23.709  1.00 84.55           C  
ATOM   1362  CD1 LEU A 382     -25.825  81.057 -22.499  1.00 85.97           C  
ATOM   1363  CD2 LEU A 382     -25.069  79.613 -24.441  1.00 85.28           C  
ATOM   1364  N   PRO A 383     -26.087  82.260 -27.584  1.00 99.15           N  
ATOM   1365  CA  PRO A 383     -26.906  81.693 -28.655  1.00 98.75           C  
ATOM   1366  C   PRO A 383     -26.479  81.960 -30.091  1.00 97.53           C  
ATOM   1367  O   PRO A 383     -26.785  81.169 -30.993  1.00 98.43           O  
ATOM   1368  CB  PRO A 383     -28.279  82.278 -28.363  1.00 96.01           C  
ATOM   1369  CG  PRO A 383     -27.953  83.660 -27.839  1.00 92.61           C  
ATOM   1370  CD  PRO A 383     -26.570  83.605 -27.219  1.00 92.37           C  
ATOM   1371  N   VAL A 384     -25.763  83.056 -30.310  1.00 95.34           N  
ATOM   1372  CA  VAL A 384     -25.379  83.416 -31.674  1.00100.85           C  
ATOM   1373  C   VAL A 384     -24.491  82.382 -32.388  1.00104.26           C  
ATOM   1374  O   VAL A 384     -24.102  82.566 -33.552  1.00105.83           O  
ATOM   1375  CB  VAL A 384     -24.770  84.857 -31.720  1.00109.92           C  
ATOM   1376  CG1 VAL A 384     -25.079  85.520 -33.076  1.00108.59           C  
ATOM   1377  CG2 VAL A 384     -25.381  85.709 -30.591  1.00106.90           C  
ATOM   1378  N   LEU A 385     -24.196  81.290 -31.674  1.00158.83           N  
ATOM   1379  CA  LEU A 385     -23.435  80.159 -32.217  1.00159.62           C  
ATOM   1380  C   LEU A 385     -24.363  78.941 -32.303  1.00167.23           C  
ATOM   1381  O   LEU A 385     -24.577  78.431 -33.388  1.00173.92           O  
ATOM   1382  CB  LEU A 385     -22.201  79.790 -31.357  1.00 95.03           C  
ATOM   1383  CG  LEU A 385     -20.959  80.683 -31.492  1.00 95.18           C  
ATOM   1384  CD1 LEU A 385     -20.410  81.059 -30.119  1.00 91.76           C  
ATOM   1385  CD2 LEU A 385     -19.902  79.977 -32.329  1.00 94.89           C  
ATOM   1386  N   CYS A 386     -24.936  78.506 -31.175  1.00143.46           N  
ATOM   1387  CA  CYS A 386     -25.799  77.316 -31.133  1.00140.49           C  
ATOM   1388  C   CYS A 386     -26.755  77.195 -32.310  1.00145.71           C  
ATOM   1389  O   CYS A 386     -26.983  76.083 -32.819  1.00152.90           O  
ATOM   1390  CB  CYS A 386     -26.597  77.258 -29.823  1.00120.95           C  
ATOM   1391  SG  CYS A 386     -25.576  77.150 -28.376  1.00116.68           S  
ATOM   1392  N   GLN A 387     -27.284  78.347 -32.732  1.00155.16           N  
ATOM   1393  CA  GLN A 387     -28.220  78.454 -33.851  1.00157.57           C  
ATOM   1394  C   GLN A 387     -27.534  78.829 -35.161  1.00160.08           C  
ATOM   1395  O   GLN A 387     -28.199  79.199 -36.134  1.00169.09           O  
ATOM   1396  CB  GLN A 387     -29.304  79.480 -33.542  1.00 88.39           C  
ATOM   1397  CG  GLN A 387     -29.816  79.393 -32.118  1.00 88.27           C  
ATOM   1398  CD  GLN A 387     -31.269  79.796 -32.026  1.00 95.40           C  
ATOM   1399  OE1 GLN A 387     -31.999  79.714 -33.017  1.00 99.13           O  
ATOM   1400  NE2 GLN A 387     -31.706  80.217 -30.841  1.00 92.43           N  
ATOM   1401  N   ALA A 388     -26.209  78.721 -35.177  1.00170.69           N  
ATOM   1402  CA  ALA A 388     -25.393  78.998 -36.365  1.00166.00           C  
ATOM   1403  C   ALA A 388     -24.168  78.053 -36.402  1.00166.16           C  
ATOM   1404  O   ALA A 388     -23.394  78.034 -37.360  1.00163.97           O  
ATOM   1405  CB  ALA A 388     -24.913  80.442 -36.321  1.00 91.49           C  
ATOM   1406  N   HIS A 389     -24.058  77.242 -35.350  1.00 95.75           N  
ATOM   1407  CA  HIS A 389     -22.952  76.303 -35.207  1.00 96.59           C  
ATOM   1408  C   HIS A 389     -23.239  74.967 -34.501  1.00 89.79           C  
ATOM   1409  O   HIS A 389     -22.487  74.011 -34.685  1.00 80.75           O  
ATOM   1410  CB  HIS A 389     -21.800  76.957 -34.439  1.00200.00           C  
ATOM   1411  CG  HIS A 389     -20.983  77.902 -35.265  1.00200.00           C  
ATOM   1412  ND1 HIS A 389     -20.154  77.478 -36.281  1.00200.00           N  
ATOM   1413  CD2 HIS A 389     -20.868  79.251 -35.224  1.00200.00           C  
ATOM   1414  CE1 HIS A 389     -19.564  78.524 -36.831  1.00200.00           C  
ATOM   1415  NE2 HIS A 389     -19.980  79.612 -36.208  1.00200.00           N  
ATOM   1416  N   GLY A 390     -24.294  74.887 -33.688  1.00157.38           N  
ATOM   1417  CA  GLY A 390     -24.481  73.682 -32.882  1.00153.92           C  
ATOM   1418  C   GLY A 390     -23.744  73.260 -31.610  1.00150.40           C  
ATOM   1419  O   GLY A 390     -23.511  72.076 -31.345  1.00160.52           O  
ATOM   1420  N   LEU A 391     -23.366  74.256 -30.815  1.00 65.66           N  
ATOM   1421  CA  LEU A 391     -22.565  74.022 -29.619  1.00 60.79           C  
ATOM   1422  C   LEU A 391     -23.398  73.671 -28.388  1.00 51.44           C  
ATOM   1423  O   LEU A 391     -24.146  74.501 -27.872  1.00 43.97           O  
ATOM   1424  CB  LEU A 391     -21.686  75.240 -29.322  1.00182.73           C  
ATOM   1425  CG  LEU A 391     -21.481  75.585 -27.845  1.00182.54           C  
ATOM   1426  CD1 LEU A 391     -20.165  75.015 -27.338  1.00178.66           C  
ATOM   1427  CD2 LEU A 391     -21.535  77.090 -27.633  1.00184.70           C  
ATOM   1428  N   THR A 392     -23.251  72.435 -27.922  1.00 79.76           N  
ATOM   1429  CA  THR A 392     -23.875  71.994 -26.690  1.00 85.72           C  
ATOM   1430  C   THR A 392     -23.576  73.106 -25.671  1.00 82.89           C  
ATOM   1431  O   THR A 392     -22.453  73.551 -25.532  1.00 85.34           O  
ATOM   1432  CB  THR A 392     -23.327  70.575 -26.268  1.00 98.60           C  
ATOM   1433  OG1 THR A 392     -22.988  69.801 -27.438  1.00105.87           O  
ATOM   1434  CG2 THR A 392     -24.396  69.805 -25.482  1.00 97.20           C  
ATOM   1435  N   PRO A 393     -24.616  73.675 -25.092  1.00 79.95           N  
ATOM   1436  CA  PRO A 393     -24.623  74.741 -24.091  1.00 74.83           C  
ATOM   1437  C   PRO A 393     -23.673  74.517 -22.930  1.00 72.51           C  
ATOM   1438  O   PRO A 393     -23.258  75.477 -22.268  1.00 68.22           O  
ATOM   1439  CB  PRO A 393     -26.098  74.751 -23.613  1.00 87.04           C  
ATOM   1440  CG  PRO A 393     -26.861  73.945 -24.690  1.00 93.51           C  
ATOM   1441  CD  PRO A 393     -25.886  73.707 -25.830  1.00 92.07           C  
ATOM   1442  N   ASP A 394     -23.363  73.251 -22.661  1.00 79.43           N  
ATOM   1443  CA  ASP A 394     -22.459  72.885 -21.576  1.00 76.19           C  
ATOM   1444  C   ASP A 394     -21.026  72.978 -22.074  1.00 75.76           C  
ATOM   1445  O   ASP A 394     -20.088  73.115 -21.261  1.00 72.66           O  
ATOM   1446  CB  ASP A 394     -22.729  71.464 -21.132  1.00 85.52           C  
ATOM   1447  CG  ASP A 394     -24.185  71.169 -21.034  1.00 89.05           C  
ATOM   1448  OD1 ASP A 394     -24.663  70.961 -19.902  1.00 94.18           O  
ATOM   1449  OD2 ASP A 394     -24.848  71.153 -22.091  1.00 94.48           O  
ATOM   1450  N   GLN A 395     -20.879  72.878 -23.406  1.00 87.92           N  
ATOM   1451  CA  GLN A 395     -19.594  73.029 -24.103  1.00 87.16           C  
ATOM   1452  C   GLN A 395     -19.056  74.432 -23.797  1.00 85.57           C  
ATOM   1453  O   GLN A 395     -17.988  74.573 -23.172  1.00 86.37           O  
ATOM   1454  CB  GLN A 395     -19.744  72.848 -25.626  1.00 83.47           C  
ATOM   1455  CG  GLN A 395     -19.960  71.370 -26.019  1.00 88.09           C  
ATOM   1456  CD  GLN A 395     -19.988  71.132 -27.519  1.00 88.76           C  
ATOM   1457  OE1 GLN A 395     -20.372  72.005 -28.291  1.00 91.65           O  
ATOM   1458  NE2 GLN A 395     -19.596  69.938 -27.933  1.00 89.52           N  
ATOM   1459  N   VAL A 396     -19.786  75.469 -24.214  1.00 70.61           N  
ATOM   1460  CA  VAL A 396     -19.355  76.837 -23.940  1.00 66.73           C  
ATOM   1461  C   VAL A 396     -19.420  77.249 -22.487  1.00 64.96           C  
ATOM   1462  O   VAL A 396     -18.780  78.242 -22.142  1.00 66.65           O  
ATOM   1463  CB  VAL A 396     -20.086  77.878 -24.749  1.00 73.84           C  
ATOM   1464  CG1 VAL A 396     -19.397  78.049 -26.054  1.00 74.80           C  
ATOM   1465  CG2 VAL A 396     -21.527  77.491 -24.930  1.00 83.81           C  
ATOM   1466  N   VAL A 397     -20.194  76.568 -21.635  1.00 53.47           N  
ATOM   1467  CA  VAL A 397     -20.075  76.923 -20.216  1.00 52.20           C  
ATOM   1468  C   VAL A 397     -18.592  76.544 -19.914  1.00 53.68           C  
ATOM   1469  O   VAL A 397     -17.836  77.331 -19.335  1.00 53.68           O  
ATOM   1470  CB  VAL A 397     -20.975  76.091 -19.253  1.00 46.50           C  
ATOM   1471  CG1 VAL A 397     -20.652  76.441 -17.788  1.00 42.04           C  
ATOM   1472  CG2 VAL A 397     -22.461  76.331 -19.518  1.00 48.06           C  
ATOM   1473  N   ALA A 398     -18.154  75.361 -20.347  1.00108.04           N  
ATOM   1474  CA  ALA A 398     -16.775  74.934 -20.074  1.00106.04           C  
ATOM   1475  C   ALA A 398     -15.694  75.520 -20.996  1.00100.62           C  
ATOM   1476  O   ALA A 398     -14.511  75.222 -20.848  1.00105.63           O  
ATOM   1477  CB  ALA A 398     -16.694  73.405 -20.013  1.00160.98           C  
ATOM   1478  N   ILE A 399     -16.107  76.338 -21.960  1.00 35.30           N  
ATOM   1479  CA  ILE A 399     -15.175  77.095 -22.804  1.00 29.38           C  
ATOM   1480  C   ILE A 399     -15.032  78.447 -22.106  1.00 31.24           C  
ATOM   1481  O   ILE A 399     -14.209  79.207 -22.426  1.00 29.67           O  
ATOM   1482  CB  ILE A 399     -15.756  77.413 -24.105  1.00 23.64           C  
ATOM   1483  CG1 ILE A 399     -15.174  76.466 -25.161  1.00 22.48           C  
ATOM   1484  CG2 ILE A 399     -15.507  78.861 -24.408  1.00 21.53           C  
ATOM   1485  CD1 ILE A 399     -15.755  76.678 -26.663  1.00 23.37           C  
ATOM   1486  N   ALA A 400     -15.859  78.738 -21.124  1.00 65.72           N  
ATOM   1487  CA  ALA A 400     -15.787  80.006 -20.418  1.00 67.09           C  
ATOM   1488  C   ALA A 400     -15.336  79.802 -18.992  1.00 67.14           C  
ATOM   1489  O   ALA A 400     -15.109  80.782 -18.275  1.00 73.71           O  
ATOM   1490  CB  ALA A 400     -17.140  80.700 -20.466  1.00102.61           C  
ATOM   1491  N   SER A 401     -15.196  78.536 -18.590  1.00 57.31           N  
ATOM   1492  CA  SER A 401     -14.683  78.228 -17.269  1.00 55.41           C  
ATOM   1493  C   SER A 401     -13.137  78.306 -17.090  1.00 49.46           C  
ATOM   1494  O   SER A 401     -12.574  77.467 -16.432  1.00 48.66           O  
ATOM   1495  CB  SER A 401     -15.240  76.882 -16.795  1.00 95.32           C  
ATOM   1496  OG  SER A 401     -16.547  77.030 -16.251  1.00102.91           O  
ATOM   1497  N   HIS A 402     -12.484  79.294 -17.712  1.00 56.87           N  
ATOM   1498  CA  HIS A 402     -11.045  79.600 -17.661  1.00 53.47           C  
ATOM   1499  C   HIS A 402     -10.716  81.139 -17.767  1.00 55.06           C  
ATOM   1500  O   HIS A 402     -11.627  81.998 -17.886  1.00 58.16           O  
ATOM   1501  CB  HIS A 402     -10.422  78.936 -18.839  1.00 53.79           C  
ATOM   1502  CG  HIS A 402     -10.781  77.495 -18.985  1.00 57.54           C  
ATOM   1503  ND1 HIS A 402     -10.331  76.511 -18.127  1.00 58.93           N  
ATOM   1504  CD2 HIS A 402     -11.609  76.871 -19.856  1.00 59.97           C  
ATOM   1505  CE1 HIS A 402     -10.873  75.357 -18.463  1.00 57.34           C  
ATOM   1506  NE2 HIS A 402     -11.657  75.542 -19.511  1.00 58.45           N  
ATOM   1507  N   GLY A 403      -9.433  81.505 -17.701  1.00 51.34           N  
ATOM   1508  CA  GLY A 403      -9.047  82.901 -17.815  1.00 51.33           C  
ATOM   1509  C   GLY A 403      -8.819  83.225 -19.275  1.00 54.04           C  
ATOM   1510  O   GLY A 403      -7.765  82.833 -19.860  1.00 50.87           O  
ATOM   1511  N   GLY A 404      -9.787  83.950 -19.868  1.00 59.27           N  
ATOM   1512  CA  GLY A 404      -9.714  84.332 -21.283  1.00 63.12           C  
ATOM   1513  C   GLY A 404     -11.026  84.104 -22.000  1.00 67.30           C  
ATOM   1514  O   GLY A 404     -11.075  84.110 -23.243  1.00 68.40           O  
ATOM   1515  N   GLY A 405     -12.077  83.897 -21.186  1.00 58.24           N  
ATOM   1516  CA  GLY A 405     -13.434  83.633 -21.659  1.00 58.14           C  
ATOM   1517  C   GLY A 405     -13.811  84.455 -22.875  1.00 60.49           C  
ATOM   1518  O   GLY A 405     -14.066  83.918 -23.948  1.00 63.16           O  
ATOM   1519  N   LYS A 406     -13.906  85.763 -22.678  1.00 62.28           N  
ATOM   1520  CA  LYS A 406     -14.175  86.702 -23.736  1.00 61.37           C  
ATOM   1521  C   LYS A 406     -13.332  86.236 -24.953  1.00 63.84           C  
ATOM   1522  O   LYS A 406     -13.841  86.101 -26.066  1.00 73.17           O  
ATOM   1523  CB  LYS A 406     -13.674  88.081 -23.285  1.00 54.72           C  
ATOM   1524  CG  LYS A 406     -14.604  89.235 -23.576  1.00 56.46           C  
ATOM   1525  CD  LYS A 406     -13.849  90.539 -23.988  1.00 58.78           C  
ATOM   1526  CE  LYS A 406     -13.199  90.389 -25.386  1.00 60.32           C  
ATOM   1527  NZ  LYS A 406     -12.596  91.646 -25.931  1.00 57.06           N  
ATOM   1528  N   GLN A 407     -12.056  85.916 -24.733  1.00 56.00           N  
ATOM   1529  CA  GLN A 407     -11.163  85.627 -25.838  1.00 55.89           C  
ATOM   1530  C   GLN A 407     -11.310  84.293 -26.477  1.00 57.76           C  
ATOM   1531  O   GLN A 407     -10.893  84.078 -27.609  1.00 61.62           O  
ATOM   1532  CB  GLN A 407      -9.706  85.911 -25.390  1.00 56.43           C  
ATOM   1533  CG  GLN A 407      -9.493  87.352 -24.875  1.00 56.38           C  
ATOM   1534  CD  GLN A 407     -10.108  88.411 -25.817  1.00 62.57           C  
ATOM   1535  OE1 GLN A 407     -11.286  88.330 -26.239  1.00 62.94           O  
ATOM   1536  NE2 GLN A 407      -9.314  89.410 -26.138  1.00 63.44           N  
ATOM   1537  N   ALA A 408     -11.934  83.383 -25.768  1.00 52.83           N  
ATOM   1538  CA  ALA A 408     -12.082  82.029 -26.304  1.00 57.06           C  
ATOM   1539  C   ALA A 408     -13.284  81.891 -27.223  1.00 58.01           C  
ATOM   1540  O   ALA A 408     -13.160  81.379 -28.320  1.00 56.77           O  
ATOM   1541  CB  ALA A 408     -12.160  81.022 -25.150  1.00113.88           C  
ATOM   1542  N   LEU A 409     -14.449  82.348 -26.786  1.00 58.55           N  
ATOM   1543  CA  LEU A 409     -15.630  82.285 -27.644  1.00 61.63           C  
ATOM   1544  C   LEU A 409     -15.502  83.238 -28.850  1.00 66.69           C  
ATOM   1545  O   LEU A 409     -16.007  82.927 -29.939  1.00 70.93           O  
ATOM   1546  CB  LEU A 409     -16.890  82.628 -26.844  1.00 49.34           C  
ATOM   1547  CG  LEU A 409     -16.891  82.085 -25.408  1.00 45.21           C  
ATOM   1548  CD1 LEU A 409     -16.603  83.239 -24.534  1.00 44.22           C  
ATOM   1549  CD2 LEU A 409     -18.243  81.458 -24.996  1.00 47.13           C  
ATOM   1550  N   GLU A 410     -14.841  84.387 -28.665  1.00 66.60           N  
ATOM   1551  CA  GLU A 410     -14.660  85.293 -29.782  1.00 73.52           C  
ATOM   1552  C   GLU A 410     -13.738  84.700 -30.860  1.00 72.99           C  
ATOM   1553  O   GLU A 410     -13.830  85.125 -32.032  1.00 75.25           O  
ATOM   1554  CB  GLU A 410     -14.139  86.655 -29.314  1.00144.29           C  
ATOM   1555  CG  GLU A 410     -15.241  87.566 -28.735  1.00148.37           C  
ATOM   1556  CD  GLU A 410     -14.814  89.023 -28.599  1.00154.76           C  
ATOM   1557  OE1 GLU A 410     -15.048  89.578 -27.502  1.00156.81           O  
ATOM   1558  OE2 GLU A 410     -14.267  89.604 -29.577  1.00156.80           O  
ATOM   1559  N   THR A 411     -12.866  83.748 -30.468  1.00 77.51           N  
ATOM   1560  CA  THR A 411     -11.984  83.067 -31.417  1.00 76.97           C  
ATOM   1561  C   THR A 411     -12.573  81.710 -31.794  1.00 79.65           C  
ATOM   1562  O   THR A 411     -12.097  81.043 -32.727  1.00 83.82           O  
ATOM   1563  CB  THR A 411     -10.585  82.875 -30.898  1.00 79.37           C  
ATOM   1564  OG1 THR A 411     -10.327  83.847 -29.879  1.00 80.25           O  
ATOM   1565  CG2 THR A 411      -9.586  83.077 -32.061  1.00 83.56           C  
ATOM   1566  N   VAL A 412     -13.585  81.273 -31.051  1.00 75.45           N  
ATOM   1567  CA  VAL A 412     -14.309  80.070 -31.438  1.00 74.66           C  
ATOM   1568  C   VAL A 412     -15.206  80.575 -32.606  1.00 78.80           C  
ATOM   1569  O   VAL A 412     -14.987  80.235 -33.778  1.00 81.12           O  
ATOM   1570  CB  VAL A 412     -15.200  79.534 -30.309  1.00 61.14           C  
ATOM   1571  CG1 VAL A 412     -16.502  78.995 -30.885  1.00 62.69           C  
ATOM   1572  CG2 VAL A 412     -14.503  78.402 -29.602  1.00 58.43           C  
ATOM   1573  N   GLN A 413     -16.179  81.432 -32.275  1.00 79.00           N  
ATOM   1574  CA  GLN A 413     -17.149  82.006 -33.226  1.00 78.64           C  
ATOM   1575  C   GLN A 413     -16.493  82.484 -34.504  1.00 75.10           C  
ATOM   1576  O   GLN A 413     -16.860  82.051 -35.569  1.00 71.16           O  
ATOM   1577  CB  GLN A 413     -17.920  83.130 -32.524  1.00 96.62           C  
ATOM   1578  CG  GLN A 413     -19.205  83.536 -33.175  1.00105.85           C  
ATOM   1579  CD  GLN A 413     -18.997  84.636 -34.182  1.00107.88           C  
ATOM   1580  OE1 GLN A 413     -18.058  85.430 -34.047  1.00108.88           O  
ATOM   1581  NE2 GLN A 413     -19.882  84.712 -35.193  1.00106.43           N  
ATOM   1582  N   ARG A 414     -15.516  83.370 -34.386  1.00 69.63           N  
ATOM   1583  CA  ARG A 414     -14.711  83.884 -35.517  1.00 75.08           C  
ATOM   1584  C   ARG A 414     -14.002  82.784 -36.348  1.00 81.12           C  
ATOM   1585  O   ARG A 414     -14.408  82.510 -37.474  1.00 89.27           O  
ATOM   1586  CB  ARG A 414     -13.614  84.843 -34.986  1.00100.26           C  
ATOM   1587  CG  ARG A 414     -13.136  85.928 -35.929  1.00107.02           C  
ATOM   1588  CD  ARG A 414     -13.779  87.297 -35.599  1.00107.97           C  
ATOM   1589  NE  ARG A 414     -15.096  87.514 -36.219  1.00115.75           N  
ATOM   1590  CZ  ARG A 414     -16.268  87.593 -35.570  1.00115.91           C  
ATOM   1591  NH1 ARG A 414     -16.349  87.482 -34.240  1.00114.03           N  
ATOM   1592  NH2 ARG A 414     -17.379  87.781 -36.271  1.00117.02           N  
ATOM   1593  N   LEU A 415     -12.975  82.148 -35.765  1.00126.11           N  
ATOM   1594  CA  LEU A 415     -12.109  81.151 -36.445  1.00124.47           C  
ATOM   1595  C   LEU A 415     -12.624  79.737 -36.689  1.00128.71           C  
ATOM   1596  O   LEU A 415     -12.068  79.001 -37.510  1.00131.46           O  
ATOM   1597  CB  LEU A 415     -10.741  81.039 -35.705  1.00 93.23           C  
ATOM   1598  CG  LEU A 415      -9.301  81.148 -36.317  1.00 90.25           C  
ATOM   1599  CD1 LEU A 415      -9.229  80.454 -37.692  1.00 88.05           C  
ATOM   1600  CD2 LEU A 415      -8.853  82.621 -36.476  1.00 92.22           C  
ATOM   1601  N   LEU A 416     -13.681  79.372 -35.978  1.00112.27           N  
ATOM   1602  CA  LEU A 416     -14.259  78.037 -36.069  1.00116.35           C  
ATOM   1603  C   LEU A 416     -14.357  77.358 -37.466  1.00125.30           C  
ATOM   1604  O   LEU A 416     -14.030  76.165 -37.581  1.00132.98           O  
ATOM   1605  CB  LEU A 416     -15.635  78.029 -35.338  1.00 74.90           C  
ATOM   1606  CG  LEU A 416     -16.599  76.816 -35.239  1.00 71.44           C  
ATOM   1607  CD1 LEU A 416     -16.259  75.870 -34.087  1.00 68.75           C  
ATOM   1608  CD2 LEU A 416     -17.986  77.382 -35.050  1.00 73.08           C  
ATOM   1609  N   PRO A 417     -14.797  78.083 -38.529  1.00131.15           N  
ATOM   1610  CA  PRO A 417     -14.884  77.414 -39.828  1.00131.06           C  
ATOM   1611  C   PRO A 417     -13.576  77.117 -40.535  1.00134.11           C  
ATOM   1612  O   PRO A 417     -13.354  75.971 -40.915  1.00147.20           O  
ATOM   1613  CB  PRO A 417     -15.761  78.340 -40.648  1.00109.08           C  
ATOM   1614  CG  PRO A 417     -15.515  79.678 -40.080  1.00110.94           C  
ATOM   1615  CD  PRO A 417     -15.362  79.444 -38.602  1.00110.19           C  
ATOM   1616  N   VAL A 418     -12.718  78.125 -40.715  1.00 85.92           N  
ATOM   1617  CA  VAL A 418     -11.428  77.936 -41.400  1.00 83.77           C  
ATOM   1618  C   VAL A 418     -10.898  76.518 -41.209  1.00 90.36           C  
ATOM   1619  O   VAL A 418     -10.576  75.825 -42.194  1.00 94.24           O  
ATOM   1620  CB  VAL A 418     -10.388  78.968 -40.930  1.00 71.88           C  
ATOM   1621  CG1 VAL A 418      -9.009  78.574 -41.375  1.00 70.73           C  
ATOM   1622  CG2 VAL A 418     -10.750  80.365 -41.527  1.00 71.44           C  
ATOM   1623  N   LEU A 419     -10.837  76.087 -39.944  1.00 87.51           N  
ATOM   1624  CA  LEU A 419     -10.436  74.722 -39.581  1.00 84.92           C  
ATOM   1625  C   LEU A 419     -11.553  73.731 -39.997  1.00 94.19           C  
ATOM   1626  O   LEU A 419     -11.347  72.955 -40.920  1.00 98.50           O  
ATOM   1627  CB  LEU A 419     -10.182  74.608 -38.067  1.00 72.15           C  
ATOM   1628  CG  LEU A 419     -10.331  75.872 -37.196  1.00 69.68           C  
ATOM   1629  CD1 LEU A 419     -11.336  75.597 -36.086  1.00 63.14           C  
ATOM   1630  CD2 LEU A 419      -8.946  76.340 -36.634  1.00 62.64           C  
ATOM   1631  N   CYS A 420     -12.726  73.758 -39.337  1.00127.73           N  
ATOM   1632  CA  CYS A 420     -13.844  72.848 -39.677  1.00129.79           C  
ATOM   1633  C   CYS A 420     -14.109  72.762 -41.187  1.00133.39           C  
ATOM   1634  O   CYS A 420     -14.773  71.837 -41.662  1.00138.73           O  
ATOM   1635  CB  CYS A 420     -15.122  73.241 -38.917  1.00 83.91           C  
ATOM   1636  SG  CYS A 420     -15.187  72.650 -37.196  1.00 82.96           S  
ATOM   1637  N   GLN A 421     -13.574  73.738 -41.924  1.00101.65           N  
ATOM   1638  CA  GLN A 421     -13.622  73.782 -43.378  1.00 94.17           C  
ATOM   1639  C   GLN A 421     -12.477  72.979 -44.001  1.00 95.51           C  
ATOM   1640  O   GLN A 421     -12.687  71.884 -44.533  1.00 96.17           O  
ATOM   1641  CB  GLN A 421     -13.454  75.202 -43.900  1.00122.27           C  
ATOM   1642  CG  GLN A 421     -14.558  75.628 -44.828  1.00124.81           C  
ATOM   1643  CD  GLN A 421     -14.047  76.380 -46.050  1.00126.48           C  
ATOM   1644  OE1 GLN A 421     -12.902  76.188 -46.504  1.00126.96           O  
ATOM   1645  NE2 GLN A 421     -14.906  77.228 -46.605  1.00125.05           N  
ATOM   1646  N   ALA A 422     -11.271  73.555 -43.977  1.00143.49           N  
ATOM   1647  CA  ALA A 422     -10.099  72.951 -44.609  1.00144.32           C  
ATOM   1648  C   ALA A 422      -9.130  72.313 -43.641  1.00144.95           C  
ATOM   1649  O   ALA A 422      -7.954  72.126 -43.954  1.00152.66           O  
ATOM   1650  CB  ALA A 422      -9.383  73.984 -45.522  1.00 62.81           C  
ATOM   1651  N   HIS A 423      -9.630  72.038 -42.439  1.00 98.47           N  
ATOM   1652  CA  HIS A 423      -8.875  71.280 -41.424  1.00 90.34           C  
ATOM   1653  C   HIS A 423      -9.910  70.298 -40.896  1.00 87.00           C  
ATOM   1654  O   HIS A 423      -9.580  69.240 -40.383  1.00 86.38           O  
ATOM   1655  CB  HIS A 423      -8.293  72.138 -40.283  1.00115.04           C  
ATOM   1656  CG  HIS A 423      -7.430  73.291 -40.736  1.00112.28           C  
ATOM   1657  ND1 HIS A 423      -6.651  73.264 -41.884  1.00113.53           N  
ATOM   1658  CD2 HIS A 423      -7.211  74.504 -40.173  1.00107.10           C  
ATOM   1659  CE1 HIS A 423      -6.009  74.409 -41.997  1.00108.80           C  
ATOM   1660  NE2 HIS A 423      -6.330  75.182 -40.971  1.00108.43           N  
ATOM   1661  N   GLY A 424     -11.173  70.683 -41.039  1.00115.13           N  
ATOM   1662  CA  GLY A 424     -12.304  69.832 -40.719  1.00122.51           C  
ATOM   1663  C   GLY A 424     -12.504  69.200 -39.365  1.00119.79           C  
ATOM   1664  O   GLY A 424     -13.209  68.186 -39.237  1.00114.43           O  
ATOM   1665  N   LEU A 425     -11.908  69.800 -38.345  1.00 79.28           N  
ATOM   1666  CA  LEU A 425     -12.056  69.271 -36.997  1.00 65.41           C  
ATOM   1667  C   LEU A 425     -13.503  69.244 -36.619  1.00 59.50           C  
ATOM   1668  O   LEU A 425     -14.307  70.038 -37.073  1.00 60.23           O  
ATOM   1669  CB  LEU A 425     -11.290  70.136 -35.988  1.00 97.62           C  
ATOM   1670  CG  LEU A 425      -9.769  69.995 -35.969  1.00 98.99           C  
ATOM   1671  CD1 LEU A 425      -9.296  70.465 -34.628  1.00 93.72           C  
ATOM   1672  CD2 LEU A 425      -9.348  68.518 -36.171  1.00 97.24           C  
ATOM   1673  N   THR A 426     -13.831  68.318 -35.755  1.00 63.70           N  
ATOM   1674  CA  THR A 426     -15.201  68.193 -35.292  1.00 65.27           C  
ATOM   1675  C   THR A 426     -15.643  69.440 -34.495  1.00 66.70           C  
ATOM   1676  O   THR A 426     -14.918  70.457 -34.420  1.00 62.28           O  
ATOM   1677  CB  THR A 426     -15.343  67.022 -34.316  1.00 93.39           C  
ATOM   1678  OG1 THR A 426     -14.928  67.464 -33.017  1.00 94.88           O  
ATOM   1679  CG2 THR A 426     -14.449  65.877 -34.730  1.00 92.78           C  
ATOM   1680  N   PRO A 427     -16.896  69.403 -33.982  1.00 91.75           N  
ATOM   1681  CA  PRO A 427     -17.200  70.565 -33.164  1.00 91.17           C  
ATOM   1682  C   PRO A 427     -16.293  70.405 -31.910  1.00 87.12           C  
ATOM   1683  O   PRO A 427     -15.341  71.167 -31.714  1.00 82.01           O  
ATOM   1684  CB  PRO A 427     -18.640  70.340 -32.741  1.00 82.60           C  
ATOM   1685  CG  PRO A 427     -19.248  69.584 -33.857  1.00 81.55           C  
ATOM   1686  CD  PRO A 427     -18.138  68.718 -34.425  1.00 80.07           C  
ATOM   1687  N   ASP A 428     -16.562  69.366 -31.106  1.00110.20           N  
ATOM   1688  CA  ASP A 428     -15.881  69.162 -29.810  1.00107.44           C  
ATOM   1689  C   ASP A 428     -14.373  69.184 -29.752  1.00102.74           C  
ATOM   1690  O   ASP A 428     -13.809  69.348 -28.660  1.00 97.38           O  
ATOM   1691  CB  ASP A 428     -16.437  67.919 -29.051  1.00159.16           C  
ATOM   1692  CG  ASP A 428     -16.648  66.718 -29.944  1.00165.25           C  
ATOM   1693  OD1 ASP A 428     -17.516  65.879 -29.634  1.00168.66           O  
ATOM   1694  OD2 ASP A 428     -15.938  66.605 -30.956  1.00168.67           O  
ATOM   1695  N   GLN A 429     -13.739  69.055 -30.920  1.00 76.73           N  
ATOM   1696  CA  GLN A 429     -12.285  69.080 -31.031  1.00 69.53           C  
ATOM   1697  C   GLN A 429     -11.837  70.524 -30.934  1.00 65.92           C  
ATOM   1698  O   GLN A 429     -11.106  70.920 -30.000  1.00 61.11           O  
ATOM   1699  CB  GLN A 429     -11.827  68.450 -32.348  1.00 88.41           C  
ATOM   1700  CG  GLN A 429     -11.719  66.940 -32.228  1.00 89.96           C  
ATOM   1701  CD  GLN A 429     -11.156  66.270 -33.464  1.00 93.74           C  
ATOM   1702  OE1 GLN A 429     -10.505  66.915 -34.325  1.00 90.24           O  
ATOM   1703  NE2 GLN A 429     -11.380  64.949 -33.554  1.00100.93           N  
ATOM   1704  N   VAL A 430     -12.233  71.328 -31.904  1.00 69.79           N  
ATOM   1705  CA  VAL A 430     -11.900  72.731 -31.793  1.00 68.07           C  
ATOM   1706  C   VAL A 430     -12.358  73.129 -30.376  1.00 64.31           C  
ATOM   1707  O   VAL A 430     -11.605  73.700 -29.604  1.00 63.87           O  
ATOM   1708  CB  VAL A 430     -12.685  73.572 -32.812  1.00 82.19           C  
ATOM   1709  CG1 VAL A 430     -12.370  75.092 -32.623  1.00 82.80           C  
ATOM   1710  CG2 VAL A 430     -12.365  73.097 -34.224  1.00 85.34           C  
ATOM   1711  N   VAL A 431     -13.596  72.809 -30.040  1.00 48.43           N  
ATOM   1712  CA  VAL A 431     -14.093  73.160 -28.743  1.00 46.55           C  
ATOM   1713  C   VAL A 431     -13.103  72.915 -27.631  1.00 43.94           C  
ATOM   1714  O   VAL A 431     -12.754  73.856 -26.985  1.00 41.56           O  
ATOM   1715  CB  VAL A 431     -15.388  72.449 -28.407  1.00 62.84           C  
ATOM   1716  CG1 VAL A 431     -15.631  72.470 -26.871  1.00 61.03           C  
ATOM   1717  CG2 VAL A 431     -16.529  73.126 -29.158  1.00 64.17           C  
ATOM   1718  N   ALA A 432     -12.639  71.684 -27.408  1.00 59.39           N  
ATOM   1719  CA  ALA A 432     -11.698  71.352 -26.317  1.00 54.95           C  
ATOM   1720  C   ALA A 432     -10.314  71.924 -26.458  1.00 51.63           C  
ATOM   1721  O   ALA A 432      -9.589  71.976 -25.505  1.00 49.39           O  
ATOM   1722  CB  ALA A 432     -11.636  69.823 -26.087  1.00 95.36           C  
ATOM   1723  N   ILE A 433      -9.930  72.337 -27.652  1.00 43.04           N  
ATOM   1724  CA  ILE A 433      -8.658  73.051 -27.803  1.00 43.68           C  
ATOM   1725  C   ILE A 433      -8.913  74.385 -27.121  1.00 43.41           C  
ATOM   1726  O   ILE A 433      -8.025  75.027 -26.683  1.00 43.44           O  
ATOM   1727  CB  ILE A 433      -8.346  73.450 -29.256  1.00 55.55           C  
ATOM   1728  CG1 ILE A 433      -7.745  72.300 -30.037  1.00 57.27           C  
ATOM   1729  CG2 ILE A 433      -7.429  74.618 -29.277  1.00 54.39           C  
ATOM   1730  CD1 ILE A 433      -7.612  72.627 -31.541  1.00 57.79           C  
ATOM   1731  N   ALA A 434     -10.156  74.804 -27.032  1.00 74.85           N  
ATOM   1732  CA  ALA A 434     -10.494  76.123 -26.511  1.00 76.83           C  
ATOM   1733  C   ALA A 434     -10.797  76.226 -25.051  1.00 75.64           C  
ATOM   1734  O   ALA A 434     -10.733  77.323 -24.515  1.00 81.75           O  
ATOM   1735  CB  ALA A 434     -11.674  76.714 -27.340  1.00104.94           C  
ATOM   1736  N   SER A 435     -11.119  75.109 -24.407  1.00 55.39           N  
ATOM   1737  CA  SER A 435     -11.446  75.132 -22.987  1.00 53.64           C  
ATOM   1738  C   SER A 435     -10.239  75.079 -22.008  1.00 52.91           C  
ATOM   1739  O   SER A 435     -10.166  74.171 -21.131  1.00 50.89           O  
ATOM   1740  CB  SER A 435     -12.395  74.012 -22.658  1.00 50.21           C  
ATOM   1741  OG  SER A 435     -12.876  73.418 -23.846  1.00 54.18           O  
ATOM   1742  N   HIS A 436      -9.336  76.070 -22.154  1.00 55.81           N  
ATOM   1743  CA  HIS A 436      -8.125  76.221 -21.344  1.00 53.59           C  
ATOM   1744  C   HIS A 436      -7.706  77.698 -21.306  1.00 54.36           C  
ATOM   1745  O   HIS A 436      -8.159  78.500 -22.072  1.00 55.04           O  
ATOM   1746  CB  HIS A 436      -6.954  75.400 -21.933  1.00 47.85           C  
ATOM   1747  CG  HIS A 436      -7.217  73.923 -22.054  1.00 50.11           C  
ATOM   1748  ND1 HIS A 436      -7.093  73.032 -20.998  1.00 50.18           N  
ATOM   1749  CD2 HIS A 436      -7.534  73.165 -23.129  1.00 52.03           C  
ATOM   1750  CE1 HIS A 436      -7.318  71.802 -21.422  1.00 50.40           C  
ATOM   1751  NE2 HIS A 436      -7.589  71.850 -22.715  1.00 51.45           N  
ATOM   1752  N   ASP A 437      -6.807  78.045 -20.403  1.00 52.96           N  
ATOM   1753  CA  ASP A 437      -6.279  79.397 -20.293  1.00 50.76           C  
ATOM   1754  C   ASP A 437      -5.481  79.705 -21.568  1.00 51.16           C  
ATOM   1755  O   ASP A 437      -4.660  78.915 -22.112  1.00 50.03           O  
ATOM   1756  CB  ASP A 437      -5.379  79.505 -19.036  1.00 41.07           C  
ATOM   1757  CG  ASP A 437      -6.191  79.444 -17.735  1.00 43.98           C  
ATOM   1758  OD1 ASP A 437      -7.402  79.139 -17.789  1.00 44.06           O  
ATOM   1759  OD2 ASP A 437      -5.647  79.715 -16.643  1.00 46.04           O  
ATOM   1760  N   GLY A 438      -5.712  80.896 -22.061  1.00 53.12           N  
ATOM   1761  CA  GLY A 438      -5.024  81.284 -23.269  1.00 54.86           C  
ATOM   1762  C   GLY A 438      -5.517  80.303 -24.284  1.00 57.65           C  
ATOM   1763  O   GLY A 438      -4.753  79.519 -24.859  1.00 60.18           O  
ATOM   1764  N   GLY A 439      -6.832  80.290 -24.414  1.00 47.47           N  
ATOM   1765  CA  GLY A 439      -7.476  79.451 -25.398  1.00 50.88           C  
ATOM   1766  C   GLY A 439      -7.212  80.021 -26.804  1.00 55.62           C  
ATOM   1767  O   GLY A 439      -6.781  79.310 -27.704  1.00 61.59           O  
ATOM   1768  N   LYS A 440      -7.465  81.305 -27.006  1.00 45.50           N  
ATOM   1769  CA  LYS A 440      -7.250  81.941 -28.296  1.00 47.55           C  
ATOM   1770  C   LYS A 440      -5.994  81.482 -29.044  1.00 51.18           C  
ATOM   1771  O   LYS A 440      -6.107  80.890 -30.139  1.00 57.73           O  
ATOM   1772  CB  LYS A 440      -7.216  83.473 -28.136  1.00 69.38           C  
ATOM   1773  CG  LYS A 440      -6.650  84.228 -29.336  1.00 71.85           C  
ATOM   1774  CD  LYS A 440      -6.231  85.679 -28.998  1.00 73.70           C  
ATOM   1775  CE  LYS A 440      -7.387  86.716 -29.104  1.00 75.99           C  
ATOM   1776  NZ  LYS A 440      -8.629  86.352 -28.350  1.00 77.34           N  
ATOM   1777  N   GLN A 441      -4.819  81.713 -28.462  1.00 63.93           N  
ATOM   1778  CA  GLN A 441      -3.573  81.387 -29.153  1.00 65.72           C  
ATOM   1779  C   GLN A 441      -3.348  79.923 -29.397  1.00 65.18           C  
ATOM   1780  O   GLN A 441      -2.462  79.560 -30.176  1.00 67.72           O  
ATOM   1781  CB  GLN A 441      -2.348  81.973 -28.450  1.00 65.04           C  
ATOM   1782  CG  GLN A 441      -2.675  82.913 -27.304  1.00 60.78           C  
ATOM   1783  CD  GLN A 441      -2.796  84.341 -27.724  1.00 60.01           C  
ATOM   1784  OE1 GLN A 441      -1.907  84.869 -28.374  1.00 62.70           O  
ATOM   1785  NE2 GLN A 441      -3.889  84.988 -27.336  1.00 56.47           N  
ATOM   1786  N   ALA A 442      -4.114  79.078 -28.715  1.00 76.55           N  
ATOM   1787  CA  ALA A 442      -4.059  77.641 -28.985  1.00 81.04           C  
ATOM   1788  C   ALA A 442      -4.699  77.520 -30.373  1.00 84.74           C  
ATOM   1789  O   ALA A 442      -4.047  77.089 -31.320  1.00 93.91           O  
ATOM   1790  CB  ALA A 442      -4.876  76.881 -27.990  1.00196.48           C  
ATOM   1791  N   LEU A 443      -5.970  77.919 -30.494  1.00 51.44           N  
ATOM   1792  CA  LEU A 443      -6.703  77.911 -31.779  1.00 48.93           C  
ATOM   1793  C   LEU A 443      -5.970  78.707 -32.862  1.00 49.92           C  
ATOM   1794  O   LEU A 443      -5.782  78.204 -33.943  1.00 52.55           O  
ATOM   1795  CB  LEU A 443      -8.125  78.465 -31.623  1.00 46.78           C  
ATOM   1796  CG  LEU A 443      -9.169  77.717 -30.726  1.00 43.68           C  
ATOM   1797  CD1 LEU A 443     -10.523  78.535 -30.594  1.00 41.60           C  
ATOM   1798  CD2 LEU A 443      -9.483  76.367 -31.265  1.00 40.36           C  
ATOM   1799  N   GLU A 444      -5.514  79.921 -32.582  1.00 57.35           N  
ATOM   1800  CA  GLU A 444      -4.833  80.678 -33.630  1.00 63.99           C  
ATOM   1801  C   GLU A 444      -3.560  80.026 -34.158  1.00 65.41           C  
ATOM   1802  O   GLU A 444      -3.226  80.164 -35.328  1.00 68.51           O  
ATOM   1803  CB  GLU A 444      -4.492  82.078 -33.161  1.00112.79           C  
ATOM   1804  CG  GLU A 444      -5.700  82.947 -32.917  1.00122.10           C  
ATOM   1805  CD  GLU A 444      -5.355  84.428 -32.778  1.00131.53           C  
ATOM   1806  OE1 GLU A 444      -4.155  84.775 -32.654  1.00135.97           O  
ATOM   1807  OE2 GLU A 444      -6.303  85.244 -32.786  1.00137.93           O  
ATOM   1808  N   THR A 445      -2.838  79.318 -33.305  1.00 65.92           N  
ATOM   1809  CA  THR A 445      -1.614  78.697 -33.771  1.00 67.65           C  
ATOM   1810  C   THR A 445      -1.946  77.362 -34.471  1.00 66.56           C  
ATOM   1811  O   THR A 445      -1.113  76.736 -35.134  1.00 65.04           O  
ATOM   1812  CB  THR A 445      -0.585  78.603 -32.617  1.00122.84           C  
ATOM   1813  OG1 THR A 445      -0.531  79.876 -31.964  1.00126.39           O  
ATOM   1814  CG2 THR A 445       0.824  78.341 -33.165  1.00123.36           C  
ATOM   1815  N   VAL A 446      -3.198  76.955 -34.352  1.00 68.44           N  
ATOM   1816  CA  VAL A 446      -3.654  75.773 -35.065  1.00 72.58           C  
ATOM   1817  C   VAL A 446      -3.780  76.238 -36.547  1.00 79.45           C  
ATOM   1818  O   VAL A 446      -3.021  75.802 -37.407  1.00 84.86           O  
ATOM   1819  CB  VAL A 446      -5.036  75.295 -34.544  1.00 89.50           C  
ATOM   1820  CG1 VAL A 446      -5.675  74.333 -35.528  1.00 89.20           C  
ATOM   1821  CG2 VAL A 446      -4.859  74.641 -33.163  1.00 85.95           C  
ATOM   1822  N   GLN A 447      -4.739  77.130 -36.835  1.00 90.87           N  
ATOM   1823  CA  GLN A 447      -4.970  77.690 -38.173  1.00 87.41           C  
ATOM   1824  C   GLN A 447      -3.634  78.031 -38.802  1.00 87.38           C  
ATOM   1825  O   GLN A 447      -3.381  77.684 -39.933  1.00 93.33           O  
ATOM   1826  CB  GLN A 447      -5.860  78.939 -38.042  1.00 95.55           C  
ATOM   1827  CG  GLN A 447      -5.834  79.924 -39.202  1.00100.27           C  
ATOM   1828  CD  GLN A 447      -5.003  81.175 -38.900  1.00101.88           C  
ATOM   1829  OE1 GLN A 447      -5.074  81.738 -37.805  1.00103.86           O  
ATOM   1830  NE2 GLN A 447      -4.232  81.626 -39.882  1.00101.27           N  
ATOM   1831  N   ARG A 448      -2.770  78.689 -38.041  1.00 54.16           N  
ATOM   1832  CA  ARG A 448      -1.456  79.103 -38.512  1.00 55.42           C  
ATOM   1833  C   ARG A 448      -0.586  77.914 -38.777  1.00 54.81           C  
ATOM   1834  O   ARG A 448      -0.154  77.722 -39.897  1.00 57.78           O  
ATOM   1835  CB  ARG A 448      -0.764  79.994 -37.468  1.00 84.90           C  
ATOM   1836  CG  ARG A 448       0.470  80.758 -37.902  1.00 85.50           C  
ATOM   1837  CD  ARG A 448       1.034  81.534 -36.697  1.00 85.89           C  
ATOM   1838  NE  ARG A 448       2.285  80.972 -36.183  1.00 88.85           N  
ATOM   1839  CZ  ARG A 448       2.703  81.039 -34.910  1.00 91.59           C  
ATOM   1840  NH1 ARG A 448       1.976  81.644 -33.955  1.00 89.75           N  
ATOM   1841  NH2 ARG A 448       3.874  80.486 -34.583  1.00 95.57           N  
ATOM   1842  N   LEU A 449      -0.367  77.081 -37.761  1.00 97.36           N  
ATOM   1843  CA  LEU A 449       0.571  75.974 -37.894  1.00101.67           C  
ATOM   1844  C   LEU A 449       0.111  74.538 -38.185  1.00107.14           C  
ATOM   1845  O   LEU A 449       0.931  73.714 -38.602  1.00115.37           O  
ATOM   1846  CB  LEU A 449       1.503  75.975 -36.677  1.00103.45           C  
ATOM   1847  CG  LEU A 449       2.669  76.978 -36.639  1.00107.94           C  
ATOM   1848  CD1 LEU A 449       3.433  76.812 -35.339  1.00110.16           C  
ATOM   1849  CD2 LEU A 449       3.632  76.759 -37.819  1.00108.61           C  
ATOM   1850  N   LEU A 450      -1.176  74.231 -38.002  1.00 97.15           N  
ATOM   1851  CA  LEU A 450      -1.661  72.867 -38.226  1.00 94.40           C  
ATOM   1852  C   LEU A 450      -1.144  72.235 -39.524  1.00 98.23           C  
ATOM   1853  O   LEU A 450      -0.382  71.255 -39.473  1.00 99.88           O  
ATOM   1854  CB  LEU A 450      -3.205  72.788 -38.170  1.00 79.26           C  
ATOM   1855  CG  LEU A 450      -3.801  71.387 -38.478  1.00 77.27           C  
ATOM   1856  CD1 LEU A 450      -4.788  70.931 -37.397  1.00 70.33           C  
ATOM   1857  CD2 LEU A 450      -4.460  71.398 -39.861  1.00 80.05           C  
ATOM   1858  N   PRO A 451      -1.522  72.790 -40.695  1.00 81.68           N  
ATOM   1859  CA  PRO A 451      -1.073  72.221 -41.963  1.00 83.18           C  
ATOM   1860  C   PRO A 451       0.420  72.224 -42.094  1.00 82.44           C  
ATOM   1861  O   PRO A 451       1.032  71.167 -42.121  1.00 84.38           O  
ATOM   1862  CB  PRO A 451      -1.761  73.093 -43.009  1.00121.62           C  
ATOM   1863  CG  PRO A 451      -1.871  74.402 -42.361  1.00123.66           C  
ATOM   1864  CD  PRO A 451      -2.225  74.067 -40.922  1.00120.01           C  
ATOM   1865  N   VAL A 452       1.011  73.408 -42.160  1.00 75.55           N  
ATOM   1866  CA  VAL A 452       2.471  73.527 -42.295  1.00 80.92           C  
ATOM   1867  C   VAL A 452       3.290  72.559 -41.435  1.00 77.52           C  
ATOM   1868  O   VAL A 452       4.467  72.316 -41.709  1.00 76.13           O  
ATOM   1869  CB  VAL A 452       2.946  74.975 -42.038  1.00126.75           C  
ATOM   1870  CG1 VAL A 452       3.431  75.583 -43.354  1.00134.50           C  
ATOM   1871  CG2 VAL A 452       1.813  75.806 -41.458  1.00127.50           C  
ATOM   1872  N   LEU A 453       2.663  72.005 -40.401  1.00 91.83           N  
ATOM   1873  CA  LEU A 453       3.314  71.001 -39.557  1.00 91.99           C  
ATOM   1874  C   LEU A 453       3.307  69.640 -40.263  1.00 96.68           C  
ATOM   1875  O   LEU A 453       4.364  69.198 -40.768  1.00 99.80           O  
ATOM   1876  CB  LEU A 453       2.598  70.845 -38.199  1.00 73.85           C  
ATOM   1877  CG  LEU A 453       2.726  71.945 -37.116  1.00 67.55           C  
ATOM   1878  CD1 LEU A 453       1.641  71.715 -36.094  1.00 64.44           C  
ATOM   1879  CD2 LEU A 453       4.114  71.967 -36.428  1.00 64.70           C  
ATOM   1880  N   CYS A 454       2.117  68.997 -40.314  1.00 94.57           N  
ATOM   1881  CA  CYS A 454       1.933  67.643 -40.911  1.00 94.13           C  
ATOM   1882  C   CYS A 454       2.203  67.445 -42.404  1.00 95.53           C  
ATOM   1883  O   CYS A 454       2.546  66.346 -42.828  1.00 90.93           O  
ATOM   1884  CB  CYS A 454       0.572  67.043 -40.525  1.00109.17           C  
ATOM   1885  SG  CYS A 454      -0.771  68.229 -40.453  1.00110.08           S  
ATOM   1886  N   GLN A 455       2.064  68.522 -43.171  1.00143.28           N  
ATOM   1887  CA  GLN A 455       2.344  68.536 -44.610  1.00148.10           C  
ATOM   1888  C   GLN A 455       3.813  68.163 -44.857  1.00146.13           C  
ATOM   1889  O   GLN A 455       4.131  67.454 -45.847  1.00147.21           O  
ATOM   1890  CB  GLN A 455       2.091  69.932 -45.176  1.00 98.77           C  
ATOM   1891  CG  GLN A 455       2.820  70.245 -46.506  1.00101.27           C  
ATOM   1892  CD  GLN A 455       3.523  71.626 -46.510  1.00100.56           C  
ATOM   1893  OE1 GLN A 455       3.356  72.463 -45.601  1.00 98.93           O  
ATOM   1894  NE2 GLN A 455       4.310  71.856 -47.547  1.00 98.71           N  
ATOM   1895  N   ALA A 456       4.687  68.677 -43.969  1.00 79.70           N  
ATOM   1896  CA  ALA A 456       6.119  68.402 -44.003  1.00 78.85           C  
ATOM   1897  C   ALA A 456       6.627  68.090 -42.598  1.00 80.61           C  
ATOM   1898  O   ALA A 456       7.662  68.594 -42.245  1.00 79.20           O  
ATOM   1899  CB  ALA A 456       6.882  69.591 -44.584  1.00 88.03           C  
ATOM   1900  N   HIS A 457       5.865  67.294 -41.835  1.00199.62           N  
ATOM   1901  CA  HIS A 457       6.085  66.721 -40.480  1.00199.62           C  
ATOM   1902  C   HIS A 457       4.858  65.915 -40.472  1.00199.62           C  
ATOM   1903  O   HIS A 457       3.730  66.494 -40.366  1.00199.62           O  
ATOM   1904  CB  HIS A 457       5.817  67.556 -39.212  1.00104.08           C  
ATOM   1905  CG  HIS A 457       6.841  68.579 -38.895  1.00102.46           C  
ATOM   1906  ND1 HIS A 457       8.130  68.573 -39.384  1.00104.42           N  
ATOM   1907  CD2 HIS A 457       6.733  69.684 -38.135  1.00104.65           C  
ATOM   1908  CE1 HIS A 457       8.765  69.645 -38.943  1.00104.57           C  
ATOM   1909  NE2 HIS A 457       7.936  70.337 -38.186  1.00107.67           N  
ATOM   1910  N   GLY A 458       5.118  64.624 -40.372  1.00110.20           N  
ATOM   1911  CA  GLY A 458       4.206  63.523 -40.394  1.00104.97           C  
ATOM   1912  C   GLY A 458       3.778  63.511 -38.987  1.00 95.85           C  
ATOM   1913  O   GLY A 458       4.386  62.938 -38.093  1.00101.82           O  
ATOM   1914  N   LEU A 459       2.709  64.245 -38.840  1.00 57.42           N  
ATOM   1915  CA  LEU A 459       2.138  64.499 -37.576  1.00 51.31           C  
ATOM   1916  C   LEU A 459       0.627  64.591 -37.714  1.00 53.27           C  
ATOM   1917  O   LEU A 459       0.093  65.650 -38.097  1.00 54.81           O  
ATOM   1918  CB  LEU A 459       2.657  65.829 -37.098  1.00 53.01           C  
ATOM   1919  CG  LEU A 459       3.076  65.806 -35.659  1.00 49.56           C  
ATOM   1920  CD1 LEU A 459       4.556  65.256 -35.659  1.00 48.99           C  
ATOM   1921  CD2 LEU A 459       2.945  67.183 -34.993  1.00 44.90           C  
ATOM   1922  N   THR A 460      -0.058  63.506 -37.359  1.00 56.17           N  
ATOM   1923  CA  THR A 460      -1.493  63.467 -37.462  1.00 56.23           C  
ATOM   1924  C   THR A 460      -2.291  64.712 -36.934  1.00 58.67           C  
ATOM   1925  O   THR A 460      -1.907  65.345 -35.942  1.00 58.18           O  
ATOM   1926  CB  THR A 460      -2.032  62.251 -36.741  1.00 69.42           C  
ATOM   1927  OG1 THR A 460      -1.966  62.462 -35.325  1.00 66.23           O  
ATOM   1928  CG2 THR A 460      -1.210  61.014 -37.097  1.00 73.49           C  
ATOM   1929  N   PRO A 461      -3.382  65.102 -37.627  1.00 78.60           N  
ATOM   1930  CA  PRO A 461      -4.208  66.216 -37.176  1.00 80.97           C  
ATOM   1931  C   PRO A 461      -4.548  66.017 -35.673  1.00 83.71           C  
ATOM   1932  O   PRO A 461      -4.420  66.911 -34.817  1.00 79.62           O  
ATOM   1933  CB  PRO A 461      -5.483  66.024 -37.968  1.00 70.03           C  
ATOM   1934  CG  PRO A 461      -5.111  65.176 -39.138  1.00 70.33           C  
ATOM   1935  CD  PRO A 461      -3.707  64.747 -39.017  1.00 68.43           C  
ATOM   1936  N   ASP A 462      -5.122  64.849 -35.430  1.00 96.88           N  
ATOM   1937  CA  ASP A 462      -5.468  64.313 -34.124  1.00 96.66           C  
ATOM   1938  C   ASP A 462      -4.342  64.670 -33.082  1.00 94.07           C  
ATOM   1939  O   ASP A 462      -4.621  65.164 -31.985  1.00 95.24           O  
ATOM   1940  CB  ASP A 462      -5.572  62.798 -34.328  1.00119.35           C  
ATOM   1941  CG  ASP A 462      -6.201  62.424 -35.686  1.00120.03           C  
ATOM   1942  OD1 ASP A 462      -5.861  63.042 -36.735  1.00119.90           O  
ATOM   1943  OD2 ASP A 462      -7.034  61.488 -35.704  1.00122.34           O  
ATOM   1944  N   GLN A 463      -3.073  64.401 -33.413  1.00 84.13           N  
ATOM   1945  CA  GLN A 463      -1.961  64.718 -32.508  1.00 77.86           C  
ATOM   1946  C   GLN A 463      -1.842  66.226 -32.362  1.00 75.11           C  
ATOM   1947  O   GLN A 463      -1.798  66.739 -31.255  1.00 70.78           O  
ATOM   1948  CB  GLN A 463      -0.606  64.140 -32.999  1.00 78.23           C  
ATOM   1949  CG  GLN A 463      -0.452  62.623 -32.788  1.00 81.92           C  
ATOM   1950  CD  GLN A 463       0.920  62.051 -33.209  1.00 82.57           C  
ATOM   1951  OE1 GLN A 463       1.471  62.421 -34.274  1.00 76.61           O  
ATOM   1952  NE2 GLN A 463       1.465  61.120 -32.386  1.00 81.81           N  
ATOM   1953  N   VAL A 464      -1.812  66.952 -33.470  1.00 57.54           N  
ATOM   1954  CA  VAL A 464      -1.642  68.398 -33.351  1.00 52.34           C  
ATOM   1955  C   VAL A 464      -2.685  68.885 -32.366  1.00 51.38           C  
ATOM   1956  O   VAL A 464      -2.374  69.588 -31.430  1.00 50.13           O  
ATOM   1957  CB  VAL A 464      -1.813  69.135 -34.703  1.00 52.01           C  
ATOM   1958  CG1 VAL A 464      -1.860  70.665 -34.477  1.00 50.31           C  
ATOM   1959  CG2 VAL A 464      -0.666  68.786 -35.618  1.00 52.33           C  
ATOM   1960  N   VAL A 465      -3.927  68.496 -32.595  1.00 46.80           N  
ATOM   1961  CA  VAL A 465      -5.010  68.858 -31.708  1.00 45.48           C  
ATOM   1962  C   VAL A 465      -4.635  68.541 -30.254  1.00 47.58           C  
ATOM   1963  O   VAL A 465      -4.894  69.339 -29.370  1.00 45.95           O  
ATOM   1964  CB  VAL A 465      -6.326  68.123 -32.138  1.00 30.77           C  
ATOM   1965  CG1 VAL A 465      -7.408  68.235 -31.100  1.00 27.43           C  
ATOM   1966  CG2 VAL A 465      -6.792  68.733 -33.454  1.00 32.58           C  
ATOM   1967  N   ALA A 466      -4.041  67.381 -29.985  1.00 66.28           N  
ATOM   1968  CA  ALA A 466      -3.614  67.065 -28.618  1.00 62.73           C  
ATOM   1969  C   ALA A 466      -2.590  68.099 -28.083  1.00 61.91           C  
ATOM   1970  O   ALA A 466      -2.741  68.565 -26.952  1.00 61.83           O  
ATOM   1971  CB  ALA A 466      -2.996  65.697 -28.571  1.00126.81           C  
ATOM   1972  N   ILE A 467      -1.552  68.453 -28.868  1.00 77.10           N  
ATOM   1973  CA  ILE A 467      -0.532  69.411 -28.392  1.00 73.09           C  
ATOM   1974  C   ILE A 467      -1.115  70.774 -28.258  1.00 76.36           C  
ATOM   1975  O   ILE A 467      -0.585  71.602 -27.554  1.00 83.19           O  
ATOM   1976  CB  ILE A 467       0.703  69.554 -29.288  1.00 34.24           C  
ATOM   1977  CG1 ILE A 467       1.377  68.193 -29.547  1.00 33.63           C  
ATOM   1978  CG2 ILE A 467       1.708  70.328 -28.593  1.00 29.00           C  
ATOM   1979  CD1 ILE A 467       2.548  68.317 -30.559  1.00 31.91           C  
ATOM   1980  N   ALA A 468      -2.217  71.045 -28.937  1.00 56.11           N  
ATOM   1981  CA  ALA A 468      -2.856  72.365 -28.761  1.00 54.05           C  
ATOM   1982  C   ALA A 468      -3.547  72.458 -27.435  1.00 50.79           C  
ATOM   1983  O   ALA A 468      -3.359  73.410 -26.756  1.00 52.18           O  
ATOM   1984  CB  ALA A 468      -3.931  72.688 -29.869  1.00 23.82           C  
ATOM   1985  N   SER A 469      -4.286  71.417 -27.069  1.00 39.18           N  
ATOM   1986  CA  SER A 469      -5.195  71.389 -25.951  1.00 38.54           C  
ATOM   1987  C   SER A 469      -4.658  71.313 -24.532  1.00 38.40           C  
ATOM   1988  O   SER A 469      -5.090  70.418 -23.698  1.00 35.64           O  
ATOM   1989  CB  SER A 469      -6.156  70.237 -26.164  1.00 64.35           C  
ATOM   1990  OG  SER A 469      -5.676  69.052 -25.524  1.00 70.46           O  
ATOM   1991  N   ASN A 470      -3.846  72.314 -24.185  1.00 46.62           N  
ATOM   1992  CA  ASN A 470      -3.146  72.304 -22.914  1.00 45.44           C  
ATOM   1993  C   ASN A 470      -2.737  73.648 -22.466  1.00 44.23           C  
ATOM   1994  O   ASN A 470      -2.554  74.559 -23.259  1.00 40.86           O  
ATOM   1995  CB  ASN A 470      -1.863  71.511 -23.097  1.00 68.51           C  
ATOM   1996  CG  ASN A 470      -2.016  70.033 -22.767  1.00 72.71           C  
ATOM   1997  OD1 ASN A 470      -2.657  69.653 -21.765  1.00 76.23           O  
ATOM   1998  ND2 ASN A 470      -1.457  69.181 -23.618  1.00 72.71           N  
ATOM   1999  N   GLY A 471      -2.552  73.759 -21.171  1.00 71.08           N  
ATOM   2000  CA  GLY A 471      -2.023  74.995 -20.690  1.00 71.68           C  
ATOM   2001  C   GLY A 471      -0.839  75.412 -21.597  1.00 72.47           C  
ATOM   2002  O   GLY A 471       0.197  74.709 -21.757  1.00 74.72           O  
ATOM   2003  N   GLY A 472      -1.069  76.534 -22.275  1.00 34.97           N  
ATOM   2004  CA  GLY A 472      -0.077  77.203 -23.096  1.00 30.75           C  
ATOM   2005  C   GLY A 472       0.237  76.622 -24.421  1.00 31.01           C  
ATOM   2006  O   GLY A 472       1.224  77.004 -25.086  1.00 30.54           O  
ATOM   2007  N   GLY A 473      -0.591  75.682 -24.838  1.00 28.39           N  
ATOM   2008  CA  GLY A 473      -0.312  75.034 -26.136  1.00 29.79           C  
ATOM   2009  C   GLY A 473       0.448  75.769 -27.315  1.00 28.54           C  
ATOM   2010  O   GLY A 473       1.175  75.163 -28.107  1.00 28.10           O  
ATOM   2011  N   LYS A 474       0.220  77.059 -27.449  1.00 20.04           N  
ATOM   2012  CA  LYS A 474       0.826  77.814 -28.492  1.00 23.83           C  
ATOM   2013  C   LYS A 474       2.255  77.691 -28.269  1.00 25.06           C  
ATOM   2014  O   LYS A 474       3.008  77.484 -29.210  1.00 28.44           O  
ATOM   2015  CB  LYS A 474       0.469  79.285 -28.406  1.00 65.53           C  
ATOM   2016  CG  LYS A 474       1.459  80.089 -29.131  1.00 70.29           C  
ATOM   2017  CD  LYS A 474       1.543  81.509 -28.610  1.00 74.75           C  
ATOM   2018  CE  LYS A 474       0.679  82.532 -29.412  1.00 78.97           C  
ATOM   2019  NZ  LYS A 474       0.689  83.896 -28.763  1.00 78.10           N  
ATOM   2020  N   GLN A 475       2.656  77.788 -27.013  1.00 43.01           N  
ATOM   2021  CA  GLN A 475       4.063  77.730 -26.679  1.00 44.33           C  
ATOM   2022  C   GLN A 475       4.613  76.424 -27.186  1.00 44.24           C  
ATOM   2023  O   GLN A 475       5.740  76.359 -27.596  1.00 44.03           O  
ATOM   2024  CB  GLN A 475       4.257  77.977 -25.160  1.00 52.18           C  
ATOM   2025  CG  GLN A 475       3.924  79.478 -24.753  1.00 52.96           C  
ATOM   2026  CD  GLN A 475       4.503  80.501 -25.735  1.00 54.97           C  
ATOM   2027  OE1 GLN A 475       5.653  80.893 -25.661  1.00 57.17           O  
ATOM   2028  NE2 GLN A 475       3.697  80.906 -26.669  1.00 55.70           N  
ATOM   2029  N   ALA A 476       3.771  75.406 -27.191  1.00 47.84           N  
ATOM   2030  CA  ALA A 476       4.081  74.104 -27.749  1.00 50.82           C  
ATOM   2031  C   ALA A 476       4.199  74.177 -29.281  1.00 54.15           C  
ATOM   2032  O   ALA A 476       5.296  74.046 -29.802  1.00 61.92           O  
ATOM   2033  CB  ALA A 476       2.997  73.156 -27.412  1.00 46.39           C  
ATOM   2034  N   LEU A 477       3.089  74.325 -30.012  1.00 28.25           N  
ATOM   2035  CA  LEU A 477       3.169  74.380 -31.470  1.00 30.35           C  
ATOM   2036  C   LEU A 477       4.362  75.235 -31.908  1.00 33.52           C  
ATOM   2037  O   LEU A 477       5.248  74.810 -32.687  1.00 35.37           O  
ATOM   2038  CB  LEU A 477       1.877  74.934 -32.054  1.00 35.95           C  
ATOM   2039  CG  LEU A 477       0.645  74.105 -31.659  1.00 37.67           C  
ATOM   2040  CD1 LEU A 477      -0.645  74.830 -32.165  1.00 39.56           C  
ATOM   2041  CD2 LEU A 477       0.722  72.697 -32.236  1.00 37.67           C  
ATOM   2042  N   GLU A 478       4.428  76.437 -31.384  1.00 45.79           N  
ATOM   2043  CA  GLU A 478       5.543  77.290 -31.734  1.00 52.38           C  
ATOM   2044  C   GLU A 478       6.814  76.489 -31.539  1.00 51.62           C  
ATOM   2045  O   GLU A 478       7.484  76.126 -32.489  1.00 54.30           O  
ATOM   2046  CB  GLU A 478       5.567  78.528 -30.835  1.00 99.25           C  
ATOM   2047  CG  GLU A 478       4.967  79.784 -31.425  1.00106.73           C  
ATOM   2048  CD  GLU A 478       6.037  80.676 -31.974  1.00113.80           C  
ATOM   2049  OE1 GLU A 478       7.029  80.877 -31.243  1.00116.64           O  
ATOM   2050  OE2 GLU A 478       5.899  81.177 -33.114  1.00120.10           O  
ATOM   2051  N   THR A 479       7.102  76.155 -30.294  1.00 73.14           N  
ATOM   2052  CA  THR A 479       8.340  75.489 -29.975  1.00 73.54           C  
ATOM   2053  C   THR A 479       8.541  74.283 -30.794  1.00 78.18           C  
ATOM   2054  O   THR A 479       9.664  74.036 -31.245  1.00 86.34           O  
ATOM   2055  CB  THR A 479       8.412  75.021 -28.512  1.00 50.29           C  
ATOM   2056  OG1 THR A 479       7.932  76.058 -27.660  1.00 47.69           O  
ATOM   2057  CG2 THR A 479       9.854  74.718 -28.102  1.00 50.17           C  
ATOM   2058  N   VAL A 480       7.456  73.543 -31.027  1.00 64.70           N  
ATOM   2059  CA  VAL A 480       7.587  72.255 -31.707  1.00 64.43           C  
ATOM   2060  C   VAL A 480       8.192  72.386 -33.115  1.00 65.66           C  
ATOM   2061  O   VAL A 480       9.254  71.785 -33.378  1.00 68.68           O  
ATOM   2062  CB  VAL A 480       6.232  71.424 -31.619  1.00 64.23           C  
ATOM   2063  CG1 VAL A 480       5.312  71.652 -32.861  1.00 63.00           C  
ATOM   2064  CG2 VAL A 480       6.534  69.935 -31.388  1.00 62.32           C  
ATOM   2065  N   GLN A 481       7.597  73.237 -33.965  1.00 51.27           N  
ATOM   2066  CA  GLN A 481       8.101  73.458 -35.322  1.00 53.86           C  
ATOM   2067  C   GLN A 481       9.640  73.700 -35.348  1.00 53.67           C  
ATOM   2068  O   GLN A 481      10.343  73.367 -36.297  1.00 53.63           O  
ATOM   2069  CB  GLN A 481       7.313  74.605 -35.945  1.00 85.34           C  
ATOM   2070  CG  GLN A 481       8.113  75.592 -36.739  1.00 95.70           C  
ATOM   2071  CD  GLN A 481       7.808  77.041 -36.329  1.00101.62           C  
ATOM   2072  OE1 GLN A 481       6.627  77.466 -36.284  1.00107.74           O  
ATOM   2073  NE2 GLN A 481       8.873  77.811 -36.033  1.00 98.98           N  
ATOM   2074  N   ARG A 482      10.179  74.238 -34.273  1.00 68.84           N  
ATOM   2075  CA  ARG A 482      11.600  74.490 -34.197  1.00 72.14           C  
ATOM   2076  C   ARG A 482      12.376  73.313 -33.669  1.00 72.08           C  
ATOM   2077  O   ARG A 482      13.542  73.132 -34.026  1.00 72.10           O  
ATOM   2078  CB  ARG A 482      11.888  75.696 -33.288  1.00 77.18           C  
ATOM   2079  CG  ARG A 482      12.411  76.920 -34.030  1.00 78.78           C  
ATOM   2080  CD  ARG A 482      12.442  78.183 -33.168  1.00 82.01           C  
ATOM   2081  NE  ARG A 482      11.100  78.638 -32.822  1.00 83.61           N  
ATOM   2082  CZ  ARG A 482      10.505  78.425 -31.652  1.00 85.17           C  
ATOM   2083  NH1 ARG A 482      11.151  77.761 -30.682  1.00 83.13           N  
ATOM   2084  NH2 ARG A 482       9.248  78.854 -31.476  1.00 88.13           N  
ATOM   2085  N   LEU A 483      11.757  72.502 -32.827  1.00 81.27           N  
ATOM   2086  CA  LEU A 483      12.507  71.425 -32.189  1.00 83.00           C  
ATOM   2087  C   LEU A 483      12.255  69.961 -32.602  1.00 85.17           C  
ATOM   2088  O   LEU A 483      12.988  69.051 -32.163  1.00 88.38           O  
ATOM   2089  CB  LEU A 483      12.402  71.563 -30.651  1.00 55.29           C  
ATOM   2090  CG  LEU A 483      13.017  72.748 -29.866  1.00 52.05           C  
ATOM   2091  CD1 LEU A 483      13.360  72.309 -28.454  1.00 52.96           C  
ATOM   2092  CD2 LEU A 483      14.274  73.244 -30.515  1.00 51.77           C  
ATOM   2093  N   LEU A 484      11.256  69.711 -33.453  1.00 60.03           N  
ATOM   2094  CA  LEU A 484      10.993  68.327 -33.849  1.00 62.44           C  
ATOM   2095  C   LEU A 484      12.196  67.690 -34.543  1.00 63.36           C  
ATOM   2096  O   LEU A 484      12.749  66.723 -34.035  1.00 59.83           O  
ATOM   2097  CB  LEU A 484       9.737  68.198 -34.726  1.00 76.30           C  
ATOM   2098  CG  LEU A 484       8.558  67.311 -34.274  1.00 75.30           C  
ATOM   2099  CD1 LEU A 484       7.569  67.133 -35.453  1.00 76.09           C  
ATOM   2100  CD2 LEU A 484       9.057  65.936 -33.829  1.00 74.00           C  
ATOM   2101  N   PRO A 485      12.653  68.248 -35.665  1.00 92.29           N  
ATOM   2102  CA  PRO A 485      13.785  67.642 -36.363  1.00100.01           C  
ATOM   2103  C   PRO A 485      15.150  67.634 -35.678  1.00101.38           C  
ATOM   2104  O   PRO A 485      15.934  66.699 -35.892  1.00105.35           O  
ATOM   2105  CB  PRO A 485      13.805  68.392 -37.694  1.00111.89           C  
ATOM   2106  CG  PRO A 485      13.424  69.761 -37.309  1.00107.99           C  
ATOM   2107  CD  PRO A 485      12.345  69.571 -36.234  1.00106.15           C  
ATOM   2108  N   VAL A 486      15.449  68.647 -34.866  1.00 72.12           N  
ATOM   2109  CA  VAL A 486      16.750  68.684 -34.214  1.00 69.38           C  
ATOM   2110  C   VAL A 486      16.833  67.626 -33.109  1.00 70.77           C  
ATOM   2111  O   VAL A 486      17.893  67.033 -32.896  1.00 73.97           O  
ATOM   2112  CB  VAL A 486      17.113  70.127 -33.692  1.00 76.25           C  
ATOM   2113  CG1 VAL A 486      16.254  71.188 -34.411  1.00 72.86           C  
ATOM   2114  CG2 VAL A 486      16.956  70.218 -32.192  1.00 74.25           C  
ATOM   2115  N   LEU A 487      15.713  67.360 -32.432  1.00 79.21           N  
ATOM   2116  CA  LEU A 487      15.664  66.335 -31.390  1.00 74.55           C  
ATOM   2117  C   LEU A 487      15.761  64.925 -32.004  1.00 78.06           C  
ATOM   2118  O   LEU A 487      16.398  64.038 -31.435  1.00 78.16           O  
ATOM   2119  CB  LEU A 487      14.373  66.502 -30.584  1.00 51.17           C  
ATOM   2120  CG  LEU A 487      14.375  67.680 -29.601  1.00 45.22           C  
ATOM   2121  CD1 LEU A 487      13.211  67.464 -28.666  1.00 44.04           C  
ATOM   2122  CD2 LEU A 487      15.674  67.705 -28.772  1.00 46.01           C  
ATOM   2123  N   CYS A 488      15.137  64.751 -33.170  1.00 80.22           N  
ATOM   2124  CA  CYS A 488      15.132  63.489 -33.916  1.00 84.26           C  
ATOM   2125  C   CYS A 488      16.467  63.200 -34.621  1.00 90.19           C  
ATOM   2126  O   CYS A 488      16.729  62.055 -35.035  1.00 87.69           O  
ATOM   2127  CB  CYS A 488      14.058  63.544 -35.000  1.00101.86           C  
ATOM   2128  SG  CYS A 488      12.422  63.967 -34.404  1.00107.03           S  
ATOM   2129  N   GLN A 489      17.273  64.255 -34.770  1.00 81.79           N  
ATOM   2130  CA  GLN A 489      18.537  64.189 -35.471  1.00 84.39           C  
ATOM   2131  C   GLN A 489      19.763  64.447 -34.611  1.00 84.61           C  
ATOM   2132  O   GLN A 489      20.880  64.610 -35.139  1.00 90.82           O  
ATOM   2133  CB  GLN A 489      18.520  65.160 -36.658  1.00 98.78           C  
ATOM   2134  CG  GLN A 489      18.444  64.499 -38.013  1.00 99.89           C  
ATOM   2135  CD  GLN A 489      19.220  65.285 -39.066  1.00103.56           C  
ATOM   2136  OE1 GLN A 489      18.866  66.422 -39.394  1.00103.99           O  
ATOM   2137  NE2 GLN A 489      20.289  64.683 -39.595  1.00102.79           N  
ATOM   2138  N   ALA A 490      19.562  64.539 -33.300  1.00 82.63           N  
ATOM   2139  CA  ALA A 490      20.706  64.681 -32.395  1.00 81.17           C  
ATOM   2140  C   ALA A 490      20.572  63.690 -31.244  1.00 79.00           C  
ATOM   2141  O   ALA A 490      21.540  63.427 -30.536  1.00 81.57           O  
ATOM   2142  CB  ALA A 490      20.833  66.116 -31.856  1.00 60.74           C  
ATOM   2143  N   HIS A 491      19.363  63.149 -31.064  1.00103.67           N  
ATOM   2144  CA  HIS A 491      19.079  62.178 -30.002  1.00100.88           C  
ATOM   2145  C   HIS A 491      18.293  61.021 -30.592  1.00 96.77           C  
ATOM   2146  O   HIS A 491      17.936  60.072 -29.899  1.00 92.28           O  
ATOM   2147  CB  HIS A 491      18.346  62.880 -28.857  1.00124.44           C  
ATOM   2148  CG  HIS A 491      18.901  64.241 -28.551  1.00129.18           C  
ATOM   2149  ND1 HIS A 491      20.237  64.467 -28.249  1.00128.36           N  
ATOM   2150  CD2 HIS A 491      18.312  65.459 -28.548  1.00132.38           C  
ATOM   2151  CE1 HIS A 491      20.431  65.758 -28.076  1.00130.15           C  
ATOM   2152  NE2 HIS A 491      19.280  66.386 -28.251  1.00130.18           N  
ATOM   2153  N   GLY A 492      18.075  61.134 -31.902  1.00100.60           N  
ATOM   2154  CA  GLY A 492      17.416  60.126 -32.707  1.00100.01           C  
ATOM   2155  C   GLY A 492      16.028  59.803 -32.249  1.00 96.40           C  
ATOM   2156  O   GLY A 492      15.509  58.704 -32.487  1.00 97.26           O  
ATOM   2157  N   LEU A 493      15.420  60.788 -31.602  1.00 89.42           N  
ATOM   2158  CA  LEU A 493      14.087  60.628 -31.046  1.00 84.39           C  
ATOM   2159  C   LEU A 493      13.017  60.403 -32.079  1.00 87.42           C  
ATOM   2160  O   LEU A 493      13.077  60.921 -33.210  1.00 86.08           O  
ATOM   2161  CB  LEU A 493      13.677  61.839 -30.210  1.00 39.88           C  
ATOM   2162  CG  LEU A 493      14.447  62.027 -28.942  1.00 38.11           C  
ATOM   2163  CD1 LEU A 493      13.822  63.151 -28.082  1.00 33.47           C  
ATOM   2164  CD2 LEU A 493      14.490  60.721 -28.233  1.00 37.25           C  
ATOM   2165  N   THR A 494      12.027  59.610 -31.666  1.00 77.37           N  
ATOM   2166  CA  THR A 494      10.861  59.324 -32.498  1.00 76.02           C  
ATOM   2167  C   THR A 494       9.907  60.534 -32.397  1.00 76.42           C  
ATOM   2168  O   THR A 494       9.788  61.167 -31.317  1.00 71.83           O  
ATOM   2169  CB  THR A 494      10.109  58.048 -32.013  1.00 54.02           C  
ATOM   2170  OG1 THR A 494       9.594  58.264 -30.696  1.00 52.47           O  
ATOM   2171  CG2 THR A 494      11.062  56.826 -31.963  1.00 51.75           C  
ATOM   2172  N   PRO A 495       9.235  60.886 -33.521  1.00 89.69           N  
ATOM   2173  CA  PRO A 495       8.300  62.008 -33.535  1.00 87.73           C  
ATOM   2174  C   PRO A 495       7.172  61.793 -32.542  1.00 85.56           C  
ATOM   2175  O   PRO A 495       6.609  62.745 -32.054  1.00 86.12           O  
ATOM   2176  CB  PRO A 495       7.808  62.022 -34.975  1.00 67.21           C  
ATOM   2177  CG  PRO A 495       8.982  61.557 -35.732  1.00 66.64           C  
ATOM   2178  CD  PRO A 495       9.463  60.398 -34.894  1.00 68.22           C  
ATOM   2179  N   ASP A 496       6.812  60.549 -32.251  1.00 86.40           N  
ATOM   2180  CA  ASP A 496       5.754  60.320 -31.256  1.00 83.65           C  
ATOM   2181  C   ASP A 496       6.232  60.653 -29.814  1.00 78.58           C  
ATOM   2182  O   ASP A 496       5.417  61.074 -28.976  1.00 75.10           O  
ATOM   2183  CB  ASP A 496       5.154  58.890 -31.401  1.00106.19           C  
ATOM   2184  CG  ASP A 496       4.091  58.827 -32.506  1.00112.80           C  
ATOM   2185  OD1 ASP A 496       4.291  59.511 -33.531  1.00111.66           O  
ATOM   2186  OD2 ASP A 496       3.068  58.121 -32.366  1.00117.59           O  
ATOM   2187  N   GLN A 497       7.528  60.466 -29.535  1.00 47.19           N  
ATOM   2188  CA  GLN A 497       8.090  60.850 -28.251  1.00 41.81           C  
ATOM   2189  C   GLN A 497       8.177  62.421 -28.211  1.00 39.98           C  
ATOM   2190  O   GLN A 497       7.702  63.093 -27.310  1.00 38.68           O  
ATOM   2191  CB  GLN A 497       9.514  60.341 -28.099  1.00 70.18           C  
ATOM   2192  CG  GLN A 497       9.720  58.873 -27.970  1.00 71.21           C  
ATOM   2193  CD  GLN A 497      11.207  58.552 -28.071  1.00 71.44           C  
ATOM   2194  OE1 GLN A 497      11.774  58.486 -29.168  1.00 74.60           O  
ATOM   2195  NE2 GLN A 497      11.846  58.377 -26.924  1.00 71.78           N  
ATOM   2196  N   VAL A 498       8.836  63.034 -29.169  1.00 50.86           N  
ATOM   2197  CA  VAL A 498       8.892  64.469 -29.110  1.00 49.64           C  
ATOM   2198  C   VAL A 498       7.453  65.021 -28.907  1.00 49.73           C  
ATOM   2199  O   VAL A 498       7.202  65.921 -28.081  1.00 48.57           O  
ATOM   2200  CB  VAL A 498       9.541  65.013 -30.377  1.00 48.70           C  
ATOM   2201  CG1 VAL A 498       9.364  66.526 -30.419  1.00 49.19           C  
ATOM   2202  CG2 VAL A 498      11.033  64.624 -30.381  1.00 49.14           C  
ATOM   2203  N   VAL A 499       6.488  64.492 -29.642  1.00 50.19           N  
ATOM   2204  CA  VAL A 499       5.135  64.948 -29.445  1.00 47.06           C  
ATOM   2205  C   VAL A 499       4.715  64.568 -28.038  1.00 44.12           C  
ATOM   2206  O   VAL A 499       4.434  65.406 -27.242  1.00 43.32           O  
ATOM   2207  CB  VAL A 499       4.190  64.354 -30.495  1.00 43.31           C  
ATOM   2208  CG1 VAL A 499       2.735  64.454 -30.039  1.00 41.57           C  
ATOM   2209  CG2 VAL A 499       4.386  65.068 -31.797  1.00 45.08           C  
ATOM   2210  N   ALA A 500       4.704  63.305 -27.689  1.00 49.58           N  
ATOM   2211  CA  ALA A 500       4.311  62.950 -26.330  1.00 46.79           C  
ATOM   2212  C   ALA A 500       4.867  63.919 -25.309  1.00 45.75           C  
ATOM   2213  O   ALA A 500       4.165  64.217 -24.374  1.00 45.76           O  
ATOM   2214  CB  ALA A 500       4.751  61.468 -25.964  1.00 26.73           C  
ATOM   2215  N   ILE A 501       6.109  64.396 -25.481  1.00 42.46           N  
ATOM   2216  CA  ILE A 501       6.757  65.354 -24.545  1.00 41.82           C  
ATOM   2217  C   ILE A 501       6.110  66.708 -24.699  1.00 41.38           C  
ATOM   2218  O   ILE A 501       5.974  67.427 -23.705  1.00 39.83           O  
ATOM   2219  CB  ILE A 501       8.268  65.656 -24.825  1.00 38.48           C  
ATOM   2220  CG1 ILE A 501       9.174  64.522 -24.379  1.00 42.02           C  
ATOM   2221  CG2 ILE A 501       8.729  66.811 -23.992  1.00 36.84           C  
ATOM   2222  CD1 ILE A 501      10.644  64.759 -24.761  1.00 42.39           C  
ATOM   2223  N   ALA A 502       5.785  67.070 -25.949  1.00 44.60           N  
ATOM   2224  CA  ALA A 502       5.155  68.328 -26.255  1.00 45.50           C  
ATOM   2225  C   ALA A 502       3.793  68.384 -25.658  1.00 46.91           C  
ATOM   2226  O   ALA A 502       3.310  69.454 -25.276  1.00 51.10           O  
ATOM   2227  CB  ALA A 502       5.027  68.456 -27.698  1.00 43.88           C  
ATOM   2228  N   SER A 503       3.183  67.225 -25.533  1.00 51.66           N  
ATOM   2229  CA  SER A 503       1.827  67.166 -25.101  1.00 53.21           C  
ATOM   2230  C   SER A 503       1.676  67.745 -23.715  1.00 53.55           C  
ATOM   2231  O   SER A 503       0.918  68.726 -23.525  1.00 55.44           O  
ATOM   2232  CB  SER A 503       1.247  65.804 -25.451  1.00 43.60           C  
ATOM   2233  OG  SER A 503       1.014  65.722 -26.865  1.00 45.82           O  
ATOM   2234  N   ASN A 504       2.441  67.219 -22.764  1.00 36.90           N  
ATOM   2235  CA  ASN A 504       2.303  67.683 -21.397  1.00 37.79           C  
ATOM   2236  C   ASN A 504       3.527  68.169 -20.603  1.00 38.30           C  
ATOM   2237  O   ASN A 504       3.446  68.556 -19.424  1.00 38.59           O  
ATOM   2238  CB  ASN A 504       1.539  66.496 -20.736  1.00 72.38           C  
ATOM   2239  CG  ASN A 504       1.986  65.123 -21.272  1.00 74.56           C  
ATOM   2240  OD1 ASN A 504       1.146  64.254 -21.538  1.00 79.47           O  
ATOM   2241  ND2 ASN A 504       3.279  64.928 -21.438  1.00 72.96           N  
ATOM   2242  N   GLY A 505       4.664  68.157 -21.264  1.00 50.89           N  
ATOM   2243  CA  GLY A 505       5.820  68.824 -20.701  1.00 49.98           C  
ATOM   2244  C   GLY A 505       5.847  70.295 -21.239  1.00 49.36           C  
ATOM   2245  O   GLY A 505       6.350  71.196 -20.539  1.00 48.85           O  
ATOM   2246  N   GLY A 506       5.354  70.539 -22.475  1.00 49.10           N  
ATOM   2247  CA  GLY A 506       5.309  71.899 -23.047  1.00 50.32           C  
ATOM   2248  C   GLY A 506       6.593  72.489 -23.577  1.00 50.35           C  
ATOM   2249  O   GLY A 506       7.543  71.741 -23.777  1.00 54.10           O  
ATOM   2250  N   LYS A 507       6.638  73.805 -23.821  1.00 33.23           N  
ATOM   2251  CA  LYS A 507       7.844  74.474 -24.384  1.00 33.76           C  
ATOM   2252  C   LYS A 507       9.036  74.203 -23.484  1.00 33.04           C  
ATOM   2253  O   LYS A 507      10.061  73.689 -23.918  1.00 34.22           O  
ATOM   2254  CB  LYS A 507       7.589  75.951 -24.491  1.00 42.39           C  
ATOM   2255  CG  LYS A 507       8.753  76.823 -24.753  1.00 45.30           C  
ATOM   2256  CD  LYS A 507       8.264  78.309 -24.573  1.00 47.40           C  
ATOM   2257  CE  LYS A 507       9.212  79.379 -25.164  1.00 49.65           C  
ATOM   2258  NZ  LYS A 507       8.931  79.548 -26.639  1.00 53.02           N  
ATOM   2259  N   GLN A 508       8.874  74.477 -22.196  1.00 21.63           N  
ATOM   2260  CA  GLN A 508       9.927  74.224 -21.194  1.00 21.69           C  
ATOM   2261  C   GLN A 508      10.457  72.804 -21.156  1.00 22.12           C  
ATOM   2262  O   GLN A 508      11.594  72.645 -20.831  1.00 23.65           O  
ATOM   2263  CB  GLN A 508       9.432  74.541 -19.748  1.00 41.20           C  
ATOM   2264  CG  GLN A 508       9.079  76.006 -19.356  1.00 40.31           C  
ATOM   2265  CD  GLN A 508       9.734  77.015 -20.237  1.00 39.43           C  
ATOM   2266  OE1 GLN A 508      10.951  77.057 -20.358  1.00 41.40           O  
ATOM   2267  NE2 GLN A 508       8.926  77.823 -20.892  1.00 38.14           N  
ATOM   2268  N   ALA A 509       9.624  71.784 -21.398  1.00 41.17           N  
ATOM   2269  CA  ALA A 509      10.076  70.395 -21.353  1.00 42.07           C  
ATOM   2270  C   ALA A 509      10.931  70.050 -22.594  1.00 45.26           C  
ATOM   2271  O   ALA A 509      12.076  69.579 -22.431  1.00 48.86           O  
ATOM   2272  CB  ALA A 509       8.893  69.456 -21.213  1.00 10.15           C  
ATOM   2273  N   LEU A 510      10.424  70.290 -23.810  1.00 35.79           N  
ATOM   2274  CA  LEU A 510      11.249  70.025 -25.008  1.00 38.02           C  
ATOM   2275  C   LEU A 510      12.513  70.795 -24.742  1.00 41.61           C  
ATOM   2276  O   LEU A 510      13.560  70.212 -24.543  1.00 43.71           O  
ATOM   2277  CB  LEU A 510      10.613  70.598 -26.245  1.00 46.46           C  
ATOM   2278  CG  LEU A 510       9.127  70.260 -26.439  1.00 45.75           C  
ATOM   2279  CD1 LEU A 510       8.393  71.433 -26.931  1.00 45.41           C  
ATOM   2280  CD2 LEU A 510       8.993  69.084 -27.398  1.00 45.68           C  
ATOM   2281  N   GLU A 511      12.416  72.123 -24.679  1.00 45.25           N  
ATOM   2282  CA  GLU A 511      13.594  72.922 -24.406  1.00 49.53           C  
ATOM   2283  C   GLU A 511      14.487  72.295 -23.353  1.00 50.89           C  
ATOM   2284  O   GLU A 511      15.593  71.926 -23.652  1.00 56.46           O  
ATOM   2285  CB  GLU A 511      13.202  74.356 -24.066  1.00 65.10           C  
ATOM   2286  CG  GLU A 511      12.624  75.039 -25.304  1.00 70.03           C  
ATOM   2287  CD  GLU A 511      12.531  76.566 -25.230  1.00 74.61           C  
ATOM   2288  OE1 GLU A 511      12.211  77.098 -24.136  1.00 76.45           O  
ATOM   2289  OE2 GLU A 511      12.754  77.232 -26.290  1.00 79.83           O  
ATOM   2290  N   THR A 512      14.023  72.115 -22.146  1.00 53.01           N  
ATOM   2291  CA  THR A 512      14.902  71.540 -21.136  1.00 57.19           C  
ATOM   2292  C   THR A 512      15.569  70.214 -21.631  1.00 59.59           C  
ATOM   2293  O   THR A 512      16.679  69.880 -21.219  1.00 62.77           O  
ATOM   2294  CB  THR A 512      14.114  71.330 -19.772  1.00 60.36           C  
ATOM   2295  OG1 THR A 512      13.595  72.592 -19.343  1.00 57.34           O  
ATOM   2296  CG2 THR A 512      15.017  70.731 -18.647  1.00 59.88           C  
ATOM   2297  N   VAL A 513      14.901  69.460 -22.498  1.00 51.84           N  
ATOM   2298  CA  VAL A 513      15.485  68.212 -23.013  1.00 56.65           C  
ATOM   2299  C   VAL A 513      16.540  68.496 -24.114  1.00 58.91           C  
ATOM   2300  O   VAL A 513      17.447  67.723 -24.338  1.00 58.50           O  
ATOM   2301  CB  VAL A 513      14.364  67.220 -23.494  1.00 96.35           C  
ATOM   2302  CG1 VAL A 513      14.879  66.287 -24.594  1.00 96.48           C  
ATOM   2303  CG2 VAL A 513      13.905  66.384 -22.310  1.00 94.49           C  
ATOM   2304  N   GLN A 514      16.404  69.598 -24.829  1.00 68.73           N  
ATOM   2305  CA  GLN A 514      17.453  70.020 -25.763  1.00 74.94           C  
ATOM   2306  C   GLN A 514      18.641  70.271 -24.788  1.00 75.92           C  
ATOM   2307  O   GLN A 514      19.609  69.536 -24.769  1.00 78.63           O  
ATOM   2308  CB  GLN A 514      17.066  71.349 -26.428  1.00127.54           C  
ATOM   2309  CG  GLN A 514      18.125  71.964 -27.317  1.00130.61           C  
ATOM   2310  CD  GLN A 514      17.831  71.743 -28.782  1.00135.31           C  
ATOM   2311  OE1 GLN A 514      17.877  72.690 -29.569  1.00135.53           O  
ATOM   2312  NE2 GLN A 514      17.520  70.490 -29.162  1.00133.85           N  
ATOM   2313  N   ARG A 515      18.534  71.298 -23.952  1.00 66.91           N  
ATOM   2314  CA  ARG A 515      19.582  71.626 -22.989  1.00 69.31           C  
ATOM   2315  C   ARG A 515      20.292  70.429 -22.338  1.00 66.94           C  
ATOM   2316  O   ARG A 515      21.508  70.324 -22.328  1.00 72.82           O  
ATOM   2317  CB  ARG A 515      19.050  72.505 -21.834  1.00124.66           C  
ATOM   2318  CG  ARG A 515      18.737  73.979 -22.131  1.00130.21           C  
ATOM   2319  CD  ARG A 515      17.212  74.245 -22.177  1.00131.07           C  
ATOM   2320  NE  ARG A 515      16.664  75.072 -21.082  1.00131.35           N  
ATOM   2321  CZ  ARG A 515      16.515  74.703 -19.802  1.00128.88           C  
ATOM   2322  NH1 ARG A 515      16.872  73.497 -19.386  1.00129.82           N  
ATOM   2323  NH2 ARG A 515      15.988  75.548 -18.925  1.00120.90           N  
ATOM   2324  N   LEU A 516      19.541  69.491 -21.838  1.00 52.49           N  
ATOM   2325  CA  LEU A 516      20.153  68.425 -21.056  1.00 54.19           C  
ATOM   2326  C   LEU A 516      20.160  66.943 -21.523  1.00 55.93           C  
ATOM   2327  O   LEU A 516      20.566  66.056 -20.734  1.00 53.01           O  
ATOM   2328  CB  LEU A 516      19.558  68.473 -19.622  1.00 49.34           C  
ATOM   2329  CG  LEU A 516      19.430  69.772 -18.795  1.00 44.68           C  
ATOM   2330  CD1 LEU A 516      19.127  69.400 -17.342  1.00 41.83           C  
ATOM   2331  CD2 LEU A 516      20.692  70.559 -18.858  1.00 46.14           C  
ATOM   2332  N   LEU A 517      19.741  66.667 -22.764  1.00 79.62           N  
ATOM   2333  CA  LEU A 517      19.703  65.282 -23.224  1.00 83.81           C  
ATOM   2334  C   LEU A 517      21.054  64.666 -22.937  1.00 85.68           C  
ATOM   2335  O   LEU A 517      21.146  63.768 -22.094  1.00 83.29           O  
ATOM   2336  CB  LEU A 517      19.375  65.192 -24.714  1.00 90.10           C  
ATOM   2337  CG  LEU A 517      19.031  63.808 -25.294  1.00 92.06           C  
ATOM   2338  CD1 LEU A 517      20.285  62.971 -25.546  1.00 96.02           C  
ATOM   2339  CD2 LEU A 517      18.063  63.090 -24.360  1.00 94.02           C  
ATOM   2340  N   PRO A 518      22.127  65.158 -23.609  1.00 77.50           N  
ATOM   2341  CA  PRO A 518      23.506  64.652 -23.420  1.00 78.54           C  
ATOM   2342  C   PRO A 518      23.996  64.671 -21.979  1.00 77.45           C  
ATOM   2343  O   PRO A 518      24.443  63.663 -21.431  1.00 78.37           O  
ATOM   2344  CB  PRO A 518      24.367  65.586 -24.275  1.00 85.20           C  
ATOM   2345  CG  PRO A 518      23.528  66.805 -24.400  1.00 82.70           C  
ATOM   2346  CD  PRO A 518      22.110  66.284 -24.557  1.00 78.10           C  
ATOM   2347  N   VAL A 519      23.893  65.834 -21.362  1.00 69.86           N  
ATOM   2348  CA  VAL A 519      24.394  66.008 -19.994  1.00 70.34           C  
ATOM   2349  C   VAL A 519      23.930  64.930 -19.060  1.00 71.68           C  
ATOM   2350  O   VAL A 519      24.600  64.648 -18.046  1.00 70.72           O  
ATOM   2351  CB  VAL A 519      23.990  67.412 -19.374  1.00 59.73           C  
ATOM   2352  CG1 VAL A 519      24.903  67.748 -18.209  1.00 59.82           C  
ATOM   2353  CG2 VAL A 519      24.030  68.514 -20.446  1.00 57.75           C  
ATOM   2354  N   LEU A 520      22.785  64.351 -19.422  1.00 65.95           N  
ATOM   2355  CA  LEU A 520      22.145  63.332 -18.614  1.00 66.22           C  
ATOM   2356  C   LEU A 520      22.291  61.925 -19.158  1.00 72.32           C  
ATOM   2357  O   LEU A 520      23.056  61.112 -18.621  1.00 77.81           O  
ATOM   2358  CB  LEU A 520      20.655  63.662 -18.431  1.00 70.09           C  
ATOM   2359  CG  LEU A 520      20.196  64.410 -17.169  1.00 67.17           C  
ATOM   2360  CD1 LEU A 520      18.841  65.076 -17.403  1.00 60.00           C  
ATOM   2361  CD2 LEU A 520      20.117  63.450 -15.998  1.00 69.30           C  
ATOM   2362  N   CYS A 521      21.582  61.649 -20.247  1.00 93.20           N  
ATOM   2363  CA  CYS A 521      21.579  60.310 -20.804  1.00 93.46           C  
ATOM   2364  C   CYS A 521      22.997  59.770 -20.932  1.00 98.49           C  
ATOM   2365  O   CYS A 521      23.262  58.578 -20.640  1.00103.23           O  
ATOM   2366  CB  CYS A 521      20.823  60.282 -22.130  1.00 79.60           C  
ATOM   2367  SG  CYS A 521      21.809  60.315 -23.584  1.00 86.92           S  
ATOM   2368  N   GLN A 522      23.903  60.683 -21.298  1.00 97.26           N  
ATOM   2369  CA  GLN A 522      25.318  60.386 -21.472  1.00101.78           C  
ATOM   2370  C   GLN A 522      26.226  60.890 -20.348  1.00104.62           C  
ATOM   2371  O   GLN A 522      27.347  61.371 -20.604  1.00100.40           O  
ATOM   2372  CB  GLN A 522      25.814  60.901 -22.837  1.00 83.52           C  
ATOM   2373  CG  GLN A 522      24.975  60.408 -24.057  1.00 81.14           C  
ATOM   2374  CD  GLN A 522      24.578  61.548 -25.005  1.00 79.27           C  
ATOM   2375  OE1 GLN A 522      25.262  62.567 -25.063  1.00 81.07           O  
ATOM   2376  NE2 GLN A 522      23.484  61.372 -25.755  1.00 75.55           N  
ATOM   2377  N   ALA A 523      25.715  60.872 -19.117  1.00151.15           N  
ATOM   2378  CA  ALA A 523      26.617  61.134 -17.997  1.00154.70           C  
ATOM   2379  C   ALA A 523      26.181  60.379 -16.679  1.00154.24           C  
ATOM   2380  O   ALA A 523      26.948  59.563 -16.208  1.00154.83           O  
ATOM   2381  CB  ALA A 523      27.022  62.684 -17.887  1.00133.70           C  
ATOM   2382  N   HIS A 524      24.922  60.511 -16.241  1.00128.52           N  
ATOM   2383  CA  HIS A 524      24.293  59.821 -15.074  1.00118.45           C  
ATOM   2384  C   HIS A 524      23.552  58.487 -15.321  1.00111.38           C  
ATOM   2385  O   HIS A 524      22.562  58.215 -14.626  1.00105.12           O  
ATOM   2386  CB  HIS A 524      23.202  60.698 -14.585  1.00133.27           C  
ATOM   2387  CG  HIS A 524      23.689  61.882 -13.874  1.00140.25           C  
ATOM   2388  ND1 HIS A 524      23.716  61.925 -12.499  1.00142.87           N  
ATOM   2389  CD2 HIS A 524      24.119  63.088 -14.308  1.00142.85           C  
ATOM   2390  CE1 HIS A 524      24.126  63.115 -12.122  1.00142.37           C  
ATOM   2391  NE2 HIS A 524      24.379  63.847 -13.200  1.00141.31           N  
ATOM   2392  N   GLY A 525      23.938  57.726 -16.342  1.00 90.96           N  
ATOM   2393  CA  GLY A 525      23.321  56.431 -16.631  1.00 88.51           C  
ATOM   2394  C   GLY A 525      21.916  56.424 -17.205  1.00 86.90           C  
ATOM   2395  O   GLY A 525      21.167  55.460 -17.002  1.00 89.83           O  
ATOM   2396  N   LEU A 526      21.551  57.469 -17.945  1.00 75.38           N  
ATOM   2397  CA  LEU A 526      20.204  57.536 -18.469  1.00 66.52           C  
ATOM   2398  C   LEU A 526      20.087  57.261 -19.934  1.00 67.50           C  
ATOM   2399  O   LEU A 526      21.051  57.294 -20.705  1.00 66.30           O  
ATOM   2400  CB  LEU A 526      19.548  58.860 -18.094  1.00 46.09           C  
ATOM   2401  CG  LEU A 526      19.401  59.193 -16.578  1.00 45.25           C  
ATOM   2402  CD1 LEU A 526      18.195  60.163 -16.328  1.00 40.03           C  
ATOM   2403  CD2 LEU A 526      19.157  57.923 -15.774  1.00 43.58           C  
ATOM   2404  N   THR A 527      18.867  56.933 -20.298  1.00 87.08           N  
ATOM   2405  CA  THR A 527      18.524  56.573 -21.654  1.00 85.82           C  
ATOM   2406  C   THR A 527      17.602  57.639 -22.140  1.00 86.31           C  
ATOM   2407  O   THR A 527      16.819  58.183 -21.364  1.00 86.34           O  
ATOM   2408  CB  THR A 527      17.735  55.252 -21.675  1.00 62.45           C  
ATOM   2409  OG1 THR A 527      16.866  55.206 -20.515  1.00 54.24           O  
ATOM   2410  CG2 THR A 527      18.682  54.051 -21.697  1.00 61.62           C  
ATOM   2411  N   PRO A 528      17.696  57.976 -23.418  1.00 89.23           N  
ATOM   2412  CA  PRO A 528      16.802  58.987 -23.964  1.00 87.94           C  
ATOM   2413  C   PRO A 528      15.312  58.572 -23.779  1.00 84.98           C  
ATOM   2414  O   PRO A 528      14.405  59.298 -24.192  1.00 90.57           O  
ATOM   2415  CB  PRO A 528      17.229  59.045 -25.432  1.00 83.51           C  
ATOM   2416  CG  PRO A 528      18.691  58.890 -25.339  1.00 85.59           C  
ATOM   2417  CD  PRO A 528      18.890  57.813 -24.261  1.00 83.17           C  
ATOM   2418  N   ASP A 529      15.056  57.403 -23.190  1.00 62.79           N  
ATOM   2419  CA  ASP A 529      13.673  56.943 -22.963  1.00 53.90           C  
ATOM   2420  C   ASP A 529      13.306  57.182 -21.497  1.00 50.20           C  
ATOM   2421  O   ASP A 529      12.248  57.696 -21.199  1.00 47.54           O  
ATOM   2422  CB  ASP A 529      13.487  55.503 -23.458  1.00 75.89           C  
ATOM   2423  CG  ASP A 529      13.428  55.429 -25.007  1.00 76.34           C  
ATOM   2424  OD1 ASP A 529      13.047  56.455 -25.612  1.00 75.90           O  
ATOM   2425  OD2 ASP A 529      13.727  54.378 -25.625  1.00 70.78           O  
ATOM   2426  N   GLN A 530      14.191  56.871 -20.570  1.00 52.15           N  
ATOM   2427  CA  GLN A 530      13.944  57.232 -19.190  1.00 51.90           C  
ATOM   2428  C   GLN A 530      13.875  58.783 -19.199  1.00 52.04           C  
ATOM   2429  O   GLN A 530      13.193  59.391 -18.378  1.00 51.33           O  
ATOM   2430  CB  GLN A 530      15.129  56.826 -18.310  1.00 56.73           C  
ATOM   2431  CG  GLN A 530      15.081  55.437 -17.734  1.00 60.39           C  
ATOM   2432  CD  GLN A 530      16.344  55.101 -16.944  1.00 60.67           C  
ATOM   2433  OE1 GLN A 530      17.403  55.630 -17.250  1.00 59.98           O  
ATOM   2434  NE2 GLN A 530      16.236  54.213 -15.935  1.00 59.88           N  
ATOM   2435  N   VAL A 531      14.586  59.444 -20.106  1.00 73.86           N  
ATOM   2436  CA  VAL A 531      14.592  60.915 -20.058  1.00 74.31           C  
ATOM   2437  C   VAL A 531      13.287  61.467 -20.572  1.00 75.18           C  
ATOM   2438  O   VAL A 531      12.666  62.304 -19.899  1.00 74.18           O  
ATOM   2439  CB  VAL A 531      15.808  61.505 -20.808  1.00 50.05           C  
ATOM   2440  CG1 VAL A 531      15.849  62.987 -20.667  1.00 47.77           C  
ATOM   2441  CG2 VAL A 531      17.081  60.936 -20.193  1.00 51.80           C  
ATOM   2442  N   VAL A 532      12.871  61.005 -21.751  1.00 60.63           N  
ATOM   2443  CA  VAL A 532      11.581  61.412 -22.285  1.00 55.74           C  
ATOM   2444  C   VAL A 532      10.564  61.059 -21.178  1.00 53.77           C  
ATOM   2445  O   VAL A 532       9.775  61.895 -20.742  1.00 51.69           O  
ATOM   2446  CB  VAL A 532      11.226  60.658 -23.596  1.00 36.15           C  
ATOM   2447  CG1 VAL A 532       9.811  61.050 -24.034  1.00 30.87           C  
ATOM   2448  CG2 VAL A 532      12.199  61.027 -24.686  1.00 35.46           C  
ATOM   2449  N   ALA A 533      10.593  59.821 -20.693  1.00 41.59           N  
ATOM   2450  CA  ALA A 533       9.671  59.451 -19.609  1.00 39.62           C  
ATOM   2451  C   ALA A 533       9.541  60.604 -18.572  1.00 37.15           C  
ATOM   2452  O   ALA A 533       8.456  60.993 -18.249  1.00 34.00           O  
ATOM   2453  CB  ALA A 533      10.126  58.139 -18.931  1.00 38.67           C  
ATOM   2454  N   ILE A 534      10.648  61.161 -18.095  1.00 46.62           N  
ATOM   2455  CA  ILE A 534      10.628  62.266 -17.124  1.00 45.70           C  
ATOM   2456  C   ILE A 534      10.064  63.539 -17.704  1.00 44.01           C  
ATOM   2457  O   ILE A 534       9.287  64.232 -17.040  1.00 42.96           O  
ATOM   2458  CB  ILE A 534      12.025  62.603 -16.564  1.00 44.64           C  
ATOM   2459  CG1 ILE A 534      12.586  61.405 -15.779  1.00 46.67           C  
ATOM   2460  CG2 ILE A 534      11.922  63.782 -15.627  1.00 44.25           C  
ATOM   2461  CD1 ILE A 534      13.898  61.762 -15.019  1.00 47.34           C  
ATOM   2462  N   ALA A 535      10.440  63.833 -18.943  1.00 54.13           N  
ATOM   2463  CA  ALA A 535       9.972  65.054 -19.604  1.00 53.79           C  
ATOM   2464  C   ALA A 535       8.582  65.023 -20.187  1.00 51.59           C  
ATOM   2465  O   ALA A 535       8.212  66.001 -20.807  1.00 53.18           O  
ATOM   2466  CB  ALA A 535      10.972  65.507 -20.700  1.00 46.04           C  
ATOM   2467  N   SER A 536       7.803  63.951 -19.989  1.00 47.67           N  
ATOM   2468  CA  SER A 536       6.458  63.901 -20.567  1.00 46.01           C  
ATOM   2469  C   SER A 536       5.339  63.946 -19.524  1.00 45.82           C  
ATOM   2470  O   SER A 536       4.475  63.033 -19.465  1.00 46.03           O  
ATOM   2471  CB  SER A 536       6.289  62.635 -21.378  1.00 40.70           C  
ATOM   2472  OG  SER A 536       7.502  62.211 -21.998  1.00 44.67           O  
ATOM   2473  N   HIS A 537       5.342  65.019 -18.725  1.00 35.51           N  
ATOM   2474  CA  HIS A 537       4.414  65.326 -17.641  1.00 33.15           C  
ATOM   2475  C   HIS A 537       4.437  66.876 -17.354  1.00 35.79           C  
ATOM   2476  O   HIS A 537       5.426  67.577 -17.542  1.00 34.19           O  
ATOM   2477  CB  HIS A 537       4.843  64.563 -16.457  1.00 37.98           C  
ATOM   2478  CG  HIS A 537       4.959  63.078 -16.695  1.00 38.88           C  
ATOM   2479  ND1 HIS A 537       6.146  62.360 -16.570  1.00 39.86           N  
ATOM   2480  CD2 HIS A 537       4.043  62.173 -17.123  1.00 38.84           C  
ATOM   2481  CE1 HIS A 537       5.943  61.101 -16.901  1.00 38.07           C  
ATOM   2482  NE2 HIS A 537       4.678  60.952 -17.241  1.00 38.65           N  
ATOM   2483  N   ASP A 538       3.336  67.451 -16.893  1.00 38.64           N  
ATOM   2484  CA  ASP A 538       3.283  68.900 -16.680  1.00 41.56           C  
ATOM   2485  C   ASP A 538       4.557  69.357 -16.064  1.00 41.99           C  
ATOM   2486  O   ASP A 538       5.292  70.116 -16.702  1.00 44.63           O  
ATOM   2487  CB  ASP A 538       2.014  69.327 -15.900  1.00 53.84           C  
ATOM   2488  CG  ASP A 538       0.888  69.757 -16.840  1.00 63.65           C  
ATOM   2489  OD1 ASP A 538       1.095  69.708 -18.089  1.00 65.38           O  
ATOM   2490  OD2 ASP A 538      -0.192  70.151 -16.341  1.00 65.84           O  
ATOM   2491  N   GLY A 539       4.850  68.911 -14.856  1.00 52.16           N  
ATOM   2492  CA  GLY A 539       6.142  69.284 -14.276  1.00 54.97           C  
ATOM   2493  C   GLY A 539       7.189  69.673 -15.366  1.00 54.74           C  
ATOM   2494  O   GLY A 539       7.625  70.825 -15.454  1.00 51.97           O  
ATOM   2495  N   GLY A 540       7.587  68.698 -16.187  1.00 43.47           N  
ATOM   2496  CA  GLY A 540       8.529  68.924 -17.267  1.00 45.62           C  
ATOM   2497  C   GLY A 540       9.965  69.299 -16.898  1.00 45.90           C  
ATOM   2498  O   GLY A 540      10.763  68.500 -16.392  1.00 44.16           O  
ATOM   2499  N   LYS A 541      10.280  70.543 -17.224  1.00 42.60           N  
ATOM   2500  CA  LYS A 541      11.569  71.148 -16.983  1.00 44.86           C  
ATOM   2501  C   LYS A 541      11.904  70.908 -15.529  1.00 45.08           C  
ATOM   2502  O   LYS A 541      12.895  70.282 -15.195  1.00 48.37           O  
ATOM   2503  CB  LYS A 541      11.425  72.635 -17.267  1.00 60.31           C  
ATOM   2504  CG  LYS A 541      12.627  73.529 -17.081  1.00 64.30           C  
ATOM   2505  CD  LYS A 541      12.181  74.989 -16.866  1.00 67.51           C  
ATOM   2506  CE  LYS A 541      13.186  75.991 -17.379  1.00 71.37           C  
ATOM   2507  NZ  LYS A 541      13.187  76.097 -18.913  1.00 73.66           N  
ATOM   2508  N   GLN A 542      11.047  71.436 -14.676  1.00 43.99           N  
ATOM   2509  CA  GLN A 542      11.121  71.317 -13.228  1.00 42.63           C  
ATOM   2510  C   GLN A 542      11.645  69.955 -12.729  1.00 41.76           C  
ATOM   2511  O   GLN A 542      12.447  69.927 -11.816  1.00 42.38           O  
ATOM   2512  CB  GLN A 542       9.715  71.575 -12.681  1.00 59.97           C  
ATOM   2513  CG  GLN A 542       9.460  72.999 -12.156  1.00 59.58           C  
ATOM   2514  CD  GLN A 542      10.518  73.958 -12.560  1.00 60.22           C  
ATOM   2515  OE1 GLN A 542      10.320  74.710 -13.516  1.00 58.02           O  
ATOM   2516  NE2 GLN A 542      11.654  73.950 -11.851  1.00 60.53           N  
ATOM   2517  N   ALA A 543      11.189  68.820 -13.246  1.00 46.71           N  
ATOM   2518  CA  ALA A 543      11.796  67.581 -12.755  1.00 49.69           C  
ATOM   2519  C   ALA A 543      13.162  67.414 -13.426  1.00 50.88           C  
ATOM   2520  O   ALA A 543      14.144  67.531 -12.725  1.00 53.42           O  
ATOM   2521  CB  ALA A 543      10.945  66.355 -13.013  1.00 57.74           C  
ATOM   2522  N   LEU A 544      13.259  67.178 -14.749  1.00 43.31           N  
ATOM   2523  CA  LEU A 544      14.572  66.964 -15.390  1.00 44.72           C  
ATOM   2524  C   LEU A 544      15.718  67.618 -14.606  1.00 47.35           C  
ATOM   2525  O   LEU A 544      16.738  66.952 -14.281  1.00 45.22           O  
ATOM   2526  CB  LEU A 544      14.579  67.452 -16.821  1.00 39.59           C  
ATOM   2527  CG  LEU A 544      14.048  66.368 -17.733  1.00 38.97           C  
ATOM   2528  CD1 LEU A 544      13.806  66.904 -19.153  1.00 39.61           C  
ATOM   2529  CD2 LEU A 544      15.062  65.254 -17.802  1.00 41.63           C  
ATOM   2530  N   GLU A 545      15.530  68.899 -14.279  1.00 50.21           N  
ATOM   2531  CA  GLU A 545      16.487  69.641 -13.465  1.00 55.26           C  
ATOM   2532  C   GLU A 545      16.659  68.954 -12.081  1.00 58.96           C  
ATOM   2533  O   GLU A 545      17.740  68.431 -11.780  1.00 61.75           O  
ATOM   2534  CB  GLU A 545      16.020  71.094 -13.288  1.00 62.82           C  
ATOM   2535  CG  GLU A 545      16.135  71.909 -14.611  1.00 68.48           C  
ATOM   2536  CD  GLU A 545      15.565  73.318 -14.472  1.00 73.58           C  
ATOM   2537  OE1 GLU A 545      14.627  73.458 -13.653  1.00 75.37           O  
ATOM   2538  OE2 GLU A 545      16.026  74.262 -15.165  1.00 74.86           O  
ATOM   2539  N   THR A 546      15.602  68.934 -11.258  1.00 50.12           N  
ATOM   2540  CA  THR A 546      15.682  68.344  -9.939  1.00 49.87           C  
ATOM   2541  C   THR A 546      16.275  66.941 -10.014  1.00 55.01           C  
ATOM   2542  O   THR A 546      16.814  66.438  -9.017  1.00 57.87           O  
ATOM   2543  CB  THR A 546      14.332  68.281  -9.280  1.00 49.91           C  
ATOM   2544  OG1 THR A 546      13.624  69.488  -9.554  1.00 49.16           O  
ATOM   2545  CG2 THR A 546      14.494  68.185  -7.780  1.00 50.70           C  
ATOM   2546  N   VAL A 547      16.182  66.271 -11.168  1.00 71.88           N  
ATOM   2547  CA  VAL A 547      16.799  64.946 -11.304  1.00 74.30           C  
ATOM   2548  C   VAL A 547      18.314  65.171 -11.476  1.00 79.48           C  
ATOM   2549  O   VAL A 547      19.120  64.601 -10.736  1.00 80.04           O  
ATOM   2550  CB  VAL A 547      16.227  64.174 -12.500  1.00 73.83           C  
ATOM   2551  CG1 VAL A 547      17.260  63.215 -13.089  1.00 70.87           C  
ATOM   2552  CG2 VAL A 547      15.000  63.427 -12.030  1.00 71.24           C  
ATOM   2553  N   GLN A 548      18.693  66.023 -12.432  1.00 77.85           N  
ATOM   2554  CA  GLN A 548      20.092  66.344 -12.674  1.00 79.12           C  
ATOM   2555  C   GLN A 548      20.773  66.478 -11.319  1.00 81.35           C  
ATOM   2556  O   GLN A 548      21.556  65.640 -10.942  1.00 87.44           O  
ATOM   2557  CB  GLN A 548      20.180  67.654 -13.417  1.00 67.92           C  
ATOM   2558  CG  GLN A 548      21.559  68.197 -13.567  1.00 69.43           C  
ATOM   2559  CD  GLN A 548      22.381  67.371 -14.534  1.00 74.80           C  
ATOM   2560  OE1 GLN A 548      22.327  66.124 -14.505  1.00 75.69           O  
ATOM   2561  NE2 GLN A 548      23.164  68.054 -15.402  1.00 81.84           N  
ATOM   2562  N   ARG A 549      20.438  67.517 -10.565  1.00 77.35           N  
ATOM   2563  CA  ARG A 549      20.999  67.765  -9.236  1.00 78.32           C  
ATOM   2564  C   ARG A 549      21.027  66.637  -8.244  1.00 80.50           C  
ATOM   2565  O   ARG A 549      22.092  66.163  -7.869  1.00 83.70           O  
ATOM   2566  CB  ARG A 549      20.238  68.869  -8.518  1.00 84.90           C  
ATOM   2567  CG  ARG A 549      20.304  70.227  -9.164  1.00 90.81           C  
ATOM   2568  CD  ARG A 549      18.970  70.961  -9.080  1.00 87.00           C  
ATOM   2569  NE  ARG A 549      18.968  72.176  -9.906  1.00 89.43           N  
ATOM   2570  CZ  ARG A 549      19.046  72.209 -11.245  1.00 90.86           C  
ATOM   2571  NH1 ARG A 549      19.136  71.071 -11.949  1.00 83.02           N  
ATOM   2572  NH2 ARG A 549      19.027  73.391 -11.892  1.00 92.84           N  
ATOM   2573  N   LEU A 550      19.847  66.238  -7.787  1.00 73.20           N  
ATOM   2574  CA  LEU A 550      19.734  65.235  -6.727  1.00 75.58           C  
ATOM   2575  C   LEU A 550      19.833  63.760  -7.132  1.00 76.28           C  
ATOM   2576  O   LEU A 550      19.447  62.876  -6.355  1.00 75.23           O  
ATOM   2577  CB  LEU A 550      18.445  65.477  -5.903  1.00 92.22           C  
ATOM   2578  CG  LEU A 550      18.178  66.840  -5.228  1.00 91.64           C  
ATOM   2579  CD1 LEU A 550      16.883  66.743  -4.448  1.00 92.02           C  
ATOM   2580  CD2 LEU A 550      19.331  67.224  -4.327  1.00 91.51           C  
ATOM   2581  N   LEU A 551      20.360  63.494  -8.328  1.00 76.45           N  
ATOM   2582  CA  LEU A 551      20.498  62.112  -8.764  1.00 76.28           C  
ATOM   2583  C   LEU A 551      21.451  61.411  -7.803  1.00 83.38           C  
ATOM   2584  O   LEU A 551      21.029  60.500  -7.102  1.00 89.49           O  
ATOM   2585  CB  LEU A 551      21.030  61.997 -10.201  1.00 57.94           C  
ATOM   2586  CG  LEU A 551      20.178  61.050 -11.013  1.00 55.49           C  
ATOM   2587  CD1 LEU A 551      21.000  60.476 -12.129  1.00 54.70           C  
ATOM   2588  CD2 LEU A 551      19.581  60.015 -10.088  1.00 55.28           C  
ATOM   2589  N   PRO A 552      22.746  61.818  -7.753  1.00108.26           N  
ATOM   2590  CA  PRO A 552      23.633  61.132  -6.806  1.00112.17           C  
ATOM   2591  C   PRO A 552      23.259  61.472  -5.348  1.00109.16           C  
ATOM   2592  O   PRO A 552      23.160  60.580  -4.513  1.00112.45           O  
ATOM   2593  CB  PRO A 552      25.032  61.618  -7.210  1.00114.72           C  
ATOM   2594  CG  PRO A 552      24.793  62.952  -7.834  1.00111.22           C  
ATOM   2595  CD  PRO A 552      23.499  62.779  -8.585  1.00108.20           C  
ATOM   2596  N   VAL A 553      23.073  62.756  -5.043  1.00 64.92           N  
ATOM   2597  CA  VAL A 553      22.652  63.200  -3.708  1.00 62.93           C  
ATOM   2598  C   VAL A 553      21.715  62.148  -3.059  1.00 64.14           C  
ATOM   2599  O   VAL A 553      21.813  61.877  -1.851  1.00 65.76           O  
ATOM   2600  CB  VAL A 553      21.868  64.556  -3.790  1.00 65.89           C  
ATOM   2601  CG1 VAL A 553      21.466  65.034  -2.406  1.00 64.66           C  
ATOM   2602  CG2 VAL A 553      22.691  65.589  -4.525  1.00 65.80           C  
ATOM   2603  N   LEU A 554      20.786  61.596  -3.848  1.00120.82           N  
ATOM   2604  CA  LEU A 554      19.867  60.573  -3.343  1.00118.74           C  
ATOM   2605  C   LEU A 554      20.425  59.157  -3.579  1.00122.83           C  
ATOM   2606  O   LEU A 554      20.146  58.238  -2.812  1.00124.19           O  
ATOM   2607  CB  LEU A 554      18.481  60.721  -3.974  1.00 67.38           C  
ATOM   2608  CG  LEU A 554      17.548  61.841  -3.505  1.00 60.32           C  
ATOM   2609  CD1 LEU A 554      16.394  61.890  -4.480  1.00 54.12           C  
ATOM   2610  CD2 LEU A 554      17.025  61.619  -2.103  1.00 56.93           C  
ATOM   2611  N   CYS A 555      21.193  58.964  -4.648  1.00 83.14           N  
ATOM   2612  CA  CYS A 555      21.853  57.666  -4.884  1.00 88.81           C  
ATOM   2613  C   CYS A 555      23.043  57.510  -3.889  1.00 95.35           C  
ATOM   2614  O   CYS A 555      23.020  56.672  -2.982  1.00 95.51           O  
ATOM   2615  CB  CYS A 555      22.414  57.598  -6.315  1.00111.02           C  
ATOM   2616  SG  CYS A 555      21.197  57.641  -7.638  1.00114.24           S  
ATOM   2617  N   GLN A 556      24.076  58.333  -4.088  1.00122.12           N  
ATOM   2618  CA  GLN A 556      25.279  58.330  -3.272  1.00123.16           C  
ATOM   2619  C   GLN A 556      24.981  58.221  -1.794  1.00125.24           C  
ATOM   2620  O   GLN A 556      25.586  57.417  -1.091  1.00134.81           O  
ATOM   2621  CB  GLN A 556      26.118  59.593  -3.549  1.00101.38           C  
ATOM   2622  CG  GLN A 556      26.840  59.594  -4.908  1.00102.77           C  
ATOM   2623  CD  GLN A 556      28.081  60.512  -4.928  1.00108.99           C  
ATOM   2624  OE1 GLN A 556      28.743  60.724  -3.899  1.00111.84           O  
ATOM   2625  NE2 GLN A 556      28.410  61.038  -6.112  1.00107.83           N  
ATOM   2626  N   THR A 557      24.017  59.001  -1.337  1.00 87.57           N  
ATOM   2627  CA  THR A 557      23.665  59.035   0.082  1.00 85.63           C  
ATOM   2628  C   THR A 557      22.558  58.128   0.608  1.00 83.83           C  
ATOM   2629  O   THR A 557      22.840  57.133   1.272  1.00 82.43           O  
ATOM   2630  CB  THR A 557      23.340  60.502   0.551  1.00 92.24           C  
ATOM   2631  OG1 THR A 557      24.566  61.243   0.668  1.00 92.26           O  
ATOM   2632  CG2 THR A 557      22.632  60.518   1.901  1.00 91.67           C  
ATOM   2633  N   HIS A 558      21.313  58.527   0.365  1.00 88.81           N  
ATOM   2634  CA  HIS A 558      20.083  57.821   0.795  1.00 93.43           C  
ATOM   2635  C   HIS A 558      19.866  56.540   0.033  1.00 95.16           C  
ATOM   2636  O   HIS A 558      18.721  56.250  -0.299  1.00 91.58           O  
ATOM   2637  CB  HIS A 558      18.817  58.524   0.352  1.00132.86           C  
ATOM   2638  CG  HIS A 558      18.499  59.769   1.065  1.00142.11           C  
ATOM   2639  ND1 HIS A 558      17.990  59.780   2.349  1.00145.32           N  
ATOM   2640  CD2 HIS A 558      18.524  61.056   0.652  1.00148.83           C  
ATOM   2641  CE1 HIS A 558      17.714  61.022   2.683  1.00148.15           C  
ATOM   2642  NE2 HIS A 558      18.028  61.822   1.670  1.00148.06           N  
ATOM   2643  N   GLY A 559      20.934  55.875  -0.362  1.00156.46           N  
ATOM   2644  CA  GLY A 559      20.851  54.624  -1.110  1.00156.39           C  
ATOM   2645  C   GLY A 559      19.892  54.156  -2.220  1.00152.77           C  
ATOM   2646  O   GLY A 559      19.556  52.948  -2.249  1.00159.20           O  
ATOM   2647  N   LEU A 560      19.511  55.052  -3.146  1.00106.70           N  
ATOM   2648  CA  LEU A 560      18.615  54.755  -4.272  1.00 98.52           C  
ATOM   2649  C   LEU A 560      19.406  54.551  -5.557  1.00 95.99           C  
ATOM   2650  O   LEU A 560      20.612  54.753  -5.617  1.00 97.42           O  
ATOM   2651  CB  LEU A 560      17.601  55.877  -4.471  1.00 77.88           C  
ATOM   2652  CG  LEU A 560      16.713  56.174  -3.243  1.00 78.02           C  
ATOM   2653  CD1 LEU A 560      16.050  57.561  -3.348  1.00 72.78           C  
ATOM   2654  CD2 LEU A 560      15.676  55.063  -3.080  1.00 75.07           C  
ATOM   2655  N   THR A 561      18.680  54.154  -6.587  1.00 86.31           N  
ATOM   2656  CA  THR A 561      19.255  53.871  -7.885  1.00 81.69           C  
ATOM   2657  C   THR A 561      18.699  54.837  -8.904  1.00 80.55           C  
ATOM   2658  O   THR A 561      17.604  55.373  -8.709  1.00 78.99           O  
ATOM   2659  CB  THR A 561      18.862  52.450  -8.321  1.00 55.31           C  
ATOM   2660  OG1 THR A 561      18.700  52.406  -9.760  1.00 48.84           O  
ATOM   2661  CG2 THR A 561      17.533  52.025  -7.598  1.00 49.17           C  
ATOM   2662  N   PRO A 562      19.432  55.060 -10.005  1.00110.10           N  
ATOM   2663  CA  PRO A 562      18.970  55.953 -11.078  1.00108.33           C  
ATOM   2664  C   PRO A 562      17.497  55.608 -11.461  1.00105.22           C  
ATOM   2665  O   PRO A 562      16.647  56.487 -11.680  1.00 98.80           O  
ATOM   2666  CB  PRO A 562      19.925  55.640 -12.244  1.00 74.87           C  
ATOM   2667  CG  PRO A 562      21.176  55.174 -11.607  1.00 76.64           C  
ATOM   2668  CD  PRO A 562      20.820  54.624 -10.216  1.00 76.73           C  
ATOM   2669  N   ALA A 563      17.215  54.311 -11.549  1.00 73.79           N  
ATOM   2670  CA  ALA A 563      15.884  53.828 -11.905  1.00 67.01           C  
ATOM   2671  C   ALA A 563      14.881  54.330 -10.920  1.00 63.97           C  
ATOM   2672  O   ALA A 563      14.066  55.186 -11.254  1.00 65.32           O  
ATOM   2673  CB  ALA A 563      15.851  52.321 -11.946  1.00 80.19           C  
ATOM   2674  N   GLN A 564      14.942  53.837  -9.696  1.00 50.60           N  
ATOM   2675  CA  GLN A 564      13.959  54.281  -8.689  1.00 54.42           C  
ATOM   2676  C   GLN A 564      13.806  55.849  -8.599  1.00 55.08           C  
ATOM   2677  O   GLN A 564      12.744  56.386  -8.212  1.00 52.62           O  
ATOM   2678  CB  GLN A 564      14.315  53.694  -7.302  1.00 96.21           C  
ATOM   2679  CG  GLN A 564      14.058  52.204  -7.109  1.00103.03           C  
ATOM   2680  CD  GLN A 564      14.034  51.807  -5.644  1.00103.97           C  
ATOM   2681  OE1 GLN A 564      14.937  52.162  -4.881  1.00 99.06           O  
ATOM   2682  NE2 GLN A 564      13.006  51.060  -5.244  1.00107.03           N  
ATOM   2683  N   VAL A 565      14.862  56.580  -8.937  1.00 65.62           N  
ATOM   2684  CA  VAL A 565      14.739  58.035  -8.907  1.00 64.05           C  
ATOM   2685  C   VAL A 565      14.033  58.503 -10.191  1.00 60.37           C  
ATOM   2686  O   VAL A 565      13.157  59.356 -10.134  1.00 54.23           O  
ATOM   2687  CB  VAL A 565      16.137  58.738  -8.723  1.00 99.07           C  
ATOM   2688  CG1 VAL A 565      16.176  60.108  -9.420  1.00 98.72           C  
ATOM   2689  CG2 VAL A 565      16.418  58.915  -7.229  1.00 99.65           C  
ATOM   2690  N   VAL A 566      14.385  57.928 -11.343  1.00 71.73           N  
ATOM   2691  CA  VAL A 566      13.749  58.372 -12.566  1.00 71.16           C  
ATOM   2692  C   VAL A 566      12.313  57.875 -12.617  1.00 67.81           C  
ATOM   2693  O   VAL A 566      11.559  58.133 -13.595  1.00 65.14           O  
ATOM   2694  CB  VAL A 566      14.541  57.988 -13.878  1.00 62.64           C  
ATOM   2695  CG1 VAL A 566      15.905  58.691 -13.880  1.00 63.90           C  
ATOM   2696  CG2 VAL A 566      14.663  56.493 -14.045  1.00 60.19           C  
ATOM   2697  N   ALA A 567      11.924  57.181 -11.547  1.00 56.49           N  
ATOM   2698  CA  ALA A 567      10.555  56.700 -11.438  1.00 52.08           C  
ATOM   2699  C   ALA A 567       9.832  57.478 -10.342  1.00 49.18           C  
ATOM   2700  O   ALA A 567       8.606  57.462 -10.254  1.00 47.40           O  
ATOM   2701  CB  ALA A 567      10.509  55.175 -11.260  1.00 32.79           C  
ATOM   2702  N   ILE A 568      10.574  58.192  -9.508  1.00 64.12           N  
ATOM   2703  CA  ILE A 568       9.862  59.110  -8.609  1.00 66.43           C  
ATOM   2704  C   ILE A 568       9.709  60.451  -9.408  1.00 62.95           C  
ATOM   2705  O   ILE A 568       8.827  61.265  -9.091  1.00 61.37           O  
ATOM   2706  CB  ILE A 568      10.604  59.428  -7.344  1.00 76.49           C  
ATOM   2707  CG1 ILE A 568      11.023  58.140  -6.645  1.00 80.92           C  
ATOM   2708  CG2 ILE A 568       9.685  60.211  -6.430  1.00 79.11           C  
ATOM   2709  CD1 ILE A 568      12.019  58.343  -5.531  1.00 82.43           C  
ATOM   2710  N   ALA A 569      10.538  60.642 -10.456  1.00 50.11           N  
ATOM   2711  CA  ALA A 569      10.519  61.822 -11.342  1.00 46.94           C  
ATOM   2712  C   ALA A 569       9.466  61.958 -12.455  1.00 46.08           C  
ATOM   2713  O   ALA A 569       9.066  63.090 -12.807  1.00 44.72           O  
ATOM   2714  CB  ALA A 569      11.809  61.878 -12.156  1.00 37.55           C  
ATOM   2715  N   SER A 570       9.058  60.808 -13.015  1.00 64.66           N  
ATOM   2716  CA  SER A 570       8.123  60.717 -14.128  1.00 61.57           C  
ATOM   2717  C   SER A 570       6.623  60.954 -13.804  1.00 58.63           C  
ATOM   2718  O   SER A 570       5.750  60.442 -14.522  1.00 60.18           O  
ATOM   2719  CB  SER A 570       8.331  59.376 -14.798  1.00 48.74           C  
ATOM   2720  OG  SER A 570       9.568  59.399 -15.537  1.00 51.83           O  
ATOM   2721  N   HIS A 571       6.282  61.726 -12.773  1.00 44.95           N  
ATOM   2722  CA  HIS A 571       4.865  62.064 -12.508  1.00 42.64           C  
ATOM   2723  C   HIS A 571       4.618  63.634 -12.400  1.00 40.63           C  
ATOM   2724  O   HIS A 571       5.468  64.337 -11.966  1.00 39.17           O  
ATOM   2725  CB  HIS A 571       4.363  61.283 -11.311  1.00 47.97           C  
ATOM   2726  CG  HIS A 571       4.781  59.856 -11.330  1.00 49.91           C  
ATOM   2727  ND1 HIS A 571       4.029  58.860 -11.941  1.00 51.31           N  
ATOM   2728  CD2 HIS A 571       5.850  59.230 -10.777  1.00 51.86           C  
ATOM   2729  CE1 HIS A 571       4.612  57.690 -11.749  1.00 50.12           C  
ATOM   2730  NE2 HIS A 571       5.724  57.878 -11.044  1.00 50.94           N  
ATOM   2731  N   ASP A 572       3.483  64.180 -12.814  1.00 44.37           N  
ATOM   2732  CA  ASP A 572       3.323  65.617 -12.741  1.00 48.10           C  
ATOM   2733  C   ASP A 572       4.039  66.310 -11.598  1.00 51.11           C  
ATOM   2734  O   ASP A 572       4.630  67.378 -11.824  1.00 55.55           O  
ATOM   2735  CB  ASP A 572       1.851  66.064 -12.684  1.00 56.64           C  
ATOM   2736  CG  ASP A 572       1.156  66.081 -14.071  1.00 58.84           C  
ATOM   2737  OD1 ASP A 572       1.895  65.978 -15.071  1.00 59.03           O  
ATOM   2738  OD2 ASP A 572      -0.131  66.185 -14.179  1.00 58.21           O  
ATOM   2739  N   GLY A 573       4.035  65.768 -10.380  1.00 54.42           N  
ATOM   2740  CA  GLY A 573       4.691  66.526  -9.297  1.00 58.06           C  
ATOM   2741  C   GLY A 573       6.115  66.131  -8.981  1.00 60.47           C  
ATOM   2742  O   GLY A 573       6.509  65.957  -7.828  1.00 62.66           O  
ATOM   2743  N   GLY A 574       6.902  66.054 -10.031  1.00 47.46           N  
ATOM   2744  CA  GLY A 574       8.275  65.566  -9.944  1.00 51.83           C  
ATOM   2745  C   GLY A 574       9.229  66.183  -8.972  1.00 55.76           C  
ATOM   2746  O   GLY A 574       9.597  65.564  -7.980  1.00 57.06           O  
ATOM   2747  N   LYS A 575       9.693  67.372  -9.330  1.00 50.55           N  
ATOM   2748  CA  LYS A 575      10.551  68.202  -8.476  1.00 48.65           C  
ATOM   2749  C   LYS A 575      10.095  67.959  -7.035  1.00 48.05           C  
ATOM   2750  O   LYS A 575      10.886  67.508  -6.217  1.00 46.75           O  
ATOM   2751  CB  LYS A 575      10.301  69.684  -8.807  1.00 43.05           C  
ATOM   2752  CG  LYS A 575      11.145  70.675  -8.048  1.00 43.62           C  
ATOM   2753  CD  LYS A 575      10.671  72.162  -8.169  1.00 45.17           C  
ATOM   2754  CE  LYS A 575      11.882  73.114  -8.009  1.00 49.49           C  
ATOM   2755  NZ  LYS A 575      11.618  74.579  -8.068  1.00 49.12           N  
ATOM   2756  N   GLN A 576       8.802  68.238  -6.775  1.00 54.65           N  
ATOM   2757  CA  GLN A 576       8.112  68.111  -5.466  1.00 55.40           C  
ATOM   2758  C   GLN A 576       8.328  66.791  -4.791  1.00 56.82           C  
ATOM   2759  O   GLN A 576       8.814  66.740  -3.651  1.00 56.91           O  
ATOM   2760  CB  GLN A 576       6.565  68.316  -5.570  1.00 54.49           C  
ATOM   2761  CG  GLN A 576       6.066  69.812  -5.742  1.00 47.83           C  
ATOM   2762  CD  GLN A 576       7.145  70.718  -5.332  1.00 48.54           C  
ATOM   2763  OE1 GLN A 576       8.072  70.983  -6.127  1.00 47.60           O  
ATOM   2764  NE2 GLN A 576       7.108  71.146  -4.045  1.00 49.95           N  
ATOM   2765  N   ALA A 577       7.936  65.725  -5.478  1.00 59.34           N  
ATOM   2766  CA  ALA A 577       8.117  64.408  -4.929  1.00 61.72           C  
ATOM   2767  C   ALA A 577       9.618  64.135  -4.681  1.00 62.09           C  
ATOM   2768  O   ALA A 577       9.979  63.835  -3.569  1.00 65.70           O  
ATOM   2769  CB  ALA A 577       7.510  63.394  -5.834  1.00 67.00           C  
ATOM   2770  N   LEU A 578      10.499  64.255  -5.664  1.00 65.07           N  
ATOM   2771  CA  LEU A 578      11.931  64.011  -5.405  1.00 67.77           C  
ATOM   2772  C   LEU A 578      12.449  64.777  -4.175  1.00 72.85           C  
ATOM   2773  O   LEU A 578      13.069  64.197  -3.264  1.00 72.75           O  
ATOM   2774  CB  LEU A 578      12.771  64.431  -6.596  1.00 42.06           C  
ATOM   2775  CG  LEU A 578      13.124  63.334  -7.551  1.00 40.90           C  
ATOM   2776  CD1 LEU A 578      14.265  63.814  -8.438  1.00 42.18           C  
ATOM   2777  CD2 LEU A 578      13.535  62.110  -6.762  1.00 44.00           C  
ATOM   2778  N   GLU A 579      12.206  66.091  -4.173  1.00 85.83           N  
ATOM   2779  CA  GLU A 579      12.573  66.982  -3.074  1.00 92.71           C  
ATOM   2780  C   GLU A 579      12.176  66.388  -1.733  1.00 98.84           C  
ATOM   2781  O   GLU A 579      13.045  66.040  -0.943  1.00106.60           O  
ATOM   2782  CB  GLU A 579      11.854  68.316  -3.220  1.00 79.31           C  
ATOM   2783  CG  GLU A 579      12.747  69.473  -3.643  1.00 80.88           C  
ATOM   2784  CD  GLU A 579      12.168  70.832  -3.262  1.00 85.26           C  
ATOM   2785  OE1 GLU A 579      12.015  71.686  -4.158  1.00 92.37           O  
ATOM   2786  OE2 GLU A 579      11.871  71.058  -2.066  1.00 86.63           O  
ATOM   2787  N   THR A 580      10.866  66.311  -1.469  1.00 73.88           N  
ATOM   2788  CA  THR A 580      10.363  65.712  -0.235  1.00 75.57           C  
ATOM   2789  C   THR A 580      10.986  64.304   0.077  1.00 75.13           C  
ATOM   2790  O   THR A 580      11.334  64.031   1.234  1.00 77.84           O  
ATOM   2791  CB  THR A 580       8.819  65.612  -0.241  1.00 74.29           C  
ATOM   2792  OG1 THR A 580       8.268  66.508  -1.217  1.00 76.43           O  
ATOM   2793  CG2 THR A 580       8.282  66.012   1.130  1.00 73.30           C  
ATOM   2794  N   VAL A 581      11.157  63.422  -0.917  1.00 67.21           N  
ATOM   2795  CA  VAL A 581      11.765  62.112  -0.649  1.00 71.52           C  
ATOM   2796  C   VAL A 581      13.079  62.372   0.053  1.00 73.67           C  
ATOM   2797  O   VAL A 581      13.409  61.711   1.021  1.00 71.79           O  
ATOM   2798  CB  VAL A 581      12.056  61.272  -1.948  1.00 70.58           C  
ATOM   2799  CG1 VAL A 581      13.504  61.419  -2.406  1.00 68.42           C  
ATOM   2800  CG2 VAL A 581      11.791  59.812  -1.678  1.00 67.46           C  
ATOM   2801  N   GLN A 582      13.815  63.359  -0.438  1.00 79.24           N  
ATOM   2802  CA  GLN A 582      15.106  63.736   0.139  1.00 83.35           C  
ATOM   2803  C   GLN A 582      14.942  64.281   1.563  1.00 81.93           C  
ATOM   2804  O   GLN A 582      15.717  63.951   2.455  1.00 83.94           O  
ATOM   2805  CB  GLN A 582      15.772  64.797  -0.748  1.00 94.25           C  
ATOM   2806  CG  GLN A 582      17.259  64.762  -0.752  1.00 94.66           C  
ATOM   2807  CD  GLN A 582      17.818  65.577   0.333  1.00 98.83           C  
ATOM   2808  OE1 GLN A 582      18.157  66.747   0.125  1.00104.38           O  
ATOM   2809  NE2 GLN A 582      17.916  64.993   1.520  1.00 99.57           N  
ATOM   2810  N   GLN A 583      13.899  65.071   1.779  1.00 72.38           N  
ATOM   2811  CA  GLN A 583      13.689  65.700   3.063  1.00 76.43           C  
ATOM   2812  C   GLN A 583      12.840  64.923   4.047  1.00 75.75           C  
ATOM   2813  O   GLN A 583      12.469  65.455   5.110  1.00 74.28           O  
ATOM   2814  CB  GLN A 583      13.113  67.119   2.871  1.00110.38           C  
ATOM   2815  CG  GLN A 583      14.073  68.120   2.213  1.00115.20           C  
ATOM   2816  CD  GLN A 583      13.425  69.468   1.947  1.00120.23           C  
ATOM   2817  OE1 GLN A 583      12.787  70.041   2.830  1.00122.65           O  
ATOM   2818  NE2 GLN A 583      13.598  69.990   0.725  1.00118.47           N  
ATOM   2819  N   LEU A 584      12.522  63.672   3.715  1.00 99.19           N  
ATOM   2820  CA  LEU A 584      11.723  62.843   4.625  1.00 95.40           C  
ATOM   2821  C   LEU A 584      12.100  61.340   4.698  1.00 95.29           C  
ATOM   2822  O   LEU A 584      11.663  60.639   5.610  1.00 93.81           O  
ATOM   2823  CB  LEU A 584      10.222  63.012   4.308  1.00 51.49           C  
ATOM   2824  CG  LEU A 584       9.450  64.208   4.905  1.00 49.25           C  
ATOM   2825  CD1 LEU A 584       7.966  64.277   4.412  1.00 46.94           C  
ATOM   2826  CD2 LEU A 584       9.436  64.090   6.379  1.00 54.14           C  
ATOM   2827  N   LEU A 585      12.920  60.855   3.767  1.00 90.73           N  
ATOM   2828  CA  LEU A 585      13.293  59.433   3.728  1.00 94.36           C  
ATOM   2829  C   LEU A 585      13.854  58.845   5.018  1.00 99.55           C  
ATOM   2830  O   LEU A 585      13.285  57.876   5.523  1.00101.47           O  
ATOM   2831  CB  LEU A 585      14.264  59.155   2.560  1.00 75.22           C  
ATOM   2832  CG  LEU A 585      14.866  57.770   2.249  1.00 74.64           C  
ATOM   2833  CD1 LEU A 585      15.390  57.777   0.838  1.00 74.91           C  
ATOM   2834  CD2 LEU A 585      16.022  57.414   3.211  1.00 77.45           C  
ATOM   2835  N   PRO A 586      14.961  59.410   5.570  1.00126.06           N  
ATOM   2836  CA  PRO A 586      15.506  58.828   6.811  1.00124.70           C  
ATOM   2837  C   PRO A 586      14.668  59.178   8.033  1.00125.06           C  
ATOM   2838  O   PRO A 586      14.713  58.475   9.047  1.00127.56           O  
ATOM   2839  CB  PRO A 586      16.913  59.390   6.882  1.00118.76           C  
ATOM   2840  CG  PRO A 586      16.836  60.695   6.118  1.00118.15           C  
ATOM   2841  CD  PRO A 586      15.576  60.720   5.277  1.00117.25           C  
ATOM   2842  N   VAL A 587      13.916  60.279   7.907  1.00 76.82           N  
ATOM   2843  CA  VAL A 587      12.950  60.774   8.895  1.00 78.23           C  
ATOM   2844  C   VAL A 587      11.777  59.763   9.034  1.00 78.17           C  
ATOM   2845  O   VAL A 587      11.282  59.516  10.118  1.00 78.51           O  
ATOM   2846  CB  VAL A 587      12.348  62.117   8.424  1.00125.26           C  
ATOM   2847  CG1 VAL A 587      11.642  62.810   9.573  1.00129.77           C  
ATOM   2848  CG2 VAL A 587      13.429  62.988   7.837  1.00127.32           C  
ATOM   2849  N   LEU A 588      11.308  59.220   7.911  1.00 85.79           N  
ATOM   2850  CA  LEU A 588      10.235  58.213   7.901  1.00 84.47           C  
ATOM   2851  C   LEU A 588      10.825  56.884   8.369  1.00 87.12           C  
ATOM   2852  O   LEU A 588      10.189  56.166   9.112  1.00 85.52           O  
ATOM   2853  CB  LEU A 588       9.618  58.097   6.478  1.00 77.93           C  
ATOM   2854  CG  LEU A 588       8.303  58.909   6.295  1.00 74.29           C  
ATOM   2855  CD1 LEU A 588       8.250  59.676   4.981  1.00 66.39           C  
ATOM   2856  CD2 LEU A 588       7.130  57.967   6.426  1.00 76.26           C  
ATOM   2857  N   CYS A 589      12.050  56.587   7.930  1.00138.02           N  
ATOM   2858  CA  CYS A 589      12.794  55.375   8.295  1.00143.44           C  
ATOM   2859  C   CYS A 589      13.120  55.289   9.799  1.00146.50           C  
ATOM   2860  O   CYS A 589      13.347  54.189  10.319  1.00149.84           O  
ATOM   2861  CB  CYS A 589      14.127  55.308   7.518  1.00145.89           C  
ATOM   2862  SG  CYS A 589      14.014  55.012   5.722  1.00143.40           S  
ATOM   2863  N   GLN A 590      13.154  56.436  10.484  1.00 84.47           N  
ATOM   2864  CA  GLN A 590      13.501  56.462  11.902  1.00 86.81           C  
ATOM   2865  C   GLN A 590      12.362  56.820  12.851  1.00 85.51           C  
ATOM   2866  O   GLN A 590      12.317  56.362  13.984  1.00 87.80           O  
ATOM   2867  CB  GLN A 590      14.703  57.397  12.114  1.00 99.97           C  
ATOM   2868  CG  GLN A 590      16.046  56.750  11.698  1.00103.73           C  
ATOM   2869  CD  GLN A 590      17.247  57.670  11.884  1.00106.02           C  
ATOM   2870  OE1 GLN A 590      17.255  58.555  12.754  1.00107.93           O  
ATOM   2871  NE2 GLN A 590      18.279  57.449  11.077  1.00109.28           N  
ATOM   2872  N   ALA A 591      11.438  57.643  12.383  1.00129.16           N  
ATOM   2873  CA  ALA A 591      10.295  58.040  13.200  1.00127.03           C  
ATOM   2874  C   ALA A 591       9.391  56.860  13.457  1.00124.67           C  
ATOM   2875  O   ALA A 591       8.616  56.843  14.397  1.00123.16           O  
ATOM   2876  CB  ALA A 591       9.498  59.188  12.526  1.00 99.53           C  
ATOM   2877  N   HIS A 592       9.478  55.851  12.603  1.00115.78           N  
ATOM   2878  CA  HIS A 592       8.736  54.613  12.804  1.00123.27           C  
ATOM   2879  C   HIS A 592       9.760  53.765  12.092  1.00124.51           C  
ATOM   2880  O   HIS A 592      10.914  54.170  11.952  1.00120.43           O  
ATOM   2881  CB  HIS A 592       7.440  54.620  11.996  1.00127.33           C  
ATOM   2882  CG  HIS A 592       7.210  55.887  11.232  1.00124.10           C  
ATOM   2883  ND1 HIS A 592       6.189  56.763  11.533  1.00124.60           N  
ATOM   2884  CD2 HIS A 592       7.870  56.426  10.180  1.00122.51           C  
ATOM   2885  CE1 HIS A 592       6.230  57.786  10.699  1.00127.34           C  
ATOM   2886  NE2 HIS A 592       7.241  57.606   9.868  1.00125.47           N  
ATOM   2887  N   GLY A 593       9.346  52.603  11.605  1.00197.51           N  
ATOM   2888  CA  GLY A 593      10.164  51.939  10.568  1.00197.51           C  
ATOM   2889  C   GLY A 593       9.761  51.252   9.300  1.00194.84           C  
ATOM   2890  O   GLY A 593       9.455  50.010   9.295  1.00197.51           O  
ATOM   2891  N   LEU A 594       9.569  52.160   8.350  1.00 99.72           N  
ATOM   2892  CA  LEU A 594       9.231  52.220   6.923  1.00 90.33           C  
ATOM   2893  C   LEU A 594      10.607  52.036   6.218  1.00 87.43           C  
ATOM   2894  O   LEU A 594      11.548  52.771   6.485  1.00 91.85           O  
ATOM   2895  CB  LEU A 594       8.694  53.613   6.647  1.00 70.20           C  
ATOM   2896  CG  LEU A 594       7.220  54.022   6.663  1.00 67.48           C  
ATOM   2897  CD1 LEU A 594       6.688  54.052   5.256  1.00 63.73           C  
ATOM   2898  CD2 LEU A 594       6.429  53.064   7.547  1.00 67.49           C  
ATOM   2899  N   THR A 595      10.694  51.049   5.334  1.00 76.53           N  
ATOM   2900  CA  THR A 595      11.890  50.694   4.620  1.00 72.76           C  
ATOM   2901  C   THR A 595      12.227  51.742   3.579  1.00 73.07           C  
ATOM   2902  O   THR A 595      11.652  52.832   3.605  1.00 74.91           O  
ATOM   2903  CB  THR A 595      11.624  49.359   3.894  1.00 91.67           C  
ATOM   2904  OG1 THR A 595      11.371  49.606   2.510  1.00 95.52           O  
ATOM   2905  CG2 THR A 595      10.375  48.684   4.457  1.00 89.83           C  
ATOM   2906  N   PRO A 596      13.231  51.475   2.714  1.00 88.84           N  
ATOM   2907  CA  PRO A 596      13.503  52.452   1.646  1.00 87.14           C  
ATOM   2908  C   PRO A 596      12.574  52.102   0.408  1.00 83.32           C  
ATOM   2909  O   PRO A 596      11.601  52.850   0.131  1.00 79.43           O  
ATOM   2910  CB  PRO A 596      14.983  52.239   1.300  1.00 80.72           C  
ATOM   2911  CG  PRO A 596      15.560  51.806   2.548  1.00 83.41           C  
ATOM   2912  CD  PRO A 596      14.502  50.840   3.125  1.00 84.26           C  
ATOM   2913  N   ASP A 597      12.856  50.976  -0.299  1.00 75.60           N  
ATOM   2914  CA  ASP A 597      12.078  50.554  -1.514  1.00 75.69           C  
ATOM   2915  C   ASP A 597      10.603  50.971  -1.319  1.00 74.91           C  
ATOM   2916  O   ASP A 597       9.964  51.559  -2.193  1.00 75.83           O  
ATOM   2917  CB  ASP A 597      12.209  49.029  -1.753  1.00 80.30           C  
ATOM   2918  CG  ASP A 597      13.673  48.577  -1.981  1.00 80.93           C  
ATOM   2919  OD1 ASP A 597      14.225  48.770  -3.101  1.00 80.91           O  
ATOM   2920  OD2 ASP A 597      14.270  48.019  -1.022  1.00 78.19           O  
ATOM   2921  N   GLN A 598      10.106  50.645  -0.135  1.00 72.13           N  
ATOM   2922  CA  GLN A 598       8.807  50.993   0.377  1.00 71.00           C  
ATOM   2923  C   GLN A 598       8.524  52.507   0.207  1.00 71.44           C  
ATOM   2924  O   GLN A 598       7.414  52.841  -0.204  1.00 68.66           O  
ATOM   2925  CB  GLN A 598       8.821  50.586   1.857  1.00 80.02           C  
ATOM   2926  CG  GLN A 598       8.133  51.486   2.850  1.00 85.86           C  
ATOM   2927  CD  GLN A 598       6.678  51.169   2.941  1.00 84.62           C  
ATOM   2928  OE1 GLN A 598       6.247  50.393   3.813  1.00 79.46           O  
ATOM   2929  NE2 GLN A 598       5.895  51.744   2.014  1.00 80.87           N  
ATOM   2930  N   VAL A 599       9.481  53.406   0.532  1.00 74.80           N  
ATOM   2931  CA  VAL A 599       9.256  54.879   0.430  1.00 81.50           C  
ATOM   2932  C   VAL A 599       9.286  55.368  -1.010  1.00 82.56           C  
ATOM   2933  O   VAL A 599       8.574  56.311  -1.388  1.00 82.65           O  
ATOM   2934  CB  VAL A 599      10.261  55.713   1.286  1.00116.84           C  
ATOM   2935  CG1 VAL A 599      10.169  57.203   0.940  1.00113.57           C  
ATOM   2936  CG2 VAL A 599       9.931  55.532   2.764  1.00125.69           C  
ATOM   2937  N   VAL A 600      10.134  54.738  -1.812  1.00 68.63           N  
ATOM   2938  CA  VAL A 600      10.156  55.024  -3.236  1.00 62.16           C  
ATOM   2939  C   VAL A 600       8.709  54.735  -3.731  1.00 60.55           C  
ATOM   2940  O   VAL A 600       8.148  55.501  -4.483  1.00 61.41           O  
ATOM   2941  CB  VAL A 600      11.125  54.082  -3.966  1.00 61.35           C  
ATOM   2942  CG1 VAL A 600      10.991  54.240  -5.481  1.00 60.23           C  
ATOM   2943  CG2 VAL A 600      12.531  54.353  -3.511  1.00 63.24           C  
ATOM   2944  N   ALA A 601       8.100  53.639  -3.281  1.00 90.75           N  
ATOM   2945  CA  ALA A 601       6.750  53.284  -3.716  1.00 90.98           C  
ATOM   2946  C   ALA A 601       5.678  54.310  -3.380  1.00 92.43           C  
ATOM   2947  O   ALA A 601       4.603  54.321  -3.968  1.00 91.68           O  
ATOM   2948  CB  ALA A 601       6.352  51.927  -3.142  1.00200.00           C  
ATOM   2949  N   ILE A 602       5.962  55.191  -2.444  1.00 83.51           N  
ATOM   2950  CA  ILE A 602       4.957  56.160  -2.072  1.00 82.55           C  
ATOM   2951  C   ILE A 602       5.207  57.466  -2.843  1.00 81.65           C  
ATOM   2952  O   ILE A 602       4.290  58.276  -3.036  1.00 82.45           O  
ATOM   2953  CB  ILE A 602       5.016  56.449  -0.572  1.00104.85           C  
ATOM   2954  CG1 ILE A 602       5.564  55.240   0.184  1.00110.75           C  
ATOM   2955  CG2 ILE A 602       3.656  56.856  -0.096  1.00 99.40           C  
ATOM   2956  CD1 ILE A 602       5.806  55.466   1.668  1.00118.12           C  
ATOM   2957  N   ALA A 603       6.450  57.660  -3.291  1.00 69.73           N  
ATOM   2958  CA  ALA A 603       6.852  58.866  -4.013  1.00 64.21           C  
ATOM   2959  C   ALA A 603       6.501  58.818  -5.479  1.00 62.73           C  
ATOM   2960  O   ALA A 603       6.291  59.849  -6.117  1.00 62.54           O  
ATOM   2961  CB  ALA A 603       8.336  59.048  -3.878  1.00 53.80           C  
ATOM   2962  N   SER A 604       6.416  57.601  -6.003  1.00 65.01           N  
ATOM   2963  CA  SER A 604       6.173  57.395  -7.393  1.00 60.21           C  
ATOM   2964  C   SER A 604       4.778  57.482  -8.029  1.00 58.52           C  
ATOM   2965  O   SER A 604       4.454  56.810  -9.007  1.00 63.56           O  
ATOM   2966  CB  SER A 604       6.899  56.166  -7.752  1.00 41.86           C  
ATOM   2967  OG  SER A 604       8.228  56.381  -7.346  1.00 48.21           O  
ATOM   2968  N   ASN A 605       3.921  58.303  -7.455  1.00 49.63           N  
ATOM   2969  CA  ASN A 605       2.701  58.637  -8.155  1.00 48.15           C  
ATOM   2970  C   ASN A 605       2.451  60.173  -7.997  1.00 46.37           C  
ATOM   2971  O   ASN A 605       3.272  60.908  -7.440  1.00 45.87           O  
ATOM   2972  CB  ASN A 605       1.501  57.803  -7.717  1.00 39.13           C  
ATOM   2973  CG  ASN A 605       1.801  56.918  -6.533  1.00 41.25           C  
ATOM   2974  OD1 ASN A 605       2.811  56.235  -6.511  1.00 41.65           O  
ATOM   2975  ND2 ASN A 605       0.901  56.916  -5.529  1.00 42.23           N  
ATOM   2976  N   ILE A 606       1.391  60.650  -8.603  1.00 42.06           N  
ATOM   2977  CA  ILE A 606       1.059  62.035  -8.515  1.00 45.67           C  
ATOM   2978  C   ILE A 606       0.775  62.257  -7.012  1.00 49.42           C  
ATOM   2979  O   ILE A 606      -0.033  61.523  -6.405  1.00 53.29           O  
ATOM   2980  CB  ILE A 606      -0.276  62.340  -9.276  1.00 50.37           C  
ATOM   2981  CG1 ILE A 606      -0.251  61.761 -10.702  1.00 49.35           C  
ATOM   2982  CG2 ILE A 606      -0.584  63.838  -9.227  1.00 48.10           C  
ATOM   2983  CD1 ILE A 606       0.449  62.608 -11.801  1.00 49.58           C  
ATOM   2984  N   GLY A 607       1.419  63.239  -6.377  1.00 38.64           N  
ATOM   2985  CA  GLY A 607       1.068  63.494  -4.988  1.00 40.46           C  
ATOM   2986  C   GLY A 607       2.143  63.158  -4.002  1.00 44.14           C  
ATOM   2987  O   GLY A 607       1.942  63.378  -2.823  1.00 48.17           O  
ATOM   2988  N   GLY A 608       3.254  62.613  -4.487  1.00 43.89           N  
ATOM   2989  CA  GLY A 608       4.377  62.225  -3.651  1.00 50.51           C  
ATOM   2990  C   GLY A 608       4.612  63.080  -2.403  1.00 57.80           C  
ATOM   2991  O   GLY A 608       4.969  62.562  -1.300  1.00 61.23           O  
ATOM   2992  N   LYS A 609       4.454  64.399  -2.574  1.00 76.79           N  
ATOM   2993  CA  LYS A 609       4.574  65.325  -1.461  1.00 76.15           C  
ATOM   2994  C   LYS A 609       3.374  65.179  -0.486  1.00 74.93           C  
ATOM   2995  O   LYS A 609       3.549  64.767   0.673  1.00 74.34           O  
ATOM   2996  CB  LYS A 609       4.623  66.759  -1.987  1.00 84.66           C  
ATOM   2997  CG  LYS A 609       4.206  67.875  -0.966  1.00 84.61           C  
ATOM   2998  CD  LYS A 609       4.459  69.282  -1.527  1.00 83.98           C  
ATOM   2999  CE  LYS A 609       3.636  70.354  -0.840  1.00 85.66           C  
ATOM   3000  NZ  LYS A 609       3.995  70.587   0.618  1.00 90.84           N  
ATOM   3001  N   GLN A 610       2.170  65.526  -0.965  1.00 58.77           N  
ATOM   3002  CA  GLN A 610       0.966  65.498  -0.145  1.00 58.53           C  
ATOM   3003  C   GLN A 610       0.798  64.161   0.556  1.00 63.25           C  
ATOM   3004  O   GLN A 610       0.333  64.108   1.686  1.00 67.08           O  
ATOM   3005  CB  GLN A 610      -0.299  65.789  -0.969  1.00 54.15           C  
ATOM   3006  CG  GLN A 610      -0.353  67.093  -1.715  1.00 50.70           C  
ATOM   3007  CD  GLN A 610       0.547  68.157  -1.179  1.00 50.77           C  
ATOM   3008  OE1 GLN A 610       0.760  68.287   0.020  1.00 51.65           O  
ATOM   3009  NE2 GLN A 610       1.065  68.960  -2.076  1.00 51.75           N  
ATOM   3010  N   ALA A 611       1.169  63.086  -0.130  1.00 85.00           N  
ATOM   3011  CA  ALA A 611       1.057  61.761   0.432  1.00 91.55           C  
ATOM   3012  C   ALA A 611       2.167  61.456   1.452  1.00 95.07           C  
ATOM   3013  O   ALA A 611       1.902  60.870   2.511  1.00101.01           O  
ATOM   3014  CB  ALA A 611       1.020  60.723  -0.690  1.00 65.63           C  
ATOM   3015  N   LEU A 612       3.404  61.825   1.157  1.00 81.53           N  
ATOM   3016  CA  LEU A 612       4.448  61.598   2.152  1.00 83.35           C  
ATOM   3017  C   LEU A 612       4.194  62.552   3.337  1.00 85.14           C  
ATOM   3018  O   LEU A 612       4.601  62.290   4.471  1.00 83.72           O  
ATOM   3019  CB  LEU A 612       5.838  61.852   1.568  1.00 43.58           C  
ATOM   3020  CG  LEU A 612       6.273  60.808   0.544  1.00 41.15           C  
ATOM   3021  CD1 LEU A 612       7.734  61.066   0.144  1.00 42.73           C  
ATOM   3022  CD2 LEU A 612       6.110  59.436   1.127  1.00 36.88           C  
ATOM   3023  N   ALA A 613       3.481  63.639   3.063  1.00108.34           N  
ATOM   3024  CA  ALA A 613       3.184  64.613   4.089  1.00111.60           C  
ATOM   3025  C   ALA A 613       1.915  64.253   4.858  1.00111.72           C  
ATOM   3026  O   ALA A 613       1.724  64.749   5.978  1.00123.38           O  
ATOM   3027  CB  ALA A 613       3.087  66.003   3.480  1.00 71.42           C  
ATOM   3028  N   THR A 614       1.047  63.412   4.279  1.00 53.90           N  
ATOM   3029  CA  THR A 614      -0.148  62.988   5.045  1.00 52.83           C  
ATOM   3030  C   THR A 614       0.350  61.712   5.772  1.00 56.45           C  
ATOM   3031  O   THR A 614      -0.246  61.214   6.761  1.00 55.45           O  
ATOM   3032  CB  THR A 614      -1.348  62.633   4.164  1.00 49.48           C  
ATOM   3033  OG1 THR A 614      -1.347  63.435   2.965  1.00 51.77           O  
ATOM   3034  CG2 THR A 614      -2.630  62.848   4.939  1.00 48.75           C  
ATOM   3035  N   VAL A 615       1.463  61.189   5.274  1.00 62.25           N  
ATOM   3036  CA  VAL A 615       2.047  60.065   5.904  1.00 65.90           C  
ATOM   3037  C   VAL A 615       2.524  60.545   7.278  1.00 73.54           C  
ATOM   3038  O   VAL A 615       1.923  60.143   8.309  1.00 74.46           O  
ATOM   3039  CB  VAL A 615       3.234  59.480   5.048  1.00 97.49           C  
ATOM   3040  CG1 VAL A 615       4.549  59.359   5.866  1.00 94.56           C  
ATOM   3041  CG2 VAL A 615       2.825  58.106   4.511  1.00 97.89           C  
ATOM   3042  N   GLN A 616       3.562  61.408   7.305  1.00110.49           N  
ATOM   3043  CA  GLN A 616       4.171  61.847   8.576  1.00118.43           C  
ATOM   3044  C   GLN A 616       3.165  62.396   9.556  1.00115.22           C  
ATOM   3045  O   GLN A 616       3.348  62.306  10.766  1.00116.19           O  
ATOM   3046  CB  GLN A 616       5.354  62.799   8.341  1.00112.93           C  
ATOM   3047  CG  GLN A 616       6.364  62.843   9.516  1.00122.52           C  
ATOM   3048  CD  GLN A 616       6.966  61.474   9.902  1.00125.39           C  
ATOM   3049  OE1 GLN A 616       6.279  60.454   9.893  1.00122.06           O  
ATOM   3050  NE2 GLN A 616       8.249  61.469  10.268  1.00125.71           N  
ATOM   3051  N   ARG A 617       2.092  62.952   9.019  1.00145.07           N  
ATOM   3052  CA  ARG A 617       0.953  63.365   9.836  1.00141.00           C  
ATOM   3053  C   ARG A 617       0.303  62.151  10.466  1.00138.03           C  
ATOM   3054  O   ARG A 617       0.496  61.858  11.655  1.00141.03           O  
ATOM   3055  CB  ARG A 617      -0.230  63.928   9.026  1.00 83.10           C  
ATOM   3056  CG  ARG A 617      -0.133  65.340   8.389  1.00 72.88           C  
ATOM   3057  CD  ARG A 617      -0.914  66.380   9.187  1.00 68.65           C  
ATOM   3058  NE  ARG A 617      -2.311  66.076   9.444  1.00 62.39           N  
ATOM   3059  CZ  ARG A 617      -3.315  66.191   8.558  1.00 58.06           C  
ATOM   3060  NH1 ARG A 617      -3.101  66.600   7.275  1.00 54.07           N  
ATOM   3061  NH2 ARG A 617      -4.572  65.940   8.984  1.00 56.45           N  
ATOM   3062  N   LEU A 618      -0.430  61.415   9.647  1.00 81.00           N  
ATOM   3063  CA  LEU A 618      -1.294  60.385  10.150  1.00 82.98           C  
ATOM   3064  C   LEU A 618      -0.792  58.996  10.510  1.00 84.69           C  
ATOM   3065  O   LEU A 618      -1.520  58.205  11.097  1.00 86.63           O  
ATOM   3066  CB  LEU A 618      -2.507  60.354   9.233  1.00 59.53           C  
ATOM   3067  CG  LEU A 618      -3.228  61.715   9.132  1.00 57.08           C  
ATOM   3068  CD1 LEU A 618      -3.968  61.864   7.779  1.00 55.36           C  
ATOM   3069  CD2 LEU A 618      -4.249  61.839  10.305  1.00 57.97           C  
ATOM   3070  N   LEU A 619       0.468  58.741  10.210  1.00 69.69           N  
ATOM   3071  CA  LEU A 619       1.025  57.430  10.438  1.00 72.36           C  
ATOM   3072  C   LEU A 619       0.811  56.843  11.826  1.00 74.74           C  
ATOM   3073  O   LEU A 619       0.286  55.721  11.945  1.00 71.93           O  
ATOM   3074  CB  LEU A 619       2.522  57.408  10.081  1.00 74.71           C  
ATOM   3075  CG  LEU A 619       3.299  56.071  10.012  1.00 79.27           C  
ATOM   3076  CD1 LEU A 619       3.427  55.484  11.431  1.00 83.52           C  
ATOM   3077  CD2 LEU A 619       2.638  55.063   9.041  1.00 74.34           C  
ATOM   3078  N   PRO A 620       1.230  57.561  12.892  1.00 95.11           N  
ATOM   3079  CA  PRO A 620       1.036  57.007  14.237  1.00 97.02           C  
ATOM   3080  C   PRO A 620      -0.428  57.072  14.664  1.00100.65           C  
ATOM   3081  O   PRO A 620      -0.932  56.183  15.352  1.00101.88           O  
ATOM   3082  CB  PRO A 620       1.931  57.885  15.101  1.00 98.87           C  
ATOM   3083  CG  PRO A 620       1.853  59.201  14.421  1.00 96.60           C  
ATOM   3084  CD  PRO A 620       1.876  58.887  12.947  1.00 94.71           C  
ATOM   3085  N   VAL A 621      -1.106  58.129  14.233  1.00113.48           N  
ATOM   3086  CA  VAL A 621      -2.508  58.354  14.562  1.00118.04           C  
ATOM   3087  C   VAL A 621      -3.379  57.177  14.148  1.00121.34           C  
ATOM   3088  O   VAL A 621      -4.588  57.168  14.405  1.00123.83           O  
ATOM   3089  CB  VAL A 621      -3.032  59.641  13.879  1.00 99.03           C  
ATOM   3090  CG1 VAL A 621      -4.258  60.166  14.611  1.00103.08           C  
ATOM   3091  CG2 VAL A 621      -1.928  60.716  13.866  1.00100.36           C  
ATOM   3092  N   LEU A 622      -2.754  56.164  13.551  1.00132.08           N  
ATOM   3093  CA  LEU A 622      -3.483  54.998  13.055  1.00132.29           C  
ATOM   3094  C   LEU A 622      -2.964  53.644  13.557  1.00132.26           C  
ATOM   3095  O   LEU A 622      -3.631  52.625  13.373  1.00135.51           O  
ATOM   3096  CB  LEU A 622      -3.505  55.062  11.508  1.00163.36           C  
ATOM   3097  CG  LEU A 622      -4.292  56.235  10.856  1.00167.92           C  
ATOM   3098  CD1 LEU A 622      -3.715  56.611   9.497  1.00169.18           C  
ATOM   3099  CD2 LEU A 622      -5.763  55.863  10.703  1.00171.94           C  
ATOM   3100  N   CYS A 623      -1.806  53.634  14.218  1.00135.59           N  
ATOM   3101  CA  CYS A 623      -1.220  52.384  14.724  1.00140.31           C  
ATOM   3102  C   CYS A 623      -1.604  52.052  16.166  1.00141.30           C  
ATOM   3103  O   CYS A 623      -2.275  51.046  16.420  1.00137.94           O  
ATOM   3104  CB  CYS A 623       0.311  52.414  14.566  1.00119.33           C  
ATOM   3105  SG  CYS A 623       0.877  52.002  12.890  1.00114.77           S  
ATOM   3106  N   GLN A 624      -1.170  52.891  17.100  1.00142.83           N  
ATOM   3107  CA  GLN A 624      -1.505  52.701  18.502  1.00144.60           C  
ATOM   3108  C   GLN A 624      -2.941  53.191  18.734  1.00146.60           C  
ATOM   3109  O   GLN A 624      -3.667  52.660  19.574  1.00149.91           O  
ATOM   3110  CB  GLN A 624      -0.524  53.501  19.388  1.00 92.89           C  
ATOM   3111  CG  GLN A 624      -0.578  53.180  20.898  1.00 91.56           C  
ATOM   3112  CD  GLN A 624       0.604  53.724  21.678  1.00 91.50           C  
ATOM   3113  OE1 GLN A 624       1.377  54.540  21.177  1.00 93.49           O  
ATOM   3114  NE2 GLN A 624       0.742  53.279  22.919  1.00 91.94           N  
ATOM   3115  N   ALA A 625      -3.358  54.174  17.941  1.00105.46           N  
ATOM   3116  CA  ALA A 625      -4.652  54.813  18.123  1.00101.10           C  
ATOM   3117  C   ALA A 625      -5.793  54.459  17.174  1.00101.87           C  
ATOM   3118  O   ALA A 625      -6.942  54.848  17.432  1.00100.32           O  
ATOM   3119  CB  ALA A 625      -4.433  56.334  18.142  1.00 52.28           C  
ATOM   3120  N   HIS A 626      -5.488  53.739  16.090  1.00154.38           N  
ATOM   3121  CA  HIS A 626      -6.514  53.373  15.099  1.00154.91           C  
ATOM   3122  C   HIS A 626      -6.390  51.969  14.506  1.00151.64           C  
ATOM   3123  O   HIS A 626      -6.991  51.661  13.490  1.00148.61           O  
ATOM   3124  CB  HIS A 626      -6.590  54.426  13.961  1.00110.35           C  
ATOM   3125  CG  HIS A 626      -7.536  55.568  14.245  1.00114.60           C  
ATOM   3126  ND1 HIS A 626      -7.150  56.901  14.205  1.00114.45           N  
ATOM   3127  CD2 HIS A 626      -8.859  55.582  14.540  1.00116.87           C  
ATOM   3128  CE1 HIS A 626      -8.194  57.667  14.459  1.00116.40           C  
ATOM   3129  NE2 HIS A 626      -9.251  56.893  14.666  1.00120.52           N  
ATOM   3130  N   GLY A 627      -5.603  51.125  15.155  1.00140.31           N  
ATOM   3131  CA  GLY A 627      -5.435  49.743  14.737  1.00135.40           C  
ATOM   3132  C   GLY A 627      -5.086  49.297  13.322  1.00129.23           C  
ATOM   3133  O   GLY A 627      -5.509  48.209  12.914  1.00128.04           O  
ATOM   3134  N   LEU A 628      -4.308  50.096  12.585  1.00 92.24           N  
ATOM   3135  CA  LEU A 628      -3.890  49.789  11.201  1.00 84.46           C  
ATOM   3136  C   LEU A 628      -2.399  49.649  11.383  1.00 83.93           C  
ATOM   3137  O   LEU A 628      -1.806  50.313  12.203  1.00 84.55           O  
ATOM   3138  CB  LEU A 628      -4.223  50.914  10.167  1.00 80.96           C  
ATOM   3139  CG  LEU A 628      -5.670  51.484   9.885  1.00 80.96           C  
ATOM   3140  CD1 LEU A 628      -5.814  51.886   8.432  1.00 78.53           C  
ATOM   3141  CD2 LEU A 628      -6.745  50.502  10.174  1.00 81.72           C  
ATOM   3142  N   THR A 629      -1.810  48.746  10.620  1.00 79.19           N  
ATOM   3143  CA  THR A 629      -0.376  48.458  10.719  1.00 81.71           C  
ATOM   3144  C   THR A 629       0.423  49.474   9.916  1.00 83.87           C  
ATOM   3145  O   THR A 629      -0.123  50.510   9.535  1.00 75.66           O  
ATOM   3146  CB  THR A 629      -0.028  47.064  10.107  1.00139.49           C  
ATOM   3147  OG1 THR A 629       0.068  47.193   8.679  1.00136.38           O  
ATOM   3148  CG2 THR A 629      -1.098  46.003  10.453  1.00143.85           C  
ATOM   3149  N   PRO A 630       1.736  49.217   9.710  1.00135.20           N  
ATOM   3150  CA  PRO A 630       2.548  50.123   8.881  1.00137.25           C  
ATOM   3151  C   PRO A 630       2.151  49.853   7.408  1.00139.08           C  
ATOM   3152  O   PRO A 630       1.673  50.738   6.693  1.00131.69           O  
ATOM   3153  CB  PRO A 630       3.975  49.633   9.087  1.00106.98           C  
ATOM   3154  CG  PRO A 630       3.972  49.080  10.439  1.00111.73           C  
ATOM   3155  CD  PRO A 630       2.604  48.422  10.611  1.00108.63           C  
ATOM   3156  N   ASP A 631       2.392  48.617   6.962  1.00112.75           N  
ATOM   3157  CA  ASP A 631       2.074  48.171   5.593  1.00106.23           C  
ATOM   3158  C   ASP A 631       0.618  48.570   5.284  1.00102.60           C  
ATOM   3159  O   ASP A 631       0.371  49.264   4.316  1.00 98.25           O  
ATOM   3160  CB  ASP A 631       2.264  46.630   5.462  1.00 99.12           C  
ATOM   3161  CG  ASP A 631       3.557  46.115   6.121  1.00100.72           C  
ATOM   3162  OD1 ASP A 631       3.949  44.965   5.855  1.00101.20           O  
ATOM   3163  OD2 ASP A 631       4.176  46.844   6.917  1.00101.16           O  
ATOM   3164  N   GLN A 632      -0.324  48.136   6.127  1.00 85.63           N  
ATOM   3165  CA  GLN A 632      -1.768  48.435   5.978  1.00 81.90           C  
ATOM   3166  C   GLN A 632      -2.061  49.918   5.611  1.00 81.52           C  
ATOM   3167  O   GLN A 632      -3.148  50.226   5.150  1.00 75.59           O  
ATOM   3168  CB  GLN A 632      -2.525  48.067   7.277  1.00 98.06           C  
ATOM   3169  CG  GLN A 632      -3.841  47.320   7.050  1.00 97.76           C  
ATOM   3170  CD  GLN A 632      -4.793  47.339   8.255  1.00 97.92           C  
ATOM   3171  OE1 GLN A 632      -4.372  47.607   9.391  1.00 98.02           O  
ATOM   3172  NE2 GLN A 632      -6.086  47.042   8.008  1.00 91.13           N  
ATOM   3173  N   VAL A 633      -1.083  50.814   5.804  1.00115.34           N  
ATOM   3174  CA  VAL A 633      -1.236  52.261   5.517  1.00111.89           C  
ATOM   3175  C   VAL A 633      -0.314  52.788   4.391  1.00110.52           C  
ATOM   3176  O   VAL A 633      -0.764  53.603   3.570  1.00110.26           O  
ATOM   3177  CB  VAL A 633      -1.058  53.103   6.818  1.00 72.02           C  
ATOM   3178  CG1 VAL A 633      -0.537  54.496   6.496  1.00 70.56           C  
ATOM   3179  CG2 VAL A 633      -2.384  53.175   7.570  1.00 66.74           C  
ATOM   3180  N   VAL A 634       0.966  52.380   4.377  1.00 71.18           N  
ATOM   3181  CA  VAL A 634       1.837  52.722   3.251  1.00 60.36           C  
ATOM   3182  C   VAL A 634       1.052  52.281   1.983  1.00 61.48           C  
ATOM   3183  O   VAL A 634       1.102  52.952   0.971  1.00 63.06           O  
ATOM   3184  CB  VAL A 634       3.165  51.974   3.293  1.00 40.72           C  
ATOM   3185  CG1 VAL A 634       3.614  51.923   4.674  1.00 44.04           C  
ATOM   3186  CG2 VAL A 634       3.059  50.567   2.775  1.00 39.36           C  
ATOM   3187  N   ALA A 635       0.326  51.158   2.049  1.00 79.25           N  
ATOM   3188  CA  ALA A 635      -0.482  50.664   0.943  1.00 74.42           C  
ATOM   3189  C   ALA A 635      -1.663  51.596   0.693  1.00 75.30           C  
ATOM   3190  O   ALA A 635      -2.610  51.237  -0.003  1.00 79.64           O  
ATOM   3191  CB  ALA A 635      -0.979  49.286   1.253  1.00 46.70           C  
ATOM   3192  N   ILE A 636      -1.631  52.784   1.284  1.00 66.92           N  
ATOM   3193  CA  ILE A 636      -2.716  53.751   1.071  1.00 69.13           C  
ATOM   3194  C   ILE A 636      -1.980  54.925   0.449  1.00 69.62           C  
ATOM   3195  O   ILE A 636      -2.450  55.590  -0.463  1.00 70.81           O  
ATOM   3196  CB  ILE A 636      -3.470  54.121   2.384  1.00128.26           C  
ATOM   3197  CG1 ILE A 636      -3.902  52.828   3.116  1.00129.06           C  
ATOM   3198  CG2 ILE A 636      -4.698  54.993   2.029  1.00126.96           C  
ATOM   3199  CD1 ILE A 636      -4.855  53.031   4.294  1.00128.36           C  
ATOM   3200  N   ALA A 637      -0.801  55.165   0.977  1.00 68.98           N  
ATOM   3201  CA  ALA A 637       0.122  56.087   0.369  1.00 64.82           C  
ATOM   3202  C   ALA A 637       0.487  55.512  -1.022  1.00 64.58           C  
ATOM   3203  O   ALA A 637       0.114  56.106  -2.048  1.00 58.87           O  
ATOM   3204  CB  ALA A 637       1.379  56.151   1.173  1.00 68.96           C  
ATOM   3205  N   SER A 638       1.191  54.359  -1.046  1.00 80.91           N  
ATOM   3206  CA  SER A 638       1.708  53.753  -2.292  1.00 83.80           C  
ATOM   3207  C   SER A 638       0.789  53.779  -3.563  1.00 80.38           C  
ATOM   3208  O   SER A 638       1.233  54.051  -4.725  1.00 77.34           O  
ATOM   3209  CB  SER A 638       2.613  52.508  -1.997  1.00101.47           C  
ATOM   3210  OG  SER A 638       1.952  51.332  -1.585  1.00104.32           O  
ATOM   3211  N   ASN A 639      -0.498  53.583  -3.347  1.00 68.47           N  
ATOM   3212  CA  ASN A 639      -1.410  53.785  -4.472  1.00 75.47           C  
ATOM   3213  C   ASN A 639      -1.778  55.263  -4.837  1.00 78.93           C  
ATOM   3214  O   ASN A 639      -1.403  56.241  -4.130  1.00 77.58           O  
ATOM   3215  CB  ASN A 639      -2.683  52.974  -4.233  1.00 88.13           C  
ATOM   3216  CG  ASN A 639      -3.603  52.986  -5.432  1.00 92.55           C  
ATOM   3217  OD1 ASN A 639      -4.239  53.987  -5.728  1.00 91.71           O  
ATOM   3218  ND2 ASN A 639      -3.669  51.878  -6.133  1.00 93.94           N  
ATOM   3219  N   GLY A 640      -2.489  55.413  -5.952  1.00117.39           N  
ATOM   3220  CA  GLY A 640      -2.902  56.727  -6.425  1.00123.32           C  
ATOM   3221  C   GLY A 640      -3.566  57.648  -5.406  1.00121.38           C  
ATOM   3222  O   GLY A 640      -3.281  58.868  -5.411  1.00114.75           O  
ATOM   3223  N   GLY A 641      -4.424  57.047  -4.552  1.00 96.71           N  
ATOM   3224  CA  GLY A 641      -5.202  57.718  -3.492  1.00 92.72           C  
ATOM   3225  C   GLY A 641      -4.530  58.875  -2.743  1.00 91.83           C  
ATOM   3226  O   GLY A 641      -5.071  59.977  -2.713  1.00 96.65           O  
ATOM   3227  N   GLY A 642      -3.426  58.574  -2.058  1.00 94.76           N  
ATOM   3228  CA  GLY A 642      -2.614  59.561  -1.361  1.00 89.18           C  
ATOM   3229  C   GLY A 642      -3.035  60.144  -0.013  1.00 90.48           C  
ATOM   3230  O   GLY A 642      -2.998  59.484   1.025  1.00 91.38           O  
ATOM   3231  N   LYS A 643      -3.427  61.412  -0.070  1.00 59.28           N  
ATOM   3232  CA  LYS A 643      -3.572  62.337   1.028  1.00 55.52           C  
ATOM   3233  C   LYS A 643      -5.053  62.206   1.236  1.00 53.22           C  
ATOM   3234  O   LYS A 643      -5.504  61.623   2.171  1.00 50.68           O  
ATOM   3235  CB  LYS A 643      -3.258  63.763   0.555  1.00 86.33           C  
ATOM   3236  CG  LYS A 643      -3.956  64.902   1.294  1.00 85.02           C  
ATOM   3237  CD  LYS A 643      -3.388  66.182   0.726  1.00 83.03           C  
ATOM   3238  CE  LYS A 643      -4.158  67.405   1.164  1.00 88.19           C  
ATOM   3239  NZ  LYS A 643      -3.427  68.648   0.789  1.00 88.77           N  
ATOM   3240  N   GLN A 644      -5.829  62.734   0.316  1.00 50.04           N  
ATOM   3241  CA  GLN A 644      -7.295  62.690   0.387  1.00 59.20           C  
ATOM   3242  C   GLN A 644      -7.848  61.340   0.834  1.00 55.14           C  
ATOM   3243  O   GLN A 644      -8.946  61.295   1.370  1.00 50.46           O  
ATOM   3244  CB  GLN A 644      -7.914  63.084  -0.987  1.00105.24           C  
ATOM   3245  CG  GLN A 644      -7.843  64.589  -1.358  1.00105.09           C  
ATOM   3246  CD  GLN A 644      -8.737  65.470  -0.493  1.00114.32           C  
ATOM   3247  OE1 GLN A 644      -9.208  65.053   0.570  1.00121.35           O  
ATOM   3248  NE2 GLN A 644      -8.961  66.700  -0.939  1.00116.93           N  
ATOM   3249  N   ALA A 645      -7.104  60.254   0.605  1.00 90.39           N  
ATOM   3250  CA  ALA A 645      -7.574  58.935   0.993  1.00 96.11           C  
ATOM   3251  C   ALA A 645      -7.130  58.562   2.428  1.00100.37           C  
ATOM   3252  O   ALA A 645      -7.919  57.932   3.146  1.00106.55           O  
ATOM   3253  CB  ALA A 645      -7.141  57.905  -0.028  1.00200.00           C  
ATOM   3254  N   LEU A 646      -5.906  58.934   2.848  1.00 87.18           N  
ATOM   3255  CA  LEU A 646      -5.448  58.712   4.256  1.00 84.90           C  
ATOM   3256  C   LEU A 646      -6.333  59.536   5.200  1.00 86.59           C  
ATOM   3257  O   LEU A 646      -6.612  59.136   6.315  1.00 89.73           O  
ATOM   3258  CB  LEU A 646      -4.018  59.212   4.493  1.00 56.08           C  
ATOM   3259  CG  LEU A 646      -2.834  58.362   4.017  1.00 50.73           C  
ATOM   3260  CD1 LEU A 646      -1.685  59.213   3.617  1.00 46.54           C  
ATOM   3261  CD2 LEU A 646      -2.386  57.414   5.116  1.00 51.36           C  
ATOM   3262  N   GLU A 647      -6.752  60.707   4.742  1.00 70.50           N  
ATOM   3263  CA  GLU A 647      -7.579  61.587   5.531  1.00 73.80           C  
ATOM   3264  C   GLU A 647      -8.958  61.007   5.749  1.00 76.66           C  
ATOM   3265  O   GLU A 647      -9.291  60.702   6.886  1.00 81.89           O  
ATOM   3266  CB  GLU A 647      -7.613  62.983   4.886  1.00 80.19           C  
ATOM   3267  CG  GLU A 647      -6.248  63.643   4.996  1.00 80.89           C  
ATOM   3268  CD  GLU A 647      -6.222  65.069   4.509  1.00 82.77           C  
ATOM   3269  OE1 GLU A 647      -7.119  65.417   3.697  1.00 82.54           O  
ATOM   3270  OE2 GLU A 647      -5.288  65.815   4.944  1.00 79.94           O  
ATOM   3271  N   THR A 648      -9.738  60.847   4.679  1.00 76.09           N  
ATOM   3272  CA  THR A 648     -11.075  60.263   4.770  1.00 78.37           C  
ATOM   3273  C   THR A 648     -11.048  58.995   5.633  1.00 76.44           C  
ATOM   3274  O   THR A 648     -12.069  58.601   6.188  1.00 79.13           O  
ATOM   3275  CB  THR A 648     -11.647  59.927   3.374  1.00113.89           C  
ATOM   3276  OG1 THR A 648     -12.130  61.134   2.775  1.00120.04           O  
ATOM   3277  CG2 THR A 648     -12.784  58.912   3.467  1.00116.04           C  
ATOM   3278  N   VAL A 649      -9.898  58.339   5.727  1.00 60.82           N  
ATOM   3279  CA  VAL A 649      -9.800  57.200   6.591  1.00 62.48           C  
ATOM   3280  C   VAL A 649      -9.910  57.699   8.087  1.00 69.74           C  
ATOM   3281  O   VAL A 649     -10.884  57.347   8.782  1.00 72.88           O  
ATOM   3282  CB  VAL A 649      -8.481  56.390   6.299  1.00 67.20           C  
ATOM   3283  CG1 VAL A 649      -7.936  55.669   7.552  1.00 72.54           C  
ATOM   3284  CG2 VAL A 649      -8.768  55.371   5.232  1.00 65.30           C  
ATOM   3285  N   GLN A 650      -9.024  58.530   8.646  1.00118.78           N  
ATOM   3286  CA  GLN A 650      -9.285  58.816  10.046  1.00122.16           C  
ATOM   3287  C   GLN A 650     -10.609  59.396  10.173  1.00121.42           C  
ATOM   3288  O   GLN A 650     -11.338  59.020  11.037  1.00127.30           O  
ATOM   3289  CB  GLN A 650      -8.402  59.841  10.665  1.00117.13           C  
ATOM   3290  CG  GLN A 650      -9.173  61.100  11.037  1.00117.68           C  
ATOM   3291  CD  GLN A 650      -8.371  61.976  11.955  1.00117.91           C  
ATOM   3292  OE1 GLN A 650      -8.270  63.188  11.764  1.00117.93           O  
ATOM   3293  NE2 GLN A 650      -7.786  61.365  12.973  1.00117.93           N  
ATOM   3294  N   ARG A 651     -10.908  60.386   9.374  1.00124.32           N  
ATOM   3295  CA  ARG A 651     -12.208  60.959   9.523  1.00126.20           C  
ATOM   3296  C   ARG A 651     -13.352  59.927   9.454  1.00125.64           C  
ATOM   3297  O   ARG A 651     -14.238  59.922  10.308  1.00135.87           O  
ATOM   3298  CB  ARG A 651     -12.376  62.081   8.483  1.00 95.32           C  
ATOM   3299  CG  ARG A 651     -13.801  62.291   7.881  1.00 92.83           C  
ATOM   3300  CD  ARG A 651     -13.693  62.996   6.530  1.00 89.14           C  
ATOM   3301  NE  ARG A 651     -14.885  62.796   5.708  1.00 89.26           N  
ATOM   3302  CZ  ARG A 651     -14.940  62.935   4.373  1.00 88.76           C  
ATOM   3303  NH1 ARG A 651     -13.856  63.278   3.661  1.00 87.02           N  
ATOM   3304  NH2 ARG A 651     -16.100  62.737   3.731  1.00 89.94           N  
ATOM   3305  N   LEU A 652     -13.330  59.034   8.475  1.00121.83           N  
ATOM   3306  CA  LEU A 652     -14.459  58.112   8.301  1.00123.00           C  
ATOM   3307  C   LEU A 652     -14.291  56.605   8.535  1.00124.75           C  
ATOM   3308  O   LEU A 652     -15.176  55.839   8.144  1.00130.32           O  
ATOM   3309  CB  LEU A 652     -15.085  58.334   6.913  1.00 75.02           C  
ATOM   3310  CG  LEU A 652     -16.132  59.462   6.837  1.00 79.60           C  
ATOM   3311  CD1 LEU A 652     -16.300  59.931   5.386  1.00 77.27           C  
ATOM   3312  CD2 LEU A 652     -17.494  58.981   7.395  1.00 84.76           C  
ATOM   3313  N   LEU A 653     -13.195  56.164   9.160  1.00103.09           N  
ATOM   3314  CA  LEU A 653     -13.031  54.724   9.393  1.00102.02           C  
ATOM   3315  C   LEU A 653     -13.647  54.304  10.715  1.00108.81           C  
ATOM   3316  O   LEU A 653     -14.146  53.186  10.818  1.00108.88           O  
ATOM   3317  CB  LEU A 653     -11.551  54.246   9.308  1.00 53.01           C  
ATOM   3318  CG  LEU A 653     -10.618  54.053  10.492  1.00 49.85           C  
ATOM   3319  CD1 LEU A 653      -9.731  52.849  10.261  1.00 47.82           C  
ATOM   3320  CD2 LEU A 653      -9.770  55.293  10.633  1.00 50.41           C  
ATOM   3321  N   PRO A 654     -13.615  55.187  11.743  1.00 99.31           N  
ATOM   3322  CA  PRO A 654     -14.230  54.795  13.011  1.00100.07           C  
ATOM   3323  C   PRO A 654     -15.743  54.744  12.718  1.00 99.62           C  
ATOM   3324  O   PRO A 654     -16.397  53.710  12.868  1.00 99.10           O  
ATOM   3325  CB  PRO A 654     -13.880  55.958  13.946  1.00 85.61           C  
ATOM   3326  CG  PRO A 654     -12.687  56.583  13.353  1.00 81.34           C  
ATOM   3327  CD  PRO A 654     -12.916  56.480  11.880  1.00 80.51           C  
ATOM   3328  N   VAL A 655     -16.277  55.888  12.293  1.00 72.95           N  
ATOM   3329  CA  VAL A 655     -17.699  56.043  11.939  1.00 81.24           C  
ATOM   3330  C   VAL A 655     -18.259  54.853  11.132  1.00 78.74           C  
ATOM   3331  O   VAL A 655     -19.123  54.137  11.593  1.00 77.70           O  
ATOM   3332  CB  VAL A 655     -17.921  57.364  11.106  1.00112.03           C  
ATOM   3333  CG1 VAL A 655     -19.339  57.421  10.535  1.00115.01           C  
ATOM   3334  CG2 VAL A 655     -17.637  58.593  11.975  1.00116.84           C  
ATOM   3335  N   LEU A 656     -17.749  54.659   9.923  1.00128.89           N  
ATOM   3336  CA  LEU A 656     -18.182  53.604   8.997  1.00127.62           C  
ATOM   3337  C   LEU A 656     -18.518  52.273   9.683  1.00130.31           C  
ATOM   3338  O   LEU A 656     -19.479  51.584   9.324  1.00125.76           O  
ATOM   3339  CB  LEU A 656     -17.080  53.416   7.908  1.00 98.72           C  
ATOM   3340  CG  LEU A 656     -17.421  53.404   6.383  1.00 92.92           C  
ATOM   3341  CD1 LEU A 656     -18.343  54.585   5.897  1.00 90.46           C  
ATOM   3342  CD2 LEU A 656     -16.105  53.398   5.645  1.00 87.45           C  
ATOM   3343  N   CYS A 657     -17.718  51.927  10.682  1.00111.65           N  
ATOM   3344  CA  CYS A 657     -17.917  50.686  11.423  1.00116.31           C  
ATOM   3345  C   CYS A 657     -18.888  50.811  12.608  1.00121.80           C  
ATOM   3346  O   CYS A 657     -18.873  49.976  13.507  1.00122.80           O  
ATOM   3347  CB  CYS A 657     -16.568  50.153  11.918  1.00110.73           C  
ATOM   3348  SG  CYS A 657     -15.283  50.143  10.665  1.00 95.91           S  
ATOM   3349  N   GLN A 658     -19.721  51.852  12.619  1.00 88.40           N  
ATOM   3350  CA  GLN A 658     -20.719  52.036  13.684  1.00 88.31           C  
ATOM   3351  C   GLN A 658     -21.887  51.088  13.374  1.00 87.84           C  
ATOM   3352  O   GLN A 658     -22.094  50.142  14.109  1.00 88.47           O  
ATOM   3353  CB  GLN A 658     -21.173  53.513  13.779  1.00128.68           C  
ATOM   3354  CG  GLN A 658     -20.574  54.255  15.004  1.00131.06           C  
ATOM   3355  CD  GLN A 658     -20.484  55.785  14.848  1.00128.22           C  
ATOM   3356  OE1 GLN A 658     -21.303  56.420  14.175  1.00122.74           O  
ATOM   3357  NE2 GLN A 658     -19.487  56.376  15.496  1.00125.91           N  
ATOM   3358  N   ALA A 659     -22.659  51.332  12.311  1.00146.89           N  
ATOM   3359  CA  ALA A 659     -23.721  50.393  11.921  1.00146.46           C  
ATOM   3360  C   ALA A 659     -23.637  50.069  10.439  1.00143.70           C  
ATOM   3361  O   ALA A 659     -24.658  49.845   9.772  1.00152.09           O  
ATOM   3362  CB  ALA A 659     -25.118  50.886  12.286  1.00 69.15           C  
ATOM   3363  N   HIS A 660     -22.403  50.077   9.925  1.00112.50           N  
ATOM   3364  CA  HIS A 660     -22.134  49.640   8.555  1.00103.28           C  
ATOM   3365  C   HIS A 660     -21.259  48.364   8.618  1.00101.96           C  
ATOM   3366  O   HIS A 660     -21.106  47.627   7.641  1.00 98.68           O  
ATOM   3367  CB  HIS A 660     -21.439  50.724   7.734  1.00 94.12           C  
ATOM   3368  CG  HIS A 660     -22.372  51.755   7.182  1.00 89.57           C  
ATOM   3369  ND1 HIS A 660     -23.337  51.472   6.227  1.00 89.02           N  
ATOM   3370  CD2 HIS A 660     -22.468  53.083   7.421  1.00 86.38           C  
ATOM   3371  CE1 HIS A 660     -23.970  52.586   5.908  1.00 85.88           C  
ATOM   3372  NE2 HIS A 660     -23.464  53.582   6.617  1.00 84.46           N  
ATOM   3373  N   GLY A 661     -20.658  48.113   9.769  1.00118.70           N  
ATOM   3374  CA  GLY A 661     -19.863  46.904   9.930  1.00117.42           C  
ATOM   3375  C   GLY A 661     -18.421  46.971   9.465  1.00116.58           C  
ATOM   3376  O   GLY A 661     -17.520  47.213  10.264  1.00116.40           O  
ATOM   3377  N   LEU A 662     -18.229  46.710   8.167  1.00103.52           N  
ATOM   3378  CA  LEU A 662     -16.950  46.744   7.413  1.00101.37           C  
ATOM   3379  C   LEU A 662     -15.542  46.454   7.954  1.00100.19           C  
ATOM   3380  O   LEU A 662     -14.650  47.307   7.753  1.00 95.52           O  
ATOM   3381  CB  LEU A 662     -16.847  48.091   6.684  1.00 77.94           C  
ATOM   3382  CG  LEU A 662     -17.463  48.299   5.288  1.00 77.21           C  
ATOM   3383  CD1 LEU A 662     -18.961  48.010   5.269  1.00 75.45           C  
ATOM   3384  CD2 LEU A 662     -17.207  49.747   4.838  1.00 73.96           C  
ATOM   3385  N   THR A 663     -15.302  45.247   8.491  1.00110.21           N  
ATOM   3386  CA  THR A 663     -13.997  44.929   9.086  1.00115.82           C  
ATOM   3387  C   THR A 663     -12.884  45.691   8.372  1.00118.17           C  
ATOM   3388  O   THR A 663     -12.869  45.773   7.156  1.00124.77           O  
ATOM   3389  CB  THR A 663     -13.719  43.391   9.172  1.00129.17           C  
ATOM   3390  OG1 THR A 663     -12.342  43.195   9.510  1.00130.32           O  
ATOM   3391  CG2 THR A 663     -14.065  42.646   7.894  1.00128.37           C  
ATOM   3392  N   PRO A 664     -11.996  46.343   9.137  1.00106.27           N  
ATOM   3393  CA  PRO A 664     -10.885  47.147   8.609  1.00102.35           C  
ATOM   3394  C   PRO A 664     -10.267  46.632   7.322  1.00 99.57           C  
ATOM   3395  O   PRO A 664      -9.967  47.401   6.419  1.00 96.47           O  
ATOM   3396  CB  PRO A 664      -9.901  47.208   9.786  1.00 98.70           C  
ATOM   3397  CG  PRO A 664     -10.810  47.264  10.946  1.00101.17           C  
ATOM   3398  CD  PRO A 664     -12.033  46.406  10.606  1.00103.39           C  
ATOM   3399  N   ASP A 665     -10.068  45.325   7.254  1.00 94.08           N  
ATOM   3400  CA  ASP A 665      -9.551  44.698   6.061  1.00 91.28           C  
ATOM   3401  C   ASP A 665     -10.269  45.407   4.922  1.00 90.01           C  
ATOM   3402  O   ASP A 665      -9.636  45.925   3.988  1.00 87.47           O  
ATOM   3403  CB  ASP A 665      -9.940  43.211   6.045  1.00173.68           C  
ATOM   3404  CG  ASP A 665      -9.513  42.468   7.306  1.00181.32           C  
ATOM   3405  OD1 ASP A 665     -10.061  42.764   8.392  1.00187.05           O  
ATOM   3406  OD2 ASP A 665      -8.623  41.590   7.205  1.00179.14           O  
ATOM   3407  N   GLN A 666     -11.601  45.445   5.047  1.00 87.25           N  
ATOM   3408  CA  GLN A 666     -12.503  46.040   4.055  1.00 87.39           C  
ATOM   3409  C   GLN A 666     -12.236  47.506   3.733  1.00 82.83           C  
ATOM   3410  O   GLN A 666     -12.299  47.895   2.563  1.00 75.91           O  
ATOM   3411  CB  GLN A 666     -13.974  45.868   4.490  1.00 92.86           C  
ATOM   3412  CG  GLN A 666     -14.500  44.413   4.485  1.00 94.61           C  
ATOM   3413  CD  GLN A 666     -15.929  44.293   5.006  1.00 98.93           C  
ATOM   3414  OE1 GLN A 666     -16.874  44.832   4.414  1.00102.47           O  
ATOM   3415  NE2 GLN A 666     -16.088  43.587   6.120  1.00 97.76           N  
ATOM   3416  N   VAL A 667     -11.957  48.311   4.764  1.00114.92           N  
ATOM   3417  CA  VAL A 667     -11.670  49.742   4.603  1.00110.33           C  
ATOM   3418  C   VAL A 667     -10.302  49.964   3.945  1.00105.74           C  
ATOM   3419  O   VAL A 667     -10.225  50.570   2.886  1.00102.16           O  
ATOM   3420  CB  VAL A 667     -11.701  50.492   5.971  1.00101.14           C  
ATOM   3421  CG1 VAL A 667     -11.111  51.898   5.826  1.00100.14           C  
ATOM   3422  CG2 VAL A 667     -13.130  50.573   6.493  1.00103.10           C  
ATOM   3423  N   VAL A 668      -9.231  49.458   4.554  1.00 81.29           N  
ATOM   3424  CA  VAL A 668      -7.888  49.640   4.007  1.00 76.57           C  
ATOM   3425  C   VAL A 668      -7.823  49.276   2.527  1.00 76.58           C  
ATOM   3426  O   VAL A 668      -6.999  49.817   1.788  1.00 77.14           O  
ATOM   3427  CB  VAL A 668      -6.795  48.850   4.815  1.00 64.04           C  
ATOM   3428  CG1 VAL A 668      -7.128  47.354   4.884  1.00 69.45           C  
ATOM   3429  CG2 VAL A 668      -5.446  49.050   4.178  1.00 57.50           C  
ATOM   3430  N   ALA A 669      -8.690  48.371   2.083  1.00 66.21           N  
ATOM   3431  CA  ALA A 669      -8.708  48.017   0.668  1.00 61.70           C  
ATOM   3432  C   ALA A 669      -9.347  49.178  -0.064  1.00 62.31           C  
ATOM   3433  O   ALA A 669      -8.836  49.670  -1.041  1.00 62.78           O  
ATOM   3434  CB  ALA A 669      -9.511  46.738   0.438  1.00 73.60           C  
ATOM   3435  N   ILE A 670     -10.468  49.643   0.439  1.00 74.45           N  
ATOM   3436  CA  ILE A 670     -11.185  50.725  -0.208  1.00 72.67           C  
ATOM   3437  C   ILE A 670     -10.346  51.984  -0.377  1.00 73.08           C  
ATOM   3438  O   ILE A 670     -10.359  52.590  -1.426  1.00 76.57           O  
ATOM   3439  CB  ILE A 670     -12.488  51.035   0.544  1.00106.89           C  
ATOM   3440  CG1 ILE A 670     -13.455  49.837   0.393  1.00108.46           C  
ATOM   3441  CG2 ILE A 670     -13.126  52.296  -0.009  1.00106.40           C  
ATOM   3442  CD1 ILE A 670     -14.463  49.685   1.523  1.00110.72           C  
ATOM   3443  N   ALA A 671      -9.579  52.359   0.624  1.00 73.28           N  
ATOM   3444  CA  ALA A 671      -8.759  53.557   0.523  1.00 73.35           C  
ATOM   3445  C   ALA A 671      -7.503  53.299  -0.310  1.00 75.17           C  
ATOM   3446  O   ALA A 671      -6.562  54.141  -0.328  1.00 72.58           O  
ATOM   3447  CB  ALA A 671      -8.333  54.041   1.949  1.00 62.45           C  
ATOM   3448  N   SER A 672      -7.465  52.170  -1.011  1.00 98.26           N  
ATOM   3449  CA  SER A 672      -6.261  51.846  -1.756  1.00 97.87           C  
ATOM   3450  C   SER A 672      -6.231  51.940  -3.278  1.00 95.47           C  
ATOM   3451  O   SER A 672      -5.311  51.428  -3.900  1.00 98.12           O  
ATOM   3452  CB  SER A 672      -5.758  50.491  -1.290  1.00 81.35           C  
ATOM   3453  OG  SER A 672      -5.183  50.611   0.001  1.00 82.30           O  
ATOM   3454  N   ASN A 673      -7.224  52.590  -3.876  1.00 79.76           N  
ATOM   3455  CA  ASN A 673      -7.241  52.806  -5.322  1.00 75.34           C  
ATOM   3456  C   ASN A 673      -7.175  54.299  -5.609  1.00 77.81           C  
ATOM   3457  O   ASN A 673      -6.888  55.129  -4.719  1.00 81.62           O  
ATOM   3458  CB  ASN A 673      -8.508  52.243  -5.963  1.00 94.19           C  
ATOM   3459  CG  ASN A 673      -8.583  50.760  -5.854  1.00 93.68           C  
ATOM   3460  OD1 ASN A 673      -8.378  50.038  -6.840  1.00 95.14           O  
ATOM   3461  ND2 ASN A 673      -8.846  50.281  -4.650  1.00 92.95           N  
ATOM   3462  N   GLY A 674      -7.464  54.631  -6.867  1.00 67.97           N  
ATOM   3463  CA  GLY A 674      -7.415  55.996  -7.328  1.00 65.26           C  
ATOM   3464  C   GLY A 674      -8.607  56.739  -6.748  1.00 72.32           C  
ATOM   3465  O   GLY A 674      -8.452  57.634  -5.874  1.00 68.72           O  
ATOM   3466  N   GLY A 675      -9.800  56.374  -7.222  1.00 88.98           N  
ATOM   3467  CA  GLY A 675     -11.009  57.008  -6.717  1.00 99.78           C  
ATOM   3468  C   GLY A 675     -11.227  56.702  -5.230  1.00105.06           C  
ATOM   3469  O   GLY A 675     -12.351  56.414  -4.791  1.00102.06           O  
ATOM   3470  N   GLY A 676     -10.142  56.835  -4.460  1.00 89.17           N  
ATOM   3471  CA  GLY A 676     -10.093  56.505  -3.041  1.00 83.12           C  
ATOM   3472  C   GLY A 676     -11.099  57.208  -2.169  1.00 80.29           C  
ATOM   3473  O   GLY A 676     -12.097  56.584  -1.721  1.00 76.76           O  
ATOM   3474  N   LYS A 677     -10.809  58.484  -1.902  1.00 61.50           N  
ATOM   3475  CA  LYS A 677     -11.658  59.332  -1.129  1.00 60.74           C  
ATOM   3476  C   LYS A 677     -13.059  59.165  -1.751  1.00 59.94           C  
ATOM   3477  O   LYS A 677     -14.004  58.841  -1.060  1.00 62.34           O  
ATOM   3478  CB  LYS A 677     -11.160  60.766  -1.245  1.00 83.46           C  
ATOM   3479  CG  LYS A 677     -12.048  61.850  -0.625  1.00 87.80           C  
ATOM   3480  CD  LYS A 677     -11.841  63.216  -1.330  1.00 88.60           C  
ATOM   3481  CE  LYS A 677     -12.393  64.427  -0.544  1.00 92.99           C  
ATOM   3482  NZ  LYS A 677     -13.894  64.576  -0.450  1.00 93.84           N  
ATOM   3483  N   GLN A 678     -13.202  59.320  -3.058  1.00 56.19           N  
ATOM   3484  CA  GLN A 678     -14.530  59.183  -3.708  1.00 61.84           C  
ATOM   3485  C   GLN A 678     -15.327  57.922  -3.342  1.00 65.06           C  
ATOM   3486  O   GLN A 678     -16.550  57.989  -3.141  1.00 62.17           O  
ATOM   3487  CB  GLN A 678     -14.376  59.260  -5.234  1.00 86.15           C  
ATOM   3488  CG  GLN A 678     -13.974  60.627  -5.744  1.00 85.06           C  
ATOM   3489  CD  GLN A 678     -15.069  61.653  -5.560  1.00 86.95           C  
ATOM   3490  OE1 GLN A 678     -16.260  61.322  -5.563  1.00 93.24           O  
ATOM   3491  NE2 GLN A 678     -14.678  62.906  -5.423  1.00 80.96           N  
ATOM   3492  N   ALA A 679     -14.634  56.781  -3.270  1.00 96.52           N  
ATOM   3493  CA  ALA A 679     -15.262  55.504  -2.925  1.00 98.81           C  
ATOM   3494  C   ALA A 679     -15.783  55.497  -1.480  1.00100.83           C  
ATOM   3495  O   ALA A 679     -17.006  55.426  -1.269  1.00105.01           O  
ATOM   3496  CB  ALA A 679     -14.278  54.382  -3.114  1.00128.21           C  
ATOM   3497  N   LEU A 680     -14.860  55.568  -0.502  1.00 87.42           N  
ATOM   3498  CA  LEU A 680     -15.199  55.577   0.937  1.00 87.88           C  
ATOM   3499  C   LEU A 680     -16.458  56.455   1.163  1.00 90.58           C  
ATOM   3500  O   LEU A 680     -17.436  56.019   1.755  1.00 92.05           O  
ATOM   3501  CB  LEU A 680     -13.988  56.082   1.776  1.00 74.61           C  
ATOM   3502  CG  LEU A 680     -12.707  55.227   1.900  1.00 73.29           C  
ATOM   3503  CD1 LEU A 680     -11.528  56.086   2.329  1.00 68.03           C  
ATOM   3504  CD2 LEU A 680     -12.911  54.060   2.882  1.00 72.02           C  
ATOM   3505  N   GLU A 681     -16.436  57.696   0.693  1.00 82.87           N  
ATOM   3506  CA  GLU A 681     -17.603  58.546   0.831  1.00 89.39           C  
ATOM   3507  C   GLU A 681     -18.783  57.830   0.201  1.00 88.21           C  
ATOM   3508  O   GLU A 681     -19.706  57.450   0.903  1.00 93.46           O  
ATOM   3509  CB  GLU A 681     -17.396  59.919   0.132  1.00149.16           C  
ATOM   3510  N   THR A 682     -18.745  57.601  -1.111  1.00 77.27           N  
ATOM   3511  CA  THR A 682     -19.910  56.997  -1.783  1.00 78.11           C  
ATOM   3512  C   THR A 682     -20.425  55.713  -1.138  1.00 75.21           C  
ATOM   3513  O   THR A 682     -21.543  55.292  -1.397  1.00 76.28           O  
ATOM   3514  CB  THR A 682     -19.673  56.842  -3.329  1.00 88.16           C  
ATOM   3515  OG1 THR A 682     -19.273  58.118  -3.884  1.00 88.70           O  
ATOM   3516  CG2 THR A 682     -20.964  56.383  -4.030  1.00 87.71           C  
ATOM   3517  N   VAL A 683     -19.622  55.140  -0.253  1.00 89.00           N  
ATOM   3518  CA  VAL A 683     -20.019  53.928   0.459  1.00 92.24           C  
ATOM   3519  C   VAL A 683     -20.912  54.335   1.669  1.00 94.34           C  
ATOM   3520  O   VAL A 683     -21.991  53.731   1.909  1.00 95.68           O  
ATOM   3521  CB  VAL A 683     -18.742  53.060   0.821  1.00110.61           C  
ATOM   3522  CG1 VAL A 683     -18.702  52.670   2.308  1.00112.28           C  
ATOM   3523  CG2 VAL A 683     -18.736  51.821  -0.085  1.00106.56           C  
ATOM   3524  N   GLN A 684     -20.456  55.342   2.418  1.00 55.93           N  
ATOM   3525  CA  GLN A 684     -21.245  55.931   3.485  1.00 58.54           C  
ATOM   3526  C   GLN A 684     -22.592  56.232   2.801  1.00 59.25           C  
ATOM   3527  O   GLN A 684     -23.650  56.010   3.373  1.00 61.28           O  
ATOM   3528  CB  GLN A 684     -20.595  57.250   3.912  1.00103.22           C  
ATOM   3529  CG  GLN A 684     -21.527  58.497   4.009  1.00108.04           C  
ATOM   3530  CD  GLN A 684     -21.068  59.707   3.151  1.00107.55           C  
ATOM   3531  OE1 GLN A 684     -20.923  60.822   3.656  1.00107.47           O  
ATOM   3532  NE2 GLN A 684     -20.860  59.483   1.854  1.00104.63           N  
ATOM   3533  N   ARG A 685     -22.549  56.719   1.560  1.00 76.12           N  
ATOM   3534  CA  ARG A 685     -23.769  57.111   0.834  1.00 79.63           C  
ATOM   3535  C   ARG A 685     -24.749  56.019   0.473  1.00 80.65           C  
ATOM   3536  O   ARG A 685     -25.863  55.974   1.009  1.00 82.09           O  
ATOM   3537  CB  ARG A 685     -23.440  57.897  -0.456  1.00 91.88           C  
ATOM   3538  CG  ARG A 685     -23.521  59.425  -0.348  1.00 90.03           C  
ATOM   3539  CD  ARG A 685     -24.220  60.084  -1.560  1.00 88.77           C  
ATOM   3540  NE  ARG A 685     -23.686  59.703  -2.874  1.00 91.68           N  
ATOM   3541  CZ  ARG A 685     -22.439  59.923  -3.305  1.00 89.88           C  
ATOM   3542  NH1 ARG A 685     -21.554  60.529  -2.521  1.00 91.36           N  
ATOM   3543  NH2 ARG A 685     -22.067  59.548  -4.530  1.00 84.59           N  
ATOM   3544  N   LEU A 686     -24.332  55.122  -0.413  1.00114.09           N  
ATOM   3545  CA  LEU A 686     -25.240  54.101  -0.897  1.00110.61           C  
ATOM   3546  C   LEU A 686     -25.177  52.653  -0.347  1.00108.48           C  
ATOM   3547  O   LEU A 686     -25.759  51.743  -0.949  1.00109.14           O  
ATOM   3548  CB  LEU A 686     -25.218  54.153  -2.436  1.00 92.32           C  
ATOM   3549  CG  LEU A 686     -26.167  55.158  -3.115  1.00 92.33           C  
ATOM   3550  CD1 LEU A 686     -25.979  56.569  -2.555  1.00 94.84           C  
ATOM   3551  CD2 LEU A 686     -25.929  55.185  -4.609  1.00 92.11           C  
ATOM   3552  N   LEU A 687     -24.492  52.446   0.784  1.00 59.15           N  
ATOM   3553  CA  LEU A 687     -24.481  51.131   1.395  1.00 59.54           C  
ATOM   3554  C   LEU A 687     -25.946  50.722   1.676  1.00 60.64           C  
ATOM   3555  O   LEU A 687     -26.339  49.623   1.285  1.00 53.87           O  
ATOM   3556  CB  LEU A 687     -23.652  51.128   2.688  1.00 92.85           C  
ATOM   3557  CG  LEU A 687     -22.405  50.211   2.670  1.00 90.47           C  
ATOM   3558  CD1 LEU A 687     -21.493  50.489   3.879  1.00 89.29           C  
ATOM   3559  CD2 LEU A 687     -22.816  48.759   2.655  1.00 85.97           C  
ATOM   3560  N   PRO A 688     -26.768  51.588   2.351  1.00112.46           N  
ATOM   3561  CA  PRO A 688     -28.173  51.308   2.660  1.00115.94           C  
ATOM   3562  C   PRO A 688     -29.051  51.222   1.420  1.00116.60           C  
ATOM   3563  O   PRO A 688     -29.825  50.290   1.310  1.00119.21           O  
ATOM   3564  CB  PRO A 688     -28.585  52.482   3.543  1.00 79.79           C  
ATOM   3565  CG  PRO A 688     -27.346  52.835   4.229  1.00 78.74           C  
ATOM   3566  CD  PRO A 688     -26.313  52.747   3.143  1.00 76.22           C  
ATOM   3567  N   VAL A 689     -28.958  52.186   0.499  1.00 94.88           N  
ATOM   3568  CA  VAL A 689     -29.816  52.181  -0.726  1.00 95.53           C  
ATOM   3569  C   VAL A 689     -29.542  50.931  -1.575  1.00 96.79           C  
ATOM   3570  O   VAL A 689     -30.120  50.754  -2.677  1.00 94.49           O  
ATOM   3571  CB  VAL A 689     -29.577  53.446  -1.631  1.00 66.49           C  
ATOM   3572  CG1 VAL A 689     -30.605  53.530  -2.758  1.00 66.31           C  
ATOM   3573  CG2 VAL A 689     -29.611  54.726  -0.778  1.00 62.42           C  
ATOM   3574  N   LEU A 690     -28.669  50.060  -1.052  1.00108.52           N  
ATOM   3575  CA  LEU A 690     -28.279  48.810  -1.723  1.00109.18           C  
ATOM   3576  C   LEU A 690     -28.821  47.561  -1.001  1.00114.68           C  
ATOM   3577  O   LEU A 690     -29.200  46.565  -1.641  1.00114.25           O  
ATOM   3578  CB  LEU A 690     -26.746  48.742  -1.832  1.00 78.60           C  
ATOM   3579  CG  LEU A 690     -26.030  49.417  -3.009  1.00 71.29           C  
ATOM   3580  CD1 LEU A 690     -24.599  49.699  -2.615  1.00 63.89           C  
ATOM   3581  CD2 LEU A 690     -26.114  48.528  -4.260  1.00 73.74           C  
ATOM   3582  N   CYS A 691     -28.827  47.607   0.331  1.00140.33           N  
ATOM   3583  CA  CYS A 691     -29.371  46.510   1.129  1.00144.55           C  
ATOM   3584  C   CYS A 691     -30.850  46.847   1.385  1.00146.64           C  
ATOM   3585  O   CYS A 691     -31.708  45.964   1.387  1.00141.24           O  
ATOM   3586  CB  CYS A 691     -28.581  46.384   2.434  1.00119.41           C  
ATOM   3587  SG  CYS A 691     -26.772  46.541   2.104  1.00114.91           S  
ATOM   3588  N   GLN A 692     -31.138  48.136   1.564  1.00129.26           N  
ATOM   3589  CA  GLN A 692     -32.501  48.614   1.775  1.00132.87           C  
ATOM   3590  C   GLN A 692     -33.299  48.582   0.445  1.00133.75           C  
ATOM   3591  O   GLN A 692     -34.509  48.853   0.425  1.00133.87           O  
ATOM   3592  CB  GLN A 692     -32.475  50.015   2.422  1.00187.32           C  
ATOM   3593  CG  GLN A 692     -33.525  50.199   3.543  1.00187.72           C  
ATOM   3594  CD  GLN A 692     -32.923  50.707   4.853  1.00187.02           C  
ATOM   3595  OE1 GLN A 692     -33.020  51.887   5.174  1.00183.84           O  
ATOM   3596  NE2 GLN A 692     -32.289  49.813   5.602  1.00185.28           N  
ATOM   3597  N   ALA A 693     -32.625  48.166  -0.635  1.00113.89           N  
ATOM   3598  CA  ALA A 693     -33.236  48.047  -1.966  1.00111.97           C  
ATOM   3599  C   ALA A 693     -32.880  46.778  -2.768  1.00110.78           C  
ATOM   3600  O   ALA A 693     -33.744  46.202  -3.421  1.00114.08           O  
ATOM   3601  CB  ALA A 693     -32.884  49.269  -2.788  1.00 98.49           C  
ATOM   3602  N   HIS A 694     -31.617  46.349  -2.720  1.00131.89           N  
ATOM   3603  CA  HIS A 694     -31.155  45.179  -3.485  1.00131.12           C  
ATOM   3604  C   HIS A 694     -30.689  44.007  -2.622  1.00128.95           C  
ATOM   3605  O   HIS A 694     -30.211  42.986  -3.138  1.00118.32           O  
ATOM   3606  CB  HIS A 694     -30.018  45.578  -4.443  1.00123.72           C  
ATOM   3607  CG  HIS A 694     -30.276  46.832  -5.218  1.00124.29           C  
ATOM   3608  ND1 HIS A 694     -31.505  47.122  -5.784  1.00122.90           N  
ATOM   3609  CD2 HIS A 694     -29.467  47.872  -5.536  1.00118.25           C  
ATOM   3610  CE1 HIS A 694     -31.436  48.279  -6.408  1.00118.77           C  
ATOM   3611  NE2 HIS A 694     -30.208  48.760  -6.275  1.00120.21           N  
ATOM   3612  N   GLY A 695     -30.842  44.139  -1.311  1.00200.00           N  
ATOM   3613  CA  GLY A 695     -30.428  43.053  -0.443  1.00200.00           C  
ATOM   3614  C   GLY A 695     -29.138  42.443  -0.952  1.00200.00           C  
ATOM   3615  O   GLY A 695     -28.970  41.240  -1.069  1.00200.00           O  
ATOM   3616  N   LEU A 696     -28.251  43.359  -1.279  1.00 90.72           N  
ATOM   3617  CA  LEU A 696     -26.895  43.199  -1.746  1.00 79.19           C  
ATOM   3618  C   LEU A 696     -25.974  43.188  -0.458  1.00 77.13           C  
ATOM   3619  O   LEU A 696     -25.866  44.223   0.245  1.00 72.38           O  
ATOM   3620  CB  LEU A 696     -26.765  44.510  -2.412  1.00 61.73           C  
ATOM   3621  CG  LEU A 696     -26.001  44.941  -3.600  1.00 62.79           C  
ATOM   3622  CD1 LEU A 696     -24.547  44.749  -3.275  1.00 61.83           C  
ATOM   3623  CD2 LEU A 696     -26.502  44.215  -4.853  1.00 61.67           C  
ATOM   3624  N   THR A 697     -25.297  42.073  -0.148  1.00101.34           N  
ATOM   3625  CA  THR A 697     -24.435  41.940   1.062  1.00 99.69           C  
ATOM   3626  C   THR A 697     -23.443  43.046   1.228  1.00101.79           C  
ATOM   3627  O   THR A 697     -23.333  43.905   0.399  1.00102.94           O  
ATOM   3628  CB  THR A 697     -23.540  40.715   0.989  1.00 86.36           C  
ATOM   3629  OG1 THR A 697     -22.947  40.694  -0.317  1.00 80.80           O  
ATOM   3630  CG2 THR A 697     -24.298  39.429   1.269  1.00 87.21           C  
ATOM   3631  N   GLN A 698     -22.692  42.978   2.307  1.00 98.91           N  
ATOM   3632  CA  GLN A 698     -21.642  43.930   2.533  1.00100.21           C  
ATOM   3633  C   GLN A 698     -20.432  43.497   1.680  1.00102.99           C  
ATOM   3634  O   GLN A 698     -19.985  44.215   0.770  1.00101.64           O  
ATOM   3635  CB  GLN A 698     -21.253  43.949   3.997  1.00164.14           C  
ATOM   3636  CG  GLN A 698     -21.184  45.351   4.514  1.00174.90           C  
ATOM   3637  CD  GLN A 698     -22.090  45.550   5.694  1.00182.33           C  
ATOM   3638  OE1 GLN A 698     -21.641  45.520   6.843  1.00190.22           O  
ATOM   3639  NE2 GLN A 698     -23.384  45.736   5.428  1.00181.41           N  
ATOM   3640  N   VAL A 699     -19.883  42.328   1.985  1.00128.23           N  
ATOM   3641  CA  VAL A 699     -18.761  41.785   1.225  1.00124.23           C  
ATOM   3642  C   VAL A 699     -18.981  42.103  -0.261  1.00125.41           C  
ATOM   3643  O   VAL A 699     -18.061  42.568  -0.945  1.00130.07           O  
ATOM   3644  CB  VAL A 699     -18.669  40.264   1.481  1.00 86.08           C  
ATOM   3645  CG1 VAL A 699     -17.871  39.551   0.374  1.00 81.10           C  
ATOM   3646  CG2 VAL A 699     -18.032  40.032   2.859  1.00 86.50           C  
ATOM   3647  N   GLN A 700     -20.221  41.900  -0.718  1.00 88.80           N  
ATOM   3648  CA  GLN A 700     -20.593  42.141  -2.094  1.00 79.21           C  
ATOM   3649  C   GLN A 700     -20.248  43.542  -2.567  1.00 75.40           C  
ATOM   3650  O   GLN A 700     -19.890  43.717  -3.744  1.00 68.31           O  
ATOM   3651  CB  GLN A 700     -22.086  41.922  -2.268  1.00 76.46           C  
ATOM   3652  CG  GLN A 700     -22.452  41.132  -3.490  1.00 76.00           C  
ATOM   3653  CD  GLN A 700     -23.879  40.695  -3.468  1.00 76.96           C  
ATOM   3654  OE1 GLN A 700     -24.532  40.779  -2.426  1.00 80.32           O  
ATOM   3655  NE2 GLN A 700     -24.391  40.216  -4.623  1.00 77.04           N  
ATOM   3656  N   VAL A 701     -20.371  44.527  -1.660  1.00 82.17           N  
ATOM   3657  CA  VAL A 701     -20.117  45.947  -1.979  1.00 79.82           C  
ATOM   3658  C   VAL A 701     -18.712  46.430  -1.678  1.00 75.12           C  
ATOM   3659  O   VAL A 701     -18.146  47.138  -2.493  1.00 74.44           O  
ATOM   3660  CB  VAL A 701     -21.157  46.888  -1.297  1.00 73.04           C  
ATOM   3661  CG1 VAL A 701     -20.523  48.222  -0.945  1.00 71.39           C  
ATOM   3662  CG2 VAL A 701     -22.368  47.121  -2.250  1.00 74.19           C  
ATOM   3663  N   VAL A 702     -18.147  46.071  -0.526  1.00 45.63           N  
ATOM   3664  CA  VAL A 702     -16.787  46.476  -0.268  1.00 41.70           C  
ATOM   3665  C   VAL A 702     -15.968  46.070  -1.510  1.00 36.18           C  
ATOM   3666  O   VAL A 702     -14.932  46.696  -1.775  1.00 29.07           O  
ATOM   3667  CB  VAL A 702     -16.207  45.873   1.029  1.00 70.08           C  
ATOM   3668  CG1 VAL A 702     -16.119  44.320   0.934  1.00 74.98           C  
ATOM   3669  CG2 VAL A 702     -14.825  46.464   1.278  1.00 72.21           C  
ATOM   3670  N   ALA A 703     -16.429  45.061  -2.278  1.00 74.51           N  
ATOM   3671  CA  ALA A 703     -15.758  44.633  -3.522  1.00 73.30           C  
ATOM   3672  C   ALA A 703     -16.132  45.542  -4.725  1.00 72.19           C  
ATOM   3673  O   ALA A 703     -15.908  45.230  -5.862  1.00 73.89           O  
ATOM   3674  CB  ALA A 703     -16.071  43.161  -3.832  1.00100.50           C  
ATOM   3675  N   ILE A 704     -16.726  46.680  -4.480  1.00 65.93           N  
ATOM   3676  CA  ILE A 704     -17.007  47.599  -5.589  1.00 66.79           C  
ATOM   3677  C   ILE A 704     -16.254  48.906  -5.247  1.00 66.61           C  
ATOM   3678  O   ILE A 704     -15.639  49.548  -6.093  1.00 63.15           O  
ATOM   3679  CB  ILE A 704     -18.526  47.828  -5.776  1.00 65.00           C  
ATOM   3680  CG1 ILE A 704     -19.105  46.629  -6.514  1.00 64.62           C  
ATOM   3681  CG2 ILE A 704     -18.773  49.076  -6.531  1.00 62.76           C  
ATOM   3682  CD1 ILE A 704     -20.558  46.744  -6.798  1.00 65.90           C  
ATOM   3683  N   ALA A 705     -16.284  49.250  -3.972  1.00 74.88           N  
ATOM   3684  CA  ALA A 705     -15.555  50.369  -3.429  1.00 77.38           C  
ATOM   3685  C   ALA A 705     -14.040  50.066  -3.469  1.00 76.70           C  
ATOM   3686  O   ALA A 705     -13.246  50.872  -2.993  1.00 80.33           O  
ATOM   3687  CB  ALA A 705     -16.004  50.599  -1.952  1.00 78.14           C  
ATOM   3688  N   SER A 706     -13.644  48.949  -4.074  1.00 79.42           N  
ATOM   3689  CA  SER A 706     -12.262  48.467  -4.081  1.00 78.09           C  
ATOM   3690  C   SER A 706     -11.534  48.470  -5.448  1.00 74.75           C  
ATOM   3691  O   SER A 706     -10.590  47.652  -5.711  1.00 70.61           O  
ATOM   3692  CB  SER A 706     -12.371  47.083  -3.514  1.00 55.50           C  
ATOM   3693  OG  SER A 706     -13.532  46.512  -4.109  1.00 54.47           O  
ATOM   3694  N   ASN A 707     -11.955  49.414  -6.287  1.00 54.19           N  
ATOM   3695  CA  ASN A 707     -11.506  49.526  -7.667  1.00 50.21           C  
ATOM   3696  C   ASN A 707     -11.307  50.980  -8.107  1.00 47.78           C  
ATOM   3697  O   ASN A 707     -11.927  51.921  -7.641  1.00 48.59           O  
ATOM   3698  CB  ASN A 707     -12.558  48.834  -8.523  1.00 51.15           C  
ATOM   3699  CG  ASN A 707     -12.436  47.349  -8.476  1.00 52.97           C  
ATOM   3700  OD1 ASN A 707     -12.965  46.732  -7.589  1.00 51.89           O  
ATOM   3701  ND2 ASN A 707     -11.755  46.763  -9.435  1.00 56.89           N  
ATOM   3702  N   ILE A 708     -10.407  51.135  -9.044  1.00 50.49           N  
ATOM   3703  CA  ILE A 708      -9.976  52.424  -9.514  1.00 47.96           C  
ATOM   3704  C   ILE A 708     -11.129  52.991 -10.280  1.00 48.75           C  
ATOM   3705  O   ILE A 708     -11.246  52.868 -11.514  1.00 47.67           O  
ATOM   3706  CB  ILE A 708      -8.569  52.233 -10.297  1.00 41.70           C  
ATOM   3707  CG1 ILE A 708      -7.423  52.226  -9.270  1.00 40.57           C  
ATOM   3708  CG2 ILE A 708      -8.407  53.149 -11.514  1.00 39.02           C  
ATOM   3709  CD1 ILE A 708      -6.152  53.006  -9.708  1.00 38.21           C  
ATOM   3710  N   GLY A 709     -12.015  53.583  -9.482  1.00 44.13           N  
ATOM   3711  CA  GLY A 709     -13.225  54.212 -10.012  1.00 47.04           C  
ATOM   3712  C   GLY A 709     -14.420  53.757  -9.236  1.00 50.48           C  
ATOM   3713  O   GLY A 709     -15.418  53.347  -9.802  1.00 50.43           O  
ATOM   3714  N   GLY A 710     -14.266  53.790  -7.916  1.00 61.91           N  
ATOM   3715  CA  GLY A 710     -15.334  53.386  -6.993  1.00 65.61           C  
ATOM   3716  C   GLY A 710     -16.685  54.067  -7.213  1.00 67.64           C  
ATOM   3717  O   GLY A 710     -17.613  53.496  -7.819  1.00 66.08           O  
ATOM   3718  N   LYS A 711     -16.788  55.306  -6.741  1.00 57.41           N  
ATOM   3719  CA  LYS A 711     -18.024  56.081  -6.904  1.00 61.23           C  
ATOM   3720  C   LYS A 711     -18.673  55.845  -8.271  1.00 65.48           C  
ATOM   3721  O   LYS A 711     -19.865  55.602  -8.373  1.00 70.17           O  
ATOM   3722  CB  LYS A 711     -17.763  57.593  -6.712  1.00 80.28           C  
ATOM   3723  CG  LYS A 711     -18.420  58.503  -7.787  1.00 81.46           C  
ATOM   3724  CD  LYS A 711     -19.747  59.034  -7.354  1.00 81.89           C  
ATOM   3725  CE  LYS A 711     -20.650  59.268  -8.542  1.00 81.23           C  
ATOM   3726  NZ  LYS A 711     -22.119  59.199  -8.135  1.00 81.05           N  
ATOM   3727  N   GLN A 712     -17.873  55.866  -9.322  1.00 92.93           N  
ATOM   3728  CA  GLN A 712     -18.423  55.728 -10.654  1.00 94.38           C  
ATOM   3729  C   GLN A 712     -19.249  54.521 -10.849  1.00 92.54           C  
ATOM   3730  O   GLN A 712     -20.088  54.489 -11.752  1.00 93.04           O  
ATOM   3731  CB  GLN A 712     -17.328  55.815 -11.715  1.00 67.37           C  
ATOM   3732  CG  GLN A 712     -16.867  57.237 -11.903  1.00 61.27           C  
ATOM   3733  CD  GLN A 712     -17.970  58.206 -11.524  1.00 62.06           C  
ATOM   3734  OE1 GLN A 712     -19.023  58.247 -12.174  1.00 61.16           O  
ATOM   3735  NE2 GLN A 712     -17.722  59.011 -10.477  1.00 62.87           N  
ATOM   3736  N   ALA A 713     -19.049  53.557  -9.962  1.00 60.02           N  
ATOM   3737  CA  ALA A 713     -19.798  52.316 -10.055  1.00 66.53           C  
ATOM   3738  C   ALA A 713     -21.007  52.233  -9.100  1.00 69.38           C  
ATOM   3739  O   ALA A 713     -22.131  51.924  -9.551  1.00 72.13           O  
ATOM   3740  CB  ALA A 713     -18.863  51.131  -9.846  1.00200.00           C  
ATOM   3741  N   LEU A 714     -20.787  52.497  -7.807  1.00 70.82           N  
ATOM   3742  CA  LEU A 714     -21.893  52.413  -6.860  1.00 69.86           C  
ATOM   3743  C   LEU A 714     -23.132  53.110  -7.486  1.00 70.12           C  
ATOM   3744  O   LEU A 714     -24.168  52.465  -7.787  1.00 68.85           O  
ATOM   3745  CB  LEU A 714     -21.506  53.030  -5.506  1.00 54.28           C  
ATOM   3746  CG  LEU A 714     -20.288  52.304  -4.923  1.00 55.72           C  
ATOM   3747  CD1 LEU A 714     -19.962  52.779  -3.493  1.00 57.45           C  
ATOM   3748  CD2 LEU A 714     -20.572  50.813  -4.906  1.00 54.64           C  
ATOM   3749  N   GLU A 715     -22.998  54.404  -7.740  1.00 71.00           N  
ATOM   3750  CA  GLU A 715     -24.085  55.131  -8.306  1.00 72.43           C  
ATOM   3751  C   GLU A 715     -24.589  54.455  -9.573  1.00 73.96           C  
ATOM   3752  O   GLU A 715     -25.798  54.300  -9.732  1.00 79.58           O  
ATOM   3753  CB  GLU A 715     -23.647  56.585  -8.596  1.00125.29           C  
ATOM   3754  N   THR A 716     -23.683  54.040 -10.463  1.00 56.15           N  
ATOM   3755  CA  THR A 716     -24.124  53.482 -11.736  1.00 61.48           C  
ATOM   3756  C   THR A 716     -24.759  52.063 -11.621  1.00 64.85           C  
ATOM   3757  O   THR A 716     -25.332  51.514 -12.588  1.00 61.71           O  
ATOM   3758  CB  THR A 716     -22.998  53.638 -12.816  1.00 72.77           C  
ATOM   3759  OG1 THR A 716     -23.097  54.961 -13.393  1.00 74.18           O  
ATOM   3760  CG2 THR A 716     -23.104  52.551 -13.929  1.00 74.76           C  
ATOM   3761  N   VAL A 717     -24.686  51.460 -10.431  1.00 92.86           N  
ATOM   3762  CA  VAL A 717     -25.409  50.196 -10.259  1.00 97.18           C  
ATOM   3763  C   VAL A 717     -26.797  50.562  -9.698  1.00 94.63           C  
ATOM   3764  O   VAL A 717     -27.806  49.979 -10.080  1.00 97.29           O  
ATOM   3765  CB  VAL A 717     -24.681  49.116  -9.365  1.00119.37           C  
ATOM   3766  CG1 VAL A 717     -23.497  48.540 -10.136  1.00112.26           C  
ATOM   3767  CG2 VAL A 717     -24.260  49.678  -8.023  1.00122.60           C  
ATOM   3768  N   GLN A 718     -26.860  51.542  -8.807  1.00 76.43           N  
ATOM   3769  CA  GLN A 718     -28.156  51.984  -8.307  1.00 78.17           C  
ATOM   3770  C   GLN A 718     -29.123  52.094  -9.467  1.00 80.20           C  
ATOM   3771  O   GLN A 718     -30.174  51.474  -9.418  1.00 79.14           O  
ATOM   3772  CB  GLN A 718     -28.041  53.307  -7.528  1.00 78.27           C  
ATOM   3773  CG  GLN A 718     -27.786  53.029  -6.045  1.00 80.80           C  
ATOM   3774  CD  GLN A 718     -27.031  51.727  -5.821  1.00 80.39           C  
ATOM   3775  OE1 GLN A 718     -25.831  51.723  -5.557  1.00 78.26           O  
ATOM   3776  NE2 GLN A 718     -27.736  50.604  -5.948  1.00 87.39           N  
ATOM   3777  N   ARG A 719     -28.803  52.851 -10.518  1.00112.27           N  
ATOM   3778  CA  ARG A 719     -29.737  52.915 -11.639  1.00116.90           C  
ATOM   3779  C   ARG A 719     -29.831  51.547 -12.284  1.00121.09           C  
ATOM   3780  O   ARG A 719     -30.868  50.860 -12.181  1.00129.20           O  
ATOM   3781  CB  ARG A 719     -29.315  53.872 -12.772  1.00110.15           C  
ATOM   3782  CG  ARG A 719     -29.059  55.314 -12.432  1.00113.05           C  
ATOM   3783  CD  ARG A 719     -27.562  55.539 -12.346  1.00109.74           C  
ATOM   3784  NE  ARG A 719     -27.200  56.779 -11.660  1.00110.51           N  
ATOM   3785  CZ  ARG A 719     -27.535  57.087 -10.403  1.00116.18           C  
ATOM   3786  NH1 ARG A 719     -28.264  56.255  -9.653  1.00116.29           N  
ATOM   3787  NH2 ARG A 719     -27.109  58.231  -9.881  1.00121.47           N  
ATOM   3788  N   LEU A 720     -28.711  51.142 -12.896  1.00 91.12           N  
ATOM   3789  CA  LEU A 720     -28.686  49.957 -13.741  1.00 87.03           C  
ATOM   3790  C   LEU A 720     -28.811  48.539 -13.223  1.00 91.77           C  
ATOM   3791  O   LEU A 720     -28.564  47.574 -13.970  1.00 92.64           O  
ATOM   3792  CB  LEU A 720     -27.523  50.086 -14.733  1.00 70.64           C  
ATOM   3793  CG  LEU A 720     -27.617  51.277 -15.714  1.00 69.13           C  
ATOM   3794  CD1 LEU A 720     -26.253  51.560 -16.335  1.00 72.37           C  
ATOM   3795  CD2 LEU A 720     -28.620  50.992 -16.813  1.00 67.84           C  
ATOM   3796  N   LEU A 721     -29.220  48.415 -11.956  1.00109.62           N  
ATOM   3797  CA  LEU A 721     -29.472  47.100 -11.370  1.00109.97           C  
ATOM   3798  C   LEU A 721     -30.939  46.751 -11.709  1.00114.58           C  
ATOM   3799  O   LEU A 721     -31.169  45.842 -12.495  1.00114.59           O  
ATOM   3800  CB  LEU A 721     -29.219  47.073  -9.836  1.00 89.12           C  
ATOM   3801  CG  LEU A 721     -29.306  45.663  -9.194  1.00 91.37           C  
ATOM   3802  CD1 LEU A 721     -28.211  45.439  -8.154  1.00 86.60           C  
ATOM   3803  CD2 LEU A 721     -30.684  45.465  -8.560  1.00 94.27           C  
ATOM   3804  N   PRO A 722     -31.940  47.480 -11.140  1.00112.49           N  
ATOM   3805  CA  PRO A 722     -33.356  47.207 -11.425  1.00113.24           C  
ATOM   3806  C   PRO A 722     -33.623  46.977 -12.897  1.00112.35           C  
ATOM   3807  O   PRO A 722     -34.407  46.116 -13.264  1.00116.64           O  
ATOM   3808  CB  PRO A 722     -34.060  48.466 -10.942  1.00130.06           C  
ATOM   3809  CG  PRO A 722     -33.272  48.852  -9.760  1.00133.49           C  
ATOM   3810  CD  PRO A 722     -31.821  48.535 -10.113  1.00133.88           C  
ATOM   3811  N   VAL A 723     -32.973  47.758 -13.743  1.00 90.13           N  
ATOM   3812  CA  VAL A 723     -33.171  47.643 -15.191  1.00 92.17           C  
ATOM   3813  C   VAL A 723     -32.853  46.251 -15.724  1.00 89.67           C  
ATOM   3814  O   VAL A 723     -33.612  45.671 -16.504  1.00 92.84           O  
ATOM   3815  CB  VAL A 723     -32.278  48.668 -15.973  1.00 93.89           C  
ATOM   3816  CG1 VAL A 723     -32.384  48.435 -17.495  1.00 94.20           C  
ATOM   3817  CG2 VAL A 723     -32.677  50.099 -15.625  1.00 89.19           C  
ATOM   3818  N   LEU A 724     -31.724  45.720 -15.273  1.00127.91           N  
ATOM   3819  CA  LEU A 724     -31.238  44.439 -15.741  1.00125.86           C  
ATOM   3820  C   LEU A 724     -31.980  43.204 -15.256  1.00124.04           C  
ATOM   3821  O   LEU A 724     -32.727  42.619 -16.019  1.00127.90           O  
ATOM   3822  CB  LEU A 724     -29.738  44.322 -15.431  1.00156.83           C  
ATOM   3823  N   CYS A 725     -31.777  42.806 -14.001  1.00 84.75           N  
ATOM   3824  CA  CYS A 725     -32.409  41.598 -13.475  1.00 88.04           C  
ATOM   3825  C   CYS A 725     -33.889  41.513 -13.845  1.00 91.49           C  
ATOM   3826  O   CYS A 725     -34.351  40.424 -14.209  1.00 84.65           O  
ATOM   3827  CB  CYS A 725     -32.176  41.433 -11.945  1.00101.42           C  
ATOM   3828  SG  CYS A 725     -31.497  42.821 -10.998  1.00100.05           S  
ATOM   3829  N   GLN A 726     -34.614  42.641 -13.780  1.00197.92           N  
ATOM   3830  CA  GLN A 726     -36.030  42.685 -14.169  1.00199.96           C  
ATOM   3831  C   GLN A 726     -36.229  42.450 -15.669  1.00199.96           C  
ATOM   3832  O   GLN A 726     -36.731  41.391 -16.094  1.00199.96           O  
ATOM   3833  CB  GLN A 726     -36.680  44.035 -13.810  1.00128.35           C  
ATOM   3834  CG  GLN A 726     -37.028  44.229 -12.335  1.00125.81           C  
ATOM   3835  CD  GLN A 726     -37.633  45.607 -12.036  1.00122.24           C  
ATOM   3836  OE1 GLN A 726     -38.047  46.335 -12.958  1.00118.21           O  
ATOM   3837  NE2 GLN A 726     -37.691  45.970 -10.742  1.00120.12           N  
ATOM   3838  N   ALA A 727     -35.795  43.396 -16.489  1.00171.95           N  
ATOM   3839  CA  ALA A 727     -36.085  43.248 -17.902  1.00170.23           C  
ATOM   3840  C   ALA A 727     -35.175  42.350 -18.786  1.00171.10           C  
ATOM   3841  O   ALA A 727     -35.648  41.829 -19.771  1.00166.60           O  
ATOM   3842  CB  ALA A 727     -36.346  44.663 -18.506  1.00110.08           C  
ATOM   3843  N   HIS A 728     -33.911  42.195 -18.406  1.00200.00           N  
ATOM   3844  CA  HIS A 728     -32.987  41.351 -19.152  1.00200.00           C  
ATOM   3845  C   HIS A 728     -32.611  39.953 -18.674  1.00200.00           C  
ATOM   3846  O   HIS A 728     -33.055  38.952 -19.237  1.00200.00           O  
ATOM   3847  CB  HIS A 728     -31.636  42.049 -19.316  1.00136.32           C  
ATOM   3848  CG  HIS A 728     -31.676  43.237 -20.226  1.00134.93           C  
ATOM   3849  ND1 HIS A 728     -31.745  44.531 -19.758  1.00137.15           N  
ATOM   3850  CD2 HIS A 728     -31.657  43.326 -21.577  1.00136.02           C  
ATOM   3851  CE1 HIS A 728     -31.766  45.367 -20.781  1.00134.97           C  
ATOM   3852  NE2 HIS A 728     -31.714  44.661 -21.896  1.00134.57           N  
ATOM   3853  N   GLY A 729     -31.792  39.892 -17.630  1.00199.99           N  
ATOM   3854  CA  GLY A 729     -31.377  38.627 -17.054  1.00199.99           C  
ATOM   3855  C   GLY A 729     -30.041  38.615 -16.339  1.00199.99           C  
ATOM   3856  O   GLY A 729     -29.021  38.235 -16.915  1.00199.99           O  
ATOM   3857  N   LEU A 730     -30.046  39.030 -15.077  1.00106.45           N  
ATOM   3858  CA  LEU A 730     -28.843  39.016 -14.268  1.00 96.87           C  
ATOM   3859  C   LEU A 730     -29.448  39.063 -12.878  1.00 94.87           C  
ATOM   3860  O   LEU A 730     -30.612  39.435 -12.729  1.00 95.76           O  
ATOM   3861  CB  LEU A 730     -27.937  40.208 -14.566  1.00126.08           C  
ATOM   3862  CG  LEU A 730     -27.806  40.608 -16.037  1.00124.65           C  
ATOM   3863  CD1 LEU A 730     -26.857  41.787 -16.191  1.00120.94           C  
ATOM   3864  CD2 LEU A 730     -27.342  39.427 -16.876  1.00119.54           C  
ATOM   3865  N   THR A 731     -28.695  38.673 -11.859  1.00 76.53           N  
ATOM   3866  CA  THR A 731     -29.332  38.477 -10.519  1.00 76.70           C  
ATOM   3867  C   THR A 731     -28.596  39.665  -9.931  1.00 76.41           C  
ATOM   3868  O   THR A 731     -28.511  40.686 -10.625  1.00 74.94           O  
ATOM   3869  CB  THR A 731     -28.669  37.272  -9.660  1.00 88.87           C  
ATOM   3870  OG1 THR A 731     -27.247  37.275  -9.861  1.00 88.91           O  
ATOM   3871  CG2 THR A 731     -29.160  35.904 -10.028  1.00 93.07           C  
ATOM   3872  N   PRO A 732     -28.454  39.652  -8.575  1.00199.59           N  
ATOM   3873  CA  PRO A 732     -27.500  40.663  -8.168  1.00199.59           C  
ATOM   3874  C   PRO A 732     -26.022  40.243  -8.652  1.00198.53           C  
ATOM   3875  O   PRO A 732     -25.328  41.017  -9.291  1.00199.59           O  
ATOM   3876  CB  PRO A 732     -27.537  40.557  -6.668  1.00 90.19           C  
ATOM   3877  CG  PRO A 732     -28.944  40.618  -6.373  1.00 87.40           C  
ATOM   3878  CD  PRO A 732     -29.599  39.831  -7.615  1.00 95.65           C  
ATOM   3879  N   ALA A 733     -25.525  39.061  -8.278  1.00 96.62           N  
ATOM   3880  CA  ALA A 733     -24.149  38.594  -8.613  1.00 92.38           C  
ATOM   3881  C   ALA A 733     -23.557  39.074  -9.915  1.00 88.81           C  
ATOM   3882  O   ALA A 733     -22.440  39.627  -9.958  1.00 86.05           O  
ATOM   3883  CB  ALA A 733     -24.149  37.146  -8.655  1.00107.20           C  
ATOM   3884  N   GLN A 734     -24.302  38.776 -10.975  1.00 79.76           N  
ATOM   3885  CA  GLN A 734     -23.975  39.163 -12.346  1.00 81.98           C  
ATOM   3886  C   GLN A 734     -23.878  40.665 -12.564  1.00 80.83           C  
ATOM   3887  O   GLN A 734     -23.308  41.122 -13.560  1.00 79.90           O  
ATOM   3888  CB  GLN A 734     -24.994  38.575 -13.302  1.00107.70           C  
ATOM   3889  CG  GLN A 734     -24.596  37.232 -13.833  1.00106.10           C  
ATOM   3890  CD  GLN A 734     -25.761  36.546 -14.428  1.00107.88           C  
ATOM   3891  OE1 GLN A 734     -26.881  36.669 -13.902  1.00111.69           O  
ATOM   3892  NE2 GLN A 734     -25.534  35.808 -15.523  1.00106.06           N  
ATOM   3893  N   VAL A 735     -24.481  41.441 -11.671  1.00 66.01           N  
ATOM   3894  CA  VAL A 735     -24.312  42.890 -11.759  1.00 63.81           C  
ATOM   3895  C   VAL A 735     -23.002  43.212 -11.003  1.00 59.03           C  
ATOM   3896  O   VAL A 735     -22.090  43.822 -11.549  1.00 57.97           O  
ATOM   3897  CB  VAL A 735     -25.463  43.685 -11.118  1.00 59.44           C  
ATOM   3898  CG1 VAL A 735     -25.072  45.153 -11.045  1.00 60.96           C  
ATOM   3899  CG2 VAL A 735     -26.720  43.533 -11.964  1.00 62.41           C  
ATOM   3900  N   VAL A 736     -22.886  42.768  -9.763  1.00 60.56           N  
ATOM   3901  CA  VAL A 736     -21.686  43.055  -9.005  1.00 57.36           C  
ATOM   3902  C   VAL A 736     -20.406  42.473  -9.696  1.00 55.54           C  
ATOM   3903  O   VAL A 736     -19.308  43.090  -9.679  1.00 49.53           O  
ATOM   3904  CB  VAL A 736     -21.819  42.533  -7.540  1.00 46.10           C  
ATOM   3905  CG1 VAL A 736     -20.450  42.655  -6.800  1.00 42.72           C  
ATOM   3906  CG2 VAL A 736     -22.899  43.358  -6.780  1.00 45.96           C  
ATOM   3907  N   ALA A 737     -20.532  41.287 -10.297  1.00 64.79           N  
ATOM   3908  CA  ALA A 737     -19.413  40.668 -10.999  1.00 62.60           C  
ATOM   3909  C   ALA A 737     -18.997  41.603 -12.161  1.00 64.63           C  
ATOM   3910  O   ALA A 737     -17.805  41.948 -12.331  1.00 64.15           O  
ATOM   3911  CB  ALA A 737     -19.834  39.362 -11.511  1.00 33.71           C  
ATOM   3912  N   ILE A 738     -19.975  42.010 -12.964  1.00 76.77           N  
ATOM   3913  CA  ILE A 738     -19.728  42.940 -14.046  1.00 76.93           C  
ATOM   3914  C   ILE A 738     -19.210  44.257 -13.496  1.00 76.49           C  
ATOM   3915  O   ILE A 738     -18.412  44.924 -14.129  1.00 79.19           O  
ATOM   3916  CB  ILE A 738     -21.032  43.252 -14.789  1.00 62.75           C  
ATOM   3917  CG1 ILE A 738     -21.077  42.500 -16.116  1.00 63.68           C  
ATOM   3918  CG2 ILE A 738     -21.174  44.748 -15.003  1.00 62.15           C  
ATOM   3919  CD1 ILE A 738     -20.836  43.356 -17.365  1.00 62.00           C  
ATOM   3920  N   ALA A 739     -19.636  44.612 -12.293  1.00 70.99           N  
ATOM   3921  CA  ALA A 739     -19.319  45.932 -11.733  1.00 70.01           C  
ATOM   3922  C   ALA A 739     -18.065  46.172 -10.946  1.00 67.51           C  
ATOM   3923  O   ALA A 739     -17.739  47.320 -10.672  1.00 68.51           O  
ATOM   3924  CB  ALA A 739     -20.507  46.430 -10.912  1.00104.62           C  
ATOM   3925  N   SER A 740     -17.377  45.106 -10.561  1.00 87.59           N  
ATOM   3926  CA  SER A 740     -16.137  45.233  -9.770  1.00 86.97           C  
ATOM   3927  C   SER A 740     -14.692  45.388 -10.229  1.00 84.98           C  
ATOM   3928  O   SER A 740     -13.763  44.905  -9.579  1.00 83.52           O  
ATOM   3929  CB  SER A 740     -16.133  44.180  -8.694  1.00 51.90           C  
ATOM   3930  OG  SER A 740     -17.177  44.414  -7.740  1.00 52.94           O  
ATOM   3931  N   HIS A 741     -14.486  46.078 -11.345  1.00 77.09           N  
ATOM   3932  CA  HIS A 741     -13.133  46.273 -11.862  1.00 76.14           C  
ATOM   3933  C   HIS A 741     -12.882  47.777 -11.927  1.00 75.45           C  
ATOM   3934  O   HIS A 741     -13.814  48.574 -11.821  1.00 75.20           O  
ATOM   3935  CB  HIS A 741     -12.887  45.367 -13.070  1.00 74.02           C  
ATOM   3936  CG  HIS A 741     -13.443  43.986 -12.913  1.00 74.32           C  
ATOM   3937  ND1 HIS A 741     -13.347  43.274 -11.737  1.00 74.70           N  
ATOM   3938  CD2 HIS A 741     -14.102  43.185 -13.784  1.00 74.38           C  
ATOM   3939  CE1 HIS A 741     -13.922  42.095 -11.890  1.00 74.63           C  
ATOM   3940  NE2 HIS A 741     -14.388  42.016 -13.123  1.00 74.51           N  
ATOM   3941  N   ASP A 742     -11.620  48.163 -12.106  1.00 65.61           N  
ATOM   3942  CA  ASP A 742     -11.280  49.573 -12.241  1.00 65.71           C  
ATOM   3943  C   ASP A 742     -12.229  49.899 -13.381  1.00 66.00           C  
ATOM   3944  O   ASP A 742     -12.282  49.178 -14.377  1.00 66.06           O  
ATOM   3945  CB  ASP A 742      -9.804  49.629 -12.632  1.00 58.61           C  
ATOM   3946  CG  ASP A 742      -8.881  49.579 -11.431  1.00 58.83           C  
ATOM   3947  OD1 ASP A 742      -9.318  49.102 -10.362  1.00 58.90           O  
ATOM   3948  OD2 ASP A 742      -7.717  50.016 -11.555  1.00 59.23           O  
ATOM   3949  N   GLY A 743     -12.993  50.974 -13.228  1.00 45.66           N  
ATOM   3950  CA  GLY A 743     -14.106  51.232 -14.147  1.00 45.89           C  
ATOM   3951  C   GLY A 743     -15.432  50.493 -14.294  1.00 46.49           C  
ATOM   3952  O   GLY A 743     -15.814  50.128 -15.444  1.00 45.66           O  
ATOM   3953  N   GLY A 744     -16.105  50.278 -13.140  1.00 79.10           N  
ATOM   3954  CA  GLY A 744     -17.363  49.549 -13.123  1.00 83.57           C  
ATOM   3955  C   GLY A 744     -18.393  50.203 -13.988  1.00 83.64           C  
ATOM   3956  O   GLY A 744     -19.096  49.558 -14.782  1.00 80.70           O  
ATOM   3957  N   LYS A 745     -18.495  51.505 -13.810  1.00 39.04           N  
ATOM   3958  CA  LYS A 745     -19.451  52.302 -14.581  1.00 40.97           C  
ATOM   3959  C   LYS A 745     -19.557  51.904 -16.074  1.00 39.60           C  
ATOM   3960  O   LYS A 745     -20.579  51.388 -16.512  1.00 44.84           O  
ATOM   3961  CB  LYS A 745     -18.995  53.754 -14.502  1.00 87.70           C  
ATOM   3962  CG  LYS A 745     -20.019  54.837 -14.533  1.00 93.01           C  
ATOM   3963  CD  LYS A 745     -20.061  55.601 -15.855  1.00 95.38           C  
ATOM   3964  CE  LYS A 745     -20.584  57.000 -15.602  1.00 98.62           C  
ATOM   3965  NZ  LYS A 745     -21.289  57.644 -16.741  1.00 97.04           N  
ATOM   3966  N   GLN A 746     -18.478  52.088 -16.839  1.00 39.88           N  
ATOM   3967  CA  GLN A 746     -18.591  51.874 -18.255  1.00 40.62           C  
ATOM   3968  C   GLN A 746     -19.210  50.517 -18.644  1.00 42.35           C  
ATOM   3969  O   GLN A 746     -20.194  50.399 -19.448  1.00 41.24           O  
ATOM   3970  CB  GLN A 746     -17.274  52.209 -18.963  1.00 55.99           C  
ATOM   3971  CG  GLN A 746     -17.279  53.639 -19.559  1.00 59.37           C  
ATOM   3972  CD  GLN A 746     -17.521  54.750 -18.494  1.00 64.34           C  
ATOM   3973  OE1 GLN A 746     -16.961  54.741 -17.393  1.00 66.21           O  
ATOM   3974  NE2 GLN A 746     -18.342  55.722 -18.847  1.00 65.71           N  
ATOM   3975  N   ALA A 747     -18.680  49.495 -18.005  1.00 64.91           N  
ATOM   3976  CA  ALA A 747     -19.204  48.178 -18.202  1.00 67.17           C  
ATOM   3977  C   ALA A 747     -20.742  48.102 -18.157  1.00 69.30           C  
ATOM   3978  O   ALA A 747     -21.366  47.738 -19.165  1.00 72.51           O  
ATOM   3979  CB  ALA A 747     -18.626  47.274 -17.153  1.00 82.12           C  
ATOM   3980  N   LEU A 748     -21.341  48.431 -16.999  1.00 57.84           N  
ATOM   3981  CA  LEU A 748     -22.825  48.330 -16.800  1.00 59.38           C  
ATOM   3982  C   LEU A 748     -23.640  49.071 -17.900  1.00 63.41           C  
ATOM   3983  O   LEU A 748     -24.533  48.487 -18.576  1.00 60.11           O  
ATOM   3984  CB  LEU A 748     -23.178  48.818 -15.391  1.00 37.55           C  
ATOM   3985  CG  LEU A 748     -22.418  48.048 -14.287  1.00 35.49           C  
ATOM   3986  CD1 LEU A 748     -21.835  49.047 -13.278  1.00 33.55           C
[truncated: 313,633 more chars]
