# Supplementary material for: Unified Nanotechnology Format: One Way to Store Them All
Source: Molecules. 2021 Dec 23;27(1):63. doi: 10.3390/molecules27010063 (PMC8746876; doi:10.3390/molecules27010063)
Supplement: Supplementary file 1 [file molecules-27-00063-s001.zip › unf-1.0.0_finalized/example-files/cg_3ugm/unf/3ugm.unf]

{"format": "unf", "version": "1.0.0", "idCounter": 934, "lengthUnits": "A", "angularUnits": "deg", "name": "3UGM, STRUCTURE OF TAL EFFECTOR PTHXO1 BOUND TO ITS DNA TARGET", "author": "A.N.S.MAK, P.BRADLEY, R.A.CERNADAS, A.J.BOGDANOVE, B.L.STODDARD (converted to UNF by PDB to UNF converter)", "creationDate": "2021-11-02T11:34:34", "doi": "NULL", "simData": {"boxSize": []}, "externalFiles": [], "lattices": [], "structures": [{"id": 933, "name": "3UGM", "naStrands": [{"id": 893, "name": "C", "isScaffold": false, "naType": "DNA", "color": "#FF0000", "fivePrimeId": 855, "threePrimeId": 892, "pdbFileId": -1, "chainName": "C", "nucleotides": [{"id": 855, "nbAbbrev": "T", "pair": -1, "prev": -1, "next": 856, "pdbId": 855, "altPositions": [{"nucleobaseCenter": [-5.334666666666667, 0.8464444444444444, -12.054444444444444], "backboneCenter": [-7.8285, 0.42350000000000004, -7.8660000000000005], "baseNormal": [0.30953994184744166, -0.9382431291308596, -0.1545472582733696], "hydrogenFaceDir": [0.9230719216787797, 0.32639707291367714, -0.20347770934829326]}]}, {"id": 856, "nbAbbrev": "T", "pair": -1, "prev": 855, "next": 857, "pdbId": 856, "altPositions": [{"nucleobaseCenter": [-3.849444444444444, 4.405888888888889, -10.258000000000001], "backboneCenter": [-4.419272727272727, 3.4312727272727273, -5.326818181818182], "baseNormal": [0.1257232812138393, -0.9758834403565098, -0.17845214316104052], "hydrogenFaceDir": [0.6365325827514662, 0.21554161069387115, -0.7405187945995966]}]}, {"id": 857, "nbAbbrev": "T", "pair": -1, "prev": 856, "next": 858, "pdbId": 857, "altPositions": [{"nucleobaseCenter": [-2.3072222222222223, 8.223666666666666, -10.327777777777776], "backboneCenter": [0.722090909090909, 7.066363636363638, -6.467363636363635], "baseNormal": [0.030430454975043868, -0.992246797641281, -0.12050012440091008], "hydrogenFaceDir": [-0.12382938854796247, 0.10954138217704351, -0.9862387987311089]}]}, {"id": 858, "nbAbbrev": "T", "pair": -1, "prev": 857, "next": 859, "pdbId": 858, "altPositions": [{"nucleobaseCenter": [-1.5395555555555553, 11.59, -11.505333333333333], "backboneCenter": [3.452272727272728, 10.991363636363637, -9.361818181818181], "baseNormal": [0.017575212250804263, -0.9950182140024059, 0.09813187921262718], "hydrogenFaceDir": [-0.5392038084556882, -0.08986730140928165, -0.837366778111178]}]}, {"id": 859, "nbAbbrev": "G", "pair": -1, "prev": 858, "next": 860, "pdbId": 859, "altPositions": [{"nucleobaseCenter": [-2.2865454545454544, 14.892090909090909, -13.967909090909092], "backboneCenter": [3.719636363636364, 14.728818181818182, -14.576636363636363], "baseNormal": [0.0505943219313974, -0.9980758532342121, 0.035844187521852006], "hydrogenFaceDir": [-0.9924308434826933, -0.04880196715324064, 0.11269156537294106]}]}, {"id": 860, "nbAbbrev": "G", "pair": -1, "prev": 859, "next": 861, "pdbId": 860, "altPositions": [{"nucleobaseCenter": [-3.750272727272727, 17.957090909090905, -15.451181818181817], "backboneCenter": [1.027818181818182, 17.98681818181818, -18.80118181818182], "baseNormal": [0.0721653734927014, -0.9970397696094947, 0.0265302975050186], "hydrogenFaceDir": [-0.8329262726817723, -0.04761166638772549, 0.5513319812057283]}]}, {"id": 861, "nbAbbrev": "T", "pair": -1, "prev": 860, "next": 862, "pdbId": 861, "altPositions": [{"nucleobaseCenter": [-4.197555555555557, 21.55544444444444, -16.208999999999996], "backboneCenter": [-3.280727272727273, 21.140454545454546, -20.902545454545454], "baseNormal": [0.03057517489417946, -0.994371938584419, -0.10143769731246381], "hydrogenFaceDir": [-0.6849663707715559, -0.1026816834516343, 0.721302670725391]}]}, {"id": 862, "nbAbbrev": "G", "pair": -1, "prev": 861, "next": 863, "pdbId": 862, "altPositions": [{"nucleobaseCenter": [-6.643363636363636, 24.586727272727273, -15.181545454545455], "backboneCenter": [-7.941090909090909, 24.646727272727276, -20.82390909090909], "baseNormal": [-0.04653550298277731, -0.9910194031290204, -0.1253594415428695], "hydrogenFaceDir": [0.19705773053684209, -0.13112488084594282, 0.9715835097709341]}]}, {"id": 863, "nbAbbrev": "G", "pair": -1, "prev": 862, "next": 864, "pdbId": 863, "altPositions": [{"nucleobaseCenter": [-7.657454545454545, 27.706818181818186, -13.700727272727272], "backboneCenter": [-11.801818181818184, 27.754454545454543, -17.80409090909091], "baseNormal": [-0.033982691309432204, -0.9992711164506485, -0.01739001204261925], "hydrogenFaceDir": [0.7050040438131644, -0.04123926871547404, 0.7080032633561081]}]}, {"id": 864, "nbAbbrev": "T", "pair": -1, "prev": 863, "next": 865, "pdbId": 864, "altPositions": [{"nucleobaseCenter": [-8.020000000000001, 31.04844444444445, -12.259555555555558], "backboneCenter": [-13.074454545454545, 30.851363636363637, -12.810000000000002], "baseNormal": [-0.06625939597840923, -0.9913907872036085, 0.11293360656769108], "hydrogenFaceDir": [0.7584588810264584, 0.026638199814736786, 0.6511762680739545]}]}, {"id": 865, "nbAbbrev": "G", "pair": -1, "prev": 864, "next": 866, "pdbId": 865, "altPositions": [{"nucleobaseCenter": [-6.50909090909091, 34.15445454545455, -10.063545454545455], "backboneCenter": [-11.76890909090909, 34.182545454545455, -8.071272727272726], "baseNormal": [-0.17522873382341725, -0.9832656265030342, -0.04983571590975479], "hydrogenFaceDir": [0.9169697733754129, -0.14516819761872385, -0.37160816610507236]}]}, {"id": 866, "nbAbbrev": "T", "pair": -1, "prev": 865, "next": 867, "pdbId": 866, "altPositions": [{"nucleobaseCenter": [-5.917888888888889, 37.57466666666667, -10.102666666666668], "backboneCenter": [-8.415000000000001, 37.65681818181818, -5.365454545454545], "baseNormal": [-0.14451666393130042, -0.9893469469967731, 0.01753716950742275], "hydrogenFaceDir": [0.9098233530835715, -0.1517274320728293, -0.3862644852175147]}]}, {"id": 867, "nbAbbrev": "A", "pair": -1, "prev": 866, "next": 868, "pdbId": 867, "altPositions": [{"nucleobaseCenter": [-3.3514999999999993, 40.6245, -10.0361], "backboneCenter": [-3.825545454545455, 41.289818181818184, -4.354545454545454], "baseNormal": [-0.26405802141857787, -0.9596705966107443, 0.09646609417450325], "hydrogenFaceDir": [0.1586577349646722, -0.1384075088392054, -0.9775843107542209]}]}, {"id": 868, "nbAbbrev": "C", "pair": -1, "prev": 867, "next": 869, "pdbId": 868, "altPositions": [{"nucleobaseCenter": [-1.6694999999999998, 43.673375, -10.427874999999998], "backboneCenter": [1.1505454545454545, 43.10827272727273, -6.037545454545454], "baseNormal": [-0.26858617747307667, -0.8789875212949229, 0.3940081251423741], "hydrogenFaceDir": [-0.12613197297140327, -0.385992102160387, -0.913838510057519]}]}, {"id": 869, "nbAbbrev": "A", "pair": -1, "prev": 868, "next": 870, "pdbId": 869, "altPositions": [{"nucleobaseCenter": [-0.7634999999999998, 46.653299999999994, -13.1005], "backboneCenter": [4.063000000000001, 45.91072727272727, -10.558636363636365], "baseNormal": [-0.033100148060037145, -0.9888744967460629, -0.14502279091103118], "hydrogenFaceDir": [-0.8544466889765719, 0.1000483491266507, -0.5098148522100989]}]}, {"id": 870, "nbAbbrev": "G", "pair": -1, "prev": 869, "next": 871, "pdbId": 870, "altPositions": [{"nucleobaseCenter": [-1.3286363636363636, 50.17090909090909, -15.890636363636363], "backboneCenter": [4.587272727272727, 49.190909090909095, -15.482181818181822], "baseNormal": [-0.13147217902887814, -0.9913128806291586, -0.0037200591552070342], "hydrogenFaceDir": [-0.9863622021866254, 0.12505831543453041, -0.10700478418383011]}]}, {"id": 871, "nbAbbrev": "T", "pair": -1, "prev": 870, "next": 872, "pdbId": 871, "altPositions": [{"nucleobaseCenter": [-1.6531111111111114, 53.53666666666667, -16.744777777777777], "backboneCenter": [2.161, 52.63872727272728, -20.157000000000004], "baseNormal": [-0.19523967091247268, -0.9797647918453193, -0.044072934577669386], "hydrogenFaceDir": [-0.9750726357763527, 0.19114504912242672, 0.1126806334564264]}]}, {"id": 872, "nbAbbrev": "A", "pair": -1, "prev": 871, "next": 873, "pdbId": 872, "altPositions": [{"nucleobaseCenter": [-3.9979000000000005, 57.277100000000004, -17.1768], "backboneCenter": [-1.9143636363636363, 56.35972727272727, -22.53509090909091], "baseNormal": [-0.11140177634300256, -0.9930427789127391, 0.038153420251514], "hydrogenFaceDir": [-0.42726363145168655, 0.0747757857394756, 0.9010296172189689]}]}, {"id": 873, "nbAbbrev": "G", "pair": -1, "prev": 872, "next": 874, "pdbId": 873, "altPositions": [{"nucleobaseCenter": [-5.611000000000001, 60.93490909090909, -16.700363636363637], "backboneCenter": [-5.19490909090909, 60.88527272727272, -22.673909090909095], "baseNormal": [-0.06636304192111553, -0.9960770854843723, -0.058535343510862786], "hydrogenFaceDir": [-0.13556347793270118, -0.05264601084765255, 0.9893689610012125]}]}, {"id": 874, "nbAbbrev": "G", "pair": -1, "prev": 873, "next": 875, "pdbId": 874, "altPositions": [{"nucleobaseCenter": [-7.642545454545456, 64.26, -15.929], "backboneCenter": [-10.199636363636365, 64.08054545454546, -20.569727272727274], "baseNormal": [0.18264741954887448, -0.9826648165631605, 0.031777010888811165], "hydrogenFaceDir": [0.6405240407084142, 0.1362497666435125, 0.755754559605269]}]}, {"id": 875, "nbAbbrev": "G", "pair": -1, "prev": 874, "next": 876, "pdbId": 875, "altPositions": [{"nucleobaseCenter": [-7.268363636363636, 67.81381818181818, -13.83609090909091], "backboneCenter": [-11.915545454545454, 68.31254545454546, -17.092], "baseNormal": [-0.015496344018822278, -0.9907024451645663, 0.1351611203971018], "hydrogenFaceDir": [0.9086600951439124, 0.03467452920825349, 0.41609435049906895]}]}, {"id": 876, "nbAbbrev": "G", "pair": -1, "prev": 875, "next": 877, "pdbId": 876, "altPositions": [{"nucleobaseCenter": [-5.8447272727272725, 71.37545454545453, -12.451272727272727], "backboneCenter": [-11.361272727272727, 72.13918181818181, -12.399454545454546], "baseNormal": [-0.1105249375451172, -0.9792286701162345, 0.16998661654094693], "hydrogenFaceDir": [0.9925745937803565, -0.11602479455265473, -0.03652290830115458]}]}, {"id": 877, "nbAbbrev": "G", "pair": -1, "prev": 876, "next": 878, "pdbId": 877, "altPositions": [{"nucleobaseCenter": [-4.1815454545454545, 74.58718181818182, -11.583545454545456], "backboneCenter": [-8.777545454545454, 75.168, -8.264636363636363], "baseNormal": [-0.17961230455455302, -0.9809470144641702, 0.07404306089319686], "hydrogenFaceDir": [0.8511018736177433, -0.19197927173411447, -0.48864052221321763]}]}, {"id": 878, "nbAbbrev": "A", "pair": -1, "prev": 877, "next": 879, "pdbId": 878, "altPositions": [{"nucleobaseCenter": [-2.2598, 78.2619, -10.9592], "backboneCenter": [-4.394454545454545, 78.29118181818181, -5.884181818181818], "baseNormal": [-0.08396529479018523, -0.9964650982880824, -0.002671547214582263], "hydrogenFaceDir": [0.426465015274549, -0.026068002252928987, -0.9041283371321905]}]}, {"id": 879, "nbAbbrev": "G", "pair": -1, "prev": 878, "next": 880, "pdbId": 879, "altPositions": [{"nucleobaseCenter": [-0.3966363636363636, 81.44636363636363, -11.838727272727272], "backboneCenter": [0.6600909090909092, 81.39954545454547, -6.066545454545454], "baseNormal": [-0.09704812344397709, -0.9899011528501888, 0.10333135691487795], "hydrogenFaceDir": [-0.21808791791129867, -0.09163044885769156, -0.9716179912410292]}]}, {"id": 880, "nbAbbrev": "A", "pair": -1, "prev": 879, "next": 881, "pdbId": 880, "altPositions": [{"nucleobaseCenter": [0.5409999999999999, 84.7515, -13.0688], "backboneCenter": [4.714636363636364, 84.68900000000001, -9.293636363636365], "baseNormal": [0.01898407133425256, -0.9928997141676381, 0.11742982006883294], "hydrogenFaceDir": [-0.7535705992125964, -0.10699523903776167, -0.6486010875920735]}]}, {"id": 881, "nbAbbrev": "T", "pair": -1, "prev": 880, "next": 882, "pdbId": 881, "altPositions": [{"nucleobaseCenter": [1.5033333333333332, 88.18044444444445, -13.921555555555555], "backboneCenter": [6.622909090909091, 87.79545454545456, -13.68990909090909], "baseNormal": [0.041260938900485426, -0.9807966893739936, 0.19061843833707307], "hydrogenFaceDir": [-0.7898328083774414, -0.1470306964425685, -0.5954377457923014]}]}, {"id": 882, "nbAbbrev": "G", "pair": -1, "prev": 881, "next": 883, "pdbId": 882, "altPositions": [{"nucleobaseCenter": [0.33736363636363637, 91.06981818181818, -16.587636363636364], "backboneCenter": [5.752727272727274, 91.01436363636363, -18.31690909090909], "baseNormal": [0.19140750954297114, -0.9767886343505652, 0.09616199402110676], "hydrogenFaceDir": [-0.9463013916164253, -0.15118424599789085, 0.2857568896577408]}]}, {"id": 883, "nbAbbrev": "C", "pair": -1, "prev": 882, "next": 884, "pdbId": 883, "altPositions": [{"nucleobaseCenter": [-0.40275, 94.376625, -17.589875], "backboneCenter": [2.613454545454546, 94.48254545454546, -21.744636363636364], "baseNormal": [0.2758970113504505, -0.9593560916776611, -0.05930201083312858], "hydrogenFaceDir": [-0.8884503222024575, -0.27483261394395125, 0.36759088575627774]}]}, {"id": 884, "nbAbbrev": "A", "pair": -1, "prev": 883, "next": 885, "pdbId": 884, "altPositions": [{"nucleobaseCenter": [-3.1884000000000006, 97.4819, -16.959], "backboneCenter": [-3.318636363636364, 96.62136363636364, -22.489727272727272], "baseNormal": [0.1579479721685877, -0.9868796813971913, 0.03348033054211585], "hydrogenFaceDir": [-0.006105232525414054, 0.03385628945911521, 0.9994080637056473]}]}, {"id": 885, "nbAbbrev": "T", "pair": -1, "prev": 884, "next": 886, "pdbId": 885, "altPositions": [{"nucleobaseCenter": [-4.4783333333333335, 100.81711111111112, -16.68766666666667], "backboneCenter": [-7.9049999999999985, 100.03572727272727, -20.823363636363634], "baseNormal": [0.1458570075558185, -0.9868767623947827, -0.06928195430307617], "hydrogenFaceDir": [0.06503814725360334, -0.055183882518210076, 0.9963557489732445]}]}, {"id": 886, "nbAbbrev": "A", "pair": -1, "prev": 885, "next": 887, "pdbId": 886, "altPositions": [{"nucleobaseCenter": [-5.8745, 104.24159999999999, -14.2626], "backboneCenter": [-11.101818181818182, 103.31290909090909, -16.38027272727273], "baseNormal": [0.0604948276128881, -0.9886396177492661, 0.13759390265804672], "hydrogenFaceDir": [0.8633503152332538, 0.12593558561159737, 0.4886373516866116]}]}, {"id": 887, "nbAbbrev": "T", "pair": -1, "prev": 886, "next": 888, "pdbId": 887, "altPositions": [{"nucleobaseCenter": [-6.310888888888888, 107.74744444444445, -13.744555555555555], "backboneCenter": [-11.497636363636365, 107.60254545454546, -12.818818181818182], "baseNormal": [-0.11248340837502104, -0.9883797567455951, 0.10223961705648439], "hydrogenFaceDir": [0.920627704586703, -0.0701013362207629, 0.3840969047095823]}]}, {"id": 888, "nbAbbrev": "C", "pair": -1, "prev": 887, "next": 889, "pdbId": 888, "altPositions": [{"nucleobaseCenter": [-5.369249999999999, 111.14762499999998, -12.205000000000002], "backboneCenter": [-8.655818181818182, 111.01672727272727, -8.600818181818182], "baseNormal": [-0.10131057302578407, -0.9948132710967077, 0.009095242880516429], "hydrogenFaceDir": [0.9295807867944477, -0.09206079992771361, -0.3569374874390265]}]}, {"id": 889, "nbAbbrev": "T", "pair": -1, "prev": 888, "next": 890, "pdbId": 889, "altPositions": [{"nucleobaseCenter": [-2.7146666666666666, 114.0018888888889, -11.477222222222222], "backboneCenter": [-3.733545454545455, 113.35199999999999, -6.408636363636364], "baseNormal": [-0.25192793784212025, -0.9676637871506685, -0.012613848415236625], "hydrogenFaceDir": [0.7185777362975384, -0.16887905861690408, -0.6746301953353213]}]}, {"id": 890, "nbAbbrev": "A", "pair": -1, "prev": 889, "next": 891, "pdbId": 890, "altPositions": [{"nucleobaseCenter": [-0.5671999999999999, 116.809, -12.0767], "backboneCenter": [1.7865454545454547, 115.35372727272728, -7.1680909090909095], "baseNormal": [-0.3498570883431184, -0.9247429361820058, 0.14983497494763548], "hydrogenFaceDir": [-0.44724879875906903, 0.022243927211009522, -0.8941329429736952]}]}, {"id": 891, "nbAbbrev": "A", "pair": -1, "prev": 890, "next": 892, "pdbId": 891, "altPositions": [{"nucleobaseCenter": [2.8241, 118.91480000000001, -13.168299999999999], "backboneCenter": [6.770181818181819, 117.33809090909091, -9.701545454545455], "baseNormal": [-0.29305387235606434, -0.952770343357056, 0.0796749691960615], "hydrogenFaceDir": [-0.7247391696639889, 0.16827571928276994, -0.6681589767821865]}]}, {"id": 892, "nbAbbrev": "C", "pair": -1, "prev": 891, "next": -1, "pdbId": 892, "altPositions": [{"nucleobaseCenter": [5.138, 121.34512500000001, -14.004875000000002], "backboneCenter": [8.829727272727274, 119.467, -15.119181818181818], "baseNormal": [-0.4983420898397471, -0.8576809864901905, 0.12664314788952113], "hydrogenFaceDir": [-0.8651319880266758, 0.5014607852622531, -0.009150089462745873]}]}]}, {"id": 932, "name": "B", "isScaffold": false, "naType": "DNA", "color": "#FF0000", "fivePrimeId": 894, "threePrimeId": 931, "pdbFileId": -1, "chainName": "B", "nucleotides": [{"id": 894, "nbAbbrev": "T", "pair": -1, "prev": -1, "next": 895, "pdbId": 894, "altPositions": [{"nucleobaseCenter": [-1.8197777777777777, 116.228, -17.81888888888889], "backboneCenter": [-0.47075000000000006, 114.555875, -21.88025], "baseNormal": [0.12745360920614685, 0.9499230635442388, -0.28530992069511857], "hydrogenFaceDir": [0.42667067683158905, 0.20964939283002, 0.8797722805465502]}]}, {"id": 895, "nbAbbrev": "A", "pair": -1, "prev": 894, "next": 896, "pdbId": 895, "altPositions": [{"nucleobaseCenter": [0.18599999999999997, 112.73479999999999, -16.2554], "backboneCenter": [4.0254545454545445, 112.44490909090909, -19.42109090909091], "baseNormal": [0.1261971752144045, 0.964046061323985, -0.23385778715624686], "hydrogenFaceDir": [-0.7697343345572111, 0.2485216080173945, 0.5880017555689913]}]}, {"id": 896, "nbAbbrev": "G", "pair": -1, "prev": 895, "next": 897, "pdbId": 896, "altPositions": [{"nucleobaseCenter": [-0.36527272727272736, 109.80127272727272, -14.383727272727272], "backboneCenter": [5.535181818181818, 109.49672727272727, -15.335818181818182], "baseNormal": [0.2009133269940362, 0.9700369651353037, -0.13660937488795216], "hydrogenFaceDir": [-0.9306536883921429, 0.2301757962414322, 0.2844342017175903]}]}, {"id": 897, "nbAbbrev": "A", "pair": -1, "prev": 896, "next": 898, "pdbId": 897, "altPositions": [{"nucleobaseCenter": [-0.7270999999999999, 107.0898, -12.0649], "backboneCenter": [4.3469999999999995, 107.72518181818181, -9.783636363636363], "baseNormal": [0.1325243997802088, 0.960121814779184, -0.24617754618978113], "hydrogenFaceDir": [-0.8873710658968538, 0.007732278997441756, -0.46099110975222435]}]}, {"id": 898, "nbAbbrev": "T", "pair": -1, "prev": 897, "next": 899, "pdbId": 898, "altPositions": [{"nucleobaseCenter": [-1.446777777777778, 104.22177777777779, -10.651111111111112], "backboneCenter": [-0.08172727272727279, 106.18972727272725, -6.004090909090909], "baseNormal": [0.2060885483731868, 0.952637678649895, -0.22362683972629926], "hydrogenFaceDir": [-0.7564757039434538, 0.004599195670863483, -0.6540056243966386]}]}, {"id": 899, "nbAbbrev": "A", "pair": -1, "prev": 898, "next": 900, "pdbId": 899, "altPositions": [{"nucleobaseCenter": [-3.2996000000000003, 100.9762, -10.842600000000001], "backboneCenter": [-4.4422727272727265, 102.73318181818182, -5.178909090909091], "baseNormal": [0.15884383041068598, 0.9817972332893261, -0.10412891167147502], "hydrogenFaceDir": [0.11168548237689704, -0.13405986949747892, -0.9846594865315415]}]}, {"id": 900, "nbAbbrev": "T", "pair": -1, "prev": 899, "next": 901, "pdbId": 900, "altPositions": [{"nucleobaseCenter": [-4.328111111111111, 97.65022222222223, -11.267444444444443], "backboneCenter": [-7.858545454545453, 98.53627272727273, -7.375363636363638], "baseNormal": [0.12430406499516193, 0.9881677120457623, 0.08985027710542716], "hydrogenFaceDir": [0.18073990052724723, 0.07766734681291551, -0.980459520631241]}]}, {"id": 901, "nbAbbrev": "G", "pair": -1, "prev": 900, "next": 902, "pdbId": 901, "altPositions": [{"nucleobaseCenter": [-5.145727272727273, 94.3469090909091, -14.464181818181817], "backboneCenter": [-10.470999999999998, 95.32799999999999, -11.948363636363636], "baseNormal": [0.13210421248315218, 0.9896863418619767, -0.055402362549487535], "hydrogenFaceDir": [0.9369406078849487, -0.1410129850302873, -0.3197774778639527]}]}, {"id": 902, "nbAbbrev": "C", "pair": -1, "prev": 901, "next": 903, "pdbId": 902, "altPositions": [{"nucleobaseCenter": [-5.303000000000001, 90.932125, -15.836625], "backboneCenter": [-10.273454545454545, 91.75190909090908, -17.04336363636364], "baseNormal": [0.060670569033225395, 0.9973711949698195, -0.03962046816556984], "hydrogenFaceDir": [0.962813643933449, -0.061378224684626656, -0.2631018825287214]}]}, {"id": 903, "nbAbbrev": "A", "pair": -1, "prev": 902, "next": 904, "pdbId": 903, "altPositions": [{"nucleobaseCenter": [-3.1227000000000005, 87.4349, -17.49], "backboneCenter": [-7.542636363636363, 88.14054545454546, -21.233818181818183], "baseNormal": [0.015522429787548265, 0.9976198565451458, -0.06718389688261268], "hydrogenFaceDir": [0.8025951308527549, 0.03037450808660237, 0.5957503211832504]}]}, {"id": 904, "nbAbbrev": "T", "pair": -1, "prev": 903, "next": 905, "pdbId": 904, "altPositions": [{"nucleobaseCenter": [-2.921, 83.85433333333334, -17.87411111111111], "backboneCenter": [-3.064363636363636, 84.46972727272727, -23.055363636363637], "baseNormal": [-0.2109863782558529, 0.963556979961302, -0.16444663133774848], "hydrogenFaceDir": [0.5781960078272799, 0.26049174262915253, 0.7731968886089905]}]}, {"id": 905, "nbAbbrev": "C", "pair": -1, "prev": 904, "next": 906, "pdbId": 905, "altPositions": [{"nucleobaseCenter": [-0.73875, 80.42224999999999, -17.538375], "backboneCenter": [1.5919090909090912, 81.03236363636364, -21.912909090909093], "baseNormal": [-0.1261947984235393, 0.9848044274602274, -0.11931099071575849], "hydrogenFaceDir": [-0.017505761596547, 0.13427099616320298, 0.9907900120107519]}]}, {"id": 906, "nbAbbrev": "T", "pair": -1, "prev": 905, "next": 907, "pdbId": 906, "altPositions": [{"nucleobaseCenter": [0.8173333333333334, 77.24144444444444, -15.963555555555555], "backboneCenter": [5.141090909090909, 77.51872727272729, -18.504545454545454], "baseNormal": [-0.020224111712296152, 0.9378490619865075, -0.3464536364890355], "hydrogenFaceDir": [-0.4362510598273479, 0.316627960367176, 0.8422777140072256]}]}, {"id": 907, "nbAbbrev": "C", "pair": -1, "prev": 906, "next": 908, "pdbId": 907, "altPositions": [{"nucleobaseCenter": [0.7781250000000001, 73.619625, -14.144124999999999], "backboneCenter": [5.931090909090909, 74.066, -13.673272727272728], "baseNormal": [0.09478651132099399, 0.9844707833653465, -0.14775924326963824], "hydrogenFaceDir": [-0.9070556838652147, 0.15782591566765483, 0.39030880942078944]}]}, {"id": 908, "nbAbbrev": "C", "pair": -1, "prev": 907, "next": 909, "pdbId": 908, "altPositions": [{"nucleobaseCenter": [-0.37625, 71.06575, -11.647375000000002], "backboneCenter": [4.0910909090909096, 71.09054545454546, -8.966545454545454], "baseNormal": [0.21376522264127518, 0.9715607855855186, -0.1018531761977801], "hydrogenFaceDir": [-0.9737610878278019, 0.22159949835377088, 0.051797742825078937]}]}, {"id": 909, "nbAbbrev": "C", "pair": -1, "prev": 908, "next": 910, "pdbId": 909, "altPositions": [{"nucleobaseCenter": [-2.7378750000000003, 67.92075, -10.569125], "backboneCenter": [-0.33109090909090916, 68.10300000000001, -5.827090909090909], "baseNormal": [0.1764426780911505, 0.9805828508128176, -0.08558769794678604], "hydrogenFaceDir": [-0.811490536619929, 0.10312728837321702, -0.5751937685415995]}]}, {"id": 910, "nbAbbrev": "C", "pair": -1, "prev": 909, "next": 911, "pdbId": 910, "altPositions": [{"nucleobaseCenter": [-5.6275, 64.681125, -10.799125], "backboneCenter": [-5.60109090909091, 65.0290909090909, -5.459727272727273], "baseNormal": [0.04648215562511371, 0.9989183532990135, 0.0012380027585159412], "hydrogenFaceDir": [-0.5554262724997427, 0.030658959842729847, -0.8310004115512839]}]}, {"id": 911, "nbAbbrev": "C", "pair": -1, "prev": 910, "next": 912, "pdbId": 911, "altPositions": [{"nucleobaseCenter": [-7.321875, 60.930875, -11.2865], "backboneCenter": [-10.49509090909091, 61.700545454545455, -7.3421818181818175], "baseNormal": [0.13581885821337147, 0.9896638959986271, -0.04602836853979107], "hydrogenFaceDir": [0.21314202106643704, -0.07269413301272389, -0.974313112855022]}]}, {"id": 912, "nbAbbrev": "T", "pair": -1, "prev": 911, "next": 913, "pdbId": 912, "altPositions": [{"nucleobaseCenter": [-8.131444444444444, 57.5508888888889, -13.083222222222222], "backboneCenter": [-13.227999999999998, 58.21072727272727, -11.623999999999999], "baseNormal": [0.07169302333469976, 0.9971989627770687, -0.021315230270133458], "hydrogenFaceDir": [0.5836284916998404, -0.05230292416345896, -0.8103346147117997]}]}, {"id": 913, "nbAbbrev": "A", "pair": -1, "prev": 912, "next": 914, "pdbId": 913, "altPositions": [{"nucleobaseCenter": [-7.542700000000001, 54.200599999999994, -15.884900000000002], "backboneCenter": [-13.189454545454549, 54.74136363636364, -16.66781818181818], "baseNormal": [8.091580851492665e-05, 0.9999528805355611, 0.009707222118913075], "hydrogenFaceDir": [0.9987154854146756, -0.017791183262165982, 0.04744315536577386]}]}, {"id": 914, "nbAbbrev": "C", "pair": -1, "prev": 913, "next": 915, "pdbId": 914, "altPositions": [{"nucleobaseCenter": [-6.8146249999999995, 50.905375, -17.229999999999997], "backboneCenter": [-10.712090909090909, 51.295545454545454, -20.847636363636365], "baseNormal": [-0.04347900592939025, 0.9967106093348085, 0.06839252358867136], "hydrogenFaceDir": [0.9824748948793298, 0.06138204743164237, 0.17599808290134722]}]}, {"id": 915, "nbAbbrev": "T", "pair": -1, "prev": 914, "next": 916, "pdbId": 915, "altPositions": [{"nucleobaseCenter": [-4.815666666666667, 47.19522222222221, -17.511777777777777], "backboneCenter": [-5.791090909090909, 47.803999999999995, -22.628363636363638], "baseNormal": [-0.08764808007583094, 0.9960026398717148, 0.017220784755522096], "hydrogenFaceDir": [0.7451445757900245, 0.0532769217579607, 0.6647714876397006]}]}, {"id": 916, "nbAbbrev": "G", "pair": -1, "prev": 915, "next": 917, "pdbId": 916, "altPositions": [{"nucleobaseCenter": [-2.0660909090909088, 43.729454545454544, -15.961272727272727], "backboneCenter": [-1.0372727272727271, 44.405272727272724, -21.90918181818182], "baseNormal": [0.021747197293096984, 0.9975096550711927, 0.06709357234225463], "hydrogenFaceDir": [-0.08162364610571832, -0.05639451912758761, 0.9950664493433475]}]}, {"id": 917, "nbAbbrev": "T", "pair": -1, "prev": 916, "next": 918, "pdbId": 917, "altPositions": [{"nucleobaseCenter": [-0.9367777777777779, 40.132777777777775, -15.590222222222224], "backboneCenter": [2.8937272727272725, 40.93681818181818, -18.789272727272728], "baseNormal": [-0.06781891521862841, 0.9975923220171221, -0.014496682070565666], "hydrogenFaceDir": [-0.3578443269978308, -0.014204507636554363, 0.9336732134951032]}]}, {"id": 918, "nbAbbrev": "A", "pair": -1, "prev": 917, "next": 919, "pdbId": 918, "altPositions": [{"nucleobaseCenter": [-0.6592000000000002, 36.934799999999996, -12.561700000000002], "backboneCenter": [4.936818181818182, 37.497181818181815, -14.137272727272727], "baseNormal": [-0.018905416988226623, 0.9995895153139559, 0.021526404319159233], "hydrogenFaceDir": [-0.9450001504712569, -0.02731758808180392, 0.3259270853898075]}]}, {"id": 919, "nbAbbrev": "C", "pair": -1, "prev": 918, "next": 920, "pdbId": 919, "altPositions": [{"nucleobaseCenter": [-1.0398749999999999, 33.42137499999999, -10.692874999999999], "backboneCenter": [4.02, 34.074090909090906, -9.26118181818182], "baseNormal": [0.05576423868972273, 0.9957370107681781, -0.0734721380511613], "hydrogenFaceDir": [-0.9714529292436799, 0.07080141585682727, 0.226420771521834]}]}, {"id": 920, "nbAbbrev": "A", "pair": -1, "prev": 919, "next": 921, "pdbId": 920, "altPositions": [{"nucleobaseCenter": [-3.042, 30.209600000000002, -9.4505], "backboneCenter": [0.9979999999999998, 30.795818181818177, -5.168727272727273], "baseNormal": [0.15637347521903902, 0.9869174296026806, -0.039259691725213694], "hydrogenFaceDir": [-0.7329248173462343, 0.08223872097592366, -0.6753206681941797]}]}, {"id": 921, "nbAbbrev": "C", "pair": -1, "prev": 920, "next": 922, "pdbId": 921, "altPositions": [{"nucleobaseCenter": [-4.737875, 27.09075, -8.961], "backboneCenter": [-3.456363636363636, 26.962545454545452, -3.7614545454545447], "baseNormal": [0.18097231447412698, 0.9796937175967805, 0.08630898617917715], "hydrogenFaceDir": [-0.6971572183737816, 0.18678956209502437, -0.6921571153731503]}]}, {"id": 922, "nbAbbrev": "C", "pair": -1, "prev": 921, "next": 923, "pdbId": 922, "altPositions": [{"nucleobaseCenter": [-6.202749999999998, 23.89275, -9.577625], "backboneCenter": [-8.34009090909091, 23.830090909090906, -4.950181818181818], "baseNormal": [0.04262543652347143, 0.971459010104249, 0.23334623169971347], "hydrogenFaceDir": [-0.11280398810543427, 0.23454648556946153, -0.9655377809151351]}]}, {"id": 923, "nbAbbrev": "A", "pair": -1, "prev": 922, "next": 924, "pdbId": 923, "altPositions": [{"nucleobaseCenter": [-7.6489, 20.6541, -11.513000000000002], "backboneCenter": [-11.942272727272728, 20.72590909090909, -7.859909090909091], "baseNormal": [0.01731137021565749, 0.9978873137784752, 0.06261968908606665], "hydrogenFaceDir": [0.6792188497673651, 0.03182392867338185, -0.7332455193756653]}]}, {"id": 924, "nbAbbrev": "C", "pair": -1, "prev": 923, "next": 925, "pdbId": 924, "altPositions": [{"nucleobaseCenter": [-8.713874999999998, 17.276875, -12.75825], "backboneCenter": [-13.594090909090909, 17.510363636363635, -12.21672727272727], "baseNormal": [-0.01425203858614578, 0.9868684157019586, 0.16089626933538675], "hydrogenFaceDir": [0.8194128612130039, 0.10169577996459735, -0.5641103892112876]}]}, {"id": 925, "nbAbbrev": "C", "pair": -1, "prev": 924, "next": 926, "pdbId": 925, "altPositions": [{"nucleobaseCenter": [-7.8786249999999995, 13.919, -14.828375], "backboneCenter": [-12.331999999999999, 14.155818181818182, -16.908545454545454], "baseNormal": [-0.21058974520768356, 0.9767936909101925, 0.03906462096841997], "hydrogenFaceDir": [0.9736864957274894, 0.21697052235924602, -0.06970222711705573]}]}, {"id": 926, "nbAbbrev": "A", "pair": -1, "prev": 925, "next": 927, "pdbId": 926, "altPositions": [{"nucleobaseCenter": [-5.877800000000001, 10.943699999999998, -15.807700000000002], "backboneCenter": [-8.904272727272728, 10.796454545454544, -20.336727272727273], "baseNormal": [-0.24109432661267377, 0.9683797980756115, 0.06414119077643737], "hydrogenFaceDir": [0.5400064109831669, 0.07706475923214864, 0.8381253480127956]}]}, {"id": 927, "nbAbbrev": "A", "pair": -1, "prev": 926, "next": 928, "pdbId": 927, "altPositions": [{"nucleobaseCenter": [-2.8026999999999993, 8.395900000000001, -16.2239], "backboneCenter": [-2.809272727272728, 8.613727272727273, -21.90581818181818], "baseNormal": [-0.20947561945732546, 0.976733428898808, -0.045954039262583804], "hydrogenFaceDir": [0.03993185492118412, 0.06045239147790386, 0.9973720245360584]}]}, {"id": 928, "nbAbbrev": "A", "pair": -1, "prev": 927, "next": 929, "pdbId": 928, "altPositions": [{"nucleobaseCenter": [-1.6443, 5.16, -15.473099999999999], "backboneCenter": [2.5298181818181815, 6.740272727272726, -18.84781818181818], "baseNormal": [-0.2851616317187939, 0.9483422090769399, -0.1390320045117119], "hydrogenFaceDir": [-0.75450548401823, -0.12207687551387514, 0.6448400662576623]}]}, {"id": 929, "nbAbbrev": "A", "pair": -1, "prev": 928, "next": 930, "pdbId": 929, "altPositions": [{"nucleobaseCenter": [-0.4911, 1.8288999999999997, -14.372600000000002], "backboneCenter": [5.035454545454545, 4.092, -14.74490909090909], "baseNormal": [-0.2573642963055447, 0.9344031431536142, -0.24628110981518359], "hydrogenFaceDir": [-0.965898545942922, -0.23957544981856868, 0.09820184718007828]}]}, {"id": 930, "nbAbbrev": "G", "pair": -1, "prev": 929, "next": 931, "pdbId": 930, "altPositions": [{"nucleobaseCenter": [0.14009090909090907, -0.966, -11.112363636363638], "backboneCenter": [4.712545454545455, 0.9498181818181819, -8.745272727272727], "baseNormal": [-0.2275043701452201, 0.9733389823133604, -0.029205942443598], "hydrogenFaceDir": [-0.8455836688401226, -0.2142764769610245, -0.4889517874106292]}]}, {"id": 931, "nbAbbrev": "T", "pair": -1, "prev": 930, "next": -1, "pdbId": 931, "altPositions": [{"nucleobaseCenter": [1.298888888888889, -4.341222222222222, -10.41711111111111], "backboneCenter": [2.250090909090909, -3.0392727272727273, -5.219181818181817], "baseNormal": [-0.26967167850228296, 0.9623286635128947, -0.034651539579754684], "hydrogenFaceDir": [-0.6902634290961016, -0.21868298514243106, -0.6897203422124699]}]}]}], "aaChains": [{"id": 854, "color": "#0000FF", "nTerm": 0, "cTerm": 853, "pdbFileId": -1, "chainName": "A", "aminoAcids": [{"id": 0, "secondary": "NULL", "aaAbbrev": "LYS", "prev": -1, "next": 1, "pdbId": 0, "altPositions": [[31.98, 99.76, -10.04]]}, {"id": 1, "secondary": "NULL", "aaAbbrev": "PRO", "prev": 0, "next": 2, "pdbId": 1, "altPositions": [[29.539, 98.507, -12.424]]}, {"id": 2, "secondary": "NULL", "aaAbbrev": "LYS", "prev": 1, "next": 3, "pdbId": 2, "altPositions": [[27.817, 95.375, -11.896]]}, {"id": 3, "secondary": "NULL", "aaAbbrev": "VAL", "prev": 2, "next": 4, "pdbId": 3, "altPositions": [[27.662, 95.399, -15.605]]}, {"id": 4, "secondary": "NULL", "aaAbbrev": "ARG", "prev": 3, "next": 5, "pdbId": 4, "altPositions": [[24.871, 94.682, -18.137]]}, {"id": 5, "secondary": "NULL", "aaAbbrev": "GLU", "prev": 4, "next": 6, "pdbId": 5, "altPositions": [[17.84, 106.724, -14.348]]}, {"id": 6, "secondary": "NULL", "aaAbbrev": "LEU", "prev": 5, "next": 7, "pdbId": 6, "altPositions": [[19.972, 103.966, -9.912]]}, {"id": 7, "secondary": "NULL", "aaAbbrev": "VAL", "prev": 6, "next": 8, "pdbId": 7, "altPositions": [[19.53, 106.757, -7.599]]}, {"id": 8, "secondary": "NULL", "aaAbbrev": "ALA", "prev": 7, "next": 9, "pdbId": 8, "altPositions": [[20.549, 108.283, -1.58]]}, {"id": 9, "secondary": "NULL", "aaAbbrev": "HIS", "prev": 8, "next": 10, "pdbId": 9, "altPositions": [[22.979, 105.67, -2.55]]}, {"id": 10, "secondary": "NULL", "aaAbbrev": "ILE", "prev": 9, "next": 11, "pdbId": 10, "altPositions": [[23.605, 104.408, -5.998]]}, {"id": 11, "secondary": "NULL", "aaAbbrev": "VAL", "prev": 10, "next": 12, "pdbId": 11, "altPositions": [[21.856, 101.107, -6.125]]}, {"id": 12, "secondary": "NULL", "aaAbbrev": "ALA", "prev": 11, "next": 13, "pdbId": 12, "altPositions": [[24.662, 98.975, -4.715]]}, {"id": 13, "secondary": "NULL", "aaAbbrev": "LEU", "prev": 12, "next": 14, "pdbId": 13, "altPositions": [[24.155, 100.306, -1.195]]}, {"id": 14, "secondary": "NULL", "aaAbbrev": "SER", "prev": 13, "next": 15, "pdbId": 14, "altPositions": [[23.677, 97.785, 1.603]]}, {"id": 15, "secondary": "NULL", "aaAbbrev": "GLN", "prev": 14, "next": 16, "pdbId": 15, "altPositions": [[25.367, 95.09, -0.483]]}, {"id": 16, "secondary": "NULL", "aaAbbrev": "HIS", "prev": 15, "next": 17, "pdbId": 16, "altPositions": [[22.731, 92.356, -0.262]]}, {"id": 17, "secondary": "NULL", "aaAbbrev": "PRO", "prev": 16, "next": 18, "pdbId": 17, "altPositions": [[22.148, 91.246, -3.809]]}, {"id": 18, "secondary": "NULL", "aaAbbrev": "ALA", "prev": 17, "next": 19, "pdbId": 18, "altPositions": [[22.085, 92.026, -7.085]]}, {"id": 19, "secondary": "NULL", "aaAbbrev": "ALA", "prev": 18, "next": 20, "pdbId": 19, "altPositions": [[18.76, 90.912, -7.323]]}, {"id": 20, "secondary": "NULL", "aaAbbrev": "LEU", "prev": 19, "next": 21, "pdbId": 20, "altPositions": [[17.624, 94.415, -8.539]]}, {"id": 21, "secondary": "NULL", "aaAbbrev": "GLY", "prev": 20, "next": 22, "pdbId": 21, "altPositions": [[15.888, 96.319, -9.766]]}, {"id": 22, "secondary": "NULL", "aaAbbrev": "THR", "prev": 21, "next": 23, "pdbId": 22, "altPositions": [[13.813, 96.621, -7.815]]}, {"id": 23, "secondary": "NULL", "aaAbbrev": "VAL", "prev": 22, "next": 24, "pdbId": 23, "altPositions": [[12.106, 99.469, -9.654]]}, {"id": 24, "secondary": "NULL", "aaAbbrev": "ALA", "prev": 23, "next": 25, "pdbId": 24, "altPositions": [[9.636, 101.014, -7.347]]}, {"id": 25, "secondary": "NULL", "aaAbbrev": "VAL", "prev": 24, "next": 26, "pdbId": 25, "altPositions": [[12.571, 103.155, -7.65]]}, {"id": 26, "secondary": "NULL", "aaAbbrev": "THR", "prev": 25, "next": 27, "pdbId": 26, "altPositions": [[12.323, 102.929, -4.037]]}, {"id": 27, "secondary": "NULL", "aaAbbrev": "TYR", "prev": 26, "next": 28, "pdbId": 27, "altPositions": [[14.589, 101.339, -1.83]]}, {"id": 28, "secondary": "NULL", "aaAbbrev": "GLN", "prev": 27, "next": 29, "pdbId": 28, "altPositions": [[15.756, 101.838, 1.705]]}, {"id": 29, "secondary": "NULL", "aaAbbrev": "HIS", "prev": 28, "next": 30, "pdbId": 29, "altPositions": [[16.384, 99.203, 4.161]]}, {"id": 30, "secondary": "NULL", "aaAbbrev": "ILE", "prev": 29, "next": 31, "pdbId": 30, "altPositions": [[15.523, 100.156, 6.624]]}, {"id": 31, "secondary": "NULL", "aaAbbrev": "ILE", "prev": 30, "next": 32, "pdbId": 31, "altPositions": [[15.24, 96.631, 7.892]]}, {"id": 32, "secondary": "NULL", "aaAbbrev": "THR", "prev": 31, "next": 33, "pdbId": 32, "altPositions": [[13.658, 95.431, 10.868]]}, {"id": 33, "secondary": "NULL", "aaAbbrev": "ALA", "prev": 32, "next": 34, "pdbId": 33, "altPositions": [[13.572, 92.046, 9.726]]}, {"id": 34, "secondary": "NULL", "aaAbbrev": "LEU", "prev": 33, "next": 35, "pdbId": 34, "altPositions": [[11.151, 89.815, 11.332]]}, {"id": 35, "secondary": "NULL", "aaAbbrev": "ALA", "prev": 34, "next": 36, "pdbId": 35, "altPositions": [[11.895, 86.824, 6.072]]}, {"id": 36, "secondary": "NULL", "aaAbbrev": "THR", "prev": 35, "next": 37, "pdbId": 36, "altPositions": [[14.082, 85.894, 3.102]]}, {"id": 37, "secondary": "NULL", "aaAbbrev": "HIS", "prev": 36, "next": 38, "pdbId": 37, "altPositions": [[15.476, 88.571, 0.867]]}, {"id": 38, "secondary": "NULL", "aaAbbrev": "GLU", "prev": 37, "next": 39, "pdbId": 38, "altPositions": [[13.503, 86.971, -1.979]]}, {"id": 39, "secondary": "NULL", "aaAbbrev": "ASP", "prev": 38, "next": 40, "pdbId": 39, "altPositions": [[10.217, 87.937, -0.267]]}, {"id": 40, "secondary": "NULL", "aaAbbrev": "ILE", "prev": 39, "next": 41, "pdbId": 40, "altPositions": [[10.686, 91.6, 0.813]]}, {"id": 41, "secondary": "NULL", "aaAbbrev": "VAL", "prev": 40, "next": 42, "pdbId": 41, "altPositions": [[12.423, 92.265, -2.538]]}, {"id": 42, "secondary": "NULL", "aaAbbrev": "GLY", "prev": 41, "next": 43, "pdbId": 42, "altPositions": [[9.512, 90.487, -4.201]]}, {"id": 43, "secondary": "NULL", "aaAbbrev": "VAL", "prev": 42, "next": 44, "pdbId": 43, "altPositions": [[7.322, 93.128, -2.512]]}, {"id": 44, "secondary": "NULL", "aaAbbrev": "GLY", "prev": 43, "next": 45, "pdbId": 44, "altPositions": [[9.172, 96.396, -3.05]]}, {"id": 45, "secondary": "NULL", "aaAbbrev": "LYS", "prev": 44, "next": 46, "pdbId": 45, "altPositions": [[9.146, 95.265, -6.723]]}, {"id": 46, "secondary": "NULL", "aaAbbrev": "GLN", "prev": 45, "next": 47, "pdbId": 46, "altPositions": [[5.462, 96.302, -6.871]]}, {"id": 47, "secondary": "NULL", "aaAbbrev": "TRP", "prev": 46, "next": 48, "pdbId": 47, "altPositions": [[3.523, 99.495, -7.336]]}, {"id": 48, "secondary": "NULL", "aaAbbrev": "SER", "prev": 47, "next": 49, "pdbId": 48, "altPositions": [[3.293, 100.621, -3.634]]}, {"id": 49, "secondary": "NULL", "aaAbbrev": "GLY", "prev": 48, "next": 50, "pdbId": 49, "altPositions": [[6.354, 98.61, -2.533]]}, {"id": 50, "secondary": "NULL", "aaAbbrev": "ALA", "prev": 49, "next": 51, "pdbId": 50, "altPositions": [[7.79, 100.691, 0.275]]}, {"id": 51, "secondary": "NULL", "aaAbbrev": "ARG", "prev": 50, "next": 52, "pdbId": 51, "altPositions": [[4.444, 101.794, 1.678]]}, {"id": 52, "secondary": "NULL", "aaAbbrev": "ALA", "prev": 51, "next": 53, "pdbId": 52, "altPositions": [[3.543, 98.154, 1.653]]}, {"id": 53, "secondary": "NULL", "aaAbbrev": "LEU", "prev": 52, "next": 54, "pdbId": 53, "altPositions": [[6.739, 97.204, 3.617]]}, {"id": 54, "secondary": "NULL", "aaAbbrev": "GLU", "prev": 53, "next": 55, "pdbId": 54, "altPositions": [[5.981, 99.861, 6.283]]}, {"id": 55, "secondary": "NULL", "aaAbbrev": "ALA", "prev": 54, "next": 56, "pdbId": 55, "altPositions": [[2.247, 99.082, 6.605]]}, {"id": 56, "secondary": "NULL", "aaAbbrev": "LEU", "prev": 55, "next": 57, "pdbId": 56, "altPositions": [[3.351, 95.432, 7.043]]}, {"id": 57, "secondary": "NULL", "aaAbbrev": "LEU", "prev": 56, "next": 58, "pdbId": 57, "altPositions": [[5.392, 96.812, 9.963]]}, {"id": 58, "secondary": "NULL", "aaAbbrev": "THR", "prev": 57, "next": 59, "pdbId": 58, "altPositions": [[2.228, 98.207, 11.611]]}, {"id": 59, "secondary": "NULL", "aaAbbrev": "ASP", "prev": 58, "next": 60, "pdbId": 59, "altPositions": [[0.283, 94.88, 11.186]]}, {"id": 60, "secondary": "NULL", "aaAbbrev": "ALA", "prev": 59, "next": 61, "pdbId": 60, "altPositions": [[3.385, 92.664, 11.942]]}, {"id": 61, "secondary": "NULL", "aaAbbrev": "GLY", "prev": 60, "next": 62, "pdbId": 61, "altPositions": [[4.176, 94.352, 15.264]]}, {"id": 62, "secondary": "NULL", "aaAbbrev": "GLU", "prev": 61, "next": 63, "pdbId": 62, "altPositions": [[0.38, 94.315, 15.555]]}, {"id": 63, "secondary": "NULL", "aaAbbrev": "LEU", "prev": 62, "next": 64, "pdbId": 63, "altPositions": [[0.939, 90.558, 15.147]]}, {"id": 64, "secondary": "NULL", "aaAbbrev": "ARG", "prev": 63, "next": 65, "pdbId": 64, "altPositions": [[3.831, 89.39, 17.387]]}, {"id": 65, "secondary": "NULL", "aaAbbrev": "GLY", "prev": 64, "next": 66, "pdbId": 65, "altPositions": [[2.305, 90.476, 20.652]]}, {"id": 66, "secondary": "NULL", "aaAbbrev": "PRO", "prev": 65, "next": 67, "pdbId": 66, "altPositions": [[-1.499, 89.776, 20.477]]}, {"id": 67, "secondary": "NULL", "aaAbbrev": "PRO", "prev": 66, "next": 68, "pdbId": 67, "altPositions": [[-3.805, 87.285, 18.65]]}, {"id": 68, "secondary": "NULL", "aaAbbrev": "LEU", "prev": 67, "next": 69, "pdbId": 68, "altPositions": [[-3.503, 88.347, 15.159]]}, {"id": 69, "secondary": "NULL", "aaAbbrev": "GLN", "prev": 68, "next": 70, "pdbId": 69, "altPositions": [[-5.497, 85.964, 12.946]]}, {"id": 70, "secondary": "NULL", "aaAbbrev": "LEU", "prev": 69, "next": 71, "pdbId": 70, "altPositions": [[-2.504, 85.22, 10.608]]}, {"id": 71, "secondary": "NULL", "aaAbbrev": "ASP", "prev": 70, "next": 72, "pdbId": 71, "altPositions": [[0.599, 83.305, 9.59]]}, {"id": 72, "secondary": "NULL", "aaAbbrev": "THR", "prev": 71, "next": 73, "pdbId": 72, "altPositions": [[3.856, 85.066, 8.343]]}, {"id": 73, "secondary": "NULL", "aaAbbrev": "GLY", "prev": 72, "next": 74, "pdbId": 73, "altPositions": [[4.938, 84.658, 4.643]]}, {"id": 74, "secondary": "NULL", "aaAbbrev": "GLN", "prev": 73, "next": 75, "pdbId": 74, "altPositions": [[1.166, 84.759, 4.55]]}, {"id": 75, "secondary": "NULL", "aaAbbrev": "LEU", "prev": 74, "next": 76, "pdbId": 75, "altPositions": [[1.541, 88.503, 5.502]]}, {"id": 76, "secondary": "NULL", "aaAbbrev": "VAL", "prev": 75, "next": 77, "pdbId": 76, "altPositions": [[4.316, 88.739, 2.912]]}, {"id": 77, "secondary": "NULL", "aaAbbrev": "LYS", "prev": 76, "next": 78, "pdbId": 77, "altPositions": [[1.775, 87.298, 0.436]]}, {"id": 78, "secondary": "NULL", "aaAbbrev": "ILE", "prev": 77, "next": 79, "pdbId": 78, "altPositions": [[-0.805, 89.931, 1.51]]}, {"id": 79, "secondary": "NULL", "aaAbbrev": "ALA", "prev": 78, "next": 80, "pdbId": 79, "altPositions": [[1.745, 92.641, 0.831]]}, {"id": 80, "secondary": "NULL", "aaAbbrev": "LYS", "prev": 79, "next": 81, "pdbId": 80, "altPositions": [[3.138, 91.085, -2.334]]}, {"id": 81, "secondary": "NULL", "aaAbbrev": "ARG", "prev": 80, "next": 82, "pdbId": 81, "altPositions": [[-0.089, 91.001, -4.261]]}, {"id": 82, "secondary": "NULL", "aaAbbrev": "GLY", "prev": 81, "next": 83, "pdbId": 82, "altPositions": [[-2.513, 92.972, -2.164]]}, {"id": 83, "secondary": "NULL", "aaAbbrev": "GLY", "prev": 82, "next": 84, "pdbId": 83, "altPositions": [[-0.383, 96.088, -1.944]]}, {"id": 84, "secondary": "NULL", "aaAbbrev": "VAL", "prev": 83, "next": 85, "pdbId": 84, "altPositions": [[-0.278, 98.697, 0.828]]}, {"id": 85, "secondary": "NULL", "aaAbbrev": "THR", "prev": 84, "next": 86, "pdbId": 85, "altPositions": [[-3.938, 99.011, 0.001]]}, {"id": 86, "secondary": "NULL", "aaAbbrev": "ALA", "prev": 85, "next": 87, "pdbId": 86, "altPositions": [[-5.16, 95.553, 0.96]]}, {"id": 87, "secondary": "NULL", "aaAbbrev": "MET", "prev": 86, "next": 88, "pdbId": 87, "altPositions": [[-2.841, 95.54, 3.918]]}, {"id": 88, "secondary": "NULL", "aaAbbrev": "GLU", "prev": 87, "next": 89, "pdbId": 88, "altPositions": [[-4.573, 98.663, 5.251]]}, {"id": 89, "secondary": "NULL", "aaAbbrev": "ALA", "prev": 88, "next": 90, "pdbId": 89, "altPositions": [[-8.058, 97.183, 4.697]]}, {"id": 90, "secondary": "NULL", "aaAbbrev": "VAL", "prev": 89, "next": 91, "pdbId": 90, "altPositions": [[-6.883, 94.25, 6.829]]}, {"id": 91, "secondary": "NULL", "aaAbbrev": "HIS", "prev": 90, "next": 92, "pdbId": 91, "altPositions": [[-5.413, 95.663, 10.086]]}, {"id": 92, "secondary": "NULL", "aaAbbrev": "ALA", "prev": 91, "next": 93, "pdbId": 92, "altPositions": [[-8.412, 97.849, 9.94]]}, {"id": 93, "secondary": "NULL", "aaAbbrev": "SER", "prev": 92, "next": 94, "pdbId": 93, "altPositions": [[-11.194, 95.317, 9.142]]}, {"id": 94, "secondary": "NULL", "aaAbbrev": "ARG", "prev": 93, "next": 95, "pdbId": 94, "altPositions": [[-9.743, 92.364, 11.01]]}, {"id": 95, "secondary": "NULL", "aaAbbrev": "ASN", "prev": 94, "next": 96, "pdbId": 95, "altPositions": [[-12.144, 92.2, 13.943]]}, {"id": 96, "secondary": "NULL", "aaAbbrev": "ALA", "prev": 95, "next": 97, "pdbId": 96, "altPositions": [[-15.117, 92.584, 11.572]]}, {"id": 97, "secondary": "NULL", "aaAbbrev": "LEU", "prev": 96, "next": 98, "pdbId": 97, "altPositions": [[-13.848, 89.472, 9.792]]}, {"id": 98, "secondary": "NULL", "aaAbbrev": "THR", "prev": 97, "next": 99, "pdbId": 98, "altPositions": [[-12.965, 87.627, 13.037]]}, {"id": 99, "secondary": "NULL", "aaAbbrev": "PRO", "prev": 98, "next": 100, "pdbId": 99, "altPositions": [[-18.805, 88.868, 12.168]]}, {"id": 100, "secondary": "NULL", "aaAbbrev": "LEU", "prev": 99, "next": 101, "pdbId": 100, "altPositions": [[-18.04, 86.378, 10.995]]}, {"id": 101, "secondary": "NULL", "aaAbbrev": "ASN", "prev": 100, "next": 102, "pdbId": 101, "altPositions": [[-17.027, 85.98, 7.551]]}, {"id": 102, "secondary": "NULL", "aaAbbrev": "LEU", "prev": 101, "next": 103, "pdbId": 102, "altPositions": [[-14.295, 83.545, 6.834]]}, {"id": 103, "secondary": "NULL", "aaAbbrev": "THR", "prev": 102, "next": 104, "pdbId": 103, "altPositions": [[-11.155, 81.736, 7.991]]}, {"id": 104, "secondary": "NULL", "aaAbbrev": "PRO", "prev": 103, "next": 105, "pdbId": 104, "altPositions": [[-7.703, 83.427, 7.729]]}, {"id": 105, "secondary": "NULL", "aaAbbrev": "ALA", "prev": 104, "next": 106, "pdbId": 105, "altPositions": [[-7.403, 80.719, 4.996]]}, {"id": 106, "secondary": "NULL", "aaAbbrev": "GLN", "prev": 105, "next": 107, "pdbId": 106, "altPositions": [[-9.847, 82.608, 2.889]]}, {"id": 107, "secondary": "NULL", "aaAbbrev": "VAL", "prev": 106, "next": 108, "pdbId": 107, "altPositions": [[-9.074, 86.132, 4.009]]}, {"id": 108, "secondary": "NULL", "aaAbbrev": "VAL", "prev": 107, "next": 109, "pdbId": 108, "altPositions": [[-5.464, 85.994, 2.89]]}, {"id": 109, "secondary": "NULL", "aaAbbrev": "ALA", "prev": 108, "next": 110, "pdbId": 109, "altPositions": [[-7.062, 84.463, -0.219]]}, {"id": 110, "secondary": "NULL", "aaAbbrev": "ILE", "prev": 109, "next": 111, "pdbId": 110, "altPositions": [[-8.987, 87.519, -1.276]]}, {"id": 111, "secondary": "NULL", "aaAbbrev": "ALA", "prev": 110, "next": 112, "pdbId": 111, "altPositions": [[-6.943, 90.364, 0.08]]}, {"id": 112, "secondary": "NULL", "aaAbbrev": "SER", "prev": 111, "next": 113, "pdbId": 112, "altPositions": [[-4.003, 88.778, -1.847]]}, {"id": 113, "secondary": "NULL", "aaAbbrev": "ASN", "prev": 112, "next": 114, "pdbId": 113, "altPositions": [[-4.621, 90.238, -5.292]]}, {"id": 114, "secondary": "NULL", "aaAbbrev": "ASN", "prev": 113, "next": 115, "pdbId": 114, "altPositions": [[-5.127, 93.454, -7.143]]}, {"id": 115, "secondary": "NULL", "aaAbbrev": "GLY", "prev": 114, "next": 116, "pdbId": 115, "altPositions": [[-8.616, 94.116, -6.131]]}, {"id": 116, "secondary": "NULL", "aaAbbrev": "GLY", "prev": 115, "next": 117, "pdbId": 116, "altPositions": [[-7.315, 93.516, -2.674]]}, {"id": 117, "secondary": "NULL", "aaAbbrev": "LYS", "prev": 116, "next": 118, "pdbId": 117, "altPositions": [[-9.125, 96.026, -0.545]]}, {"id": 118, "secondary": "NULL", "aaAbbrev": "GLN", "prev": 117, "next": 119, "pdbId": 118, "altPositions": [[-12.163, 96.177, -2.827]]}, {"id": 119, "secondary": "NULL", "aaAbbrev": "ALA", "prev": 118, "next": 120, "pdbId": 119, "altPositions": [[-12.604, 92.437, -3.205]]}, {"id": 120, "secondary": "NULL", "aaAbbrev": "LEU", "prev": 119, "next": 121, "pdbId": 120, "altPositions": [[-12.392, 92.446, 0.575]]}, {"id": 121, "secondary": "NULL", "aaAbbrev": "GLU", "prev": 120, "next": 122, "pdbId": 121, "altPositions": [[-14.75, 95.369, 1.348]]}, {"id": 122, "secondary": "NULL", "aaAbbrev": "THR", "prev": 121, "next": 123, "pdbId": 122, "altPositions": [[-17.205, 93.976, -1.175]]}, {"id": 123, "secondary": "NULL", "aaAbbrev": "VAL", "prev": 122, "next": 124, "pdbId": 123, "altPositions": [[-17.371, 90.451, 0.241]]}, {"id": 124, "secondary": "NULL", "aaAbbrev": "GLN", "prev": 123, "next": 125, "pdbId": 124, "altPositions": [[-18.317, 91.853, 3.632]]}, {"id": 125, "secondary": "NULL", "aaAbbrev": "ARG", "prev": 124, "next": 126, "pdbId": 125, "altPositions": [[-21.122, 93.594, 1.708]]}, {"id": 126, "secondary": "NULL", "aaAbbrev": "LEU", "prev": 125, "next": 127, "pdbId": 126, "altPositions": [[-22.376, 90.723, -0.47]]}, {"id": 127, "secondary": "NULL", "aaAbbrev": "LEU", "prev": 126, "next": 128, "pdbId": 127, "altPositions": [[-21.525, 87.402, 1.184]]}, {"id": 128, "secondary": "NULL", "aaAbbrev": "PRO", "prev": 127, "next": 129, "pdbId": 128, "altPositions": [[-24.81, 87.25, 3.225]]}, {"id": 129, "secondary": "NULL", "aaAbbrev": "VAL", "prev": 128, "next": 130, "pdbId": 129, "altPositions": [[-27.02, 88.317, 0.271]]}, {"id": 130, "secondary": "NULL", "aaAbbrev": "LEU", "prev": 129, "next": 131, "pdbId": 130, "altPositions": [[-25.298, 85.514, -1.707]]}, {"id": 131, "secondary": "NULL", "aaAbbrev": "CYS", "prev": 130, "next": 132, "pdbId": 131, "altPositions": [[-25.822, 82.779, 0.909]]}, {"id": 132, "secondary": "NULL", "aaAbbrev": "GLN", "prev": 131, "next": 133, "pdbId": 132, "altPositions": [[-29.39, 84.147, 1.425]]}, {"id": 133, "secondary": "NULL", "aaAbbrev": "ALA", "prev": 132, "next": 134, "pdbId": 133, "altPositions": [[-31.189, 85.125, -1.794]]}, {"id": 134, "secondary": "NULL", "aaAbbrev": "HIS", "prev": 133, "next": 135, "pdbId": 134, "altPositions": [[-29.247, 82.629, -3.85]]}, {"id": 135, "secondary": "NULL", "aaAbbrev": "GLY", "prev": 134, "next": 136, "pdbId": 135, "altPositions": [[-27.956, 80.163, -1.256]]}, {"id": 136, "secondary": "NULL", "aaAbbrev": "LEU", "prev": 135, "next": 137, "pdbId": 136, "altPositions": [[-24.25, 79.908, -2.036]]}, {"id": 137, "secondary": "NULL", "aaAbbrev": "THR", "prev": 136, "next": 138, "pdbId": 137, "altPositions": [[-21.351, 79.357, 0.401]]}, {"id": 138, "secondary": "NULL", "aaAbbrev": "PRO", "prev": 137, "next": 139, "pdbId": 138, "altPositions": [[-18.586, 81.063, 2.357]]}, {"id": 139, "secondary": "NULL", "aaAbbrev": "ALA", "prev": 138, "next": 140, "pdbId": 139, "altPositions": [[-16.648, 78.545, 0.099]]}, {"id": 140, "secondary": "NULL", "aaAbbrev": "GLN", "prev": 139, "next": 141, "pdbId": 140, "altPositions": [[-17.761, 79.556, -3.448]]}, {"id": 141, "secondary": "NULL", "aaAbbrev": "VAL", "prev": 140, "next": 142, "pdbId": 141, "altPositions": [[-18.138, 83.242, -2.874]]}, {"id": 142, "secondary": "NULL", "aaAbbrev": "VAL", "prev": 141, "next": 143, "pdbId": 142, "altPositions": [[-14.649, 83.637, -1.443]]}, {"id": 143, "secondary": "NULL", "aaAbbrev": "ALA", "prev": 142, "next": 144, "pdbId": 143, "altPositions": [[-13.627, 81.541, -4.449]]}, {"id": 144, "secondary": "NULL", "aaAbbrev": "ILE", "prev": 143, "next": 145, "pdbId": 144, "altPositions": [[-14.729, 84.271, -6.867]]}, {"id": 145, "secondary": "NULL", "aaAbbrev": "ALA", "prev": 144, "next": 146, "pdbId": 145, "altPositions": [[-13.259, 87.175, -4.844]]}, {"id": 146, "secondary": "NULL", "aaAbbrev": "SER", "prev": 145, "next": 147, "pdbId": 146, "altPositions": [[-10.152, 85.092, -4.588]]}, {"id": 147, "secondary": "NULL", "aaAbbrev": "HIS", "prev": 146, "next": 148, "pdbId": 147, "altPositions": [[-8.906, 86.168, -7.991]]}, {"id": 148, "secondary": "NULL", "aaAbbrev": "ASP", "prev": 147, "next": 149, "pdbId": 148, "altPositions": [[-8.123, 89.614, -9.394]]}, {"id": 149, "secondary": "NULL", "aaAbbrev": "GLY", "prev": 148, "next": 150, "pdbId": 149, "altPositions": [[-11.459, 91.259, -10.211]]}, {"id": 150, "secondary": "NULL", "aaAbbrev": "GLY", "prev": 149, "next": 151, "pdbId": 150, "altPositions": [[-13.545, 89.996, -7.286]]}, {"id": 151, "secondary": "NULL", "aaAbbrev": "LYS", "prev": 150, "next": 152, "pdbId": 151, "altPositions": [[-15.358, 93.36, -7.323]]}, {"id": 152, "secondary": "NULL", "aaAbbrev": "GLN", "prev": 151, "next": 153, "pdbId": 152, "altPositions": [[-16.215, 93.114, -11.041]]}, {"id": 153, "secondary": "NULL", "aaAbbrev": "ALA", "prev": 152, "next": 154, "pdbId": 153, "altPositions": [[-16.605, 89.4, -10.398]]}, {"id": 154, "secondary": "NULL", "aaAbbrev": "LEU", "prev": 153, "next": 155, "pdbId": 154, "altPositions": [[-19.159, 89.463, -7.613]]}, {"id": 155, "secondary": "NULL", "aaAbbrev": "GLU", "prev": 154, "next": 156, "pdbId": 155, "altPositions": [[-21.032, 92.364, -9.058]]}, {"id": 156, "secondary": "NULL", "aaAbbrev": "THR", "prev": 155, "next": 157, "pdbId": 156, "altPositions": [[-21.691, 91.137, -12.574]]}, {"id": 157, "secondary": "NULL", "aaAbbrev": "MET", "prev": 156, "next": 158, "pdbId": 157, "altPositions": [[-22.652, 87.946, -10.701]]}, {"id": 158, "secondary": "NULL", "aaAbbrev": "GLN", "prev": 157, "next": 159, "pdbId": 158, "altPositions": [[-25.493, 89.736, -8.862]]}, {"id": 159, "secondary": "NULL", "aaAbbrev": "ARG", "prev": 158, "next": 160, "pdbId": 159, "altPositions": [[-26.707, 91.445, -12.034]]}, {"id": 160, "secondary": "NULL", "aaAbbrev": "LEU", "prev": 159, "next": 161, "pdbId": 160, "altPositions": [[-26.467, 88.577, -14.498]]}, {"id": 161, "secondary": "NULL", "aaAbbrev": "LEU", "prev": 160, "next": 162, "pdbId": 161, "altPositions": [[-26.97, 85.38, -12.46]]}, {"id": 162, "secondary": "NULL", "aaAbbrev": "PRO", "prev": 161, "next": 163, "pdbId": 162, "altPositions": [[-30.738, 85.703, -13.515]]}, {"id": 163, "secondary": "NULL", "aaAbbrev": "VAL", "prev": 162, "next": 164, "pdbId": 163, "altPositions": [[-30.525, 86.614, -17.256]]}, {"id": 164, "secondary": "NULL", "aaAbbrev": "LEU", "prev": 163, "next": 165, "pdbId": 164, "altPositions": [[-28.446, 83.414, -17.689]]}, {"id": 165, "secondary": "NULL", "aaAbbrev": "CYS", "prev": 164, "next": 166, "pdbId": 165, "altPositions": [[-31.008, 81.086, -16.093]]}, {"id": 166, "secondary": "NULL", "aaAbbrev": "GLN", "prev": 165, "next": 167, "pdbId": 166, "altPositions": [[-34.121, 83.096, -17.006]]}, {"id": 167, "secondary": "NULL", "aaAbbrev": "ALA", "prev": 166, "next": 168, "pdbId": 167, "altPositions": [[-33.201, 82.701, -20.686]]}, {"id": 168, "secondary": "NULL", "aaAbbrev": "HIS", "prev": 167, "next": 169, "pdbId": 168, "altPositions": [[-30.387, 80.144, -20.91]]}, {"id": 169, "secondary": "NULL", "aaAbbrev": "GLY", "prev": 168, "next": 170, "pdbId": 169, "altPositions": [[-30.866, 77.921, -17.897]]}, {"id": 170, "secondary": "NULL", "aaAbbrev": "LEU", "prev": 169, "next": 171, "pdbId": 170, "altPositions": [[-27.346, 77.122, -16.876]]}, {"id": 171, "secondary": "NULL", "aaAbbrev": "PRO", "prev": 170, "next": 172, "pdbId": 171, "altPositions": [[-27.375, 75.507, -13.348]]}, {"id": 172, "secondary": "NULL", "aaAbbrev": "PRO", "prev": 171, "next": 173, "pdbId": 172, "altPositions": [[-25.962, 77.908, -10.648]]}, {"id": 173, "secondary": "NULL", "aaAbbrev": "ASP", "prev": 172, "next": 174, "pdbId": 173, "altPositions": [[-22.85, 75.822, -9.944]]}, {"id": 174, "secondary": "NULL", "aaAbbrev": "GLN", "prev": 173, "next": 175, "pdbId": 174, "altPositions": [[-22.099, 76.385, -13.667]]}, {"id": 175, "secondary": "NULL", "aaAbbrev": "VAL", "prev": 174, "next": 176, "pdbId": 175, "altPositions": [[-22.183, 80.241, -13.312]]}, {"id": 176, "secondary": "NULL", "aaAbbrev": "VAL", "prev": 175, "next": 177, "pdbId": 176, "altPositions": [[-19.96, 79.877, -10.22]]}, {"id": 177, "secondary": "NULL", "aaAbbrev": "ALA", "prev": 176, "next": 178, "pdbId": 177, "altPositions": [[-17.611, 78.026, -12.66]]}, {"id": 178, "secondary": "NULL", "aaAbbrev": "ILE", "prev": 177, "next": 179, "pdbId": 178, "altPositions": [[-17.815, 80.975, -15.169]]}, {"id": 179, "secondary": "NULL", "aaAbbrev": "ALA", "prev": 178, "next": 180, "pdbId": 179, "altPositions": [[-17.158, 83.717, -12.629]]}, {"id": 180, "secondary": "NULL", "aaAbbrev": "SER", "prev": 179, "next": 181, "pdbId": 180, "altPositions": [[-14.571, 82.043, -10.357]]}, {"id": 181, "secondary": "NULL", "aaAbbrev": "ASN", "prev": 180, "next": 182, "pdbId": 181, "altPositions": [[-11.784, 83.177, -12.661]]}, {"id": 182, "secondary": "NULL", "aaAbbrev": "ILE", "prev": 181, "next": 183, "pdbId": 182, "altPositions": [[-9.632, 86.162, -13.682]]}, {"id": 183, "secondary": "NULL", "aaAbbrev": "GLY", "prev": 182, "next": 184, "pdbId": 183, "altPositions": [[-11.723, 87.478, -16.618]]}, {"id": 184, "secondary": "NULL", "aaAbbrev": "GLY", "prev": 183, "next": 185, "pdbId": 184, "altPositions": [[-14.784, 86.637, -14.385]]}, {"id": 185, "secondary": "NULL", "aaAbbrev": "LYS", "prev": 184, "next": 186, "pdbId": 185, "altPositions": [[-16.911, 89.564, -15.604]]}, {"id": 186, "secondary": "NULL", "aaAbbrev": "GLN", "prev": 185, "next": 187, "pdbId": 186, "altPositions": [[-15.627, 89.265, -19.216]]}, {"id": 187, "secondary": "NULL", "aaAbbrev": "ALA", "prev": 186, "next": 188, "pdbId": 187, "altPositions": [[-16.722, 85.613, -19.069]]}, {"id": 188, "secondary": "NULL", "aaAbbrev": "LEU", "prev": 187, "next": 189, "pdbId": 188, "altPositions": [[-20.182, 86.4, -17.635]]}, {"id": 189, "secondary": "NULL", "aaAbbrev": "GLU", "prev": 188, "next": 190, "pdbId": 189, "altPositions": [[-20.462, 89.227, -20.177]]}, {"id": 190, "secondary": "NULL", "aaAbbrev": "THR", "prev": 189, "next": 191, "pdbId": 190, "altPositions": [[-19.43, 87.321, -23.28]]}, {"id": 191, "secondary": "NULL", "aaAbbrev": "VAL", "prev": 190, "next": 192, "pdbId": 191, "altPositions": [[-21.647, 84.386, -22.387]]}, {"id": 192, "secondary": "NULL", "aaAbbrev": "GLN", "prev": 191, "next": 193, "pdbId": 192, "altPositions": [[-24.9, 86.472, -22.814]]}, {"id": 193, "secondary": "NULL", "aaAbbrev": "ARG", "prev": 192, "next": 194, "pdbId": 193, "altPositions": [[-23.562, 88.352, -25.869]]}, {"id": 194, "secondary": "NULL", "aaAbbrev": "LEU", "prev": 193, "next": 195, "pdbId": 194, "altPositions": [[-22.509, 85.149, -27.569]]}, {"id": 195, "secondary": "NULL", "aaAbbrev": "LEU", "prev": 194, "next": 196, "pdbId": 195, "altPositions": [[-24.242, 82.184, -25.951]]}, {"id": 196, "secondary": "NULL", "aaAbbrev": "PRO", "prev": 195, "next": 197, "pdbId": 196, "altPositions": [[-26.906, 81.693, -28.655]]}, {"id": 197, "secondary": "NULL", "aaAbbrev": "VAL", "prev": 196, "next": 198, "pdbId": 197, "altPositions": [[-25.379, 83.416, -31.674]]}, {"id": 198, "secondary": "NULL", "aaAbbrev": "LEU", "prev": 197, "next": 199, "pdbId": 198, "altPositions": [[-23.435, 80.159, -32.217]]}, {"id": 199, "secondary": "NULL", "aaAbbrev": "CYS", "prev": 198, "next": 200, "pdbId": 199, "altPositions": [[-25.799, 77.316, -31.133]]}, {"id": 200, "secondary": "NULL", "aaAbbrev": "GLN", "prev": 199, "next": 201, "pdbId": 200, "altPositions": [[-28.22, 78.454, -33.851]]}, {"id": 201, "secondary": "NULL", "aaAbbrev": "ALA", "prev": 200, "next": 202, "pdbId": 201, "altPositions": [[-25.393, 78.998, -36.365]]}, {"id": 202, "secondary": "NULL", "aaAbbrev": "HIS", "prev": 201, "next": 203, "pdbId": 202, "altPositions": [[-22.952, 76.303, -35.207]]}, {"id": 203, "secondary": "NULL", "aaAbbrev": "GLY", "prev": 202, "next": 204, "pdbId": 203, "altPositions": [[-24.481, 73.682, -32.882]]}, {"id": 204, "secondary": "NULL", "aaAbbrev": "LEU", "prev": 203, "next": 205, "pdbId": 204, "altPositions": [[-22.565, 74.022, -29.619]]}, {"id": 205, "secondary": "NULL", "aaAbbrev": "THR", "prev": 204, "next": 206, "pdbId": 205, "altPositions": [[-23.875, 71.994, -26.69]]}, {"id": 206, "secondary": "NULL", "aaAbbrev": "PRO", "prev": 205, "next": 207, "pdbId": 206, "altPositions": [[-24.623, 74.741, -24.091]]}, {"id": 207, "secondary": "NULL", "aaAbbrev": "ASP", "prev": 206, "next": 208, "pdbId": 207, "altPositions": [[-22.459, 72.885, -21.576]]}, {"id": 208, "secondary": "NULL", "aaAbbrev": "GLN", "prev": 207, "next": 209, "pdbId": 208, "altPositions": [[-19.594, 73.029, -24.103]]}, {"id": 209, "secondary": "NULL", "aaAbbrev": "VAL", "prev": 208, "next": 210, "pdbId": 209, "altPositions": [[-19.355, 76.837, -23.94]]}, {"id": 210, "secondary": "NULL", "aaAbbrev": "VAL", "prev": 209, "next": 211, "pdbId": 210, "altPositions": [[-20.075, 76.923, -20.216]]}, {"id": 211, "secondary": "NULL", "aaAbbrev": "ALA", "prev": 210, "next": 212, "pdbId": 211, "altPositions": [[-16.775, 74.934, -20.074]]}, {"id": 212, "secondary": "NULL", "aaAbbrev": "ILE", "prev": 211, "next": 213, "pdbId": 212, "altPositions": [[-15.175, 77.095, -22.804]]}, {"id": 213, "secondary": "NULL", "aaAbbrev": "ALA", "prev": 212, "next": 214, "pdbId": 213, "altPositions": [[-15.787, 80.006, -20.418]]}, {"id": 214, "secondary": "NULL", "aaAbbrev": "SER", "prev": 213, "next": 215, "pdbId": 214, "altPositions": [[-14.683, 78.228, -17.269]]}, {"id": 215, "secondary": "NULL", "aaAbbrev": "HIS", "prev": 214, "next": 216, "pdbId": 215, "altPositions": [[-11.045, 79.6, -17.661]]}, {"id": 216, "secondary": "NULL", "aaAbbrev": "GLY", "prev": 215, "next": 217, "pdbId": 216, "altPositions": [[-9.047, 82.901, -17.815]]}, {"id": 217, "secondary": "NULL", "aaAbbrev": "GLY", "prev": 216, "next": 218, "pdbId": 217, "altPositions": [[-9.714, 84.332, -21.283]]}, {"id": 218, "secondary": "NULL", "aaAbbrev": "GLY", "prev": 217, "next": 219, "pdbId": 218, "altPositions": [[-13.434, 83.633, -21.659]]}, {"id": 219, "secondary": "NULL", "aaAbbrev": "LYS", "prev": 218, "next": 220, "pdbId": 219, "altPositions": [[-14.175, 86.702, -23.736]]}, {"id": 220, "secondary": "NULL", "aaAbbrev": "GLN", "prev": 219, "next": 221, "pdbId": 220, "altPositions": [[-11.163, 85.627, -25.838]]}, {"id": 221, "secondary": "NULL", "aaAbbrev": "ALA", "prev": 220, "next": 222, "pdbId": 221, "altPositions": [[-12.082, 82.029, -26.304]]}, {"id": 222, "secondary": "NULL", "aaAbbrev": "LEU", "prev": 221, "next": 223, "pdbId": 222, "altPositions": [[-15.63, 82.285, -27.644]]}, {"id": 223, "secondary": "NULL", "aaAbbrev": "GLU", "prev": 222, "next": 224, "pdbId": 223, "altPositions": [[-14.66, 85.293, -29.782]]}, {"id": 224, "secondary": "NULL", "aaAbbrev": "THR", "prev": 223, "next": 225, "pdbId": 224, "altPositions": [[-11.984, 83.067, -31.417]]}, {"id": 225, "secondary": "NULL", "aaAbbrev": "VAL", "prev": 224, "next": 226, "pdbId": 225, "altPositions": [[-14.309, 80.07, -31.438]]}, {"id": 226, "secondary": "NULL", "aaAbbrev": "GLN", "prev": 225, "next": 227, "pdbId": 226, "altPositions": [[-17.149, 82.006, -33.226]]}, {"id": 227, "secondary": "NULL", "aaAbbrev": "ARG", "prev": 226, "next": 228, "pdbId": 227, "altPositions": [[-14.711, 83.884, -35.517]]}, {"id": 228, "secondary": "NULL", "aaAbbrev": "LEU", "prev": 227, "next": 229, "pdbId": 228, "altPositions": [[-12.109, 81.151, -36.445]]}, {"id": 229, "secondary": "NULL", "aaAbbrev": "LEU", "prev": 228, "next": 230, "pdbId": 229, "altPositions": [[-14.259, 78.037, -36.069]]}, {"id": 230, "secondary": "NULL", "aaAbbrev": "PRO", "prev": 229, "next": 231, "pdbId": 230, "altPositions": [[-14.884, 77.414, -39.828]]}, {"id": 231, "secondary": "NULL", "aaAbbrev": "VAL", "prev": 230, "next": 232, "pdbId": 231, "altPositions": [[-11.428, 77.936, -41.4]]}, {"id": 232, "secondary": "NULL", "aaAbbrev": "LEU", "prev": 231, "next": 233, "pdbId": 232, "altPositions": [[-10.436, 74.722, -39.581]]}, {"id": 233, "secondary": "NULL", "aaAbbrev": "CYS", "prev": 232, "next": 234, "pdbId": 233, "altPositions": [[-13.844, 72.848, -39.677]]}, {"id": 234, "secondary": "NULL", "aaAbbrev": "GLN", "prev": 233, "next": 235, "pdbId": 234, "altPositions": [[-13.622, 73.782, -43.378]]}, {"id": 235, "secondary": "NULL", "aaAbbrev": "ALA", "prev": 234, "next": 236, "pdbId": 235, "altPositions": [[-10.099, 72.951, -44.609]]}, {"id": 236, "secondary": "NULL", "aaAbbrev": "HIS", "prev": 235, "next": 237, "pdbId": 236, "altPositions": [[-8.875, 71.28, -41.424]]}, {"id": 237, "secondary": "NULL", "aaAbbrev": "GLY", "prev": 236, "next": 238, "pdbId": 237, "altPositions": [[-12.304, 69.832, -40.719]]}, {"id": 238, "secondary": "NULL", "aaAbbrev": "LEU", "prev": 237, "next": 239, "pdbId": 238, "altPositions": [[-12.056, 69.271, -36.997]]}, {"id": 239, "secondary": "NULL", "aaAbbrev": "THR", "prev": 238, "next": 240, "pdbId": 239, "altPositions": [[-15.201, 68.193, -35.292]]}, {"id": 240, "secondary": "NULL", "aaAbbrev": "PRO", "prev": 239, "next": 241, "pdbId": 240, "altPositions": [[-17.2, 70.565, -33.164]]}, {"id": 241, "secondary": "NULL", "aaAbbrev": "ASP", "prev": 240, "next": 242, "pdbId": 241, "altPositions": [[-15.881, 69.162, -29.81]]}, {"id": 242, "secondary": "NULL", "aaAbbrev": "GLN", "prev": 241, "next": 243, "pdbId": 242, "altPositions": [[-12.285, 69.08, -31.031]]}, {"id": 243, "secondary": "NULL", "aaAbbrev": "VAL", "prev": 242, "next": 244, "pdbId": 243, "altPositions": [[-11.9, 72.731, -31.793]]}, {"id": 244, "secondary": "NULL", "aaAbbrev": "VAL", "prev": 243, "next": 245, "pdbId": 244, "altPositions": [[-14.093, 73.16, -28.743]]}, {"id": 245, "secondary": "NULL", "aaAbbrev": "ALA", "prev": 244, "next": 246, "pdbId": 245, "altPositions": [[-11.698, 71.352, -26.317]]}, {"id": 246, "secondary": "NULL", "aaAbbrev": "ILE", "prev": 245, "next": 247, "pdbId": 246, "altPositions": [[-8.658, 73.051, -27.803]]}, {"id": 247, "secondary": "NULL", "aaAbbrev": "ALA", "prev": 246, "next": 248, "pdbId": 247, "altPositions": [[-10.494, 76.123, -26.511]]}, {"id": 248, "secondary": "NULL", "aaAbbrev": "SER", "prev": 247, "next": 249, "pdbId": 248, "altPositions": [[-11.446, 75.132, -22.987]]}, {"id": 249, "secondary": "NULL", "aaAbbrev": "HIS", "prev": 248, "next": 250, "pdbId": 249, "altPositions": [[-8.125, 76.221, -21.344]]}, {"id": 250, "secondary": "NULL", "aaAbbrev": "ASP", "prev": 249, "next": 251, "pdbId": 250, "altPositions": [[-6.279, 79.397, -20.293]]}, {"id": 251, "secondary": "NULL", "aaAbbrev": "GLY", "prev": 250, "next": 252, "pdbId": 251, "altPositions": [[-5.024, 81.284, -23.269]]}, {"id": 252, "secondary": "NULL", "aaAbbrev": "GLY", "prev": 251, "next": 253, "pdbId": 252, "altPositions": [[-7.476, 79.451, -25.398]]}, {"id": 253, "secondary": "NULL", "aaAbbrev": "LYS", "prev": 252, "next": 254, "pdbId": 253, "altPositions": [[-7.25, 81.941, -28.296]]}, {"id": 254, "secondary": "NULL", "aaAbbrev": "GLN", "prev": 253, "next": 255, "pdbId": 254, "altPositions": [[-3.573, 81.387, -29.153]]}, {"id": 255, "secondary": "NULL", "aaAbbrev": "ALA", "prev": 254, "next": 256, "pdbId": 255, "altPositions": [[-4.059, 77.641, -28.985]]}, {"id": 256, "secondary": "NULL", "aaAbbrev": "LEU", "prev": 255, "next": 257, "pdbId": 256, "altPositions": [[-6.703, 77.911, -31.779]]}, {"id": 257, "secondary": "NULL", "aaAbbrev": "GLU", "prev": 256, "next": 258, "pdbId": 257, "altPositions": [[-4.833, 80.678, -33.63]]}, {"id": 258, "secondary": "NULL", "aaAbbrev": "THR", "prev": 257, "next": 259, "pdbId": 258, "altPositions": [[-1.614, 78.697, -33.771]]}, {"id": 259, "secondary": "NULL", "aaAbbrev": "VAL", "prev": 258, "next": 260, "pdbId": 259, "altPositions": [[-3.654, 75.773, -35.065]]}, {"id": 260, "secondary": "NULL", "aaAbbrev": "GLN", "prev": 259, "next": 261, "pdbId": 260, "altPositions": [[-4.97, 77.69, -38.173]]}, {"id": 261, "secondary": "NULL", "aaAbbrev": "ARG", "prev": 260, "next": 262, "pdbId": 261, "altPositions": [[-1.456, 79.103, -38.512]]}, {"id": 262, "secondary": "NULL", "aaAbbrev": "LEU", "prev": 261, "next": 263, "pdbId": 262, "altPositions": [[0.571, 75.974, -37.894]]}, {"id": 263, "secondary": "NULL", "aaAbbrev": "LEU", "prev": 262, "next": 264, "pdbId": 263, "altPositions": [[-1.661, 72.867, -38.226]]}, {"id": 264, "secondary": "NULL", "aaAbbrev": "PRO", "prev": 263, "next": 265, "pdbId": 264, "altPositions": [[-1.073, 72.221, -41.963]]}, {"id": 265, "secondary": "NULL", "aaAbbrev": "VAL", "prev": 264, "next": 266, "pdbId": 265, "altPositions": [[2.471, 73.527, -42.295]]}, {"id": 266, "secondary": "NULL", "aaAbbrev": "LEU", "prev": 265, "next": 267, "pdbId": 266, "altPositions": [[3.314, 71.001, -39.557]]}, {"id": 267, "secondary": "NULL", "aaAbbrev": "CYS", "prev": 266, "next": 268, "pdbId": 267, "altPositions": [[1.933, 67.643, -40.911]]}, {"id": 268, "secondary": "NULL", "aaAbbrev": "GLN", "prev": 267, "next": 269, "pdbId": 268, "altPositions": [[2.344, 68.536, -44.61]]}, {"id": 269, "secondary": "NULL", "aaAbbrev": "ALA", "prev": 268, "next": 270, "pdbId": 269, "altPositions": [[6.119, 68.402, -44.003]]}, {"id": 270, "secondary": "NULL", "aaAbbrev": "HIS", "prev": 269, "next": 271, "pdbId": 270, "altPositions": [[6.085, 66.721, -40.48]]}, {"id": 271, "secondary": "NULL", "aaAbbrev": "GLY", "prev": 270, "next": 272, "pdbId": 271, "altPositions": [[4.206, 63.523, -40.394]]}, {"id": 272, "secondary": "NULL", "aaAbbrev": "LEU", "prev": 271, "next": 273, "pdbId": 272, "altPositions": [[2.138, 64.499, -37.576]]}, {"id": 273, "secondary": "NULL", "aaAbbrev": "THR", "prev": 272, "next": 274, "pdbId": 273, "altPositions": [[-1.493, 63.467, -37.462]]}, {"id": 274, "secondary": "NULL", "aaAbbrev": "PRO", "prev": 273, "next": 275, "pdbId": 274, "altPositions": [[-4.208, 66.216, -37.176]]}, {"id": 275, "secondary": "NULL", "aaAbbrev": "ASP", "prev": 274, "next": 276, "pdbId": 275, "altPositions": [[-5.468, 64.313, -34.124]]}, {"id": 276, "secondary": "NULL", "aaAbbrev": "GLN", "prev": 275, "next": 277, "pdbId": 276, "altPositions": [[-1.961, 64.718, -32.508]]}, {"id": 277, "secondary": "NULL", "aaAbbrev": "VAL", "prev": 276, "next": 278, "pdbId": 277, "altPositions": [[-1.642, 68.398, -33.351]]}, {"id": 278, "secondary": "NULL", "aaAbbrev": "VAL", "prev": 277, "next": 279, "pdbId": 278, "altPositions": [[-5.01, 68.858, -31.708]]}, {"id": 279, "secondary": "NULL", "aaAbbrev": "ALA", "prev": 278, "next": 280, "pdbId": 279, "altPositions": [[-3.614, 67.065, -28.618]]}, {"id": 280, "secondary": "NULL", "aaAbbrev": "ILE", "prev": 279, "next": 281, "pdbId": 280, "altPositions": [[-0.532, 69.411, -28.392]]}, {"id": 281, "secondary": "NULL", "aaAbbrev": "ALA", "prev": 280, "next": 282, "pdbId": 281, "altPositions": [[-2.856, 72.365, -28.761]]}, {"id": 282, "secondary": "NULL", "aaAbbrev": "SER", "prev": 281, "next": 283, "pdbId": 282, "altPositions": [[-5.195, 71.389, -25.951]]}, {"id": 283, "secondary": "NULL", "aaAbbrev": "ASN", "prev": 282, "next": 284, "pdbId": 283, "altPositions": [[-3.146, 72.304, -22.914]]}, {"id": 284, "secondary": "NULL", "aaAbbrev": "GLY", "prev": 283, "next": 285, "pdbId": 284, "altPositions": [[-2.023, 74.995, -20.69]]}, {"id": 285, "secondary": "NULL", "aaAbbrev": "GLY", "prev": 284, "next": 286, "pdbId": 285, "altPositions": [[-0.077, 77.203, -23.096]]}, {"id": 286, "secondary": "NULL", "aaAbbrev": "GLY", "prev": 285, "next": 287, "pdbId": 286, "altPositions": [[-0.312, 75.034, -26.136]]}, {"id": 287, "secondary": "NULL", "aaAbbrev": "LYS", "prev": 286, "next": 288, "pdbId": 287, "altPositions": [[0.826, 77.814, -28.492]]}, {"id": 288, "secondary": "NULL", "aaAbbrev": "GLN", "prev": 287, "next": 289, "pdbId": 288, "altPositions": [[4.063, 77.73, -26.679]]}, {"id": 289, "secondary": "NULL", "aaAbbrev": "ALA", "prev": 288, "next": 290, "pdbId": 289, "altPositions": [[4.081, 74.104, -27.749]]}, {"id": 290, "secondary": "NULL", "aaAbbrev": "LEU", "prev": 289, "next": 291, "pdbId": 290, "altPositions": [[3.169, 74.38, -31.47]]}, {"id": 291, "secondary": "NULL", "aaAbbrev": "GLU", "prev": 290, "next": 292, "pdbId": 291, "altPositions": [[5.543, 77.29, -31.734]]}, {"id": 292, "secondary": "NULL", "aaAbbrev": "THR", "prev": 291, "next": 293, "pdbId": 292, "altPositions": [[8.34, 75.489, -29.975]]}, {"id": 293, "secondary": "NULL", "aaAbbrev": "VAL", "prev": 292, "next": 294, "pdbId": 293, "altPositions": [[7.587, 72.255, -31.707]]}, {"id": 294, "secondary": "NULL", "aaAbbrev": "GLN", "prev": 293, "next": 295, "pdbId": 294, "altPositions": [[8.101, 73.458, -35.322]]}, {"id": 295, "secondary": "NULL", "aaAbbrev": "ARG", "prev": 294, "next": 296, "pdbId": 295, "altPositions": [[11.6, 74.49, -34.197]]}, {"id": 296, "secondary": "NULL", "aaAbbrev": "LEU", "prev": 295, "next": 297, "pdbId": 296, "altPositions": [[12.507, 71.425, -32.189]]}, {"id": 297, "secondary": "NULL", "aaAbbrev": "LEU", "prev": 296, "next": 298, "pdbId": 297, "altPositions": [[10.993, 68.327, -33.849]]}, {"id": 298, "secondary": "NULL", "aaAbbrev": "PRO", "prev": 297, "next": 299, "pdbId": 298, "altPositions": [[13.785, 67.642, -36.363]]}, {"id": 299, "secondary": "NULL", "aaAbbrev": "VAL", "prev": 298, "next": 300, "pdbId": 299, "altPositions": [[16.75, 68.684, -34.214]]}, {"id": 300, "secondary": "NULL", "aaAbbrev": "LEU", "prev": 299, "next": 301, "pdbId": 300, "altPositions": [[15.664, 66.335, -31.39]]}, {"id": 301, "secondary": "NULL", "aaAbbrev": "CYS", "prev": 300, "next": 302, "pdbId": 301, "altPositions": [[15.132, 63.489, -33.916]]}, {"id": 302, "secondary": "NULL", "aaAbbrev": "GLN", "prev": 301, "next": 303, "pdbId": 302, "altPositions": [[18.537, 64.189, -35.471]]}, {"id": 303, "secondary": "NULL", "aaAbbrev": "ALA", "prev": 302, "next": 304, "pdbId": 303, "altPositions": [[20.706, 64.681, -32.395]]}, {"id": 304, "secondary": "NULL", "aaAbbrev": "HIS", "prev": 303, "next": 305, "pdbId": 304, "altPositions": [[19.079, 62.178, -30.002]]}, {"id": 305, "secondary": "NULL", "aaAbbrev": "GLY", "prev": 304, "next": 306, "pdbId": 305, "altPositions": [[17.416, 60.126, -32.707]]}, {"id": 306, "secondary": "NULL", "aaAbbrev": "LEU", "prev": 305, "next": 307, "pdbId": 306, "altPositions": [[14.087, 60.628, -31.046]]}, {"id": 307, "secondary": "NULL", "aaAbbrev": "THR", "prev": 306, "next": 308, "pdbId": 307, "altPositions": [[10.861, 59.324, -32.498]]}, {"id": 308, "secondary": "NULL", "aaAbbrev": "PRO", "prev": 307, "next": 309, "pdbId": 308, "altPositions": [[8.3, 62.008, -33.535]]}, {"id": 309, "secondary": "NULL", "aaAbbrev": "ASP", "prev": 308, "next": 310, "pdbId": 309, "altPositions": [[5.754, 60.32, -31.256]]}, {"id": 310, "secondary": "NULL", "aaAbbrev": "GLN", "prev": 309, "next": 311, "pdbId": 310, "altPositions": [[8.09, 60.85, -28.251]]}, {"id": 311, "secondary": "NULL", "aaAbbrev": "VAL", "prev": 310, "next": 312, "pdbId": 311, "altPositions": [[8.892, 64.469, -29.11]]}, {"id": 312, "secondary": "NULL", "aaAbbrev": "VAL", "prev": 311, "next": 313, "pdbId": 312, "altPositions": [[5.135, 64.948, -29.445]]}, {"id": 313, "secondary": "NULL", "aaAbbrev": "ALA", "prev": 312, "next": 314, "pdbId": 313, "altPositions": [[4.311, 62.95, -26.33]]}, {"id": 314, "secondary": "NULL", "aaAbbrev": "ILE", "prev": 313, "next": 315, "pdbId": 314, "altPositions": [[6.757, 65.354, -24.545]]}, {"id": 315, "secondary": "NULL", "aaAbbrev": "ALA", "prev": 314, "next": 316, "pdbId": 315, "altPositions": [[5.155, 68.328, -26.255]]}, {"id": 316, "secondary": "NULL", "aaAbbrev": "SER", "prev": 315, "next": 317, "pdbId": 316, "altPositions": [[1.827, 67.166, -25.101]]}, {"id": 317, "secondary": "NULL", "aaAbbrev": "ASN", "prev": 316, "next": 318, "pdbId": 317, "altPositions": [[2.303, 67.683, -21.397]]}, {"id": 318, "secondary": "NULL", "aaAbbrev": "GLY", "prev": 317, "next": 319, "pdbId": 318, "altPositions": [[5.82, 68.824, -20.701]]}, {"id": 319, "secondary": "NULL", "aaAbbrev": "GLY", "prev": 318, "next": 320, "pdbId": 319, "altPositions": [[5.309, 71.899, -23.047]]}, {"id": 320, "secondary": "NULL", "aaAbbrev": "LYS", "prev": 319, "next": 321, "pdbId": 320, "altPositions": [[7.844, 74.474, -24.384]]}, {"id": 321, "secondary": "NULL", "aaAbbrev": "GLN", "prev": 320, "next": 322, "pdbId": 321, "altPositions": [[9.927, 74.224, -21.194]]}, {"id": 322, "secondary": "NULL", "aaAbbrev": "ALA", "prev": 321, "next": 323, "pdbId": 322, "altPositions": [[10.076, 70.395, -21.353]]}, {"id": 323, "secondary": "NULL", "aaAbbrev": "LEU", "prev": 322, "next": 324, "pdbId": 323, "altPositions": [[11.249, 70.025, -25.008]]}, {"id": 324, "secondary": "NULL", "aaAbbrev": "GLU", "prev": 323, "next": 325, "pdbId": 324, "altPositions": [[13.594, 72.922, -24.406]]}, {"id": 325, "secondary": "NULL", "aaAbbrev": "THR", "prev": 324, "next": 326, "pdbId": 325, "altPositions": [[14.902, 71.54, -21.136]]}, {"id": 326, "secondary": "NULL", "aaAbbrev": "VAL", "prev": 325, "next": 327, "pdbId": 326, "altPositions": [[15.485, 68.212, -23.013]]}, {"id": 327, "secondary": "NULL", "aaAbbrev": "GLN", "prev": 326, "next": 328, "pdbId": 327, "altPositions": [[17.453, 70.02, -25.763]]}, {"id": 328, "secondary": "NULL", "aaAbbrev": "ARG", "prev": 327, "next": 329, "pdbId": 328, "altPositions": [[19.582, 71.626, -22.989]]}, {"id": 329, "secondary": "NULL", "aaAbbrev": "LEU", "prev": 328, "next": 330, "pdbId": 329, "altPositions": [[20.153, 68.425, -21.056]]}, {"id": 330, "secondary": "NULL", "aaAbbrev": "LEU", "prev": 329, "next": 331, "pdbId": 330, "altPositions": [[19.703, 65.282, -23.224]]}, {"id": 331, "secondary": "NULL", "aaAbbrev": "PRO", "prev": 330, "next": 332, "pdbId": 331, "altPositions": [[23.506, 64.652, -23.42]]}, {"id": 332, "secondary": "NULL", "aaAbbrev": "VAL", "prev": 331, "next": 333, "pdbId": 332, "altPositions": [[24.394, 66.008, -19.994]]}, {"id": 333, "secondary": "NULL", "aaAbbrev": "LEU", "prev": 332, "next": 334, "pdbId": 333, "altPositions": [[22.145, 63.332, -18.614]]}, {"id": 334, "secondary": "NULL", "aaAbbrev": "CYS", "prev": 333, "next": 335, "pdbId": 334, "altPositions": [[21.579, 60.31, -20.804]]}, {"id": 335, "secondary": "NULL", "aaAbbrev": "GLN", "prev": 334, "next": 336, "pdbId": 335, "altPositions": [[25.318, 60.386, -21.472]]}, {"id": 336, "secondary": "NULL", "aaAbbrev": "ALA", "prev": 335, "next": 337, "pdbId": 336, "altPositions": [[26.617, 61.134, -17.997]]}, {"id": 337, "secondary": "NULL", "aaAbbrev": "HIS", "prev": 336, "next": 338, "pdbId": 337, "altPositions": [[24.293, 59.821, -15.074]]}, {"id": 338, "secondary": "NULL", "aaAbbrev": "GLY", "prev": 337, "next": 339, "pdbId": 338, "altPositions": [[23.321, 56.431, -16.631]]}, {"id": 339, "secondary": "NULL", "aaAbbrev": "LEU", "prev": 338, "next": 340, "pdbId": 339, "altPositions": [[20.204, 57.536, -18.469]]}, {"id": 340, "secondary": "NULL", "aaAbbrev": "THR", "prev": 339, "next": 341, "pdbId": 340, "altPositions": [[18.524, 56.573, -21.654]]}, {"id": 341, "secondary": "NULL", "aaAbbrev": "PRO", "prev": 340, "next": 342, "pdbId": 341, "altPositions": [[16.802, 58.987, -23.964]]}, {"id": 342, "secondary": "NULL", "aaAbbrev": "ASP", "prev": 341, "next": 343, "pdbId": 342, "altPositions": [[13.673, 56.943, -22.963]]}, {"id": 343, "secondary": "NULL", "aaAbbrev": "GLN", "prev": 342, "next": 344, "pdbId": 343, "altPositions": [[13.944, 57.232, -19.19]]}, {"id": 344, "secondary": "NULL", "aaAbbrev": "VAL", "prev": 343, "next": 345, "pdbId": 344, "altPositions": [[14.592, 60.915, -20.058]]}, {"id": 345, "secondary": "NULL", "aaAbbrev": "VAL", "prev": 344, "next": 346, "pdbId": 345, "altPositions": [[11.581, 61.412, -22.285]]}, {"id": 346, "secondary": "NULL", "aaAbbrev": "ALA", "prev": 345, "next": 347, "pdbId": 346, "altPositions": [[9.671, 59.451, -19.609]]}, {"id": 347, "secondary": "NULL", "aaAbbrev": "ILE", "prev": 346, "next": 348, "pdbId": 347, "altPositions": [[10.628, 62.266, -17.124]]}, {"id": 348, "secondary": "NULL", "aaAbbrev": "ALA", "prev": 347, "next": 349, "pdbId": 348, "altPositions": [[9.972, 65.054, -19.604]]}, {"id": 349, "secondary": "NULL", "aaAbbrev": "SER", "prev": 348, "next": 350, "pdbId": 349, "altPositions": [[6.458, 63.901, -20.567]]}, {"id": 350, "secondary": "NULL", "aaAbbrev": "HIS", "prev": 349, "next": 351, "pdbId": 350, "altPositions": [[4.414, 65.326, -17.641]]}, {"id": 351, "secondary": "NULL", "aaAbbrev": "ASP", "prev": 350, "next": 352, "pdbId": 351, "altPositions": [[3.283, 68.9, -16.68]]}, {"id": 352, "secondary": "NULL", "aaAbbrev": "GLY", "prev": 351, "next": 353, "pdbId": 352, "altPositions": [[6.142, 69.284, -14.276]]}, {"id": 353, "secondary": "NULL", "aaAbbrev": "GLY", "prev": 352, "next": 354, "pdbId": 353, "altPositions": [[8.529, 68.924, -17.267]]}, {"id": 354, "secondary": "NULL", "aaAbbrev": "LYS", "prev": 353, "next": 355, "pdbId": 354, "altPositions": [[11.569, 71.148, -16.983]]}, {"id": 355, "secondary": "NULL", "aaAbbrev": "GLN", "prev": 354, "next": 356, "pdbId": 355, "altPositions": [[11.121, 71.317, -13.228]]}, {"id": 356, "secondary": "NULL", "aaAbbrev": "ALA", "prev": 355, "next": 357, "pdbId": 356, "altPositions": [[11.796, 67.581, -12.755]]}, {"id": 357, "secondary": "NULL", "aaAbbrev": "LEU", "prev": 356, "next": 358, "pdbId": 357, "altPositions": [[14.572, 66.964, -15.39]]}, {"id": 358, "secondary": "NULL", "aaAbbrev": "GLU", "prev": 357, "next": 359, "pdbId": 358, "altPositions": [[16.487, 69.641, -13.465]]}, {"id": 359, "secondary": "NULL", "aaAbbrev": "THR", "prev": 358, "next": 360, "pdbId": 359, "altPositions": [[15.682, 68.344, -9.939]]}, {"id": 360, "secondary": "NULL", "aaAbbrev": "VAL", "prev": 359, "next": 361, "pdbId": 360, "altPositions": [[16.799, 64.946, -11.304]]}, {"id": 361, "secondary": "NULL", "aaAbbrev": "GLN", "prev": 360, "next": 362, "pdbId": 361, "altPositions": [[20.092, 66.344, -12.674]]}, {"id": 362, "secondary": "NULL", "aaAbbrev": "ARG", "prev": 361, "next": 363, "pdbId": 362, "altPositions": [[20.999, 67.765, -9.236]]}, {"id": 363, "secondary": "NULL", "aaAbbrev": "LEU", "prev": 362, "next": 364, "pdbId": 363, "altPositions": [[19.734, 65.235, -6.727]]}, {"id": 364, "secondary": "NULL", "aaAbbrev": "LEU", "prev": 363, "next": 365, "pdbId": 364, "altPositions": [[20.498, 62.112, -8.764]]}, {"id": 365, "secondary": "NULL", "aaAbbrev": "PRO", "prev": 364, "next": 366, "pdbId": 365, "altPositions": [[23.633, 61.132, -6.806]]}, {"id": 366, "secondary": "NULL", "aaAbbrev": "VAL", "prev": 365, "next": 367, "pdbId": 366, "altPositions": [[22.652, 63.2, -3.708]]}, {"id": 367, "secondary": "NULL", "aaAbbrev": "LEU", "prev": 366, "next": 368, "pdbId": 367, "altPositions": [[19.867, 60.573, -3.343]]}, {"id": 368, "secondary": "NULL", "aaAbbrev": "CYS", "prev": 367, "next": 369, "pdbId": 368, "altPositions": [[21.853, 57.666, -4.884]]}, {"id": 369, "secondary": "NULL", "aaAbbrev": "GLN", "prev": 368, "next": 370, "pdbId": 369, "altPositions": [[25.279, 58.33, -3.272]]}, {"id": 370, "secondary": "NULL", "aaAbbrev": "THR", "prev": 369, "next": 371, "pdbId": 370, "altPositions": [[23.665, 59.035, 0.082]]}, {"id": 371, "secondary": "NULL", "aaAbbrev": "HIS", "prev": 370, "next": 372, "pdbId": 371, "altPositions": [[20.083, 57.821, 0.795]]}, {"id": 372, "secondary": "NULL", "aaAbbrev": "GLY", "prev": 371, "next": 373, "pdbId": 372, "altPositions": [[20.851, 54.624, -1.11]]}, {"id": 373, "secondary": "NULL", "aaAbbrev": "LEU", "prev": 372, "next": 374, "pdbId": 373, "altPositions": [[18.615, 54.755, -4.272]]}, {"id": 374, "secondary": "NULL", "aaAbbrev": "THR", "prev": 373, "next": 375, "pdbId": 374, "altPositions": [[19.255, 53.871, -7.885]]}, {"id": 375, "secondary": "NULL", "aaAbbrev": "PRO", "prev": 374, "next": 376, "pdbId": 375, "altPositions": [[18.97, 55.953, -11.078]]}, {"id": 376, "secondary": "NULL", "aaAbbrev": "ALA", "prev": 375, "next": 377, "pdbId": 376, "altPositions": [[15.884, 53.828, -11.905]]}, {"id": 377, "secondary": "NULL", "aaAbbrev": "GLN", "prev": 376, "next": 378, "pdbId": 377, "altPositions": [[13.959, 54.281, -8.689]]}, {"id": 378, "secondary": "NULL", "aaAbbrev": "VAL", "prev": 377, "next": 379, "pdbId": 378, "altPositions": [[14.739, 58.035, -8.907]]}, {"id": 379, "secondary": "NULL", "aaAbbrev": "VAL", "prev": 378, "next": 380, "pdbId": 379, "altPositions": [[13.749, 58.372, -12.566]]}, {"id": 380, "secondary": "NULL", "aaAbbrev": "ALA", "prev": 379, "next": 381, "pdbId": 380, "altPositions": [[10.555, 56.7, -11.438]]}, {"id": 381, "secondary": "NULL", "aaAbbrev": "ILE", "prev": 380, "next": 382, "pdbId": 381, "altPositions": [[9.862, 59.11, -8.609]]}, {"id": 382, "secondary": "NULL", "aaAbbrev": "ALA", "prev": 381, "next": 383, "pdbId": 382, "altPositions": [[10.519, 61.822, -11.342]]}, {"id": 383, "secondary": "NULL", "aaAbbrev": "SER", "prev": 382, "next": 384, "pdbId": 383, "altPositions": [[8.123, 60.717, -14.128]]}, {"id": 384, "secondary": "NULL", "aaAbbrev": "HIS", "prev": 383, "next": 385, "pdbId": 384, "altPositions": [[4.865, 62.064, -12.508]]}, {"id": 385, "secondary": "NULL", "aaAbbrev": "ASP", "prev": 384, "next": 386, "pdbId": 385, "altPositions": [[3.323, 65.617, -12.741]]}, {"id": 386, "secondary": "NULL", "aaAbbrev": "GLY", "prev": 385, "next": 387, "pdbId": 386, "altPositions": [[4.691, 66.526, -9.297]]}, {"id": 387, "secondary": "NULL", "aaAbbrev": "GLY", "prev": 386, "next": 388, "pdbId": 387, "altPositions": [[8.275, 65.566, -9.944]]}, {"id": 388, "secondary": "NULL", "aaAbbrev": "LYS", "prev": 387, "next": 389, "pdbId": 388, "altPositions": [[10.551, 68.202, -8.476]]}, {"id": 389, "secondary": "NULL", "aaAbbrev": "GLN", "prev": 388, "next": 390, "pdbId": 389, "altPositions": [[8.112, 68.111, -5.466]]}, {"id": 390, "secondary": "NULL", "aaAbbrev": "ALA", "prev": 389, "next": 391, "pdbId": 390, "altPositions": [[8.117, 64.408, -4.929]]}, {"id": 391, "secondary": "NULL", "aaAbbrev": "LEU", "prev": 390, "next": 392, "pdbId": 391, "altPositions": [[11.931, 64.011, -5.405]]}, {"id": 392, "secondary": "NULL", "aaAbbrev": "GLU", "prev": 391, "next": 393, "pdbId": 392, "altPositions": [[12.573, 66.982, -3.074]]}, {"id": 393, "secondary": "NULL", "aaAbbrev": "THR", "prev": 392, "next": 394, "pdbId": 393, "altPositions": [[10.363, 65.712, -0.235]]}, {"id": 394, "secondary": "NULL", "aaAbbrev": "VAL", "prev": 393, "next": 395, "pdbId": 394, "altPositions": [[11.765, 62.112, -0.649]]}, {"id": 395, "secondary": "NULL", "aaAbbrev": "GLN", "prev": 394, "next": 396, "pdbId": 395, "altPositions": [[15.106, 63.736, 0.139]]}, {"id": 396, "secondary": "NULL", "aaAbbrev": "GLN", "prev": 395, "next": 397, "pdbId": 396, "altPositions": [[13.689, 65.7, 3.063]]}, {"id": 397, "secondary": "NULL", "aaAbbrev": "LEU", "prev": 396, "next": 398, "pdbId": 397, "altPositions": [[11.723, 62.843, 4.625]]}, {"id": 398, "secondary": "NULL", "aaAbbrev": "LEU", "prev": 397, "next": 399, "pdbId": 398, "altPositions": [[13.293, 59.433, 3.728]]}, {"id": 399, "secondary": "NULL", "aaAbbrev": "PRO", "prev": 398, "next": 400, "pdbId": 399, "altPositions": [[15.506, 58.828, 6.811]]}, {"id": 400, "secondary": "NULL", "aaAbbrev": "VAL", "prev": 399, "next": 401, "pdbId": 400, "altPositions": [[12.95, 60.774, 8.895]]}, {"id": 401, "secondary": "NULL", "aaAbbrev": "LEU", "prev": 400, "next": 402, "pdbId": 401, "altPositions": [[10.235, 58.213, 7.901]]}, {"id": 402, "secondary": "NULL", "aaAbbrev": "CYS", "prev": 401, "next": 403, "pdbId": 402, "altPositions": [[12.794, 55.375, 8.295]]}, {"id": 403, "secondary": "NULL", "aaAbbrev": "GLN", "prev": 402, "next": 404, "pdbId": 403, "altPositions": [[13.501, 56.462, 11.902]]}, {"id": 404, "secondary": "NULL", "aaAbbrev": "ALA", "prev": 403, "next": 405, "pdbId": 404, "altPositions": [[10.295, 58.04, 13.2]]}, {"id": 405, "secondary": "NULL", "aaAbbrev": "HIS", "prev": 404, "next": 406, "pdbId": 405, "altPositions": [[8.736, 54.613, 12.804]]}, {"id": 406, "secondary": "NULL", "aaAbbrev": "GLY", "prev": 405, "next": 407, "pdbId": 406, "altPositions": [[10.164, 51.939, 10.568]]}, {"id": 407, "secondary": "NULL", "aaAbbrev": "LEU", "prev": 406, "next": 408, "pdbId": 407, "altPositions": [[9.231, 52.22, 6.923]]}, {"id": 408, "secondary": "NULL", "aaAbbrev": "THR", "prev": 407, "next": 409, "pdbId": 408, "altPositions": [[11.89, 50.694, 4.62]]}, {"id": 409, "secondary": "NULL", "aaAbbrev": "PRO", "prev": 408, "next": 410, "pdbId": 409, "altPositions": [[13.503, 52.452, 1.646]]}, {"id": 410, "secondary": "NULL", "aaAbbrev": "ASP", "prev": 409, "next": 411, "pdbId": 410, "altPositions": [[12.078, 50.554, -1.514]]}, {"id": 411, "secondary": "NULL", "aaAbbrev": "GLN", "prev": 410, "next": 412, "pdbId": 411, "altPositions": [[8.807, 50.993, 0.377]]}, {"id": 412, "secondary": "NULL", "aaAbbrev": "VAL", "prev": 411, "next": 413, "pdbId": 412, "altPositions": [[9.256, 54.879, 0.43]]}, {"id": 413, "secondary": "NULL", "aaAbbrev": "VAL", "prev": 412, "next": 414, "pdbId": 413, "altPositions": [[10.156, 55.024, -3.236]]}, {"id": 414, "secondary": "NULL", "aaAbbrev": "ALA", "prev": 413, "next": 415, "pdbId": 414, "altPositions": [[6.75, 53.284, -3.716]]}, {"id": 415, "secondary": "NULL", "aaAbbrev": "ILE", "prev": 414, "next": 416, "pdbId": 415, "altPositions": [[4.957, 56.16, -2.072]]}, {"id": 416, "secondary": "NULL", "aaAbbrev": "ALA", "prev": 415, "next": 417, "pdbId": 416, "altPositions": [[6.852, 58.866, -4.013]]}, {"id": 417, "secondary": "NULL", "aaAbbrev": "SER", "prev": 416, "next": 418, "pdbId": 417, "altPositions": [[6.173, 57.395, -7.393]]}, {"id": 418, "secondary": "NULL", "aaAbbrev": "ASN", "prev": 417, "next": 419, "pdbId": 418, "altPositions": [[2.701, 58.637, -8.155]]}, {"id": 419, "secondary": "NULL", "aaAbbrev": "ILE", "prev": 418, "next": 420, "pdbId": 419, "altPositions": [[1.059, 62.035, -8.515]]}, {"id": 420, "secondary": "NULL", "aaAbbrev": "GLY", "prev": 419, "next": 421, "pdbId": 420, "altPositions": [[1.068, 63.494, -4.988]]}, {"id": 421, "secondary": "NULL", "aaAbbrev": "GLY", "prev": 420, "next": 422, "pdbId": 421, "altPositions": [[4.377, 62.225, -3.651]]}, {"id": 422, "secondary": "NULL", "aaAbbrev": "LYS", "prev": 421, "next": 423, "pdbId": 422, "altPositions": [[4.574, 65.325, -1.461]]}, {"id": 423, "secondary": "NULL", "aaAbbrev": "GLN", "prev": 422, "next": 424, "pdbId": 423, "altPositions": [[0.966, 65.498, -0.145]]}, {"id": 424, "secondary": "NULL", "aaAbbrev": "ALA", "prev": 423, "next": 425, "pdbId": 424, "altPositions": [[1.057, 61.761, 0.432]]}, {"id": 425, "secondary": "NULL", "aaAbbrev": "LEU", "prev": 424, "next": 426, "pdbId": 425, "altPositions": [[4.448, 61.598, 2.152]]}, {"id": 426, "secondary": "NULL", "aaAbbrev": "ALA", "prev": 425, "next": 427, "pdbId": 426, "altPositions": [[3.184, 64.613, 4.089]]}, {"id": 427, "secondary": "NULL", "aaAbbrev": "THR", "prev": 426, "next": 428, "pdbId": 427, "altPositions": [[-0.148, 62.988, 5.045]]}, {"id": 428, "secondary": "NULL", "aaAbbrev": "VAL", "prev": 427, "next": 429, "pdbId": 428, "altPositions": [[2.047, 60.065, 5.904]]}, {"id": 429, "secondary": "NULL", "aaAbbrev": "GLN", "prev": 428, "next": 430, "pdbId": 429, "altPositions": [[4.171, 61.847, 8.576]]}, {"id": 430, "secondary": "NULL", "aaAbbrev": "ARG", "prev": 429, "next": 431, "pdbId": 430, "altPositions": [[0.953, 63.365, 9.836]]}, {"id": 431, "secondary": "NULL", "aaAbbrev": "LEU", "prev": 430, "next": 432, "pdbId": 431, "altPositions": [[-1.294, 60.385, 10.15]]}, {"id": 432, "secondary": "NULL", "aaAbbrev": "LEU", "prev": 431, "next": 433, "pdbId": 432, "altPositions": [[1.025, 57.43, 10.438]]}, {"id": 433, "secondary": "NULL", "aaAbbrev": "PRO", "prev": 432, "next": 434, "pdbId": 433, "altPositions": [[1.036, 57.007, 14.237]]}, {"id": 434, "secondary": "NULL", "aaAbbrev": "VAL", "prev": 433, "next": 435, "pdbId": 434, "altPositions": [[-2.508, 58.354, 14.562]]}, {"id": 435, "secondary": "NULL", "aaAbbrev": "LEU", "prev": 434, "next": 436, "pdbId": 435, "altPositions": [[-3.483, 54.998, 13.055]]}, {"id": 436, "secondary": "NULL", "aaAbbrev": "CYS", "prev": 435, "next": 437, "pdbId": 436, "altPositions": [[-1.22, 52.384, 14.724]]}, {"id": 437, "secondary": "NULL", "aaAbbrev": "GLN", "prev": 436, "next": 438, "pdbId": 437, "altPositions": [[-1.505, 52.701, 18.502]]}, {"id": 438, "secondary": "NULL", "aaAbbrev": "ALA", "prev": 437, "next": 439, "pdbId": 438, "altPositions": [[-4.652, 54.813, 18.123]]}, {"id": 439, "secondary": "NULL", "aaAbbrev": "HIS", "prev": 438, "next": 440, "pdbId": 439, "altPositions": [[-6.514, 53.373, 15.099]]}, {"id": 440, "secondary": "NULL", "aaAbbrev": "GLY", "prev": 439, "next": 441, "pdbId": 440, "altPositions": [[-5.435, 49.743, 14.737]]}, {"id": 441, "secondary": "NULL", "aaAbbrev": "LEU", "prev": 440, "next": 442, "pdbId": 441, "altPositions": [[-3.89, 49.789, 11.201]]}, {"id": 442, "secondary": "NULL", "aaAbbrev": "THR", "prev": 441, "next": 443, "pdbId": 442, "altPositions": [[-0.376, 48.458, 10.719]]}, {"id": 443, "secondary": "NULL", "aaAbbrev": "PRO", "prev": 442, "next": 444, "pdbId": 443, "altPositions": [[2.548, 50.123, 8.881]]}, {"id": 444, "secondary": "NULL", "aaAbbrev": "ASP", "prev": 443, "next": 445, "pdbId": 444, "altPositions": [[2.074, 48.171, 5.593]]}, {"id": 445, "secondary": "NULL", "aaAbbrev": "GLN", "prev": 444, "next": 446, "pdbId": 445, "altPositions": [[-1.768, 48.435, 5.978]]}, {"id": 446, "secondary": "NULL", "aaAbbrev": "VAL", "prev": 445, "next": 447, "pdbId": 446, "altPositions": [[-1.236, 52.261, 5.517]]}, {"id": 447, "secondary": "NULL", "aaAbbrev": "VAL", "prev": 446, "next": 448, "pdbId": 447, "altPositions": [[1.837, 52.722, 3.251]]}, {"id": 448, "secondary": "NULL", "aaAbbrev": "ALA", "prev": 447, "next": 449, "pdbId": 448, "altPositions": [[-0.482, 50.664, 0.943]]}, {"id": 449, "secondary": "NULL", "aaAbbrev": "ILE", "prev": 448, "next": 450, "pdbId": 449, "altPositions": [[-2.716, 53.751, 1.071]]}, {"id": 450, "secondary": "NULL", "aaAbbrev": "ALA", "prev": 449, "next": 451, "pdbId": 450, "altPositions": [[0.122, 56.087, 0.369]]}, {"id": 451, "secondary": "NULL", "aaAbbrev": "SER", "prev": 450, "next": 452, "pdbId": 451, "altPositions": [[1.708, 53.753, -2.292]]}, {"id": 452, "secondary": "NULL", "aaAbbrev": "ASN", "prev": 451, "next": 453, "pdbId": 452, "altPositions": [[-1.41, 53.785, -4.472]]}, {"id": 453, "secondary": "NULL", "aaAbbrev": "GLY", "prev": 452, "next": 454, "pdbId": 453, "altPositions": [[-2.902, 56.727, -6.425]]}, {"id": 454, "secondary": "NULL", "aaAbbrev": "GLY", "prev": 453, "next": 455, "pdbId": 454, "altPositions": [[-5.202, 57.718, -3.492]]}, {"id": 455, "secondary": "NULL", "aaAbbrev": "GLY", "prev": 454, "next": 456, "pdbId": 455, "altPositions": [[-2.614, 59.561, -1.361]]}, {"id": 456, "secondary": "NULL", "aaAbbrev": "LYS", "prev": 455, "next": 457, "pdbId": 456, "altPositions": [[-3.572, 62.337, 1.028]]}, {"id": 457, "secondary": "NULL", "aaAbbrev": "GLN", "prev": 456, "next": 458, "pdbId": 457, "altPositions": [[-7.295, 62.69, 0.387]]}, {"id": 458, "secondary": "NULL", "aaAbbrev": "ALA", "prev": 457, "next": 459, "pdbId": 458, "altPositions": [[-7.574, 58.935, 0.993]]}, {"id": 459, "secondary": "NULL", "aaAbbrev": "LEU", "prev": 458, "next": 460, "pdbId": 459, "altPositions": [[-5.448, 58.712, 4.256]]}, {"id": 460, "secondary": "NULL", "aaAbbrev": "GLU", "prev": 459, "next": 461, "pdbId": 460, "altPositions": [[-7.579, 61.587, 5.531]]}, {"id": 461, "secondary": "NULL", "aaAbbrev": "THR", "prev": 460, "next": 462, "pdbId": 461, "altPositions": [[-11.075, 60.263, 4.77]]}, {"id": 462, "secondary": "NULL", "aaAbbrev": "VAL", "prev": 461, "next": 463, "pdbId": 462, "altPositions": [[-9.8, 57.2, 6.591]]}, {"id": 463, "secondary": "NULL", "aaAbbrev": "GLN", "prev": 462, "next": 464, "pdbId": 463, "altPositions": [[-9.285, 58.816, 10.046]]}, {"id": 464, "secondary": "NULL", "aaAbbrev": "ARG", "prev": 463, "next": 465, "pdbId": 464, "altPositions": [[-12.208, 60.959, 9.523]]}, {"id": 465, "secondary": "NULL", "aaAbbrev": "LEU", "prev": 464, "next": 466, "pdbId": 465, "altPositions": [[-14.459, 58.112, 8.301]]}, {"id": 466, "secondary": "NULL", "aaAbbrev": "LEU", "prev": 465, "next": 467, "pdbId": 466, "altPositions": [[-13.031, 54.724, 9.393]]}, {"id": 467, "secondary": "NULL", "aaAbbrev": "PRO", "prev": 466, "next": 468, "pdbId": 467, "altPositions": [[-14.23, 54.795, 13.011]]}, {"id": 468, "secondary": "NULL", "aaAbbrev": "VAL", "prev": 467, "next": 469, "pdbId": 468, "altPositions": [[-17.699, 56.043, 11.939]]}, {"id": 469, "secondary": "NULL", "aaAbbrev": "LEU", "prev": 468, "next": 470, "pdbId": 469, "altPositions": [[-18.182, 53.604, 8.997]]}, {"id": 470, "secondary": "NULL", "aaAbbrev": "CYS", "prev": 469, "next": 471, "pdbId": 470, "altPositions": [[-17.917, 50.686, 11.423]]}, {"id": 471, "secondary": "NULL", "aaAbbrev": "GLN", "prev": 470, "next": 472, "pdbId": 471, "altPositions": [[-20.719, 52.036, 13.684]]}, {"id": 472, "secondary": "NULL", "aaAbbrev": "ALA", "prev": 471, "next": 473, "pdbId": 472, "altPositions": [[-23.721, 50.393, 11.921]]}, {"id": 473, "secondary": "NULL", "aaAbbrev": "HIS", "prev": 472, "next": 474, "pdbId": 473, "altPositions": [[-22.134, 49.64, 8.555]]}, {"id": 474, "secondary": "NULL", "aaAbbrev": "GLY", "prev": 473, "next": 475, "pdbId": 474, "altPositions": [[-19.863, 46.904, 9.93]]}, {"id": 475, "secondary": "NULL", "aaAbbrev": "LEU", "prev": 474, "next": 476, "pdbId": 475, "altPositions": [[-16.95, 46.744, 7.413]]}, {"id": 476, "secondary": "NULL", "aaAbbrev": "THR", "prev": 475, "next": 477, "pdbId": 476, "altPositions": [[-13.997, 44.929, 9.086]]}, {"id": 477, "secondary": "NULL", "aaAbbrev": "PRO", "prev": 476, "next": 478, "pdbId": 477, "altPositions": [[-10.885, 47.147, 8.609]]}, {"id": 478, "secondary": "NULL", "aaAbbrev": "ASP", "prev": 477, "next": 479, "pdbId": 478, "altPositions": [[-9.551, 44.698, 6.061]]}, {"id": 479, "secondary": "NULL", "aaAbbrev": "GLN", "prev": 478, "next": 480, "pdbId": 479, "altPositions": [[-12.503, 46.04, 4.055]]}, {"id": 480, "secondary": "NULL", "aaAbbrev": "VAL", "prev": 479, "next": 481, "pdbId": 480, "altPositions": [[-11.67, 49.742, 4.603]]}, {"id": 481, "secondary": "NULL", "aaAbbrev": "VAL", "prev": 480, "next": 482, "pdbId": 481, "altPositions": [[-7.888, 49.64, 4.007]]}, {"id": 482, "secondary": "NULL", "aaAbbrev": "ALA", "prev": 481, "next": 483, "pdbId": 482, "altPositions": [[-8.708, 48.017, 0.668]]}, {"id": 483, "secondary": "NULL", "aaAbbrev": "ILE", "prev": 482, "next": 484, "pdbId": 483, "altPositions": [[-11.185, 50.725, -0.208]]}, {"id": 484, "secondary": "NULL", "aaAbbrev": "ALA", "prev": 483, "next": 485, "pdbId": 484, "altPositions": [[-8.759, 53.557, 0.523]]}, {"id": 485, "secondary": "NULL", "aaAbbrev": "SER", "prev": 484, "next": 486, "pdbId": 485, "altPositions": [[-6.261, 51.846, -1.756]]}, {"id": 486, "secondary": "NULL", "aaAbbrev": "ASN", "prev": 485, "next": 487, "pdbId": 486, "altPositions": [[-7.241, 52.806, -5.322]]}, {"id": 487, "secondary": "NULL", "aaAbbrev": "GLY", "prev": 486, "next": 488, "pdbId": 487, "altPositions": [[-7.415, 55.996, -7.328]]}, {"id": 488, "secondary": "NULL", "aaAbbrev": "GLY", "prev": 487, "next": 489, "pdbId": 488, "altPositions": [[-11.009, 57.008, -6.717]]}, {"id": 489, "secondary": "NULL", "aaAbbrev": "GLY", "prev": 488, "next": 490, "pdbId": 489, "altPositions": [[-10.093, 56.505, -3.041]]}, {"id": 490, "secondary": "NULL", "aaAbbrev": "LYS", "prev": 489, "next": 491, "pdbId": 490, "altPositions": [[-11.658, 59.332, -1.129]]}, {"id": 491, "secondary": "NULL", "aaAbbrev": "GLN", "prev": 490, "next": 492, "pdbId": 491, "altPositions": [[-14.53, 59.183, -3.708]]}, {"id": 492, "secondary": "NULL", "aaAbbrev": "ALA", "prev": 491, "next": 493, "pdbId": 492, "altPositions": [[-15.262, 55.504, -2.925]]}, {"id": 493, "secondary": "NULL", "aaAbbrev": "LEU", "prev": 492, "next": 494, "pdbId": 493, "altPositions": [[-15.199, 55.577, 0.937]]}, {"id": 494, "secondary": "NULL", "aaAbbrev": "GLU", "prev": 493, "next": 495, "pdbId": 494, "altPositions": [[-17.603, 58.546, 0.831]]}, {"id": 495, "secondary": "NULL", "aaAbbrev": "THR", "prev": 494, "next": 496, "pdbId": 495, "altPositions": [[-19.91, 56.997, -1.783]]}, {"id": 496, "secondary": "NULL", "aaAbbrev": "VAL", "prev": 495, "next": 497, "pdbId": 496, "altPositions": [[-20.019, 53.928, 0.459]]}, {"id": 497, "secondary": "NULL", "aaAbbrev": "GLN", "prev": 496, "next": 498, "pdbId": 497, "altPositions": [[-21.245, 55.931, 3.485]]}, {"id": 498, "secondary": "NULL", "aaAbbrev": "ARG", "prev": 497, "next": 499, "pdbId": 498, "altPositions": [[-23.769, 57.111, 0.834]]}, {"id": 499, "secondary": "NULL", "aaAbbrev": "LEU", "prev": 498, "next": 500, "pdbId": 499, "altPositions": [[-25.24, 54.101, -0.897]]}, {"id": 500, "secondary": "NULL", "aaAbbrev": "LEU", "prev": 499, "next": 501, "pdbId": 500, "altPositions": [[-24.481, 51.131, 1.395]]}, {"id": 501, "secondary": "NULL", "aaAbbrev": "PRO", "prev": 500, "next": 502, "pdbId": 501, "altPositions": [[-28.173, 51.308, 2.66]]}, {"id": 502, "secondary": "NULL", "aaAbbrev": "VAL", "prev": 501, "next": 503, "pdbId": 502, "altPositions": [[-29.816, 52.181, -0.726]]}, {"id": 503, "secondary": "NULL", "aaAbbrev": "LEU", "prev": 502, "next": 504, "pdbId": 503, "altPositions": [[-28.279, 48.81, -1.723]]}, {"id": 504, "secondary": "NULL", "aaAbbrev": "CYS", "prev": 503, "next": 505, "pdbId": 504, "altPositions": [[-29.371, 46.51, 1.129]]}, {"id": 505, "secondary": "NULL", "aaAbbrev": "GLN", "prev": 504, "next": 506, "pdbId": 505, "altPositions": [[-32.501, 48.614, 1.775]]}, {"id": 506, "secondary": "NULL", "aaAbbrev": "ALA", "prev": 505, "next": 507, "pdbId": 506, "altPositions": [[-33.236, 48.047, -1.966]]}, {"id": 507, "secondary": "NULL", "aaAbbrev": "HIS", "prev": 506, "next": 508, "pdbId": 507, "altPositions": [[-31.155, 45.179, -3.485]]}, {"id": 508, "secondary": "NULL", "aaAbbrev": "GLY", "prev": 507, "next": 509, "pdbId": 508, "altPositions": [[-30.428, 43.053, -0.443]]}, {"id": 509, "secondary": "NULL", "aaAbbrev": "LEU", "prev": 508, "next": 510, "pdbId": 509, "altPositions": [[-26.895, 43.199, -1.746]]}, {"id": 510, "secondary": "NULL", "aaAbbrev": "THR", "prev": 509, "next": 511, "pdbId": 510, "altPositions": [[-24.435, 41.94, 1.062]]}, {"id": 511, "secondary": "NULL", "aaAbbrev": "GLN", "prev": 510, "next": 512, "pdbId": 511, "altPositions": [[-21.642, 43.93, 2.533]]}, {"id": 512, "secondary": "NULL", "aaAbbrev": "VAL", "prev": 511, "next": 513, "pdbId": 512, "altPositions": [[-18.761, 41.785, 1.225]]}, {"id": 513, "secondary": "NULL", "aaAbbrev": "GLN", "prev": 512, "next": 514, "pdbId": 513, "altPositions": [[-20.593, 42.141, -2.094]]}, {"id": 514, "secondary": "NULL", "aaAbbrev": "VAL", "prev": 513, "next": 515, "pdbId": 514, "altPositions": [[-20.117, 45.947, -1.979]]}, {"id": 515, "secondary": "NULL", "aaAbbrev": "VAL", "prev": 514, "next": 516, "pdbId": 515, "altPositions": [[-16.787, 46.476, -0.268]]}, {"id": 516, "secondary": "NULL", "aaAbbrev": "ALA", "prev": 515, "next": 517, "pdbId": 516, "altPositions": [[-15.758, 44.633, -3.522]]}, {"id": 517, "secondary": "NULL", "aaAbbrev": "ILE", "prev": 516, "next": 518, "pdbId": 517, "altPositions": [[-17.007, 47.599, -5.589]]}, {"id": 518, "secondary": "NULL", "aaAbbrev": "ALA", "prev": 517, "next": 519, "pdbId": 518, "altPositions": [[-15.555, 50.369, -3.429]]}, {"id": 519, "secondary": "NULL", "aaAbbrev": "SER", "prev": 518, "next": 520, "pdbId": 519, "altPositions": [[-12.262, 48.467, -4.081]]}, {"id": 520, "secondary": "NULL", "aaAbbrev": "ASN", "prev": 519, "next": 521, "pdbId": 520, "altPositions": [[-11.506, 49.526, -7.667]]}, {"id": 521, "secondary": "NULL", "aaAbbrev": "ILE", "prev": 520, "next": 522, "pdbId": 521, "altPositions": [[-9.976, 52.424, -9.514]]}, {"id": 522, "secondary": "NULL", "aaAbbrev": "GLY", "prev": 521, "next": 523, "pdbId": 522, "altPositions": [[-13.225, 54.212, -10.012]]}, {"id": 523, "secondary": "NULL", "aaAbbrev": "GLY", "prev": 522, "next": 524, "pdbId": 523, "altPositions": [[-15.334, 53.386, -6.993]]}, {"id": 524, "secondary": "NULL", "aaAbbrev": "LYS", "prev": 523, "next": 525, "pdbId": 524, "altPositions": [[-18.024, 56.081, -6.904]]}, {"id": 525, "secondary": "NULL", "aaAbbrev": "GLN", "prev": 524, "next": 526, "pdbId": 525, "altPositions": [[-18.423, 55.728, -10.654]]}, {"id": 526, "secondary": "NULL", "aaAbbrev": "ALA", "prev": 525, "next": 527, "pdbId": 526, "altPositions": [[-19.798, 52.316, -10.055]]}, {"id": 527, "secondary": "NULL", "aaAbbrev": "LEU", "prev": 526, "next": 528, "pdbId": 527, "altPositions": [[-21.893, 52.413, -6.86]]}, {"id": 528, "secondary": "NULL", "aaAbbrev": "GLU", "prev": 527, "next": 529, "pdbId": 528, "altPositions": [[-24.085, 55.131, -8.306]]}, {"id": 529, "secondary": "NULL", "aaAbbrev": "THR", "prev": 528, "next": 530, "pdbId": 529, "altPositions": [[-24.124, 53.482, -11.736]]}, {"id": 530, "secondary": "NULL", "aaAbbrev": "VAL", "prev": 529, "next": 531, "pdbId": 530, "altPositions": [[-25.409, 50.196, -10.259]]}, {"id": 531, "secondary": "NULL", "aaAbbrev": "GLN", "prev": 530, "next": 532, "pdbId": 531, "altPositions": [[-28.156, 51.984, -8.307]]}, {"id": 532, "secondary": "NULL", "aaAbbrev": "ARG", "prev": 531, "next": 533, "pdbId": 532, "altPositions": [[-29.737, 52.915, -11.639]]}, {"id": 533, "secondary": "NULL", "aaAbbrev": "LEU", "prev": 532, "next": 534, "pdbId": 533, "altPositions": [[-28.686, 49.957, -13.741]]}, {"id": 534, "secondary": "NULL", "aaAbbrev": "LEU", "prev": 533, "next": 535, "pdbId": 534, "altPositions": [[-29.472, 47.1, -11.37]]}, {"id": 535, "secondary": "NULL", "aaAbbrev": "PRO", "prev": 534, "next": 536, "pdbId": 535, "altPositions": [[-33.356, 47.207, -11.425]]}, {"id": 536, "secondary": "NULL", "aaAbbrev": "VAL", "prev": 535, "next": 537, "pdbId": 536, "altPositions": [[-33.171, 47.643, -15.191]]}, {"id": 537, "secondary": "NULL", "aaAbbrev": "LEU", "prev": 536, "next": 538, "pdbId": 537, "altPositions": [[-31.238, 44.439, -15.741]]}, {"id": 538, "secondary": "NULL", "aaAbbrev": "CYS", "prev": 537, "next": 539, "pdbId": 538, "altPositions": [[-32.409, 41.598, -13.475]]}, {"id": 539, "secondary": "NULL", "aaAbbrev": "GLN", "prev": 538, "next": 540, "pdbId": 539, "altPositions": [[-36.03, 42.685, -14.169]]}, {"id": 540, "secondary": "NULL", "aaAbbrev": "ALA", "prev": 539, "next": 541, "pdbId": 540, "altPositions": [[-36.085, 43.248, -17.902]]}, {"id": 541, "secondary": "NULL", "aaAbbrev": "HIS", "prev": 540, "next": 542, "pdbId": 541, "altPositions": [[-32.987, 41.351, -19.152]]}, {"id": 542, "secondary": "NULL", "aaAbbrev": "GLY", "prev": 541, "next": 543, "pdbId": 542, "altPositions": [[-31.377, 38.627, -17.054]]}, {"id": 543, "secondary": "NULL", "aaAbbrev": "LEU", "prev": 542, "next": 544, "pdbId": 543, "altPositions": [[-28.843, 39.016, -14.268]]}, {"id": 544, "secondary": "NULL", "aaAbbrev": "THR", "prev": 543, "next": 545, "pdbId": 544, "altPositions": [[-29.332, 38.477, -10.519]]}, {"id": 545, "secondary": "NULL", "aaAbbrev": "PRO", "prev": 544, "next": 546, "pdbId": 545, "altPositions": [[-27.5, 40.663, -8.168]]}, {"id": 546, "secondary": "NULL", "aaAbbrev": "ALA", "prev": 545, "next": 547, "pdbId": 546, "altPositions": [[-24.149, 38.594, -8.613]]}, {"id": 547, "secondary": "NULL", "aaAbbrev": "GLN", "prev": 546, "next": 548, "pdbId": 547, "altPositions": [[-23.975, 39.163, -12.346]]}, {"id": 548, "secondary": "NULL", "aaAbbrev": "VAL", "prev": 547, "next": 549, "pdbId": 548, "altPositions": [[-24.312, 42.89, -11.759]]}, {"id": 549, "secondary": "NULL", "aaAbbrev": "VAL", "prev": 548, "next": 550, "pdbId": 549, "altPositions": [[-21.686, 43.055, -9.005]]}, {"id": 550, "secondary": "NULL", "aaAbbrev": "ALA", "prev": 549, "next": 551, "pdbId": 550, "altPositions": [[-19.413, 40.668, -10.999]]}, {"id": 551, "secondary": "NULL", "aaAbbrev": "ILE", "prev": 550, "next": 552, "pdbId": 551, "altPositions": [[-19.728, 42.94, -14.046]]}, {"id": 552, "secondary": "NULL", "aaAbbrev": "ALA", "prev": 551, "next": 553, "pdbId": 552, "altPositions": [[-19.319, 45.932, -11.733]]}, {"id": 553, "secondary": "NULL", "aaAbbrev": "SER", "prev": 552, "next": 554, "pdbId": 553, "altPositions": [[-16.137, 45.233, -9.77]]}, {"id": 554, "secondary": "NULL", "aaAbbrev": "HIS", "prev": 553, "next": 555, "pdbId": 554, "altPositions": [[-13.133, 46.273, -11.862]]}, {"id": 555, "secondary": "NULL", "aaAbbrev": "ASP", "prev": 554, "next": 556, "pdbId": 555, "altPositions": [[-11.28, 49.573, -12.241]]}, {"id": 556, "secondary": "NULL", "aaAbbrev": "GLY", "prev": 555, "next": 557, "pdbId": 556, "altPositions": [[-14.106, 51.232, -14.147]]}, {"id": 557, "secondary": "NULL", "aaAbbrev": "GLY", "prev": 556, "next": 558, "pdbId": 557, "altPositions": [[-17.363, 49.549, -13.123]]}, {"id": 558, "secondary": "NULL", "aaAbbrev": "LYS", "prev": 557, "next": 559, "pdbId": 558, "altPositions": [[-19.451, 52.302, -14.581]]}, {"id": 559, "secondary": "NULL", "aaAbbrev": "GLN", "prev": 558, "next": 560, "pdbId": 559, "altPositions": [[-18.591, 51.874, -18.255]]}, {"id": 560, "secondary": "NULL", "aaAbbrev": "ALA", "prev": 559, "next": 561, "pdbId": 560, "altPositions": [[-19.204, 48.178, -18.202]]}, {"id": 561, "secondary": "NULL", "aaAbbrev": "LEU", "prev": 560, "next": 562, "pdbId": 561, "altPositions": [[-22.825, 48.33, -16.8]]}, {"id": 562, "secondary": "NULL", "aaAbbrev": "GLU", "prev": 561, "next": 563, "pdbId": 562, "altPositions": [[-23.802, 51.229, -19.092]]}, {"id": 563, "secondary": "NULL", "aaAbbrev": "THR", "prev": 562, "next": 564, "pdbId": 563, "altPositions": [[-22.52, 49.35, -22.133]]}, {"id": 564, "secondary": "NULL", "aaAbbrev": "VAL", "prev": 563, "next": 565, "pdbId": 564, "altPositions": [[-24.743, 46.448, -21.279]]}, {"id": 565, "secondary": "NULL", "aaAbbrev": "GLN", "prev": 564, "next": 566, "pdbId": 565, "altPositions": [[-28.06, 48.355, -20.71]]}, {"id": 566, "secondary": "NULL", "aaAbbrev": "ARG", "prev": 565, "next": 567, "pdbId": 566, "altPositions": [[-27.25, 49.97, -24.071]]}, {"id": 567, "secondary": "NULL", "aaAbbrev": "LEU", "prev": 566, "next": 568, "pdbId": 567, "altPositions": [[-25.734, 47.023, -25.902]]}, {"id": 568, "secondary": "NULL", "aaAbbrev": "LEU", "prev": 567, "next": 569, "pdbId": 568, "altPositions": [[-26.827, 43.899, -23.969]]}, {"id": 569, "secondary": "NULL", "aaAbbrev": "PRO", "prev": 568, "next": 570, "pdbId": 569, "altPositions": [[-30.037, 43.023, -26.016]]}, {"id": 570, "secondary": "NULL", "aaAbbrev": "VAL", "prev": 569, "next": 571, "pdbId": 570, "altPositions": [[-28.637, 43.585, -29.453]]}, {"id": 571, "secondary": "NULL", "aaAbbrev": "LEU", "prev": 570, "next": 572, "pdbId": 571, "altPositions": [[-25.943, 40.925, -28.8]]}, {"id": 572, "secondary": "NULL", "aaAbbrev": "CYS", "prev": 571, "next": 573, "pdbId": 572, "altPositions": [[-28.692, 38.301, -28.498]]}, {"id": 573, "secondary": "NULL", "aaAbbrev": "GLN", "prev": 572, "next": 574, "pdbId": 573, "altPositions": [[-31.251, 40.122, -30.673]]}, {"id": 574, "secondary": "NULL", "aaAbbrev": "ALA", "prev": 573, "next": 575, "pdbId": 574, "altPositions": [[-28.769, 40.163, -33.508]]}, {"id": 575, "secondary": "NULL", "aaAbbrev": "HIS", "prev": 574, "next": 576, "pdbId": 575, "altPositions": [[-25.643, 38.41, -32.112]]}, {"id": 576, "secondary": "NULL", "aaAbbrev": "GLY", "prev": 575, "next": 577, "pdbId": 576, "altPositions": [[-27.176, 35.452, -30.03]]}, {"id": 577, "secondary": "NULL", "aaAbbrev": "LEU", "prev": 576, "next": 578, "pdbId": 577, "altPositions": [[-24.459, 35.46, -27.38]]}, {"id": 578, "secondary": "NULL", "aaAbbrev": "THR", "prev": 577, "next": 579, "pdbId": 578, "altPositions": [[-26.121, 33.625, -24.48]]}, {"id": 579, "secondary": "NULL", "aaAbbrev": "PRO", "prev": 578, "next": 580, "pdbId": 579, "altPositions": [[-26.538, 36.611, -22.043]]}, {"id": 580, "secondary": "NULL", "aaAbbrev": "ASP", "prev": 579, "next": 581, "pdbId": 580, "altPositions": [[-24.477, 34.76, -19.432]]}, {"id": 581, "secondary": "NULL", "aaAbbrev": "GLN", "prev": 580, "next": 582, "pdbId": 581, "altPositions": [[-21.701, 34.855, -22.074]]}, {"id": 582, "secondary": "NULL", "aaAbbrev": "VAL", "prev": 581, "next": 583, "pdbId": 582, "altPositions": [[-22.25, 38.683, -22.374]]}, {"id": 583, "secondary": "NULL", "aaAbbrev": "VAL", "prev": 582, "next": 584, "pdbId": 583, "altPositions": [[-22.107, 39.338, -18.62]]}, {"id": 584, "secondary": "NULL", "aaAbbrev": "ALA", "prev": 583, "next": 585, "pdbId": 584, "altPositions": [[-18.677, 37.744, -19.307]]}, {"id": 585, "secondary": "NULL", "aaAbbrev": "ILE", "prev": 584, "next": 586, "pdbId": 585, "altPositions": [[-17.125, 39.717, -22.174]]}, {"id": 586, "secondary": "NULL", "aaAbbrev": "ALA", "prev": 585, "next": 587, "pdbId": 586, "altPositions": [[-17.653, 42.56, -19.725]]}, {"id": 587, "secondary": "NULL", "aaAbbrev": "SER", "prev": 586, "next": 588, "pdbId": 587, "altPositions": [[-16.28, 41.85, -16.296]]}, {"id": 588, "secondary": "NULL", "aaAbbrev": "ASN", "prev": 587, "next": 589, "pdbId": 588, "altPositions": [[-12.538, 42.312, -16.833]]}, {"id": 589, "secondary": "NULL", "aaAbbrev": "GLY", "prev": 588, "next": 590, "pdbId": 589, "altPositions": [[-11.281, 45.951, -16.574]]}, {"id": 590, "secondary": "NULL", "aaAbbrev": "GLY", "prev": 589, "next": 591, "pdbId": 590, "altPositions": [[-11.639, 47.026, -20.16]]}, {"id": 591, "secondary": "NULL", "aaAbbrev": "GLY", "prev": 590, "next": 592, "pdbId": 591, "altPositions": [[-15.352, 46.111, -20.158]]}, {"id": 592, "secondary": "NULL", "aaAbbrev": "LYS", "prev": 591, "next": 593, "pdbId": 592, "altPositions": [[-17.228, 48.703, -22.118]]}, {"id": 593, "secondary": "NULL", "aaAbbrev": "GLN", "prev": 592, "next": 594, "pdbId": 593, "altPositions": [[-14.472, 48.43, -24.656]]}, {"id": 594, "secondary": "NULL", "aaAbbrev": "ALA", "prev": 593, "next": 595, "pdbId": 594, "altPositions": [[-14.569, 44.753, -25.285]]}, {"id": 595, "secondary": "NULL", "aaAbbrev": "LEU", "prev": 594, "next": 596, "pdbId": 595, "altPositions": [[-18.439, 44.672, -25.499]]}, {"id": 596, "secondary": "NULL", "aaAbbrev": "GLU", "prev": 595, "next": 597, "pdbId": 596, "altPositions": [[-18.39, 47.411, -28.157]]}, {"id": 597, "secondary": "NULL", "aaAbbrev": "THR", "prev": 596, "next": 598, "pdbId": 597, "altPositions": [[-15.608, 45.675, -30.053]]}, {"id": 598, "secondary": "NULL", "aaAbbrev": "VAL", "prev": 597, "next": 599, "pdbId": 598, "altPositions": [[-17.603, 42.439, -30.249]]}, {"id": 599, "secondary": "NULL", "aaAbbrev": "GLN", "prev": 598, "next": 600, "pdbId": 599, "altPositions": [[-20.644, 44.419, -31.559]]}, {"id": 600, "secondary": "NULL", "aaAbbrev": "ARG", "prev": 599, "next": 601, "pdbId": 600, "altPositions": [[-18.391, 45.94, -34.178]]}, {"id": 601, "secondary": "NULL", "aaAbbrev": "LEU", "prev": 600, "next": 602, "pdbId": 601, "altPositions": [[-16.063, 43.184, -35.114]]}, {"id": 602, "secondary": "NULL", "aaAbbrev": "LEU", "prev": 601, "next": 603, "pdbId": 602, "altPositions": [[-17.732, 39.729, -34.609]]}, {"id": 603, "secondary": "NULL", "aaAbbrev": "PRO", "prev": 602, "next": 604, "pdbId": 603, "altPositions": [[-18.339, 39.385, -38.412]]}, {"id": 604, "secondary": "NULL", "aaAbbrev": "GLY", "prev": 603, "next": 605, "pdbId": 604, "altPositions": [[-14.2, 32.538, -39.854]]}, {"id": 605, "secondary": "NULL", "aaAbbrev": "LEU", "prev": 604, "next": 606, "pdbId": 605, "altPositions": [[-14.594, 31.877, -36.131]]}, {"id": 606, "secondary": "NULL", "aaAbbrev": "THR", "prev": 605, "next": 607, "pdbId": 606, "altPositions": [[-17.261, 31.07, -33.487]]}, {"id": 607, "secondary": "NULL", "aaAbbrev": "GLN", "prev": 606, "next": 608, "pdbId": 607, "altPositions": [[-19.041, 32.481, -30.45]]}, {"id": 608, "secondary": "NULL", "aaAbbrev": "GLU", "prev": 607, "next": 609, "pdbId": 608, "altPositions": [[-17.672, 30.187, -27.726]]}, {"id": 609, "secondary": "NULL", "aaAbbrev": "GLN", "prev": 608, "next": 610, "pdbId": 609, "altPositions": [[-14.346, 31.146, -29.414]]}, {"id": 610, "secondary": "NULL", "aaAbbrev": "VAL", "prev": 609, "next": 611, "pdbId": 610, "altPositions": [[-15.026, 34.872, -29.686]]}, {"id": 611, "secondary": "NULL", "aaAbbrev": "VAL", "prev": 610, "next": 612, "pdbId": 611, "altPositions": [[-16.582, 35.489, -26.243]]}, {"id": 612, "secondary": "NULL", "aaAbbrev": "ALA", "prev": 611, "next": 613, "pdbId": 612, "altPositions": [[-13.267, 33.791, -25.216]]}, {"id": 613, "secondary": "NULL", "aaAbbrev": "ILE", "prev": 612, "next": 614, "pdbId": 613, "altPositions": [[-10.755, 36.072, -27.019]]}, {"id": 614, "secondary": "NULL", "aaAbbrev": "ALA", "prev": 613, "next": 615, "pdbId": 614, "altPositions": [[-12.483, 39.168, -25.768]]}, {"id": 615, "secondary": "NULL", "aaAbbrev": "SER", "prev": 614, "next": 616, "pdbId": 615, "altPositions": [[-12.998, 38.06, -22.208]]}, {"id": 616, "secondary": "NULL", "aaAbbrev": "ASN", "prev": 615, "next": 617, "pdbId": 616, "altPositions": [[-9.635, 39.263, -20.793]]}, {"id": 617, "secondary": "NULL", "aaAbbrev": "ASN", "prev": 616, "next": 618, "pdbId": 617, "altPositions": [[-8.018, 42.609, -20.338]]}, {"id": 618, "secondary": "NULL", "aaAbbrev": "GLY", "prev": 617, "next": 619, "pdbId": 618, "altPositions": [[-6.763, 42.388, -23.971]]}, {"id": 619, "secondary": "NULL", "aaAbbrev": "GLY", "prev": 618, "next": 620, "pdbId": 619, "altPositions": [[-10.532, 42.567, -24.909]]}, {"id": 620, "secondary": "NULL", "aaAbbrev": "LYS", "prev": 619, "next": 621, "pdbId": 620, "altPositions": [[-10.414, 45.226, -27.578]]}, {"id": 621, "secondary": "NULL", "aaAbbrev": "GLN", "prev": 620, "next": 622, "pdbId": 621, "altPositions": [[-6.796, 45.271, -28.811]]}, {"id": 622, "secondary": "NULL", "aaAbbrev": "ALA", "prev": 621, "next": 623, "pdbId": 622, "altPositions": [[-7.281, 41.517, -28.8]]}, {"id": 623, "secondary": "NULL", "aaAbbrev": "LEU", "prev": 622, "next": 624, "pdbId": 623, "altPositions": [[-9.734, 41.238, -31.667]]}, {"id": 624, "secondary": "NULL", "aaAbbrev": "GLU", "prev": 623, "next": 625, "pdbId": 624, "altPositions": [[-8.434, 44.332, -33.51]]}, {"id": 625, "secondary": "NULL", "aaAbbrev": "THR", "prev": 624, "next": 626, "pdbId": 625, "altPositions": [[-4.99, 42.725, -33.694]]}, {"id": 626, "secondary": "NULL", "aaAbbrev": "VAL", "prev": 625, "next": 627, "pdbId": 626, "altPositions": [[-6.556, 39.339, -34.517]]}, {"id": 627, "secondary": "NULL", "aaAbbrev": "GLN", "prev": 626, "next": 628, "pdbId": 627, "altPositions": [[-8.121, 40.682, -37.705]]}, {"id": 628, "secondary": "NULL", "aaAbbrev": "ARG", "prev": 627, "next": 629, "pdbId": 628, "altPositions": [[-4.825, 42.556, -38.307]]}, {"id": 629, "secondary": "NULL", "aaAbbrev": "LEU", "prev": 628, "next": 630, "pdbId": 629, "altPositions": [[-2.762, 39.371, -38.085]]}, {"id": 630, "secondary": "NULL", "aaAbbrev": "LEU", "prev": 629, "next": 631, "pdbId": 630, "altPositions": [[-4.945, 36.234, -38.393]]}, {"id": 631, "secondary": "NULL", "aaAbbrev": "PRO", "prev": 630, "next": 632, "pdbId": 631, "altPositions": [[-4.26, 36.611, -42.193]]}, {"id": 632, "secondary": "NULL", "aaAbbrev": "VAL", "prev": 631, "next": 633, "pdbId": 632, "altPositions": [[-0.517, 37.376, -41.984]]}, {"id": 633, "secondary": "NULL", "aaAbbrev": "LEU", "prev": 632, "next": 634, "pdbId": 633, "altPositions": [[-0.16, 34.596, -39.377]]}, {"id": 634, "secondary": "NULL", "aaAbbrev": "CYS", "prev": 633, "next": 635, "pdbId": 634, "altPositions": [[-1.616, 31.542, -41.116]]}, {"id": 635, "secondary": "NULL", "aaAbbrev": "GLN", "prev": 634, "next": 636, "pdbId": 635, "altPositions": [[1.151, 32.203, -43.668]]}, {"id": 636, "secondary": "NULL", "aaAbbrev": "ALA", "prev": 635, "next": 637, "pdbId": 636, "altPositions": [[4.246, 31.614, -41.556]]}, {"id": 637, "secondary": "NULL", "aaAbbrev": "HIS", "prev": 636, "next": 638, "pdbId": 637, "altPositions": [[5.257, 27.977, -40.773]]}, {"id": 638, "secondary": "NULL", "aaAbbrev": "GLY", "prev": 637, "next": 639, "pdbId": 638, "altPositions": [[3.061, 28.787, -37.836]]}, {"id": 639, "secondary": "NULL", "aaAbbrev": "LEU", "prev": 638, "next": 640, "pdbId": 639, "altPositions": [[-0.587, 28.632, -37.256]]}, {"id": 640, "secondary": "NULL", "aaAbbrev": "THR", "prev": 639, "next": 641, "pdbId": 640, "altPositions": [[-4.056, 27.406, -37.992]]}, {"id": 641, "secondary": "NULL", "aaAbbrev": "PRO", "prev": 640, "next": 642, "pdbId": 641, "altPositions": [[-7.234, 29.203, -36.997]]}, {"id": 642, "secondary": "NULL", "aaAbbrev": "ASP", "prev": 641, "next": 643, "pdbId": 642, "altPositions": [[-7.368, 27.366, -33.591]]}, {"id": 643, "secondary": "NULL", "aaAbbrev": "GLN", "prev": 642, "next": 644, "pdbId": 643, "altPositions": [[-3.765, 28.21, -32.638]]}, {"id": 644, "secondary": "NULL", "aaAbbrev": "VAL", "prev": 643, "next": 645, "pdbId": 644, "altPositions": [[-3.742, 32.01, -32.966]]}, {"id": 645, "secondary": "NULL", "aaAbbrev": "VAL", "prev": 644, "next": 646, "pdbId": 645, "altPositions": [[-7.052, 32.064, -31.122]]}, {"id": 646, "secondary": "NULL", "aaAbbrev": "ALA", "prev": 645, "next": 647, "pdbId": 646, "altPositions": [[-5.388, 30.224, -28.169]]}, {"id": 647, "secondary": "NULL", "aaAbbrev": "ILE", "prev": 646, "next": 648, "pdbId": 647, "altPositions": [[-2.459, 32.645, -28.391]]}, {"id": 648, "secondary": "NULL", "aaAbbrev": "ALA", "prev": 647, "next": 649, "pdbId": 648, "altPositions": [[-5.062, 35.44, -27.971]]}, {"id": 649, "secondary": "NULL", "aaAbbrev": "SER", "prev": 648, "next": 650, "pdbId": 649, "altPositions": [[-7.445, 34.112, -25.331]]}, {"id": 650, "secondary": "NULL", "aaAbbrev": "ASN", "prev": 649, "next": 651, "pdbId": 650, "altPositions": [[-4.998, 35.591, -22.745]]}, {"id": 651, "secondary": "NULL", "aaAbbrev": "GLY", "prev": 650, "next": 652, "pdbId": 651, "altPositions": [[-4.26, 38.965, -21.184]]}, {"id": 652, "secondary": "NULL", "aaAbbrev": "GLY", "prev": 651, "next": 653, "pdbId": 652, "altPositions": [[-1.066, 39.901, -23.01]]}, {"id": 653, "secondary": "NULL", "aaAbbrev": "GLY", "prev": 652, "next": 654, "pdbId": 653, "altPositions": [[-2.879, 39.248, -26.259]]}, {"id": 654, "secondary": "NULL", "aaAbbrev": "LYS", "prev": 653, "next": 655, "pdbId": 654, "altPositions": [[-1.956, 41.846, -28.715]]}, {"id": 655, "secondary": "NULL", "aaAbbrev": "GLN", "prev": 654, "next": 656, "pdbId": 655, "altPositions": [[1.459, 41.753, -27.092]]}, {"id": 656, "secondary": "NULL", "aaAbbrev": "ALA", "prev": 655, "next": 657, "pdbId": 656, "altPositions": [[1.762, 37.959, -27.586]]}, {"id": 657, "secondary": "NULL", "aaAbbrev": "LEU", "prev": 656, "next": 658, "pdbId": 657, "altPositions": [[0.59, 37.976, -31.231]]}, {"id": 658, "secondary": "NULL", "aaAbbrev": "GLU", "prev": 657, "next": 659, "pdbId": 658, "altPositions": [[2.793, 40.872, -32.392]]}, {"id": 659, "secondary": "NULL", "aaAbbrev": "THR", "prev": 658, "next": 660, "pdbId": 659, "altPositions": [[5.658, 39.076, -30.63]]}, {"id": 660, "secondary": "NULL", "aaAbbrev": "VAL", "prev": 659, "next": 661, "pdbId": 660, "altPositions": [[4.981, 35.724, -32.313]]}, {"id": 661, "secondary": "NULL", "aaAbbrev": "GLN", "prev": 660, "next": 662, "pdbId": 661, "altPositions": [[4.795, 37.741, -35.537]]}, {"id": 662, "secondary": "NULL", "aaAbbrev": "ARG", "prev": 661, "next": 663, "pdbId": 662, "altPositions": [[7.92, 39.756, -34.906]]}, {"id": 663, "secondary": "NULL", "aaAbbrev": "LEU", "prev": 662, "next": 664, "pdbId": 663, "altPositions": [[9.799, 36.715, -33.677]]}, {"id": 664, "secondary": "NULL", "aaAbbrev": "LEU", "prev": 663, "next": 665, "pdbId": 664, "altPositions": [[8.311, 33.385, -34.923]]}, {"id": 665, "secondary": "NULL", "aaAbbrev": "PRO", "prev": 664, "next": 666, "pdbId": 665, "altPositions": [[11.101, 32.852, -37.506]]}, {"id": 666, "secondary": "NULL", "aaAbbrev": "VAL", "prev": 665, "next": 667, "pdbId": 666, "altPositions": [[14.159, 34.278, -35.662]]}, {"id": 667, "secondary": "NULL", "aaAbbrev": "LEU", "prev": 666, "next": 668, "pdbId": 667, "altPositions": [[15.16, 31.664, -33.088]]}, {"id": 668, "secondary": "NULL", "aaAbbrev": "CYS", "prev": 667, "next": 669, "pdbId": 668, "altPositions": [[14.123, 28.678, -35.271]]}, {"id": 669, "secondary": "NULL", "aaAbbrev": "GLN", "prev": 668, "next": 670, "pdbId": 669, "altPositions": [[17.518, 29.685, -36.742]]}, {"id": 670, "secondary": "NULL", "aaAbbrev": "ALA", "prev": 669, "next": 671, "pdbId": 670, "altPositions": [[19.025, 29.603, -33.213]]}, {"id": 671, "secondary": "NULL", "aaAbbrev": "HIS", "prev": 670, "next": 672, "pdbId": 671, "altPositions": [[17.104, 26.454, -32.08]]}, {"id": 672, "secondary": "NULL", "aaAbbrev": "GLY", "prev": 671, "next": 673, "pdbId": 672, "altPositions": [[14.502, 24.266, -33.673]]}, {"id": 673, "secondary": "NULL", "aaAbbrev": "LEU", "prev": 672, "next": 674, "pdbId": 673, "altPositions": [[11.148, 25.389, -32.423]]}, {"id": 674, "secondary": "NULL", "aaAbbrev": "THR", "prev": 673, "next": 675, "pdbId": 674, "altPositions": [[8.388, 23.909, -34.426]]}, {"id": 675, "secondary": "NULL", "aaAbbrev": "PRO", "prev": 674, "next": 676, "pdbId": 675, "altPositions": [[5.865, 26.736, -34.584]]}, {"id": 676, "secondary": "NULL", "aaAbbrev": "ALA", "prev": 675, "next": 677, "pdbId": 676, "altPositions": [[3.968, 24.456, -32.154]]}, {"id": 677, "secondary": "NULL", "aaAbbrev": "GLN", "prev": 676, "next": 678, "pdbId": 677, "altPositions": [[6.553, 24.982, -29.404]]}, {"id": 678, "secondary": "NULL", "aaAbbrev": "VAL", "prev": 677, "next": 679, "pdbId": 678, "altPositions": [[6.443, 28.707, -30.061]]}, {"id": 679, "secondary": "NULL", "aaAbbrev": "VAL", "prev": 678, "next": 680, "pdbId": 679, "altPositions": [[2.639, 28.778, -29.834]]}, {"id": 680, "secondary": "NULL", "aaAbbrev": "ALA", "prev": 679, "next": 681, "pdbId": 680, "altPositions": [[2.994, 26.978, -26.463]]}, {"id": 681, "secondary": "NULL", "aaAbbrev": "ILE", "prev": 680, "next": 682, "pdbId": 681, "altPositions": [[5.264, 29.696, -25.143]]}, {"id": 682, "secondary": "NULL", "aaAbbrev": "ALA", "prev": 681, "next": 683, "pdbId": 682, "altPositions": [[2.901, 32.368, -26.257]]}, {"id": 683, "secondary": "NULL", "aaAbbrev": "SER", "prev": 682, "next": 684, "pdbId": 683, "altPositions": [[-0.562, 30.751, -25.753]]}, {"id": 684, "secondary": "NULL", "aaAbbrev": "ASN", "prev": 683, "next": 685, "pdbId": 684, "altPositions": [[0.288, 31.804, -22.148]]}, {"id": 685, "secondary": "NULL", "aaAbbrev": "ILE", "prev": 684, "next": 686, "pdbId": 685, "altPositions": [[-0.111, 35.034, -20.149]]}, {"id": 686, "secondary": "NULL", "aaAbbrev": "GLY", "prev": 685, "next": 687, "pdbId": 686, "altPositions": [[2.917, 37.202, -20.653]]}, {"id": 687, "secondary": "NULL", "aaAbbrev": "GLY", "prev": 686, "next": 688, "pdbId": 687, "altPositions": [[3.823, 35.835, -24.095]]}, {"id": 688, "secondary": "NULL", "aaAbbrev": "LYS", "prev": 687, "next": 689, "pdbId": 688, "altPositions": [[5.575, 38.993, -25.22]]}, {"id": 689, "secondary": "NULL", "aaAbbrev": "GLN", "prev": 688, "next": 690, "pdbId": 689, "altPositions": [[7.964, 38.55, -22.239]]}, {"id": 690, "secondary": "NULL", "aaAbbrev": "ALA", "prev": 689, "next": 691, "pdbId": 690, "altPositions": [[8.221, 34.709, -22.61]]}, {"id": 691, "secondary": "NULL", "aaAbbrev": "LEU", "prev": 690, "next": 692, "pdbId": 691, "altPositions": [[8.949, 34.877, -26.388]]}, {"id": 692, "secondary": "NULL", "aaAbbrev": "GLU", "prev": 691, "next": 693, "pdbId": 692, "altPositions": [[11.387, 37.807, -26.01]]}, {"id": 693, "secondary": "NULL", "aaAbbrev": "THR", "prev": 692, "next": 694, "pdbId": 693, "altPositions": [[13.261, 36.315, -23.046]]}, {"id": 694, "secondary": "NULL", "aaAbbrev": "VAL", "prev": 693, "next": 695, "pdbId": 694, "altPositions": [[13.336, 32.963, -24.78]]}, {"id": 695, "secondary": "NULL", "aaAbbrev": "GLN", "prev": 694, "next": 696, "pdbId": 695, "altPositions": [[15.101, 34.755, -27.643]]}, {"id": 696, "secondary": "NULL", "aaAbbrev": "ARG", "prev": 695, "next": 697, "pdbId": 696, "altPositions": [[17.614, 36.773, -25.656]]}, {"id": 697, "secondary": "NULL", "aaAbbrev": "LEU", "prev": 696, "next": 698, "pdbId": 697, "altPositions": [[18.513, 34.082, -23.165]]}, {"id": 698, "secondary": "NULL", "aaAbbrev": "LEU", "prev": 697, "next": 699, "pdbId": 698, "altPositions": [[18.398, 30.825, -25.218]]}, {"id": 699, "secondary": "NULL", "aaAbbrev": "PRO", "prev": 698, "next": 700, "pdbId": 699, "altPositions": [[22.103, 31.026, -26.33]]}, {"id": 700, "secondary": "NULL", "aaAbbrev": "VAL", "prev": 699, "next": 701, "pdbId": 700, "altPositions": [[23.621, 31.227, -22.812]]}, {"id": 701, "secondary": "NULL", "aaAbbrev": "LEU", "prev": 700, "next": 702, "pdbId": 701, "altPositions": [[21.885, 28.178, -21.256]]}, {"id": 702, "secondary": "NULL", "aaAbbrev": "CYS", "prev": 701, "next": 703, "pdbId": 702, "altPositions": [[22.211, 25.601, -24.06]]}, {"id": 703, "secondary": "NULL", "aaAbbrev": "GLN", "prev": 702, "next": 704, "pdbId": 703, "altPositions": [[25.848, 26.609, -24.691]]}, {"id": 704, "secondary": "NULL", "aaAbbrev": "ASP", "prev": 703, "next": 705, "pdbId": 704, "altPositions": [[27.179, 27.162, -21.172]]}, {"id": 705, "secondary": "NULL", "aaAbbrev": "HIS", "prev": 704, "next": 706, "pdbId": 705, "altPositions": [[24.775, 25.156, -18.944]]}, {"id": 706, "secondary": "NULL", "aaAbbrev": "GLY", "prev": 705, "next": 707, "pdbId": 706, "altPositions": [[23.915, 22.601, -21.573]]}, {"id": 707, "secondary": "NULL", "aaAbbrev": "LEU", "prev": 706, "next": 708, "pdbId": 707, "altPositions": [[20.214, 22.913, -20.816]]}, {"id": 708, "secondary": "NULL", "aaAbbrev": "THR", "prev": 707, "next": 709, "pdbId": 708, "altPositions": [[18.641, 21.368, -23.911]]}, {"id": 709, "secondary": "NULL", "aaAbbrev": "LEU", "prev": 708, "next": 710, "pdbId": 709, "altPositions": [[16.016, 22.839, -26.049]]}, {"id": 710, "secondary": "NULL", "aaAbbrev": "ALA", "prev": 709, "next": 711, "pdbId": 710, "altPositions": [[13.104, 20.884, -24.47]]}, {"id": 711, "secondary": "NULL", "aaAbbrev": "GLN", "prev": 710, "next": 712, "pdbId": 711, "altPositions": [[14.322, 21.774, -21.027]]}, {"id": 712, "secondary": "NULL", "aaAbbrev": "VAL", "prev": 711, "next": 713, "pdbId": 712, "altPositions": [[14.351, 25.508, -21.826]]}, {"id": 713, "secondary": "NULL", "aaAbbrev": "VAL", "prev": 712, "next": 714, "pdbId": 713, "altPositions": [[10.958, 25.164, -23.502]]}, {"id": 714, "secondary": "NULL", "aaAbbrev": "ALA", "prev": 713, "next": 715, "pdbId": 714, "altPositions": [[9.399, 23.345, -20.544]]}, {"id": 715, "secondary": "NULL", "aaAbbrev": "ILE", "prev": 714, "next": 716, "pdbId": 715, "altPositions": [[10.676, 26.326, -18.514]]}, {"id": 716, "secondary": "NULL", "aaAbbrev": "ALA", "prev": 715, "next": 717, "pdbId": 716, "altPositions": [[9.428, 29.088, -20.753]]}, {"id": 717, "secondary": "NULL", "aaAbbrev": "SER", "prev": 716, "next": 718, "pdbId": 717, "altPositions": [[6.008, 27.851, -21.513]]}, {"id": 718, "secondary": "NULL", "aaAbbrev": "ASN", "prev": 717, "next": 719, "pdbId": 718, "altPositions": [[4.421, 28.151, -18.103]]}, {"id": 719, "secondary": "NULL", "aaAbbrev": "ILE", "prev": 718, "next": 720, "pdbId": 719, "altPositions": [[3.088, 31.37, -16.72]]}, {"id": 720, "secondary": "NULL", "aaAbbrev": "GLY", "prev": 719, "next": 721, "pdbId": 720, "altPositions": [[6.048, 33.464, -15.751]]}, {"id": 721, "secondary": "NULL", "aaAbbrev": "GLY", "prev": 720, "next": 722, "pdbId": 721, "altPositions": [[8.515, 32.493, -18.385]]}, {"id": 722, "secondary": "NULL", "aaAbbrev": "LYS", "prev": 721, "next": 723, "pdbId": 722, "altPositions": [[10.544, 35.607, -18.121]]}, {"id": 723, "secondary": "NULL", "aaAbbrev": "GLN", "prev": 722, "next": 724, "pdbId": 723, "altPositions": [[10.747, 35.253, -14.385]]}, {"id": 724, "secondary": "NULL", "aaAbbrev": "ALA", "prev": 723, "next": 725, "pdbId": 724, "altPositions": [[11.264, 31.509, -14.713]]}, {"id": 725, "secondary": "NULL", "aaAbbrev": "LEU", "prev": 724, "next": 726, "pdbId": 725, "altPositions": [[14.201, 31.886, -17.024]]}, {"id": 726, "secondary": "NULL", "aaAbbrev": "GLU", "prev": 725, "next": 727, "pdbId": 726, "altPositions": [[15.799, 35.101, -15.77]]}, {"id": 727, "secondary": "NULL", "aaAbbrev": "THR", "prev": 726, "next": 728, "pdbId": 727, "altPositions": [[15.756, 33.471, -12.369]]}, {"id": 728, "secondary": "NULL", "aaAbbrev": "VAL", "prev": 727, "next": 729, "pdbId": 728, "altPositions": [[16.859, 30.096, -13.59]]}, {"id": 729, "secondary": "NULL", "aaAbbrev": "GLN", "prev": 728, "next": 730, "pdbId": 729, "altPositions": [[19.998, 31.257, -15.425]]}, {"id": 730, "secondary": "NULL", "aaAbbrev": "ARG", "prev": 729, "next": 731, "pdbId": 730, "altPositions": [[20.803, 33.669, -12.572]]}, {"id": 731, "secondary": "NULL", "aaAbbrev": "LEU", "prev": 730, "next": 732, "pdbId": 731, "altPositions": [[20.676, 30.889, -10.029]]}, {"id": 732, "secondary": "NULL", "aaAbbrev": "LEU", "prev": 731, "next": 733, "pdbId": 732, "altPositions": [[21.619, 27.72, -11.95]]}, {"id": 733, "secondary": "NULL", "aaAbbrev": "PRO", "prev": 732, "next": 734, "pdbId": 733, "altPositions": [[25.4, 27.504, -11.388]]}, {"id": 734, "secondary": "NULL", "aaAbbrev": "VAL", "prev": 733, "next": 735, "pdbId": 734, "altPositions": [[24.921, 28.265, -7.705]]}, {"id": 735, "secondary": "NULL", "aaAbbrev": "LEU", "prev": 734, "next": 736, "pdbId": 735, "altPositions": [[22.624, 25.264, -7.079]]}, {"id": 736, "secondary": "NULL", "aaAbbrev": "CYS", "prev": 735, "next": 737, "pdbId": 736, "altPositions": [[24.453, 22.294, -8.608]]}, {"id": 737, "secondary": "NULL", "aaAbbrev": "GLN", "prev": 736, "next": 738, "pdbId": 737, "altPositions": [[27.543, 23.437, -6.671]]}, {"id": 738, "secondary": "NULL", "aaAbbrev": "GLY", "prev": 737, "next": 739, "pdbId": 738, "altPositions": [[24.231, 19.279, -4.142]]}, {"id": 739, "secondary": "NULL", "aaAbbrev": "LEU", "prev": 738, "next": 740, "pdbId": 739, "altPositions": [[21.311, 20.081, -6.416]]}, {"id": 740, "secondary": "NULL", "aaAbbrev": "THR", "prev": 739, "next": 741, "pdbId": 740, "altPositions": [[21.163, 18.557, -9.893]]}, {"id": 741, "secondary": "NULL", "aaAbbrev": "GLN", "prev": 740, "next": 742, "pdbId": 741, "altPositions": [[20.518, 20.214, -13.251]]}, {"id": 742, "secondary": "NULL", "aaAbbrev": "ASP", "prev": 741, "next": 743, "pdbId": 742, "altPositions": [[17.125, 18.552, -13.89]]}, {"id": 743, "secondary": "NULL", "aaAbbrev": "GLN", "prev": 742, "next": 744, "pdbId": 743, "altPositions": [[16.105, 18.993, -10.214]]}, {"id": 744, "secondary": "NULL", "aaAbbrev": "VAL", "prev": 743, "next": 745, "pdbId": 744, "altPositions": [[16.456, 22.745, -10.72]]}, {"id": 745, "secondary": "NULL", "aaAbbrev": "VAL", "prev": 744, "next": 746, "pdbId": 745, "altPositions": [[14.854, 22.759, -14.175]]}, {"id": 746, "secondary": "NULL", "aaAbbrev": "ALA", "prev": 745, "next": 747, "pdbId": 746, "altPositions": [[12.001, 20.628, -12.71]]}, {"id": 747, "secondary": "NULL", "aaAbbrev": "ILE", "prev": 746, "next": 748, "pdbId": 747, "altPositions": [[11.375, 22.969, -9.689]]}, {"id": 748, "secondary": "NULL", "aaAbbrev": "ALA", "prev": 747, "next": 749, "pdbId": 748, "altPositions": [[11.446, 25.787, -12.295]]}, {"id": 749, "secondary": "NULL", "aaAbbrev": "SER", "prev": 748, "next": 750, "pdbId": 749, "altPositions": [[9.287, 23.986, -14.865]]}, {"id": 750, "secondary": "NULL", "aaAbbrev": "ASN", "prev": 749, "next": 751, "pdbId": 750, "altPositions": [[6.182, 24.771, -12.903]]}, {"id": 751, "secondary": "NULL", "aaAbbrev": "ILE", "prev": 750, "next": 752, "pdbId": 751, "altPositions": [[4.053, 27.948, -12.748]]}, {"id": 752, "secondary": "NULL", "aaAbbrev": "GLY", "prev": 751, "next": 753, "pdbId": 752, "altPositions": [[5.769, 30.355, -10.389]]}, {"id": 753, "secondary": "NULL", "aaAbbrev": "GLY", "prev": 752, "next": 754, "pdbId": 753, "altPositions": [[9.053, 28.493, -10.709]]}, {"id": 754, "secondary": "NULL", "aaAbbrev": "LYS", "prev": 753, "next": 755, "pdbId": 754, "altPositions": [[10.967, 31.694, -10.075]]}, {"id": 755, "secondary": "NULL", "aaAbbrev": "GLN", "prev": 754, "next": 756, "pdbId": 755, "altPositions": [[9.486, 31.81, -6.511]]}, {"id": 756, "secondary": "NULL", "aaAbbrev": "ALA", "prev": 755, "next": 757, "pdbId": 756, "altPositions": [[9.833, 27.995, -6.003]]}, {"id": 757, "secondary": "NULL", "aaAbbrev": "LEU", "prev": 756, "next": 758, "pdbId": 757, "altPositions": [[13.576, 28.152, -6.929]]}, {"id": 758, "secondary": "NULL", "aaAbbrev": "GLU", "prev": 757, "next": 759, "pdbId": 758, "altPositions": [[14.176, 31.092, -4.561]]}, {"id": 759, "secondary": "NULL", "aaAbbrev": "THR", "prev": 758, "next": 760, "pdbId": 759, "altPositions": [[12.495, 29.654, -1.405]]}, {"id": 760, "secondary": "NULL", "aaAbbrev": "VAL", "prev": 759, "next": 761, "pdbId": 760, "altPositions": [[14.82, 26.625, -1.955]]}, {"id": 761, "secondary": "NULL", "aaAbbrev": "GLN", "prev": 760, "next": 762, "pdbId": 761, "altPositions": [[18.069, 28.657, -2.422]]}, {"id": 762, "secondary": "NULL", "aaAbbrev": "ARG", "prev": 761, "next": 763, "pdbId": 762, "altPositions": [[16.84, 30.315, 0.817]]}, {"id": 763, "secondary": "NULL", "aaAbbrev": "LEU", "prev": 762, "next": 764, "pdbId": 763, "altPositions": [[15.233, 27.68, 3.074]]}, {"id": 764, "secondary": "NULL", "aaAbbrev": "LEU", "prev": 763, "next": 765, "pdbId": 764, "altPositions": [[17.672, 25.115, 1.694]]}, {"id": 765, "secondary": "NULL", "aaAbbrev": "PRO", "prev": 764, "next": 766, "pdbId": 765, "altPositions": [[19.722, 24.502, 4.868]]}, {"id": 766, "secondary": "NULL", "aaAbbrev": "VAL", "prev": 765, "next": 767, "pdbId": 766, "altPositions": [[17.133, 24.899, 7.587]]}, {"id": 767, "secondary": "NULL", "aaAbbrev": "LEU", "prev": 766, "next": 768, "pdbId": 767, "altPositions": [[15.784, 21.424, 6.756]]}, {"id": 768, "secondary": "NULL", "aaAbbrev": "CYS", "prev": 767, "next": 769, "pdbId": 768, "altPositions": [[18.989, 19.549, 6.193]]}, {"id": 769, "secondary": "NULL", "aaAbbrev": "GLN", "prev": 768, "next": 770, "pdbId": 769, "altPositions": [[20.156, 21.16, 9.544]]}, {"id": 770, "secondary": "NULL", "aaAbbrev": "ASP", "prev": 769, "next": 771, "pdbId": 770, "altPositions": [[17.045, 21.061, 11.889]]}, {"id": 771, "secondary": "NULL", "aaAbbrev": "HIS", "prev": 770, "next": 772, "pdbId": 771, "altPositions": [[14.129, 18.609, 11.902]]}, {"id": 772, "secondary": "NULL", "aaAbbrev": "GLY", "prev": 771, "next": 773, "pdbId": 772, "altPositions": [[16.224, 16.849, 9.387]]}, {"id": 773, "secondary": "NULL", "aaAbbrev": "LEU", "prev": 772, "next": 774, "pdbId": 773, "altPositions": [[15.208, 16.448, 5.723]]}, {"id": 774, "secondary": "NULL", "aaAbbrev": "THR", "prev": 773, "next": 775, "pdbId": 774, "altPositions": [[17.204, 15.479, 2.596]]}, {"id": 775, "secondary": "NULL", "aaAbbrev": "PRO", "prev": 774, "next": 776, "pdbId": 775, "altPositions": [[17.769, 17.658, -0.49]]}, {"id": 776, "secondary": "NULL", "aaAbbrev": "ASP", "prev": 775, "next": 777, "pdbId": 776, "altPositions": [[15.463, 15.394, -2.459]]}, {"id": 777, "secondary": "NULL", "aaAbbrev": "GLN", "prev": 776, "next": 778, "pdbId": 777, "altPositions": [[12.357, 15.223, -0.298]]}, {"id": 778, "secondary": "NULL", "aaAbbrev": "VAL", "prev": 777, "next": 779, "pdbId": 778, "altPositions": [[12.771, 19.032, -0.271]]}, {"id": 779, "secondary": "NULL", "aaAbbrev": "VAL", "prev": 778, "next": 780, "pdbId": 779, "altPositions": [[13.181, 19.331, -4.026]]}, {"id": 780, "secondary": "NULL", "aaAbbrev": "ALA", "prev": 779, "next": 781, "pdbId": 780, "altPositions": [[10.107, 17.052, -4.152]]}, {"id": 781, "secondary": "NULL", "aaAbbrev": "ILE", "prev": 780, "next": 782, "pdbId": 781, "altPositions": [[7.977, 19.534, -2.221]]}, {"id": 782, "secondary": "NULL", "aaAbbrev": "ALA", "prev": 781, "next": 783, "pdbId": 782, "altPositions": [[9.289, 22.465, -4.162]]}, {"id": 783, "secondary": "NULL", "aaAbbrev": "SER", "prev": 782, "next": 784, "pdbId": 783, "altPositions": [[8.418, 21.162, -7.559]]}, {"id": 784, "secondary": "NULL", "aaAbbrev": "ASN", "prev": 783, "next": 785, "pdbId": 784, "altPositions": [[4.68, 21.212, -7.255]]}, {"id": 785, "secondary": "NULL", "aaAbbrev": "ILE", "prev": 784, "next": 786, "pdbId": 785, "altPositions": [[2.831, 24.521, -8.033]]}, {"id": 786, "secondary": "NULL", "aaAbbrev": "GLY", "prev": 785, "next": 787, "pdbId": 786, "altPositions": [[2.733, 24.363, -4.174]]}, {"id": 787, "secondary": "NULL", "aaAbbrev": "GLY", "prev": 786, "next": 788, "pdbId": 787, "altPositions": [[6.378, 25.6, -4.462]]}, {"id": 788, "secondary": "NULL", "aaAbbrev": "LYS", "prev": 787, "next": 789, "pdbId": 788, "altPositions": [[7.734, 28.514, -2.503]]}, {"id": 789, "secondary": "NULL", "aaAbbrev": "GLN", "prev": 788, "next": 790, "pdbId": 789, "altPositions": [[4.586, 28.078, -0.333]]}, {"id": 790, "secondary": "NULL", "aaAbbrev": "ALA", "prev": 789, "next": 791, "pdbId": 790, "altPositions": [[4.31, 24.465, 0.632]]}, {"id": 791, "secondary": "NULL", "aaAbbrev": "LEU", "prev": 790, "next": 792, "pdbId": 791, "altPositions": [[8.011, 24.604, 1.64]]}, {"id": 792, "secondary": "NULL", "aaAbbrev": "GLU", "prev": 791, "next": 793, "pdbId": 792, "altPositions": [[7.547, 27.741, 3.865]]}, {"id": 793, "secondary": "NULL", "aaAbbrev": "THR", "prev": 792, "next": 794, "pdbId": 793, "altPositions": [[4.546, 26.299, 5.67]]}, {"id": 794, "secondary": "NULL", "aaAbbrev": "VAL", "prev": 793, "next": 795, "pdbId": 794, "altPositions": [[6.359, 22.948, 6.06]]}, {"id": 795, "secondary": "NULL", "aaAbbrev": "GLN", "prev": 794, "next": 796, "pdbId": 795, "altPositions": [[9.066, 24.489, 8.227]]}, {"id": 796, "secondary": "NULL", "aaAbbrev": "ARG", "prev": 795, "next": 797, "pdbId": 796, "altPositions": [[6.43, 26.574, 10.148]]}, {"id": 797, "secondary": "NULL", "aaAbbrev": "LEU", "prev": 796, "next": 798, "pdbId": 797, "altPositions": [[4.691, 23.283, 10.941]]}, {"id": 798, "secondary": "NULL", "aaAbbrev": "LEU", "prev": 797, "next": 799, "pdbId": 798, "altPositions": [[7.31, 20.536, 11.198]]}, {"id": 799, "secondary": "NULL", "aaAbbrev": "PRO", "prev": 798, "next": 800, "pdbId": 799, "altPositions": [[7.369, 21.538, 14.946]]}, {"id": 800, "secondary": "NULL", "aaAbbrev": "VAL", "prev": 799, "next": 801, "pdbId": 800, "altPositions": [[3.636, 21.162, 15.659]]}, {"id": 801, "secondary": "NULL", "aaAbbrev": "LEU", "prev": 800, "next": 802, "pdbId": 801, "altPositions": [[2.546, 18.186, 13.541]]}, {"id": 802, "secondary": "NULL", "aaAbbrev": "CYS", "prev": 801, "next": 803, "pdbId": 802, "altPositions": [[5.386, 15.824, 14.556]]}, {"id": 803, "secondary": "NULL", "aaAbbrev": "GLN", "prev": 802, "next": 804, "pdbId": 803, "altPositions": [[5.491, 17.013, 18.192]]}, {"id": 804, "secondary": "NULL", "aaAbbrev": "ASP", "prev": 803, "next": 805, "pdbId": 804, "altPositions": [[2.085, 18.527, 19.15]]}, {"id": 805, "secondary": "NULL", "aaAbbrev": "HIS", "prev": 804, "next": 806, "pdbId": 805, "altPositions": [[-0.043, 16.315, 16.945]]}, {"id": 806, "secondary": "NULL", "aaAbbrev": "GLY", "prev": 805, "next": 807, "pdbId": 806, "altPositions": [[2.165, 13.232, 16.483]]}, {"id": 807, "secondary": "NULL", "aaAbbrev": "LEU", "prev": 806, "next": 808, "pdbId": 807, "altPositions": [[3.359, 12.764, 12.883]]}, {"id": 808, "secondary": "NULL", "aaAbbrev": "THR", "prev": 807, "next": 809, "pdbId": 808, "altPositions": [[6.292, 11.49, 10.815]]}, {"id": 809, "secondary": "NULL", "aaAbbrev": "LEU", "prev": 808, "next": 810, "pdbId": 809, "altPositions": [[8.608, 13.553, 8.531]]}, {"id": 810, "secondary": "NULL", "aaAbbrev": "ASP", "prev": 809, "next": 811, "pdbId": 810, "altPositions": [[7.691, 11.23, 5.637]]}, {"id": 811, "secondary": "NULL", "aaAbbrev": "GLN", "prev": 810, "next": 812, "pdbId": 811, "altPositions": [[3.919, 11.797, 6.032]]}, {"id": 812, "secondary": "NULL", "aaAbbrev": "VAL", "prev": 811, "next": 813, "pdbId": 812, "altPositions": [[4.295, 15.605, 6.141]]}, {"id": 813, "secondary": "NULL", "aaAbbrev": "VAL", "prev": 812, "next": 814, "pdbId": 813, "altPositions": [[6.472, 15.644, 2.985]]}, {"id": 814, "secondary": "NULL", "aaAbbrev": "ALA", "prev": 813, "next": 815, "pdbId": 814, "altPositions": [[3.852, 13.421, 1.382]]}, {"id": 815, "secondary": "NULL", "aaAbbrev": "ILE", "prev": 814, "next": 816, "pdbId": 815, "altPositions": [[1.235, 16.156, 1.967]]}, {"id": 816, "secondary": "NULL", "aaAbbrev": "ALA", "prev": 815, "next": 817, "pdbId": 816, "altPositions": [[3.547, 19.163, 1.393]]}, {"id": 817, "secondary": "NULL", "aaAbbrev": "SER", "prev": 816, "next": 818, "pdbId": 817, "altPositions": [[4.245, 17.256, -1.822]]}, {"id": 818, "secondary": "NULL", "aaAbbrev": "ASN", "prev": 817, "next": 819, "pdbId": 818, "altPositions": [[0.622, 16.201, -2.575]]}, {"id": 819, "secondary": "NULL", "aaAbbrev": "GLY", "prev": 818, "next": 820, "pdbId": 819, "altPositions": [[-1.675, 19.004, -1.297]]}, {"id": 820, "secondary": "NULL", "aaAbbrev": "GLY", "prev": 819, "next": 821, "pdbId": 820, "altPositions": [[1.022, 21.265, 0.032]]}, {"id": 821, "secondary": "NULL", "aaAbbrev": "LYS", "prev": 820, "next": 822, "pdbId": 821, "altPositions": [[0.192, 24.332, 2.09]]}, {"id": 822, "secondary": "NULL", "aaAbbrev": "GLN", "prev": 821, "next": 823, "pdbId": 822, "altPositions": [[-3.547, 24.282, 2.602]]}, {"id": 823, "secondary": "NULL", "aaAbbrev": "ALA", "prev": 822, "next": 824, "pdbId": 823, "altPositions": [[-3.816, 20.502, 2.675]]}, {"id": 824, "secondary": "NULL", "aaAbbrev": "LEU", "prev": 823, "next": 825, "pdbId": 824, "altPositions": [[-0.938, 20.774, 5.23]]}, {"id": 825, "secondary": "NULL", "aaAbbrev": "GLU", "prev": 824, "next": 826, "pdbId": 825, "altPositions": [[-2.423, 23.226, 7.72]]}, {"id": 826, "secondary": "NULL", "aaAbbrev": "THR", "prev": 825, "next": 827, "pdbId": 826, "altPositions": [[-6.014, 21.988, 7.094]]}, {"id": 827, "secondary": "NULL", "aaAbbrev": "VAL", "prev": 826, "next": 828, "pdbId": 827, "altPositions": [[-4.825, 18.484, 8.116]]}, {"id": 828, "secondary": "NULL", "aaAbbrev": "GLN", "prev": 827, "next": 829, "pdbId": 828, "altPositions": [[-3.093, 19.943, 11.252]]}, {"id": 829, "secondary": "NULL", "aaAbbrev": "ARG", "prev": 828, "next": 830, "pdbId": 829, "altPositions": [[-6.321, 21.82, 11.936]]}, {"id": 830, "secondary": "NULL", "aaAbbrev": "LEU", "prev": 829, "next": 831, "pdbId": 830, "altPositions": [[-8.947, 19.123, 11.254]]}, {"id": 831, "secondary": "NULL", "aaAbbrev": "LEU", "prev": 830, "next": 832, "pdbId": 831, "altPositions": [[-7.356, 16.022, 12.879]]}, {"id": 832, "secondary": "NULL", "aaAbbrev": "PRO", "prev": 831, "next": 833, "pdbId": 832, "altPositions": [[-9.021, 16.843, 16.228]]}, {"id": 833, "secondary": "NULL", "aaAbbrev": "VAL", "prev": 832, "next": 834, "pdbId": 833, "altPositions": [[-12.565, 16.86, 14.794]]}, {"id": 834, "secondary": "NULL", "aaAbbrev": "LEU", "prev": 833, "next": 835, "pdbId": 834, "altPositions": [[-12.921, 13.465, 13.237]]}, {"id": 835, "secondary": "NULL", "aaAbbrev": "CYS", "prev": 834, "next": 836, "pdbId": 835, "altPositions": [[-11.543, 11.695, 16.342]]}, {"id": 836, "secondary": "NULL", "aaAbbrev": "GLN", "prev": 835, "next": 837, "pdbId": 836, "altPositions": [[-13.802, 13.836, 18.554]]}, {"id": 837, "secondary": "NULL", "aaAbbrev": "ASP", "prev": 836, "next": 838, "pdbId": 837, "altPositions": [[-17.503, 13.602, 17.531]]}, {"id": 838, "secondary": "NULL", "aaAbbrev": "HIS", "prev": 837, "next": 839, "pdbId": 838, "altPositions": [[-18.298, 9.898, 16.99]]}, {"id": 839, "secondary": "NULL", "aaAbbrev": "GLY", "prev": 838, "next": 840, "pdbId": 839, "altPositions": [[-15.24, 7.661, 16.591]]}, {"id": 840, "secondary": "NULL", "aaAbbrev": "LEU", "prev": 839, "next": 841, "pdbId": 840, "altPositions": [[-12.481, 8.076, 13.95]]}, {"id": 841, "secondary": "NULL", "aaAbbrev": "THR", "prev": 840, "next": 842, "pdbId": 841, "altPositions": [[-8.692, 7.585, 13.569]]}, {"id": 842, "secondary": "NULL", "aaAbbrev": "PRO", "prev": 841, "next": 843, "pdbId": 842, "altPositions": [[-5.603, 9.52, 12.411]]}, {"id": 843, "secondary": "NULL", "aaAbbrev": "ASP", "prev": 842, "next": 844, "pdbId": 843, "altPositions": [[-4.766, 6.471, 10.288]]}, {"id": 844, "secondary": "NULL", "aaAbbrev": "GLN", "prev": 843, "next": 845, "pdbId": 844, "altPositions": [[-7.136, 7.208, 7.405]]}, {"id": 845, "secondary": "NULL", "aaAbbrev": "VAL", "prev": 844, "next": 846, "pdbId": 845, "altPositions": [[-6.692, 10.964, 7.814]]}, {"id": 846, "secondary": "NULL", "aaAbbrev": "VAL", "prev": 845, "next": 847, "pdbId": 846, "altPositions": [[-3.271, 10.831, 6.156]]}, {"id": 847, "secondary": "NULL", "aaAbbrev": "ALA", "prev": 846, "next": 848, "pdbId": 847, "altPositions": [[-2.723, 11.927, 3.67]]}, {"id": 848, "secondary": "NULL", "aaAbbrev": "ILE", "prev": 847, "next": 849, "pdbId": 848, "altPositions": [[-6.474, 12.203, 3.122]]}, {"id": 849, "secondary": "NULL", "aaAbbrev": "ALA", "prev": 848, "next": 850, "pdbId": 849, "altPositions": [[-6.733, 8.592, 2.184]]}, {"id": 850, "secondary": "NULL", "aaAbbrev": "SER", "prev": 849, "next": 851, "pdbId": 850, "altPositions": [[-9.437, 7.933, -0.452]]}, {"id": 851, "secondary": "NULL", "aaAbbrev": "ASN", "prev": 850, "next": 852, "pdbId": 851, "altPositions": [[-12.703, 7.349, 1.076]]}, {"id": 852, "secondary": "NULL", "aaAbbrev": "SER", "prev": 851, "next": 853, "pdbId": 852, "altPositions": [[-12.292, 5.916, 3.65]]}, {"id": 853, "secondary": "NULL", "aaAbbrev": "GLY", "prev": 852, "next": -1, "pdbId": 853, "altPositions": [[-15.521, 5.439, 5.583]]}]}]}], "groups": [], "connections": [], "modifications": [], "comments": [], "misc": {}, "molecules": {"ligands": [], "nanostructures": [], "others": []}}
