# Supplementary material for: Unified Nanotechnology Format: One Way to Store Them All
Source: Molecules. 2021 Dec 23;27(1):63. doi: 10.3390/molecules27010063 (PMC8746876; doi:10.3390/molecules27010063)
Supplement: Supplementary file 1 [file molecules-27-00063-s001.zip › unf-1.0.0_finalized/example-files/cg_6sy6/pdb/6sy6.pdb]

HEADER    DNA BINDING PROTEIN                     27-SEP-19   6SY6              
TITLE     TETR IN COMPLEX WITH THE TETR-BINDING RNA-APTAMER K2                  
COMPND    MOL_ID: 1;                                                            
COMPND   2 MOLECULE: TETRACYCLINE REPRESSOR PROTEIN CLASS B FROM TRANSPOSON     
COMPND   3 TN10;                                                                
COMPND   4 CHAIN: B, A;                                                         
COMPND   5 ENGINEERED: YES;                                                     
COMPND   6 MOL_ID: 2;                                                           
COMPND   7 MOLECULE: RNA (36-MER);                                              
COMPND   8 CHAIN: D;                                                            
COMPND   9 ENGINEERED: YES                                                      
SOURCE    MOL_ID: 1;                                                            
SOURCE   2 ORGANISM_SCIENTIFIC: ESCHERICHIA COLI;                               
SOURCE   3 ORGANISM_TAXID: 562;                                                 
SOURCE   4 GENE: TETR;                                                          
SOURCE   5 EXPRESSION_SYSTEM: ESCHERICHIA COLI BL21(DE3);                       
SOURCE   6 EXPRESSION_SYSTEM_TAXID: 469008;                                     
SOURCE   7 MOL_ID: 2;                                                           
SOURCE   8 SYNTHETIC: YES;                                                      
SOURCE   9 ORGANISM_SCIENTIFIC: ESCHERICHIA COLI;                               
SOURCE  10 ORGANISM_TAXID: 562                                                  
KEYWDS    TETR, TRANSCRIPTION REGULATOR, APTAMER, RNA, DNA BINDING PROTEIN      
EXPDTA    X-RAY DIFFRACTION                                                     
AUTHOR    F.C.GRAU,Y.A.MULLER,B.SUESS,F.GROHER,J.JAEGER                         
REVDAT   3   08-APR-20 6SY6    1       JRNL                                     
REVDAT   2   26-FEB-20 6SY6    1       JRNL                                     
REVDAT   1   05-FEB-20 6SY6    0                                                
JRNL        AUTH   F.C.GRAU,J.JAEGER,F.GROHER,B.SUESS,Y.A.MULLER                
JRNL        TITL   THE COMPLEX FORMED BETWEEN A SYNTHETIC RNA APTAMER AND THE   
JRNL        TITL 2 TRANSCRIPTION REPRESSOR TETR IS A STRUCTURAL AND FUNCTIONAL  
JRNL        TITL 3 TWIN OF THE OPERATOR DNA-TETR REGULATOR COMPLEX.             
JRNL        REF    NUCLEIC ACIDS RES.            V.  48  3366 2020              
JRNL        REFN                   ESSN 1362-4962                               
JRNL        PMID   32052019                                                     
JRNL        DOI    10.1093/NAR/GKAA083                                          
REMARK   2                                                                      
REMARK   2 RESOLUTION.    2.90 ANGSTROMS.                                       
REMARK   3                                                                      
REMARK   3 REFINEMENT.                                                          
REMARK   3   PROGRAM     : PHENIX 1.13_2998                                     
REMARK   3   AUTHORS     : PAUL ADAMS,PAVEL AFONINE,VINCENT CHEN,IAN            
REMARK   3               : DAVIS,KRESHNA GOPAL,RALF GROSSE-KUNSTLEVE,           
REMARK   3               : LI-WEI HUNG,ROBERT IMMORMINO,TOM IOERGER,            
REMARK   3               : AIRLIE MCCOY,ERIK MCKEE,NIGEL MORIARTY,              
REMARK   3               : REETAL PAI,RANDY READ,JANE RICHARDSON,               
REMARK   3               : DAVID RICHARDSON,TOD ROMO,JIM SACCHETTINI,           
REMARK   3               : NICHOLAS SAUTER,JACOB SMITH,LAURENT                  
REMARK   3               : STORONI,TOM TERWILLIGER,PETER ZWART                  
REMARK   3                                                                      
REMARK   3    REFINEMENT TARGET : NULL                                          
REMARK   3                                                                      
REMARK   3  DATA USED IN REFINEMENT.                                            
REMARK   3   RESOLUTION RANGE HIGH (ANGSTROMS) : 2.90                           
REMARK   3   RESOLUTION RANGE LOW  (ANGSTROMS) : 16.11                          
REMARK   3   MIN(FOBS/SIGMA_FOBS)              : 1.340                          
REMARK   3   COMPLETENESS FOR RANGE        (%) : 100.0                          
REMARK   3   NUMBER OF REFLECTIONS             : 14675                          
REMARK   3                                                                      
REMARK   3  FIT TO DATA USED IN REFINEMENT.                                     
REMARK   3   R VALUE     (WORKING + TEST SET) : 0.250                           
REMARK   3   R VALUE            (WORKING SET) : 0.248                           
REMARK   3   FREE R VALUE                     : 0.288                           
REMARK   3   FREE R VALUE TEST SET SIZE   (%) : 5.040                           
REMARK   3   FREE R VALUE TEST SET COUNT      : 739                             
REMARK   3                                                                      
REMARK   3  FIT TO DATA USED IN REFINEMENT (IN BINS).                           
REMARK   3   BIN  RESOLUTION RANGE  COMPL.    NWORK NFREE   RWORK  RFREE        
REMARK   3     1 16.1100 -  4.9200    1.00     2889   159  0.2070 0.2453        
REMARK   3     2  4.9200 -  3.9200    1.00     2802   146  0.2157 0.2694        
REMARK   3     3  3.9200 -  3.4300    1.00     2746   145  0.2505 0.2919        
REMARK   3     4  3.4300 -  3.1200    1.00     2758   146  0.3229 0.3408        
REMARK   3     5  3.1200 -  2.9000    1.00     2741   143  0.3913 0.4506        
REMARK   3                                                                      
REMARK   3  BULK SOLVENT MODELLING.                                             
REMARK   3   METHOD USED        : NULL                                          
REMARK   3   SOLVENT RADIUS     : 1.10                                          
REMARK   3   SHRINKAGE RADIUS   : 0.80                                          
REMARK   3   K_SOL              : NULL                                          
REMARK   3   B_SOL              : NULL                                          
REMARK   3                                                                      
REMARK   3  ERROR ESTIMATES.                                                    
REMARK   3   COORDINATE ERROR (MAXIMUM-LIKELIHOOD BASED)     : 0.651            
REMARK   3   PHASE ERROR (DEGREES, MAXIMUM-LIKELIHOOD BASED) : 33.897           
REMARK   3                                                                      
REMARK   3  B VALUES.                                                           
REMARK   3   FROM WILSON PLOT           (A**2) : 68.05                          
REMARK   3   MEAN B VALUE      (OVERALL, A**2) : 75.31                          
REMARK   3   OVERALL ANISOTROPIC B VALUE.                                       
REMARK   3    B11 (A**2) : NULL                                                 
REMARK   3    B22 (A**2) : NULL                                                 
REMARK   3    B33 (A**2) : NULL                                                 
REMARK   3    B12 (A**2) : NULL                                                 
REMARK   3    B13 (A**2) : NULL                                                 
REMARK   3    B23 (A**2) : NULL                                                 
REMARK   3                                                                      
REMARK   3  TWINNING INFORMATION.                                               
REMARK   3   FRACTION: NULL                                                     
REMARK   3   OPERATOR: NULL                                                     
REMARK   3                                                                      
REMARK   3  DEVIATIONS FROM IDEAL VALUES.                                       
REMARK   3                 RMSD          COUNT                                  
REMARK   3   BOND      :  0.004           3781                                  
REMARK   3   ANGLE     :  0.697           5285                                  
REMARK   3   CHIRALITY :  0.034            622                                  
REMARK   3   PLANARITY :  0.004            544                                  
REMARK   3   DIHEDRAL  : 12.986           2164                                  
REMARK   3                                                                      
REMARK   3  TLS DETAILS                                                         
REMARK   3   NUMBER OF TLS GROUPS  : 20                                         
REMARK   3   TLS GROUP : 1                                                      
REMARK   3    SELECTION: CHAIN 'A' AND (RESID 96 THROUGH 106 )                  
REMARK   3    ORIGIN FOR THE GROUP (A):  46.9462   2.3536   0.4523              
REMARK   3    T TENSOR                                                          
REMARK   3      T11:   0.7381 T22:   0.5553                                     
REMARK   3      T33:   0.5127 T12:  -0.0731                                     
REMARK   3      T13:  -0.1401 T23:   0.0090                                     
REMARK   3    L TENSOR                                                          
REMARK   3      L11:   4.0375 L22:   4.3675                                     
REMARK   3      L33:   4.3492 L12:   3.5141                                     
REMARK   3      L13:   2.5898 L23:   3.9201                                     
REMARK   3    S TENSOR                                                          
REMARK   3      S11:  -0.4041 S12:   0.0049 S13:  -0.5678                       
REMARK   3      S21:   0.8965 S22:  -0.2636 S23:   0.7528                       
REMARK   3      S31:  -0.1880 S32:   0.9177 S33:  -0.1497                       
REMARK   3   TLS GROUP : 2                                                      
REMARK   3    SELECTION: CHAIN 'A' AND (RESID 107 THROUGH 126 )                 
REMARK   3    ORIGIN FOR THE GROUP (A):  37.6191  18.4859   5.5815              
REMARK   3    T TENSOR                                                          
REMARK   3      T11:   0.7530 T22:   0.4877                                     
REMARK   3      T33:   0.7027 T12:  -0.0991                                     
REMARK   3      T13:   0.1164 T23:   0.1011                                     
REMARK   3    L TENSOR                                                          
REMARK   3      L11:   5.0883 L22:   2.2829                                     
REMARK   3      L33:   5.9081 L12:  -0.1241                                     
REMARK   3      L13:  -0.3468 L23:  -1.5149                                     
REMARK   3    S TENSOR                                                          
REMARK   3      S11:  -0.0581 S12:   0.3403 S13:   1.7506                       
REMARK   3      S21:   0.1331 S22:   0.0055 S23:  -1.2104                       
REMARK   3      S31:  -1.3953 S32:   0.4110 S33:  -0.0342                       
REMARK   3   TLS GROUP : 3                                                      
REMARK   3    SELECTION: CHAIN 'A' AND (RESID 127 THROUGH 152 )                 
REMARK   3    ORIGIN FOR THE GROUP (A):  34.4220   2.1159   0.6936              
REMARK   3    T TENSOR                                                          
REMARK   3      T11:   0.5570 T22:   0.4667                                     
REMARK   3      T33:   0.9980 T12:  -0.0920                                     
REMARK   3      T13:  -0.0340 T23:  -0.0283                                     
REMARK   3    L TENSOR                                                          
REMARK   3      L11:   2.7694 L22:   2.8595                                     
REMARK   3      L33:   2.7733 L12:  -0.7792                                     
REMARK   3      L13:  -0.9095 L23:   1.2907                                     
REMARK   3    S TENSOR                                                          
REMARK   3      S11:  -0.1179 S12:  -0.3059 S13:   0.3440                       
REMARK   3      S21:   0.1096 S22:   0.0920 S23:  -0.6077                       
REMARK   3      S31:   0.1592 S32:   0.1593 S33:   0.2029                       
REMARK   3   TLS GROUP : 4                                                      
REMARK   3    SELECTION: CHAIN 'A' AND (RESID 153 THROUGH 182 )                 
REMARK   3    ORIGIN FOR THE GROUP (A):  24.8749 -12.0702 -13.7044              
REMARK   3    T TENSOR                                                          
REMARK   3      T11:   1.2902 T22:   0.7886                                     
REMARK   3      T33:   0.6241 T12:  -0.0764                                     
REMARK   3      T13:  -0.3010 T23:   0.0384                                     
REMARK   3    L TENSOR                                                          
REMARK   3      L11:   1.3596 L22:   2.7244                                     
REMARK   3      L33:   0.3232 L12:   0.8039                                     
REMARK   3      L13:  -0.5194 L23:  -0.9493                                     
REMARK   3    S TENSOR                                                          
REMARK   3      S11:  -0.3320 S12:   0.1572 S13:   0.6227                       
REMARK   3      S21:   0.6888 S22:   0.5246 S23:   0.0242                       
REMARK   3      S31:   1.3708 S32:   0.5146 S33:  -0.2130                       
REMARK   3   TLS GROUP : 5                                                      
REMARK   3    SELECTION: CHAIN 'A' AND (RESID 183 THROUGH 203 )                 
REMARK   3    ORIGIN FOR THE GROUP (A):  23.0277   7.8330  -1.2990              
REMARK   3    T TENSOR                                                          
REMARK   3      T11:   0.5592 T22:   0.6387                                     
REMARK   3      T33:   0.9928 T12:  -0.0060                                     
REMARK   3      T13:  -0.1249 T23:  -0.0382                                     
REMARK   3    L TENSOR                                                          
REMARK   3      L11:   3.1799 L22:   3.9499                                     
REMARK   3      L33:   3.6315 L12:   0.2417                                     
REMARK   3      L13:  -1.8988 L23:   1.5329                                     
REMARK   3    S TENSOR                                                          
REMARK   3      S11:  -0.2892 S12:  -0.0094 S13:  -0.2253                       
REMARK   3      S21:  -0.3546 S22:  -0.5923 S23:   1.6403                       
REMARK   3      S31:   0.1190 S32:  -1.2185 S33:   0.5934                       
REMARK   3   TLS GROUP : 6                                                      
REMARK   3    SELECTION: CHAIN 'D' AND (RESID 2 THROUGH 6 )                     
REMARK   3    ORIGIN FOR THE GROUP (A):  65.6651 -37.0093 -11.0209              
REMARK   3    T TENSOR                                                          
REMARK   3      T11:   1.4348 T22:   1.0115                                     
REMARK   3      T33:   1.0585 T12:   0.1978                                     
REMARK   3      T13:  -0.1806 T23:  -0.1586                                     
REMARK   3    L TENSOR                                                          
REMARK   3      L11:   0.1887 L22:   0.0026                                     
REMARK   3      L33:   0.0679 L12:   0.1274                                     
REMARK   3      L13:  -0.1910 L23:  -0.0696                                     
REMARK   3    S TENSOR                                                          
REMARK   3      S11:   0.4279 S12:   0.9381 S13:  -0.3807                       
REMARK   3      S21:  -1.1006 S22:  -0.2742 S23:  -0.0567                       
REMARK   3      S31:   1.6618 S32:   0.8044 S33:  -0.0668                       
REMARK   3   TLS GROUP : 7                                                      
REMARK   3    SELECTION: CHAIN 'D' AND (RESID 7 THROUGH 11 )                    
REMARK   3    ORIGIN FOR THE GROUP (A):  62.7768 -27.0265   0.3525              
REMARK   3    T TENSOR                                                          
REMARK   3      T11:   0.7188 T22:   0.6196                                     
REMARK   3      T33:   1.1181 T12:  -0.0553                                     
REMARK   3      T13:  -0.1179 T23:   0.0375                                     
REMARK   3    L TENSOR                                                          
REMARK   3      L11:   1.6316 L22:   4.0686                                     
REMARK   3      L33:   3.1609 L12:   0.9682                                     
REMARK   3      L13:   1.3244 L23:   0.7190                                     
REMARK   3    S TENSOR                                                          
REMARK   3      S11:   0.5945 S12:  -0.1938 S13:  -0.0890                       
REMARK   3      S21:  -0.2522 S22:  -0.8426 S23:   0.4093                       
REMARK   3      S31:   0.2495 S32:   0.0711 S33:  -0.0585                       
REMARK   3   TLS GROUP : 8                                                      
REMARK   3    SELECTION: CHAIN 'D' AND (RESID 12 THROUGH 16 )                   
REMARK   3    ORIGIN FOR THE GROUP (A):  65.3960  -9.5262  -0.7207              
REMARK   3    T TENSOR                                                          
REMARK   3      T11:   0.7761 T22:   0.6036                                     
REMARK   3      T33:   1.0929 T12:  -0.0969                                     
REMARK   3      T13:  -0.0417 T23:  -0.0533                                     
REMARK   3    L TENSOR                                                          
REMARK   3      L11:   1.1069 L22:   1.3299                                     
REMARK   3      L33:   0.6275 L12:   0.8737                                     
REMARK   3      L13:  -0.7158 L23:  -0.9786                                     
REMARK   3    S TENSOR                                                          
REMARK   3      S11:  -0.1655 S12:   0.0661 S13:   1.1043                       
REMARK   3      S21:   0.5845 S22:   0.5394 S23:   0.7439                       
REMARK   3      S31:   0.2526 S32:   0.3904 S33:  -0.0607                       
REMARK   3   TLS GROUP : 9                                                      
REMARK   3    SELECTION: CHAIN 'D' AND (RESID 17 THROUGH 31 )                   
REMARK   3    ORIGIN FOR THE GROUP (A):  70.6134 -17.5104 -10.9392              
REMARK   3    T TENSOR                                                          
REMARK   3      T11:   0.6887 T22:   0.7256                                     
REMARK   3      T33:   0.7665 T12:  -0.0553                                     
REMARK   3      T13:   0.0527 T23:   0.0246                                     
REMARK   3    L TENSOR                                                          
REMARK   3      L11:   0.7584 L22:   2.1959                                     
REMARK   3      L33:   0.3262 L12:  -1.2709                                     
REMARK   3      L13:  -0.7096 L23:  -1.1354                                     
REMARK   3    S TENSOR                                                          
REMARK   3      S11:   0.1902 S12:   0.1608 S13:  -0.4357                       
REMARK   3      S21:  -0.3689 S22:  -0.4503 S23:  -0.0722                       
REMARK   3      S31:   0.2498 S32:   0.2670 S33:   0.3082                       
REMARK   3   TLS GROUP : 10                                                     
REMARK   3    SELECTION: CHAIN 'D' AND (RESID 32 THROUGH 36 )                   
REMARK   3    ORIGIN FOR THE GROUP (A):  72.2106 -28.7267  -5.7990              
REMARK   3    T TENSOR                                                          
REMARK   3      T11:   0.6240 T22:   0.5671                                     
REMARK   3      T33:   0.7282 T12:  -0.1014                                     
REMARK   3      T13:   0.0229 T23:   0.0352                                     
REMARK   3    L TENSOR                                                          
REMARK   3      L11:   5.1017 L22:   0.8534                                     
REMARK   3      L33:   5.1723 L12:   0.9604                                     
REMARK   3      L13:   1.1681 L23:  -1.3907                                     
REMARK   3    S TENSOR                                                          
REMARK   3      S11:   1.0188 S12:   0.1231 S13:   0.0447                       
REMARK   3      S21:   0.4296 S22:  -0.4505 S23:   0.5950                       
REMARK   3      S31:   0.2193 S32:   0.5862 S33:  -0.1238                       
REMARK   3   TLS GROUP : 11                                                     
REMARK   3    SELECTION: CHAIN 'D' AND (RESID 37 THROUGH 37 )                   
REMARK   3    ORIGIN FOR THE GROUP (A):  73.9145 -41.4453  -9.3824              
REMARK   3    T TENSOR                                                          
REMARK   3      T11:   1.1520 T22:   1.2771                                     
REMARK   3      T33:   1.8217 T12:   0.3737                                     
REMARK   3      T13:  -0.0781 T23:   0.4905                                     
REMARK   3    L TENSOR                                                          
REMARK   3      L11:   0.3963 L22:   2.8530                                     
REMARK   3      L33:   2.2330 L12:  -1.0612                                     
REMARK   3      L13:   0.8815 L23:  -2.2317                                     
REMARK   3    S TENSOR                                                          
REMARK   3      S11:   1.2005 S12:   0.2168 S13:   0.8143                       
REMARK   3      S21:   0.4923 S22:   1.5163 S23:   1.4014                       
REMARK   3      S31:  -0.7300 S32:  -1.4875 S33:  -0.9283                       
REMARK   3   TLS GROUP : 12                                                     
REMARK   3    SELECTION: CHAIN 'B' AND (RESID 3 THROUGH 26 )                    
REMARK   3    ORIGIN FOR THE GROUP (A):  46.4661 -23.3853  11.5443              
REMARK   3    T TENSOR                                                          
REMARK   3      T11:   0.7323 T22:   0.5793                                     
REMARK   3      T33:   0.7597 T12:  -0.0511                                     
REMARK   3      T13:  -0.0506 T23:  -0.0110                                     
REMARK   3    L TENSOR                                                          
REMARK   3      L11:   5.6291 L22:   2.6537                                     
REMARK   3      L33:   2.0209 L12:   0.4196                                     
REMARK   3      L13:   0.7928 L23:  -0.7955                                     
REMARK   3    S TENSOR                                                          
REMARK   3      S11:  -0.4956 S12:  -0.6145 S13:   0.7879                       
REMARK   3      S21:   0.4426 S22:   0.5719 S23:  -0.9903                       
REMARK   3      S31:  -0.6994 S32:   0.1833 S33:   0.1972                       
REMARK   3   TLS GROUP : 13                                                     
REMARK   3    SELECTION: CHAIN 'B' AND (RESID 27 THROUGH 74 )                   
REMARK   3    ORIGIN FOR THE GROUP (A):  40.0769 -23.4110   6.9118              
REMARK   3    T TENSOR                                                          
REMARK   3      T11:   0.6386 T22:   0.4542                                     
REMARK   3      T33:   0.6618 T12:  -0.1957                                     
REMARK   3      T13:  -0.1369 T23:   0.0064                                     
REMARK   3    L TENSOR                                                          
REMARK   3      L11:   6.5686 L22:   3.4640                                     
REMARK   3      L33:   1.3276 L12:  -2.7947                                     
REMARK   3      L13:  -1.2083 L23:  -0.3399                                     
REMARK   3    S TENSOR                                                          
REMARK   3      S11:   0.4101 S12:  -0.7125 S13:  -0.4572                       
REMARK   3      S21:   0.0077 S22:  -0.2623 S23:   0.1531                       
REMARK   3      S31:   0.0631 S32:   0.1304 S33:   0.0040                       
REMARK   3   TLS GROUP : 14                                                     
REMARK   3    SELECTION: CHAIN 'B' AND (RESID 75 THROUGH 100 )                  
REMARK   3    ORIGIN FOR THE GROUP (A):  30.0793  -9.2159   8.8400              
REMARK   3    T TENSOR                                                          
REMARK   3      T11:   0.6136 T22:   0.6259                                     
REMARK   3      T33:   0.2004 T12:  -0.1909                                     
REMARK   3      T13:   0.0104 T23:  -0.1031                                     
REMARK   3    L TENSOR                                                          
REMARK   3      L11:   5.0721 L22:   3.1968                                     
REMARK   3      L33:   2.4285 L12:  -1.0608                                     
REMARK   3      L13:   0.0647 L23:  -2.3142                                     
REMARK   3    S TENSOR                                                          
REMARK   3      S11:   0.4226 S12:  -0.0225 S13:   0.7823                       
REMARK   3      S21:   0.4561 S22:  -0.1076 S23:  -0.4555                       
REMARK   3      S31:   0.3991 S32:  -0.3972 S33:  -0.0832                       
REMARK   3   TLS GROUP : 15                                                     
REMARK   3    SELECTION: CHAIN 'B' AND (RESID 101 THROUGH 203 )                 
REMARK   3    ORIGIN FOR THE GROUP (A):  25.9517  -5.7191   2.0690              
REMARK   3    T TENSOR                                                          
REMARK   3      T11:   0.4932 T22:   0.4139                                     
REMARK   3      T33:   0.7056 T12:  -0.0967                                     
REMARK   3      T13:   0.0201 T23:   0.1067                                     
REMARK   3    L TENSOR                                                          
REMARK   3      L11:   5.4304 L22:   4.3097                                     
REMARK   3      L33:   1.8262 L12:   2.4296                                     
REMARK   3      L13:   0.8450 L23:   0.6480                                     
REMARK   3    S TENSOR                                                          
REMARK   3      S11:   0.0626 S12:  -0.3975 S13:   0.2887                       
REMARK   3      S21:  -0.1150 S22:   0.1431 S23:   0.5893                       
REMARK   3      S31:   0.0471 S32:  -0.2149 S33:  -0.1422                       
REMARK   3   TLS GROUP : 16                                                     
REMARK   3    SELECTION: CHAIN 'A' AND (RESID 3 THROUGH 24 )                    
REMARK   3    ORIGIN FOR THE GROUP (A):  56.9641   0.8123 -13.1235              
REMARK   3    T TENSOR                                                          
REMARK   3      T11:   0.6140 T22:   0.5324                                     
REMARK   3      T33:   0.3133 T12:  -0.0493                                     
REMARK   3      T13:  -0.0373 T23:   0.0876                                     
REMARK   3    L TENSOR                                                          
REMARK   3      L11:   3.2400 L22:   3.0313                                     
REMARK   3      L33:   2.4530 L12:   0.9731                                     
REMARK   3      L13:  -1.2769 L23:  -0.9243                                     
REMARK   3    S TENSOR                                                          
REMARK   3      S11:  -0.0889 S12:   0.2058 S13:  -0.4892                       
REMARK   3      S21:   0.4094 S22:   0.2361 S23:  -0.3581                       
REMARK   3      S31:  -0.0296 S32:  -0.1358 S33:   0.1266                       
REMARK   3   TLS GROUP : 17                                                     
REMARK   3    SELECTION: CHAIN 'A' AND (RESID 25 THROUGH 34 )                   
REMARK   3    ORIGIN FOR THE GROUP (A):  62.0305  -5.1882 -11.8016              
REMARK   3    T TENSOR                                                          
REMARK   3      T11:   0.6049 T22:   0.3896                                     
REMARK   3      T33:   1.0445 T12:  -0.1122                                     
REMARK   3      T13:  -0.0160 T23:   0.0202                                     
REMARK   3    L TENSOR                                                          
REMARK   3      L11:   2.8981 L22:   3.2226                                     
REMARK   3      L33:   6.7769 L12:   0.2088                                     
REMARK   3      L13:  -2.4840 L23:  -2.0335                                     
REMARK   3    S TENSOR                                                          
REMARK   3      S11:  -0.5332 S12:  -0.6617 S13:  -1.3952                       
REMARK   3      S21:  -0.8357 S22:  -1.1468 S23:  -0.6370                       
REMARK   3      S31:  -0.1134 S32:   0.5191 S33:   0.7920                       
REMARK   3   TLS GROUP : 18                                                     
REMARK   3    SELECTION: CHAIN 'A' AND (RESID 35 THROUGH 47 )                   
REMARK   3    ORIGIN FOR THE GROUP (A):  68.1908   0.5948  -6.5184              
REMARK   3    T TENSOR                                                          
REMARK   3      T11:   0.7041 T22:   0.3686                                     
REMARK   3      T33:   0.5363 T12:  -0.3639                                     
REMARK   3      T13:   0.0763 T23:   0.2047                                     
REMARK   3    L TENSOR                                                          
REMARK   3      L11:   6.7251 L22:   1.2225                                     
REMARK   3      L33:   5.1689 L12:  -1.3517                                     
REMARK   3      L13:   2.4776 L23:   1.3980                                     
REMARK   3    S TENSOR                                                          
REMARK   3      S11:  -1.0662 S12:  -0.8848 S13:   2.0025                       
REMARK   3      S21:  -0.1463 S22:   0.3977 S23:   0.3942                       
REMARK   3      S31:   0.2744 S32:   0.2323 S33:   0.6617                       
REMARK   3   TLS GROUP : 19                                                     
REMARK   3    SELECTION: CHAIN 'A' AND (RESID 48 THROUGH 63 )                   
REMARK   3    ORIGIN FOR THE GROUP (A):  51.4189   5.2331  -5.9732              
REMARK   3    T TENSOR                                                          
REMARK   3      T11:   0.7033 T22:   0.5833                                     
REMARK   3      T33:   0.1237 T12:  -0.0781                                     
REMARK   3      T13:   0.0899 T23:  -0.0212                                     
REMARK   3    L TENSOR                                                          
REMARK   3      L11:   2.2320 L22:   3.5187                                     
REMARK   3      L33:   0.0077 L12:  -1.6479                                     
REMARK   3      L13:  -0.1043 L23:  -0.4536                                     
REMARK   3    S TENSOR                                                          
REMARK   3      S11:   0.2457 S12:   0.2224 S13:   0.6049                       
REMARK   3      S21:   0.3707 S22:  -0.1342 S23:   0.4528                       
REMARK   3      S31:  -0.9106 S32:  -0.0018 S33:   0.4352                       
REMARK   3   TLS GROUP : 20                                                     
REMARK   3    SELECTION: CHAIN 'A' AND (RESID 64 THROUGH 95 )                   
REMARK   3    ORIGIN FOR THE GROUP (A):  35.5127  11.7355  -6.8234              
REMARK   3    T TENSOR                                                          
REMARK   3      T11:   0.5126 T22:   0.4717                                     
REMARK   3      T33:   0.6380 T12:  -0.0851                                     
REMARK   3      T13:  -0.0089 T23:   0.0902                                     
REMARK   3    L TENSOR                                                          
REMARK   3      L11:   4.4765 L22:   4.5206                                     
REMARK   3      L33:   4.3205 L12:   0.1236                                     
REMARK   3      L13:  -2.0303 L23:   0.8720                                     
REMARK   3    S TENSOR                                                          
REMARK   3      S11:   0.6289 S12:   0.0476 S13:   1.3366                       
REMARK   3      S21:  -0.7615 S22:   0.3447 S23:  -0.5060                       
REMARK   3      S31:  -0.2648 S32:  -0.1660 S33:  -0.8067                       
REMARK   3                                                                      
REMARK   3  NCS DETAILS                                                         
REMARK   3   NUMBER OF NCS GROUPS : 1                                           
REMARK   3   NCS GROUP : 1                                                      
REMARK   3    NCS OPERATOR : 1                                                  
REMARK   3     REFERENCE SELECTION: (CHAIN 'A' AND (RESID 4 THROUGH 5 OR        
REMARK   3                          RESID 7 THROUGH 41 OR RESID 43 THROUGH 45   
REMARK   3                          OR RESID 47 THROUGH 70 OR RESID 72          
REMARK   3                          THROUGH 103 OR RESID 105 THROUGH 106 OR     
REMARK   3                          RESID 108 THROUGH 146 OR RESID 148          
REMARK   3                          THROUGH 150 OR RESID 152 THROUGH 154 OR     
REMARK   3                          RESID 181 THROUGH 203))                     
REMARK   3     SELECTION          : (CHAIN 'B' AND (RESID 4 THROUGH 5 OR        
REMARK   3                          RESID 7 THROUGH 41 OR RESID 43 THROUGH 45   
REMARK   3                          OR RESID 47 THROUGH 70 OR RESID 72          
REMARK   3                          THROUGH 103 OR RESID 105 THROUGH 106 OR     
REMARK   3                          RESID 108 THROUGH 146 OR RESID 148          
REMARK   3                          THROUGH 150 OR RESID 152 THROUGH 154 OR     
REMARK   3                          RESID 181 THROUGH 203))                     
REMARK   3     ATOM PAIRS NUMBER  : NULL                                        
REMARK   3     RMSD               : NULL                                        
REMARK   3                                                                      
REMARK   3  OTHER REFINEMENT REMARKS: NULL                                      
REMARK   4                                                                      
REMARK   4 6SY6 COMPLIES WITH FORMAT V. 3.30, 13-JUL-11                         
REMARK 100                                                                      
REMARK 100 THIS ENTRY HAS BEEN PROCESSED BY PDBE ON 27-SEP-19.                  
REMARK 100 THE DEPOSITION ID IS D_1292104543.                                   
REMARK 200                                                                      
REMARK 200 EXPERIMENTAL DETAILS                                                 
REMARK 200  EXPERIMENT TYPE                : X-RAY DIFFRACTION                  
REMARK 200  DATE OF DATA COLLECTION        : 17-MAY-19                          
REMARK 200  TEMPERATURE           (KELVIN) : 100                                
REMARK 200  PH                             : 6.0                                
REMARK 200  NUMBER OF CRYSTALS USED        : 1                                  
REMARK 200                                                                      
REMARK 200  SYNCHROTRON              (Y/N) : Y                                  
REMARK 200  RADIATION SOURCE               : BESSY                              
REMARK 200  BEAMLINE                       : 14.2                               
REMARK 200  X-RAY GENERATOR MODEL          : NULL                               
REMARK 200  MONOCHROMATIC OR LAUE    (M/L) : M                                  
REMARK 200  WAVELENGTH OR RANGE        (A) : 0.9184                             
REMARK 200  MONOCHROMATOR                  : KMC-2                              
REMARK 200  OPTICS                         : NULL                               
REMARK 200                                                                      
REMARK 200  DETECTOR TYPE                  : PIXEL                              
REMARK 200  DETECTOR MANUFACTURER          : DECTRIS PILATUS3 2M                
REMARK 200  INTENSITY-INTEGRATION SOFTWARE : XDS                                
REMARK 200  DATA SCALING SOFTWARE          : XSCALE                             
REMARK 200                                                                      
REMARK 200  NUMBER OF UNIQUE REFLECTIONS   : 14683                              
REMARK 200  RESOLUTION RANGE HIGH      (A) : 2.900                              
REMARK 200  RESOLUTION RANGE LOW       (A) : 16.110                             
REMARK 200  REJECTION CRITERIA  (SIGMA(I)) : NULL                               
REMARK 200                                                                      
REMARK 200 OVERALL.                                                             
REMARK 200  COMPLETENESS FOR RANGE     (%) : 99.2                               
REMARK 200  DATA REDUNDANCY                : 20.30                              
REMARK 200  R MERGE                    (I) : 0.81420                            
REMARK 200  R SYM                      (I) : NULL                               
REMARK 200  <I/SIGMA(I)> FOR THE DATA SET  : 4.6000                             
REMARK 200                                                                      
REMARK 200 IN THE HIGHEST RESOLUTION SHELL.                                     
REMARK 200  HIGHEST RESOLUTION SHELL, RANGE HIGH (A) : 2.90                     
REMARK 200  HIGHEST RESOLUTION SHELL, RANGE LOW  (A) : 3.00                     
REMARK 200  COMPLETENESS FOR SHELL     (%) : 100.0                              
REMARK 200  DATA REDUNDANCY IN SHELL       : 21.40                              
REMARK 200  R MERGE FOR SHELL          (I) : 5.66200                            
REMARK 200  R SYM FOR SHELL            (I) : NULL                               
REMARK 200  <I/SIGMA(I)> FOR SHELL         : 0.470                              
REMARK 200                                                                      
REMARK 200 DIFFRACTION PROTOCOL: SINGLE WAVELENGTH                              
REMARK 200 METHOD USED TO DETERMINE THE STRUCTURE: MOLECULAR REPLACEMENT        
REMARK 200 SOFTWARE USED: PHASER                                                
REMARK 200 STARTING MODEL: 2NS7                                                 
REMARK 200                                                                      
REMARK 200 REMARK: NULL                                                         
REMARK 280                                                                      
REMARK 280 CRYSTAL                                                              
REMARK 280 SOLVENT CONTENT, VS   (%): 46.00                                     
REMARK 280 MATTHEWS COEFFICIENT, VM (ANGSTROMS**3/DA): 2.10                     
REMARK 280                                                                      
REMARK 280 CRYSTALLIZATION CONDITIONS: 15 % (V/V) PENTAERYTHRITOL PROPOXYLATE   
REMARK 280  (5/4 PO/OH), 0.2 M NACL, PH 6.0, 0.1 M MES-NAOH, VAPOR DIFFUSION,   
REMARK 280  SITTING DROP, TEMPERATURE 293K                                      
REMARK 290                                                                      
REMARK 290 CRYSTALLOGRAPHIC SYMMETRY                                            
REMARK 290 SYMMETRY OPERATORS FOR SPACE GROUP: P 31 2 1                         
REMARK 290                                                                      
REMARK 290      SYMOP   SYMMETRY                                                
REMARK 290     NNNMMM   OPERATOR                                                
REMARK 290       1555   X,Y,Z                                                   
REMARK 290       2555   -Y,X-Y,Z+1/3                                            
REMARK 290       3555   -X+Y,-X,Z+2/3                                           
REMARK 290       4555   Y,X,-Z                                                  
REMARK 290       5555   X-Y,-Y,-Z+2/3                                           
REMARK 290       6555   -X,-X+Y,-Z+1/3                                          
REMARK 290                                                                      
REMARK 290     WHERE NNN -> OPERATOR NUMBER                                     
REMARK 290           MMM -> TRANSLATION VECTOR                                  
REMARK 290                                                                      
REMARK 290 CRYSTALLOGRAPHIC SYMMETRY TRANSFORMATIONS                            
REMARK 290 THE FOLLOWING TRANSFORMATIONS OPERATE ON THE ATOM/HETATM             
REMARK 290 RECORDS IN THIS ENTRY TO PRODUCE CRYSTALLOGRAPHICALLY                
REMARK 290 RELATED MOLECULES.                                                   
REMARK 290   SMTRY1   1  1.000000  0.000000  0.000000        0.00000            
REMARK 290   SMTRY2   1  0.000000  1.000000  0.000000        0.00000            
REMARK 290   SMTRY3   1  0.000000  0.000000  1.000000        0.00000            
REMARK 290   SMTRY1   2 -0.500000 -0.866025  0.000000        0.00000            
REMARK 290   SMTRY2   2  0.866025 -0.500000  0.000000        0.00000            
REMARK 290   SMTRY3   2  0.000000  0.000000  1.000000       39.99033            
REMARK 290   SMTRY1   3 -0.500000  0.866025  0.000000        0.00000            
REMARK 290   SMTRY2   3 -0.866025 -0.500000  0.000000        0.00000            
REMARK 290   SMTRY3   3  0.000000  0.000000  1.000000       79.98067            
REMARK 290   SMTRY1   4 -0.500000  0.866025  0.000000        0.00000            
REMARK 290   SMTRY2   4  0.866025  0.500000  0.000000        0.00000            
REMARK 290   SMTRY3   4  0.000000  0.000000 -1.000000        0.00000            
REMARK 290   SMTRY1   5  1.000000  0.000000  0.000000        0.00000            
REMARK 290   SMTRY2   5  0.000000 -1.000000  0.000000        0.00000            
REMARK 290   SMTRY3   5  0.000000  0.000000 -1.000000       79.98067            
REMARK 290   SMTRY1   6 -0.500000 -0.866025  0.000000        0.00000            
REMARK 290   SMTRY2   6 -0.866025  0.500000  0.000000        0.00000            
REMARK 290   SMTRY3   6  0.000000  0.000000 -1.000000       39.99033            
REMARK 290                                                                      
REMARK 290 REMARK: NULL                                                         
REMARK 300                                                                      
REMARK 300 BIOMOLECULE: 1                                                       
REMARK 300 SEE REMARK 350 FOR THE AUTHOR PROVIDED AND/OR PROGRAM                
REMARK 300 GENERATED ASSEMBLY INFORMATION FOR THE STRUCTURE IN                  
REMARK 300 THIS ENTRY. THE REMARK MAY ALSO PROVIDE INFORMATION ON               
REMARK 300 BURIED SURFACE AREA.                                                 
REMARK 350                                                                      
REMARK 350 COORDINATES FOR A COMPLETE MULTIMER REPRESENTING THE KNOWN           
REMARK 350 BIOLOGICALLY SIGNIFICANT OLIGOMERIZATION STATE OF THE                
REMARK 350 MOLECULE CAN BE GENERATED BY APPLYING BIOMT TRANSFORMATIONS          
REMARK 350 GIVEN BELOW.  BOTH NON-CRYSTALLOGRAPHIC AND                          
REMARK 350 CRYSTALLOGRAPHIC OPERATIONS ARE GIVEN.                               
REMARK 350                                                                      
REMARK 350 BIOMOLECULE: 1                                                       
REMARK 350 AUTHOR DETERMINED BIOLOGICAL UNIT: TRIMERIC                          
REMARK 350 SOFTWARE DETERMINED QUATERNARY STRUCTURE: TRIMERIC                   
REMARK 350 SOFTWARE USED: PISA                                                  
REMARK 350 TOTAL BURIED SURFACE AREA: 4840 ANGSTROM**2                          
REMARK 350 SURFACE AREA OF THE COMPLEX: 23510 ANGSTROM**2                       
REMARK 350 CHANGE IN SOLVENT FREE ENERGY: -34.0 KCAL/MOL                        
REMARK 350 APPLY THE FOLLOWING TO CHAINS: B, A, D                               
REMARK 350   BIOMT1   1  1.000000  0.000000  0.000000        0.00000            
REMARK 350   BIOMT2   1  0.000000  1.000000  0.000000        0.00000            
REMARK 350   BIOMT3   1  0.000000  0.000000  1.000000        0.00000            
REMARK 465                                                                      
REMARK 465 MISSING RESIDUES                                                     
REMARK 465 THE FOLLOWING RESIDUES WERE NOT LOCATED IN THE                       
REMARK 465 EXPERIMENT. (M=MODEL NUMBER; RES=RESIDUE NAME; C=CHAIN               
REMARK 465 IDENTIFIER; SSSEQ=SEQUENCE NUMBER; I=INSERTION CODE.)                
REMARK 465                                                                      
REMARK 465   M RES C SSSEQI                                                     
REMARK 465     MET B     1                                                      
REMARK 465     SER B     2                                                      
REMARK 465     GLU B   156                                                      
REMARK 465     GLU B   157                                                      
REMARK 465     ARG B   158                                                      
REMARK 465     GLU B   159                                                      
REMARK 465     THR B   160                                                      
REMARK 465     PRO B   161                                                      
REMARK 465     THR B   162                                                      
REMARK 465     THR B   163                                                      
REMARK 465     ASP B   164                                                      
REMARK 465     SER B   165                                                      
REMARK 465     MET B   166                                                      
REMARK 465     PRO B   167                                                      
REMARK 465     PRO B   168                                                      
REMARK 465     LEU B   169                                                      
REMARK 465     LEU B   170                                                      
REMARK 465     ARG B   171                                                      
REMARK 465     GLN B   172                                                      
REMARK 465     ALA B   173                                                      
REMARK 465     ILE B   174                                                      
REMARK 465     GLU B   175                                                      
REMARK 465     LEU B   176                                                      
REMARK 465     PHE B   177                                                      
REMARK 465     ASP B   178                                                      
REMARK 465     HIS B   179                                                      
REMARK 465     GLN B   180                                                      
REMARK 465     LEU B   204                                                      
REMARK 465     LEU B   205                                                      
REMARK 465     GLN B   206                                                      
REMARK 465     ILE B   207                                                      
REMARK 465     VAL B   208                                                      
REMARK 465     MET A     1                                                      
REMARK 465     SER A     2                                                      
REMARK 465     LYS A   155                                                      
REMARK 465     GLU A   156                                                      
REMARK 465     GLU A   157                                                      
REMARK 465     ARG A   158                                                      
REMARK 465     GLU A   159                                                      
REMARK 465     THR A   160                                                      
REMARK 465     PRO A   161                                                      
REMARK 465     THR A   162                                                      
REMARK 465     THR A   163                                                      
REMARK 465     ASP A   164                                                      
REMARK 465     SER A   165                                                      
REMARK 465     MET A   166                                                      
REMARK 465     PRO A   167                                                      
REMARK 465     PRO A   168                                                      
REMARK 465     LEU A   169                                                      
REMARK 465     ASP A   178                                                      
REMARK 465     HIS A   179                                                      
REMARK 465     GLN A   180                                                      
REMARK 465     LEU A   204                                                      
REMARK 465     LEU A   205                                                      
REMARK 465     GLN A   206                                                      
REMARK 465     ILE A   207                                                      
REMARK 465     VAL A   208                                                      
REMARK 465       G D     1                                                      
REMARK 465       U D    38                                                      
REMARK 465       C D    39                                                      
REMARK 500                                                                      
REMARK 500 GEOMETRY AND STEREOCHEMISTRY                                         
REMARK 500 SUBTOPIC: TORSION ANGLES                                             
REMARK 500                                                                      
REMARK 500 TORSION ANGLES OUTSIDE THE EXPECTED RAMACHANDRAN REGIONS:            
REMARK 500 (M=MODEL NUMBER; RES=RESIDUE NAME; C=CHAIN IDENTIFIER;               
REMARK 500 SSEQ=SEQUENCE NUMBER; I=INSERTION CODE).                             
REMARK 500                                                                      
REMARK 500 STANDARD TABLE:                                                      
REMARK 500 FORMAT:(10X,I3,1X,A3,1X,A1,I4,A1,4X,F7.2,3X,F7.2)                    
REMARK 500                                                                      
REMARK 500 EXPECTED VALUES: GJ KLEYWEGT AND TA JONES (1996). PHI/PSI-           
REMARK 500 CHOLOGY: RAMACHANDRAN REVISITED. STRUCTURE 4, 1395 - 1400            
REMARK 500                                                                      
REMARK 500  M RES CSSEQI        PSI       PHI                                   
REMARK 500    THR B 202       84.42    -66.05                                   
REMARK 500    HIS A 151       35.57    -95.69                                   
REMARK 500                                                                      
REMARK 500 REMARK: NULL                                                         
REMARK 900                                                                      
REMARK 900 RELATED ENTRIES                                                      
REMARK 900 RELATED ID: 6SY4   RELATED DB: PDB                                   
REMARK 900 6SY4 CONTAINS THE SAME PROTEIN COMPLEXED WITH THE TETR-BINDING       
REMARK 900 APTAMER K1                                                           
DBREF  6SY6 B    1   203  UNP    P04483   TETR2_ECOLX      1    203             
DBREF  6SY6 A    1   203  UNP    P04483   TETR2_ECOLX      1    203             
DBREF  6SY6 D    1    39  PDB    6SY6     6SY6             1     39             
SEQADV 6SY6 SER B   68  UNP  P04483    CYS    68 CONFLICT                       
SEQADV 6SY6 ASN B   88  UNP  P04483    CYS    88 CONFLICT                       
SEQADV 6SY6 THR B  121  UNP  P04483    CYS   121 CONFLICT                       
SEQADV 6SY6 SER B  144  UNP  P04483    CYS   144 CONFLICT                       
SEQADV 6SY6 HIS B  188  UNP  P04483    PHE   188 CONFLICT                       
SEQADV 6SY6 SER B  192  UNP  P04483    LEU   192 CONFLICT                       
SEQADV 6SY6 LEU B  193  UNP  P04483    ILE   193 CONFLICT                       
SEQADV 6SY6 ARG B  195  UNP  P04483    CYS   195 CONFLICT                       
SEQADV 6SY6 PHE B  197  UNP  P04483    LEU   197 CONFLICT                       
SEQADV 6SY6 VAL B  199  UNP  P04483    LYS   199 CONFLICT                       
SEQADV 6SY6 THR B  202  UNP  P04483    LYS   202 CONFLICT                       
SEQADV 6SY6 ALA B  203  UNP  P04483    CYS   203 CONFLICT                       
SEQADV 6SY6 LEU B  204  UNP  P04483              EXPRESSION TAG                 
SEQADV 6SY6 LEU B  205  UNP  P04483              EXPRESSION TAG                 
SEQADV 6SY6 GLN B  206  UNP  P04483              EXPRESSION TAG                 
SEQADV 6SY6 ILE B  207  UNP  P04483              EXPRESSION TAG                 
SEQADV 6SY6 VAL B  208  UNP  P04483              EXPRESSION TAG                 
SEQADV 6SY6 SER A   68  UNP  P04483    CYS    68 CONFLICT                       
SEQADV 6SY6 ASN A   88  UNP  P04483    CYS    88 CONFLICT                       
SEQADV 6SY6 THR A  121  UNP  P04483    CYS   121 CONFLICT                       
SEQADV 6SY6 SER A  144  UNP  P04483    CYS   144 CONFLICT                       
SEQADV 6SY6 HIS A  188  UNP  P04483    PHE   188 CONFLICT                       
SEQADV 6SY6 SER A  192  UNP  P04483    LEU   192 CONFLICT                       
SEQADV 6SY6 LEU A  193  UNP  P04483    ILE   193 CONFLICT                       
SEQADV 6SY6 ARG A  195  UNP  P04483    CYS   195 CONFLICT                       
SEQADV 6SY6 PHE A  197  UNP  P04483    LEU   197 CONFLICT                       
SEQADV 6SY6 VAL A  199  UNP  P04483    LYS   199 CONFLICT                       
SEQADV 6SY6 THR A  202  UNP  P04483    LYS   202 CONFLICT                       
SEQADV 6SY6 ALA A  203  UNP  P04483    CYS   203 CONFLICT                       
SEQADV 6SY6 LEU A  204  UNP  P04483              EXPRESSION TAG                 
SEQADV 6SY6 LEU A  205  UNP  P04483              EXPRESSION TAG                 
SEQADV 6SY6 GLN A  206  UNP  P04483              EXPRESSION TAG                 
SEQADV 6SY6 ILE A  207  UNP  P04483              EXPRESSION TAG                 
SEQADV 6SY6 VAL A  208  UNP  P04483              EXPRESSION TAG                 
SEQRES   1 B  208  MET SER ARG LEU ASP LYS SER LYS VAL ILE ASN SER ALA          
SEQRES   2 B  208  LEU GLU LEU LEU ASN GLU VAL GLY ILE GLU GLY LEU THR          
SEQRES   3 B  208  THR ARG LYS LEU ALA GLN LYS LEU GLY VAL GLU GLN PRO          
SEQRES   4 B  208  THR LEU TYR TRP HIS VAL LYS ASN LYS ARG ALA LEU LEU          
SEQRES   5 B  208  ASP ALA LEU ALA ILE GLU MET LEU ASP ARG HIS HIS THR          
SEQRES   6 B  208  HIS PHE SER PRO LEU GLU GLY GLU SER TRP GLN ASP PHE          
SEQRES   7 B  208  LEU ARG ASN ASN ALA LYS SER PHE ARG ASN ALA LEU LEU          
SEQRES   8 B  208  SER HIS ARG ASP GLY ALA LYS VAL HIS LEU GLY THR ARG          
SEQRES   9 B  208  PRO THR GLU LYS GLN TYR GLU THR LEU GLU ASN GLN LEU          
SEQRES  10 B  208  ALA PHE LEU THR GLN GLN GLY PHE SER LEU GLU ASN ALA          
SEQRES  11 B  208  LEU TYR ALA LEU SER ALA VAL GLY HIS PHE THR LEU GLY          
SEQRES  12 B  208  SER VAL LEU GLU ASP GLN GLU HIS GLN VAL ALA LYS GLU          
SEQRES  13 B  208  GLU ARG GLU THR PRO THR THR ASP SER MET PRO PRO LEU          
SEQRES  14 B  208  LEU ARG GLN ALA ILE GLU LEU PHE ASP HIS GLN GLY ALA          
SEQRES  15 B  208  GLU PRO ALA PHE LEU HIS GLY LEU GLU SER LEU ILE ARG          
SEQRES  16 B  208  GLY PHE GLU VAL GLN LEU THR ALA LEU LEU GLN ILE VAL          
SEQRES   1 A  208  MET SER ARG LEU ASP LYS SER LYS VAL ILE ASN SER ALA          
SEQRES   2 A  208  LEU GLU LEU LEU ASN GLU VAL GLY ILE GLU GLY LEU THR          
SEQRES   3 A  208  THR ARG LYS LEU ALA GLN LYS LEU GLY VAL GLU GLN PRO          
SEQRES   4 A  208  THR LEU TYR TRP HIS VAL LYS ASN LYS ARG ALA LEU LEU          
SEQRES   5 A  208  ASP ALA LEU ALA ILE GLU MET LEU ASP ARG HIS HIS THR          
SEQRES   6 A  208  HIS PHE SER PRO LEU GLU GLY GLU SER TRP GLN ASP PHE          
SEQRES   7 A  208  LEU ARG ASN ASN ALA LYS SER PHE ARG ASN ALA LEU LEU          
SEQRES   8 A  208  SER HIS ARG ASP GLY ALA LYS VAL HIS LEU GLY THR ARG          
SEQRES   9 A  208  PRO THR GLU LYS GLN TYR GLU THR LEU GLU ASN GLN LEU          
SEQRES  10 A  208  ALA PHE LEU THR GLN GLN GLY PHE SER LEU GLU ASN ALA          
SEQRES  11 A  208  LEU TYR ALA LEU SER ALA VAL GLY HIS PHE THR LEU GLY          
SEQRES  12 A  208  SER VAL LEU GLU ASP GLN GLU HIS GLN VAL ALA LYS GLU          
SEQRES  13 A  208  GLU ARG GLU THR PRO THR THR ASP SER MET PRO PRO LEU          
SEQRES  14 A  208  LEU ARG GLN ALA ILE GLU LEU PHE ASP HIS GLN GLY ALA          
SEQRES  15 A  208  GLU PRO ALA PHE LEU HIS GLY LEU GLU SER LEU ILE ARG          
SEQRES  16 A  208  GLY PHE GLU VAL GLN LEU THR ALA LEU LEU GLN ILE VAL          
SEQRES   1 D   39    G   G   C   G   G   A   G   A   A   U   G   U   U          
SEQRES   2 D   39    A   U   G   G   C   C   U   U   C   G   G   G   C          
SEQRES   3 D   39    A   G   A   G   A   A   A   A   C   C   G   U   C          
HELIX    1 AA1 ASP B    5  GLY B   21  1                                  17    
HELIX    2 AA2 THR B   26  GLY B   35  1                                  10    
HELIX    3 AA3 GLU B   37  TYR B   42  1                                   6    
HELIX    4 AA4 ASN B   47  HIS B   64  1                                  18    
HELIX    5 AA5 SER B   74  LEU B   91  1                                  18    
HELIX    6 AA6 ASP B   95  LEU B  101  1                                   7    
HELIX    7 AA7 THR B  106  GLN B  123  1                                  18    
HELIX    8 AA8 SER B  126  GLN B  152  1                                  27    
HELIX    9 AA9 ALA B  182  THR B  202  1                                  21    
HELIX   10 AB1 ASP A    5  GLY A   21  1                                  17    
HELIX   11 AB2 THR A   26  GLY A   35  1                                  10    
HELIX   12 AB3 GLU A   37  TRP A   43  1                                   7    
HELIX   13 AB4 ASN A   47  HIS A   64  1                                  18    
HELIX   14 AB5 SER A   74  LEU A   91  1                                  18    
HELIX   15 AB6 ASP A   95  LEU A  101  1                                   7    
HELIX   16 AB7 THR A  106  GLN A  123  1                                  18    
HELIX   17 AB8 SER A  126  HIS A  151  1                                  26    
HELIX   18 AB9 ARG A  171  LEU A  176  1                                   6    
HELIX   19 AC1 ALA A  182  THR A  202  1                                  21    
CRYST1   96.564   96.564  119.971  90.00  90.00 120.00 P 31 2 1     12          
ORIGX1      1.000000  0.000000  0.000000        0.00000                         
ORIGX2      0.000000  1.000000  0.000000        0.00000                         
ORIGX3      0.000000  0.000000  1.000000        0.00000                         
SCALE1      0.010356  0.005979  0.000000        0.00000                         
SCALE2      0.000000  0.011958  0.000000        0.00000                         
SCALE3      0.000000  0.000000  0.008335        0.00000                         
ATOM      1  N   ARG B   3      45.501 -39.676  14.143  1.00 86.58           N  
ANISOU    1  N   ARG B   3     9878  11070  11949    410   -401   2151       N  
ATOM      2  CA  ARG B   3      46.204 -38.498  14.640  1.00 89.82           C  
ANISOU    2  CA  ARG B   3    10332  11573  12221    433   -529   1925       C  
ATOM      3  C   ARG B   3      45.638 -37.195  14.068  1.00 88.96           C  
ANISOU    3  C   ARG B   3    10478  11485  11839    344   -383   1742       C  
ATOM      4  O   ARG B   3      45.186 -36.324  14.813  1.00 89.49           O  
ANISOU    4  O   ARG B   3    10700  11745  11557    460   -490   1736       O  
ATOM      5  CB  ARG B   3      47.698 -38.593  14.317  1.00 91.32           C  
ANISOU    5  CB  ARG B   3    10293  11564  12840    337   -562   1686       C  
ATOM      6  CG  ARG B   3      48.431 -37.263  14.420  1.00 92.27           C  
ANISOU    6  CG  ARG B   3    10466  11702  12891    276   -635   1395       C  
ATOM      7  CD  ARG B   3      49.925 -37.428  14.222  1.00 95.03           C  
ANISOU    7  CD  ARG B   3    10543  11886  13678    191   -690   1204       C  
ATOM      8  NE  ARG B   3      50.614 -37.718  15.476  1.00 97.77           N  
ANISOU    8  NE  ARG B   3    10716  12362  14071    344  -1013   1302       N  
ATOM      9  CZ  ARG B   3      51.908 -38.001  15.569  1.00 99.11           C  
ANISOU    9  CZ  ARG B   3    10603  12425  14631    316  -1128   1204       C  
ATOM     10  NH1 ARG B   3      52.662 -38.030  14.479  1.00 98.82           N  
ANISOU   10  NH1 ARG B   3    10421  12154  14970    148   -920    990       N  
ATOM     11  NH2 ARG B   3      52.451 -38.251  16.752  1.00101.38           N  
ANISOU   11  NH2 ARG B   3    10737  12863  14919    455  -1449   1330       N  
ATOM     12  N   LEU B   4      45.668 -37.068  12.744  1.00 86.56           N  
ANISOU   12  N   LEU B   4    10205  10985  11698    141   -142   1590       N  
ATOM     13  CA  LEU B   4      45.291 -35.836  12.063  1.00 84.45           C  
ANISOU   13  CA  LEU B   4    10140  10697  11251     23     -7   1435       C  
ATOM     14  C   LEU B   4      43.922 -35.996  11.419  1.00 87.44           C  
ANISOU   14  C   LEU B   4    10686  11117  11422    -15    173   1614       C  
ATOM     15  O   LEU B   4      43.726 -36.873  10.570  1.00 88.79           O  
ANISOU   15  O   LEU B   4    10798  11185  11753   -130    328   1665       O  
ATOM     16  CB  LEU B   4      46.322 -35.451  11.003  1.00 79.54           C  
ANISOU   16  CB  LEU B   4     9426   9874  10923   -204    134   1167       C  
ATOM     17  CG  LEU B   4      47.687 -34.979  11.495  1.00 75.83           C  
ANISOU   17  CG  LEU B   4     8796   9351  10664   -210    -32    961       C  
ATOM     18  CD1 LEU B   4      48.469 -34.370  10.344  1.00 73.81           C  
ANISOU   18  CD1 LEU B   4     8481   8932  10633   -457    149    734       C  
ATOM     19  CD2 LEU B   4      47.536 -33.990  12.637  1.00 74.87           C  
ANISOU   19  CD2 LEU B   4     8804   9373  10272    -61   -270    931       C  
ATOM     20  N   ASP B   5      42.980 -35.154  11.828  1.00 87.42           N  
ANISOU   20  N   ASP B   5    10880  11261  11073     85    145   1692       N  
ATOM     21  CA  ASP B   5      41.678 -35.065  11.192  1.00 88.41           C  
ANISOU   21  CA  ASP B   5    11163  11432  10997     43    306   1854       C  
ATOM     22  C   ASP B   5      41.483 -33.641  10.688  1.00 85.57           C  
ANISOU   22  C   ASP B   5    10972  11024  10517    -39    377   1709       C  
ATOM     23  O   ASP B   5      42.274 -32.742  10.987  1.00 85.04           O  
ANISOU   23  O   ASP B   5    10909  10897  10507    -39    280   1495       O  
ATOM     24  CB  ASP B   5      40.551 -35.499  12.150  1.00 91.34           C  
ANISOU   24  CB  ASP B   5    11581  12035  11088    261    224   2154       C  
ATOM     25  CG  ASP B   5      40.501 -34.679  13.435  1.00 95.16           C  
ANISOU   25  CG  ASP B   5    12136  12720  11300    487     47   2116       C  
ATOM     26  OD1 ASP B   5      40.974 -33.528  13.446  1.00 96.21           O  
ANISOU   26  OD1 ASP B   5    12351  12789  11416    469      8   1862       O  
ATOM     27  OD2 ASP B   5      39.989 -35.199  14.449  1.00 96.57           O  
ANISOU   27  OD2 ASP B   5    12282  13129  11280    680    -57   2341       O  
ATOM     28  N   LYS B   6      40.430 -33.445   9.892  1.00 86.01           N  
ANISOU   28  N   LYS B   6    11154  11092  10435   -122    531   1841       N  
ATOM     29  CA  LYS B   6      40.178 -32.125   9.322  1.00 87.25           C  
ANISOU   29  CA  LYS B   6    11456  11180  10515   -210    598   1757       C  
ATOM     30  C   LYS B   6      39.968 -31.086  10.415  1.00 90.42           C  
ANISOU   30  C   LYS B   6    11961  11656  10738     12    442   1689       C  
ATOM     31  O   LYS B   6      40.429 -29.946  10.297  1.00 93.57           O  
ANISOU   31  O   LYS B   6    12417  11925  11209    -41    406   1501       O  
ATOM     32  CB  LYS B   6      38.968 -32.175   8.389  1.00 86.66           C  
ANISOU   32  CB  LYS B   6    11483  11142  10301   -311    760   1964       C  
ATOM     33  CG  LYS B   6      38.499 -30.806   7.928  1.00 87.23           C  
ANISOU   33  CG  LYS B   6    11703  11159  10284   -361    803   1957       C  
ATOM     34  CD  LYS B   6      37.404 -30.903   6.880  1.00 87.32           C  
ANISOU   34  CD  LYS B   6    11785  11211  10180   -498    952   2179       C  
ATOM     35  CE  LYS B   6      36.886 -29.520   6.499  1.00 89.70           C  
ANISOU   35  CE  LYS B   6    12216  11448  10418   -522    971   2220       C  
ATOM     36  NZ  LYS B   6      37.961 -28.627   5.966  1.00 91.32           N  
ANISOU   36  NZ  LYS B   6    12409  11467  10823   -703    978   2023       N  
ATOM     37  N   SER B   7      39.291 -31.471  11.498  1.00 90.22           N  
ANISOU   37  N   SER B   7    11950  11843  10486    258    348   1834       N  
ATOM     38  CA  SER B   7      39.038 -30.540  12.592  1.00 91.73           C  
ANISOU   38  CA  SER B   7    12238  12151  10462    492    211   1734       C  
ATOM     39  C   SER B   7      40.338 -30.059  13.235  1.00 92.79           C  
ANISOU   39  C   SER B   7    12317  12213  10725    508     26   1436       C  
ATOM     40  O   SER B   7      40.487 -28.870  13.532  1.00 93.51           O  
ANISOU   40  O   SER B   7    12504  12231  10792    560    -56   1218       O  
ATOM     41  CB  SER B   7      38.134 -31.203  13.633  1.00 93.17           C  
ANISOU   41  CB  SER B   7    12412  12637  10352    741    163   1967       C  
ATOM     42  OG  SER B   7      37.885 -30.347  14.734  1.00 95.78           O  
ANISOU   42  OG  SER B   7    12831  13130  10432    985     46   1837       O  
ATOM     43  N   LYS B   8      41.290 -30.970  13.445  1.00 92.48           N  
ANISOU   43  N   LYS B   8    12108  12174  10854    460    -52   1422       N  
ATOM     44  CA  LYS B   8      42.506 -30.629  14.182  1.00 93.22           C  
ANISOU   44  CA  LYS B   8    12119  12242  11060    489   -262   1173       C  
ATOM     45  C   LYS B   8      43.418 -29.683  13.405  1.00 89.43           C  
ANISOU   45  C   LYS B   8    11632  11485  10862    272   -243    916       C  
ATOM     46  O   LYS B   8      43.944 -28.720  13.978  1.00 90.43           O  
ANISOU   46  O   LYS B   8    11795  11562  11001    314   -410    675       O  
ATOM     47  CB  LYS B   8      43.248 -31.922  14.543  1.00 97.09           C  
ANISOU   47  CB  LYS B   8    12398  12793  11698    494   -348   1275       C  
ATOM     48  CG  LYS B   8      44.561 -31.783  15.290  1.00101.72           C  
ANISOU   48  CG  LYS B   8    12848  13374  12428    513   -583   1068       C  
ATOM     49  CD  LYS B   8      45.022 -33.158  15.772  1.00103.87           C  
ANISOU   49  CD  LYS B   8    12908  13742  12814    571   -678   1260       C  
ATOM     50  CE  LYS B   8      46.520 -33.211  16.048  1.00107.79           C  
ANISOU   50  CE  LYS B   8    13201  14146  13607    506   -860   1076       C  
ATOM     51  NZ  LYS B   8      46.927 -32.418  17.245  1.00111.26           N  
ANISOU   51  NZ  LYS B   8    13676  14753  13846    637  -1140    899       N  
ATOM     52  N   VAL B   9      43.604 -29.906  12.102  1.00 81.89           N  
ANISOU   52  N   VAL B   9    10629  10359  10128     31    -44    961       N  
ATOM     53  CA  VAL B   9      44.641 -29.177  11.378  1.00 80.02           C  
ANISOU   53  CA  VAL B   9    10328   9894  10182   -198    -20    757       C  
ATOM     54  C   VAL B   9      44.218 -27.738  11.085  1.00 82.69           C  
ANISOU   54  C   VAL B   9    10836  10099  10482   -241    -10    677       C  
ATOM     55  O   VAL B   9      45.035 -26.819  11.126  1.00 87.60           O  
ANISOU   55  O   VAL B   9    11433  10556  11296   -333   -115    470       O  
ATOM     56  CB  VAL B   9      45.039 -29.921  10.090  1.00 77.73           C  
ANISOU   56  CB  VAL B   9     9910   9510  10113   -441    204    819       C  
ATOM     57  CG1 VAL B   9      45.212 -31.412  10.357  1.00 77.83           C  
ANISOU   57  CG1 VAL B   9     9770   9620  10184   -367    204    922       C  
ATOM     58  CG2 VAL B   9      44.025 -29.698   8.985  1.00 73.74           C  
ANISOU   58  CG2 VAL B   9     9543   8987   9489   -567    424    977       C  
ATOM     59  N   ILE B  10      42.939 -27.522  10.776  1.00 78.29           N  
ANISOU   59  N   ILE B  10    10438   9594   9715   -181    108    852       N  
ATOM     60  CA  ILE B  10      42.535 -26.139  10.522  1.00 78.96           C  
ANISOU   60  CA  ILE B  10    10667   9522   9814   -204    103    791       C  
ATOM     61  C   ILE B  10      42.394 -25.388  11.832  1.00 78.04           C  
ANISOU   61  C   ILE B  10    10643   9445   9563     55   -115    594       C  
ATOM     62  O   ILE B  10      42.752 -24.209  11.911  1.00 81.25           O  
ANISOU   62  O   ILE B  10    11102   9648  10122     20   -220    392       O  
ATOM     63  CB  ILE B  10      41.252 -26.036   9.671  1.00 76.46           C  
ANISOU   63  CB  ILE B  10    10470   9225   9358   -240    292   1048       C  
ATOM     64  CG1 ILE B  10      40.092 -26.799  10.303  1.00 74.36           C  
ANISOU   64  CG1 ILE B  10    10258   9213   8783      0    312   1236       C  
ATOM     65  CG2 ILE B  10      41.519 -26.483   8.237  1.00 77.47           C  
ANISOU   65  CG2 ILE B  10    10519   9292   9625   -548    495   1178       C  
ATOM     66  CD1 ILE B  10      39.188 -25.934  11.133  1.00 74.45           C  
ANISOU   66  CD1 ILE B  10    10410   9280   8599    263    230   1202       C  
ATOM     67  N   ASN B  11      41.940 -26.065  12.886  1.00 75.08           N  
ANISOU   67  N   ASN B  11    10277   9337   8913    306   -194    637       N  
ATOM     68  CA  ASN B  11      41.801 -25.408  14.177  1.00 74.48           C  
ANISOU   68  CA  ASN B  11    10287   9367   8646    563   -393    423       C  
ATOM     69  C   ASN B  11      43.133 -24.833  14.634  1.00 76.66           C  
ANISOU   69  C   ASN B  11    10492   9500   9136    490   -616     99       C  
ATOM     70  O   ASN B  11      43.191 -23.699  15.123  1.00 79.05           O  
ANISOU   70  O   ASN B  11    10891   9687   9458    568   -758   -166       O  
ATOM     71  CB  ASN B  11      41.254 -26.395  15.203  1.00 73.17           C  
ANISOU   71  CB  ASN B  11    10098   9567   8136    809   -435    567       C  
ATOM     72  CG  ASN B  11      40.225 -25.768  16.112  1.00 73.45           C  
ANISOU   72  CG  ASN B  11    10279   9790   7840   1102   -472    504       C  
ATOM     73  OD1 ASN B  11      39.992 -24.562  16.055  1.00 74.87           O  
ANISOU   73  OD1 ASN B  11    10578   9792   8077   1142   -492    302       O  
ATOM     74  ND2 ASN B  11      39.601 -26.579  16.955  1.00 73.23           N  
ANISOU   74  ND2 ASN B  11    10227  10118   7478   1313   -477    681       N  
ATOM     75  N   SER B  12      44.219 -25.587  14.462  1.00 75.13           N  
ANISOU   75  N   SER B  12    10115   9294   9137    336   -654    104       N  
ATOM     76  CA  SER B  12      45.528 -25.027  14.771  1.00 76.01           C  
ANISOU   76  CA  SER B  12    10126   9254   9501    229   -864   -179       C  
ATOM     77  C   SER B  12      45.925 -23.983  13.731  1.00 73.99           C  
ANISOU   77  C   SER B  12     9881   8648   9584    -27   -792   -263       C  
ATOM     78  O   SER B  12      46.518 -22.953  14.071  1.00 76.06           O  
ANISOU   78  O   SER B  12    10156   8727  10017    -67   -978   -529       O  
ATOM     79  CB  SER B  12      46.568 -26.142  14.866  1.00 75.13           C  
ANISOU   79  CB  SER B  12     9783   9228   9534    148   -918   -126       C  
ATOM     80  OG  SER B  12      47.297 -26.271  13.660  1.00 74.41           O  
ANISOU   80  OG  SER B  12     9553   8922   9795   -136   -761    -83       O  
ATOM     81  N   ALA B  13      45.568 -24.212  12.463  1.00 71.81           N  
ANISOU   81  N   ALA B  13     9598   8283   9403   -210   -533    -31       N  
ATOM     82  CA  ALA B  13      45.830 -23.211  11.433  1.00 72.87           C  
ANISOU   82  CA  ALA B  13     9742   8124   9823   -460   -451    -41       C  
ATOM     83  C   ALA B  13      45.119 -21.900  11.746  1.00 74.74           C  
ANISOU   83  C   ALA B  13    10168   8198  10033   -343   -543   -151       C  
ATOM     84  O   ALA B  13      45.670 -20.818  11.512  1.00 80.58           O  
ANISOU   84  O   ALA B  13    10898   8652  11065   -490   -638   -293       O  
ATOM     85  CB  ALA B  13      45.420 -23.738  10.058  1.00 51.64           C  
ANISOU   85  CB  ALA B  13     7029   5444   7149   -657   -155    247       C  
ATOM     86  N   LEU B  14      43.895 -21.970  12.276  1.00 69.98           N  
ANISOU   86  N   LEU B  14     9718   7760   9110    -77   -517    -85       N  
ATOM     87  CA  LEU B  14      43.231 -20.748  12.717  1.00 72.83           C  
ANISOU   87  CA  LEU B  14    10244   7970   9457     85   -613   -242       C  
ATOM     88  C   LEU B  14      44.033 -20.050  13.805  1.00 76.05           C  
ANISOU   88  C   LEU B  14    10652   8291   9952    175   -906   -645       C  
ATOM     89  O   LEU B  14      44.133 -18.818  13.819  1.00 77.33           O  
ANISOU   89  O   LEU B  14    10882   8152  10348    148  -1021   -847       O  
ATOM     90  CB  LEU B  14      41.818 -21.031  13.230  1.00 72.88           C  
ANISOU   90  CB  LEU B  14    10383   8225   9084    387   -529   -121       C  
ATOM     91  CG  LEU B  14      40.617 -21.095  12.280  1.00 72.79           C  
ANISOU   91  CG  LEU B  14    10438   8214   9003    363   -292    221       C  
ATOM     92  CD1 LEU B  14      40.587 -19.886  11.332  1.00 72.83           C  
ANISOU   92  CD1 LEU B  14    10486   7848   9339    177   -262    257       C  
ATOM     93  CD2 LEU B  14      40.491 -22.426  11.538  1.00 71.49           C  
ANISOU   93  CD2 LEU B  14    10182   8248   8734    221   -102    536       C  
ATOM     94  N   GLU B  15      44.604 -20.821  14.732  1.00 79.03           N  
ANISOU   94  N   GLU B  15    10947   8925  10155    278  -1046   -764       N  
ATOM     95  CA  GLU B  15      45.408 -20.217  15.789  1.00 83.87           C  
ANISOU   95  CA  GLU B  15    11550   9498  10818    348  -1352  -1156       C  
ATOM     96  C   GLU B  15      46.723 -19.645  15.260  1.00 85.99           C  
ANISOU   96  C   GLU B  15    11678   9441  11555     38  -1468  -1286       C  
ATOM     97  O   GLU B  15      47.163 -18.580  15.713  1.00 87.69           O  
ANISOU   97  O   GLU B  15    11930   9428  11961     25  -1694  -1608       O  
ATOM     98  CB  GLU B  15      45.665 -21.239  16.900  1.00 85.25           C  
ANISOU   98  CB  GLU B  15    11655  10072  10664    528  -1484  -1192       C  
ATOM     99  CG  GLU B  15      47.020 -21.092  17.572  1.00 90.20           C  
ANISOU   99  CG  GLU B  15    12149  10672  11451    442  -1783  -1477       C  
ATOM    100  CD  GLU B  15      47.203 -22.016  18.761  1.00 92.53           C  
ANISOU  100  CD  GLU B  15    12381  11387  11390    638  -1948  -1492       C  
ATOM    101  OE1 GLU B  15      46.245 -22.181  19.547  1.00 93.18           O  
ANISOU  101  OE1 GLU B  15    12593  11768  11044    916  -1936  -1483       O  
ATOM    102  OE2 GLU B  15      48.310 -22.573  18.914  1.00 93.70           O  
ANISOU  102  OE2 GLU B  15    12331  11577  11692    514  -2089  -1493       O  
ATOM    103  N   LEU B  16      47.365 -20.323  14.299  1.00 84.79           N  
ANISOU  103  N   LEU B  16    11351   9260  11605   -218  -1314  -1052       N  
ATOM    104  CA  LEU B  16      48.629 -19.820  13.767  1.00 86.32           C  
ANISOU  104  CA  LEU B  16    11375   9180  12243   -521  -1396  -1143       C  
ATOM    105  C   LEU B  16      48.419 -18.620  12.847  1.00 87.13           C  
ANISOU  105  C   LEU B  16    11544   8910  12652   -710  -1321  -1093       C  
ATOM    106  O   LEU B  16      49.305 -17.772  12.707  1.00 90.97           O  
ANISOU  106  O   LEU B  16    11939   9110  13516   -913  -1470  -1243       O  
ATOM    107  CB  LEU B  16      49.378 -20.944  13.050  1.00 84.02           C  
ANISOU  107  CB  LEU B  16    10858   9006  12061   -713  -1232   -928       C  
ATOM    108  CG  LEU B  16      50.566 -20.489  12.194  1.00 84.47           C  
ANISOU  108  CG  LEU B  16    10711   8808  12576  -1059  -1215   -934       C  
ATOM    109  CD1 LEU B  16      51.709 -20.198  13.142  1.00 87.14           C  
ANISOU  109  CD1 LEU B  16    10912   9100  13096  -1070  -1546  -1235       C  
ATOM    110  CD2 LEU B  16      51.002 -21.509  11.144  1.00 82.17           C  
ANISOU  110  CD2 LEU B  16    10226   8623  12373  -1250   -940   -689       C  
ATOM    111  N   LEU B  17      47.255 -18.537  12.203  1.00 81.87           N  
ANISOU  111  N   LEU B  17    11018   8240  11848   -658  -1102   -854       N  
ATOM    112  CA  LEU B  17      46.922 -17.330  11.450  1.00 78.37           C  
ANISOU  112  CA  LEU B  17    10650   7443  11683   -796  -1064   -782       C  
ATOM    113  C   LEU B  17      46.952 -16.112  12.359  1.00 77.11           C  
ANISOU  113  C   LEU B  17    10597   7022  11678   -661  -1348  -1149       C  
ATOM    114  O   LEU B  17      47.401 -15.035  11.951  1.00 78.88           O  
ANISOU  114  O   LEU B  17    10790   6864  12318   -858  -1446  -1205       O  
ATOM    115  CB  LEU B  17      45.550 -17.470  10.779  1.00 74.65           C  
ANISOU  115  CB  LEU B  17    10316   7051  10997   -711   -819   -468       C  
ATOM    116  CG  LEU B  17      45.192 -16.287   9.885  1.00 64.45           C  
ANISOU  116  CG  LEU B  17     9075   5403  10010   -873   -772   -313       C  
ATOM    117  CD1 LEU B  17      46.141 -16.231   8.701  1.00 69.57           C  
ANISOU  117  CD1 LEU B  17     9542   5926  10966  -1278   -664   -105       C  
ATOM    118  CD2 LEU B  17      43.737 -16.356   9.432  1.00 62.60           C  
ANISOU  118  CD2 LEU B  17     8982   5260   9544   -734   -583    -31       C  
ATOM    119  N   ASN B  18      46.480 -16.263  13.598  1.00 75.16           N  
ANISOU  119  N   ASN B  18    10472   6982  11106   -329  -1488  -1409       N  
ATOM    120  CA  ASN B  18      46.556 -15.173  14.564  1.00 81.26           C  
ANISOU  120  CA  ASN B  18    11346   7544  11984   -179  -1771  -1840       C  
ATOM    121  C   ASN B  18      47.995 -14.885  14.974  1.00 87.08           C  
ANISOU  121  C   ASN B  18    11934   8142  13012   -368  -2050  -2123       C  
ATOM    122  O   ASN B  18      48.349 -13.727  15.218  1.00 90.72           O  
ANISOU  122  O   ASN B  18    12424   8241  13806   -426  -2273  -2412       O  
ATOM    123  CB  ASN B  18      45.711 -15.497  15.796  1.00 81.73           C  
ANISOU  123  CB  ASN B  18    11558   7946  11552    223  -1827  -2048       C  
ATOM    124  CG  ASN B  18      44.214 -15.468  15.506  1.00 80.50           C  
ANISOU  124  CG  ASN B  18    11550   7859  11175    436  -1592  -1830       C  
ATOM    125  OD1 ASN B  18      43.754 -14.729  14.636  1.00 81.64           O  
ANISOU  125  OD1 ASN B  18    11735   7685  11598    336  -1486  -1666       O  
ATOM    126  ND2 ASN B  18      43.449 -16.261  16.247  1.00 78.73           N  
ANISOU  126  ND2 ASN B  18    11392   8062  10462    725  -1520  -1802       N  
ATOM    127  N   GLU B  19      48.838 -15.917  15.044  1.00 88.01           N  
ANISOU  127  N   GLU B  19    11875   8519  13047   -470  -2052  -2042       N  
ATOM    128  CA  GLU B  19      50.189 -15.727  15.560  1.00 93.73           C  
ANISOU  128  CA  GLU B  19    12435   9163  14016   -621  -2340  -2311       C  
ATOM    129  C   GLU B  19      51.090 -15.030  14.545  1.00 95.34           C  
ANISOU  129  C   GLU B  19    12470   8971  14784  -1006  -2336  -2209       C  
ATOM    130  O   GLU B  19      51.993 -14.281  14.928  1.00 99.29           O  
ANISOU  130  O   GLU B  19    12883   9229  15613  -1142  -2618  -2486       O  
ATOM    131  CB  GLU B  19      50.800 -17.079  15.936  1.00 95.39           C  
ANISOU  131  CB  GLU B  19    12479   9769  13996   -596  -2342  -2220       C  
ATOM    132  CG  GLU B  19      50.066 -17.872  17.007  1.00 97.58           C  
ANISOU  132  CG  GLU B  19    12875  10479  13721   -245  -2374  -2272       C  
ATOM    133  CD  GLU B  19      50.732 -19.217  17.284  1.00 97.26           C  
ANISOU  133  CD  GLU B  19    12639  10778  13540   -249  -2385  -2121       C  
ATOM    134  OE1 GLU B  19      51.752 -19.526  16.630  1.00 97.48           O  
ANISOU  134  OE1 GLU B  19    12436  10697  13904   -509  -2353  -2007       O  
ATOM    135  OE2 GLU B  19      50.235 -19.967  18.151  1.00 97.01           O  
ANISOU  135  OE2 GLU B  19    12666  11120  13076      9  -2421  -2102       O  
ATOM    136  N   VAL B  20      50.852 -15.258  13.252  1.00 91.78           N  
ANISOU  136  N   VAL B  20    11964   8468  14441  -1196  -2023  -1809       N  
ATOM    137  CA  VAL B  20      51.822 -14.918  12.219  1.00 92.20           C  
ANISOU  137  CA  VAL B  20    11798   8278  14954  -1585  -1961  -1632       C  
ATOM    138  C   VAL B  20      51.248 -13.933  11.192  1.00 92.51           C  
ANISOU  138  C   VAL B  20    11916   7979  15255  -1745  -1822  -1397       C  
ATOM    139  O   VAL B  20      51.969 -13.043  10.726  1.00 96.23           O  
ANISOU  139  O   VAL B  20    12261   8106  16194  -2027  -1917  -1380       O  
ATOM    140  CB  VAL B  20      52.340 -16.194  11.527  1.00 74.84           C  
ANISOU  140  CB  VAL B  20     9394   6378  12663  -1722  -1710  -1356       C  
ATOM    141  CG1 VAL B  20      53.000 -15.869  10.220  1.00 75.38           C  
ANISOU  141  CG1 VAL B  20     9267   6262  13111  -2104  -1530  -1092       C  
ATOM    142  CG2 VAL B  20      53.317 -16.914  12.448  1.00 75.70           C  
ANISOU  142  CG2 VAL B  20     9335   6698  12729  -1661  -1916  -1575       C  
ATOM    143  N   GLY B  21      49.984 -14.068  10.843  1.00 88.91           N  
ANISOU  143  N   GLY B  21    11644   7612  14528  -1582  -1616  -1193       N  
ATOM    144  CA  GLY B  21      49.407 -13.239   9.808  1.00 89.59           C  
ANISOU  144  CA  GLY B  21    11782   7416  14841  -1736  -1478   -904       C  
ATOM    145  C   GLY B  21      49.367 -13.941   8.458  1.00 87.98           C  
ANISOU  145  C   GLY B  21    11468   7406  14556  -1972  -1134   -452       C  
ATOM    146  O   GLY B  21      50.055 -14.937   8.220  1.00 88.24           O  
ANISOU  146  O   GLY B  21    11336   7708  14483  -2079  -1012   -395       O  
ATOM    147  N   ILE B  22      48.547 -13.396   7.561  1.00 87.67           N  
ANISOU  147  N   ILE B  22    11512   7226  14573  -2051   -984   -137       N  
ATOM    148  CA  ILE B  22      48.308 -14.037   6.267  1.00 84.82           C  
ANISOU  148  CA  ILE B  22    11082   7092  14055  -2256   -658    288       C  
ATOM    149  C   ILE B  22      49.593 -14.115   5.445  1.00 87.62           C  
ANISOU  149  C   ILE B  22    11170   7445  14676  -2642   -568    419       C  
ATOM    150  O   ILE B  22      49.929 -15.165   4.883  1.00 86.74           O  
ANISOU  150  O   ILE B  22    10936   7658  14364  -2746   -339    539       O  
ATOM    151  CB  ILE B  22      47.185 -13.302   5.509  1.00 82.65           C  
ANISOU  151  CB  ILE B  22    10939   6654  13809  -2274   -562    614       C  
ATOM    152  CG1 ILE B  22      47.017 -13.881   4.103  1.00 80.66           C  
ANISOU  152  CG1 ILE B  22    10605   6654  13390  -2533   -246   1052       C  
ATOM    153  CG2 ILE B  22      47.433 -11.795   5.468  1.00 83.98           C  
ANISOU  153  CG2 ILE B  22    11094   6315  14498  -2404   -773    602       C  
ATOM    154  CD1 ILE B  22      45.752 -13.438   3.413  1.00 80.46           C  
ANISOU  154  CD1 ILE B  22    10716   6581  13274  -2508   -145   1400       C  
ATOM    155  N   GLU B  23      50.337 -13.014   5.367  1.00 92.30           N  
ANISOU  155  N   GLU B  23    11654   7671  15743  -2859   -742    390       N  
ATOM    156  CA  GLU B  23      51.515 -12.995   4.508  1.00 96.37           C  
ANISOU  156  CA  GLU B  23    11892   8193  16532  -3248   -634    568       C  
ATOM    157  C   GLU B  23      52.621 -13.888   5.054  1.00 95.66           C  
ANISOU  157  C   GLU B  23    11611   8318  16415  -3241   -670    306       C  
ATOM    158  O   GLU B  23      53.261 -14.624   4.294  1.00 92.83           O  
ANISOU  158  O   GLU B  23    11049   8213  16010  -3440   -432    460       O  
ATOM    159  CB  GLU B  23      51.998 -11.561   4.310  1.00101.41           C  
ANISOU  159  CB  GLU B  23    12449   8368  17713  -3486   -828    636       C  
ATOM    160  CG  GLU B  23      50.954 -10.689   3.625  1.00103.43           C  
ANISOU  160  CG  GLU B  23    12871   8487  17942  -3468   -754    947       C  
ATOM    161  CD  GLU B  23      50.906 -10.911   2.122  1.00105.11           C  
ANISOU  161  CD  GLU B  23    13009   9059  17870  -3679   -396   1387       C  
ATOM    162  OE1 GLU B  23      51.361 -10.017   1.376  1.00108.05           O  
ANISOU  162  OE1 GLU B  23    13293   9373  18387  -3867   -362   1583       O  
ATOM    163  OE2 GLU B  23      50.422 -11.985   1.690  1.00103.77           O  
ANISOU  163  OE2 GLU B  23    12871   9240  17317  -3650   -156   1512       O  
ATOM    164  N   GLY B  24      52.862 -13.838   6.365  1.00 96.75           N  
ANISOU  164  N   GLY B  24    11804   8374  16583  -3012   -967    -94       N  
ATOM    165  CA  GLY B  24      53.884 -14.676   6.965  1.00 77.56           C  
ANISOU  165  CA  GLY B  24     9185   6148  14137  -2987  -1041   -324       C  
ATOM    166  C   GLY B  24      53.518 -16.143   7.034  1.00 73.71           C  
ANISOU  166  C   GLY B  24     8724   6086  13198  -2786   -836   -302       C  
ATOM    167  O   GLY B  24      54.404 -16.980   7.231  1.00 73.49           O  
ANISOU  167  O   GLY B  24     8490   6248  13185  -2809   -823   -397       O  
ATOM    168  N   LEU B  25      52.235 -16.467   6.896  1.00 79.48           N  
ANISOU  168  N   LEU B  25     9687   6950  13562  -2589   -691   -172       N  
ATOM    169  CA  LEU B  25      51.761 -17.839   7.037  1.00 75.42           C  
ANISOU  169  CA  LEU B  25     9216   6804  12635  -2384   -526   -147       C  
ATOM    170  C   LEU B  25      52.402 -18.765   6.008  1.00 74.66           C  
ANISOU  170  C   LEU B  25     8894   6930  12544  -2605   -231     32       C  
ATOM    171  O   LEU B  25      52.497 -18.438   4.821  1.00 74.47           O  
ANISOU  171  O   LEU B  25     8793   6877  12626  -2882    -18    280       O  
ATOM    172  CB  LEU B  25      50.238 -17.884   6.898  1.00 71.12           C  
ANISOU  172  CB  LEU B  25     8940   6334  11749  -2188   -411     12       C  
ATOM    173  CG  LEU B  25      49.549 -19.248   6.786  1.00 65.05           C  
ANISOU  173  CG  LEU B  25     8224   5921  10572  -2026   -203    124       C  
ATOM    174  CD1 LEU B  25      49.938 -20.163   7.935  1.00 61.05           C  
ANISOU  174  CD1 LEU B  25     7665   5599   9930  -1794   -352   -113       C  
ATOM    175  CD2 LEU B  25      48.039 -19.069   6.732  1.00 61.90           C  
ANISOU  175  CD2 LEU B  25     8076   5552   9892  -1841   -138    279       C  
ATOM    176  N   THR B  26      52.845 -19.934   6.477  1.00 73.94           N  
ANISOU  176  N   THR B  26     8688   7070  12337  -2477   -219    -95       N  
ATOM    177  CA  THR B  26      53.488 -20.936   5.640  1.00 71.90           C  
ANISOU  177  CA  THR B  26     8200   7020  12098  -2632     54      0       C  
ATOM    178  C   THR B  26      52.964 -22.311   6.021  1.00 67.10           C  
ANISOU  178  C   THR B  26     7649   6672  11174  -2377    131    -26       C  
ATOM    179  O   THR B  26      52.708 -22.577   7.197  1.00 66.28           O  
ANISOU  179  O   THR B  26     7639   6605  10940  -2107    -95   -173       O  
ATOM    180  CB  THR B  26      55.012 -20.921   5.817  1.00 74.06           C  
ANISOU  180  CB  THR B  26     8152   7238  12748  -2788    -45   -147       C  
ATOM    181  OG1 THR B  26      55.329 -20.912   7.215  1.00 74.76           O  
ANISOU  181  OG1 THR B  26     8250   7276  12879  -2571   -395   -405       O  
ATOM    182  CG2 THR B  26      55.620 -19.693   5.161  1.00 76.35           C  
ANISOU  182  CG2 THR B  26     8326   7294  13390  -3112    -52    -50       C  
ATOM    183  N   THR B  27      52.789 -23.178   5.020  1.00 56.76           N  
ANISOU  183  N   THR B  27     7179   5964   8424  -1555  -1159    508       N  
ATOM    184  CA  THR B  27      52.363 -24.547   5.307  1.00 58.67           C  
ANISOU  184  CA  THR B  27     7479   6255   8559  -1515  -1327    662       C  
ATOM    185  C   THR B  27      53.404 -25.294   6.127  1.00 60.41           C  
ANISOU  185  C   THR B  27     7507   6665   8782  -1563  -1454    838       C  
ATOM    186  O   THR B  27      53.061 -26.211   6.880  1.00 59.39           O  
ANISOU  186  O   THR B  27     7345   6669   8553  -1599  -1589    979       O  
ATOM    187  CB  THR B  27      52.066 -25.307   4.011  1.00 59.71           C  
ANISOU  187  CB  THR B  27     7806   6131   8752  -1262  -1290    727       C  
ATOM    188  OG1 THR B  27      53.100 -25.056   3.051  1.00 62.59           O  
ANISOU  188  OG1 THR B  27     8172   6367   9242  -1081  -1141    776       O  
ATOM    189  CG2 THR B  27      50.722 -24.884   3.436  1.00 58.66           C  
ANISOU  189  CG2 THR B  27     7852   5886   8552  -1213  -1248    570       C  
ATOM    190  N   ARG B  28      54.675 -24.906   6.007  1.00 63.38           N  
ANISOU  190  N   ARG B  28     7732   7057   9293  -1552  -1399    856       N  
ATOM    191  CA  ARG B  28      55.729 -25.584   6.752  1.00 66.63           C  
ANISOU  191  CA  ARG B  28     7935   7669   9710  -1577  -1529   1028       C  
ATOM    192  C   ARG B  28      55.622 -25.298   8.242  1.00 68.22           C  
ANISOU  192  C   ARG B  28     7961   8247   9712  -1777  -1691    948       C  
ATOM    193  O   ARG B  28      55.771 -26.208   9.065  1.00 69.97           O  
ANISOU  193  O   ARG B  28     8088   8696   9800  -1769  -1836   1147       O  
ATOM    194  CB  ARG B  28      57.092 -25.161   6.220  1.00 69.15           C  
ANISOU  194  CB  ARG B  28     8108   7904  10262  -1516  -1424   1052       C  
ATOM    195  CG  ARG B  28      58.256 -25.959   6.777  1.00 71.38           C  
ANISOU  195  CG  ARG B  28     8175   8360  10587  -1494  -1550   1260       C  
ATOM    196  CD  ARG B  28      59.540 -25.507   6.119  1.00 71.52           C  
ANISOU  196  CD  ARG B  28     8042   8246  10887  -1422  -1413   1291       C  
ATOM    197  NE  ARG B  28      59.398 -25.408   4.669  1.00 68.13           N  
ANISOU  197  NE  ARG B  28     7823   7476  10587  -1208  -1175   1327       N  
ATOM    198  CZ  ARG B  28      60.309 -24.867   3.867  1.00 67.39           C  
ANISOU  198  CZ  ARG B  28     7645   7212  10748  -1098   -968   1374       C  
ATOM    199  NH1 ARG B  28      60.105 -24.820   2.558  1.00 66.32           N  
ANISOU  199  NH1 ARG B  28     7719   6823  10657   -850   -745   1431       N  
ATOM    200  NH2 ARG B  28      61.419 -24.357   4.379  1.00 69.47           N  
ANISOU  200  NH2 ARG B  28     7595   7574  11227  -1220   -983   1364       N  
ATOM    201  N   LYS B  29      55.375 -24.039   8.610  1.00 67.61           N  
ANISOU  201  N   LYS B  29     7829   8251   9609  -1933  -1659    661       N  
ATOM    202  CA  LYS B  29      55.180 -23.716  10.018  1.00 70.18           C  
ANISOU  202  CA  LYS B  29     8005   8967   9693  -2092  -1817    524       C  
ATOM    203  C   LYS B  29      53.970 -24.439  10.586  1.00 68.73           C  
ANISOU  203  C   LYS B  29     7953   8910   9250  -2078  -1877    656       C  
ATOM    204  O   LYS B  29      53.968 -24.818  11.763  1.00 70.74           O  
ANISOU  204  O   LYS B  29     8084   9540   9255  -2106  -2020    738       O  
ATOM    205  CB  LYS B  29      55.032 -22.206  10.197  1.00 73.19           C  
ANISOU  205  CB  LYS B  29     8319   9345  10145  -2252  -1749    143       C  
ATOM    206  CG  LYS B  29      55.402 -21.711  11.587  1.00 78.55           C  
ANISOU  206  CG  LYS B  29     8754  10451  10642  -2398  -1939    -90       C  
ATOM    207  CD  LYS B  29      56.863 -21.292  11.649  1.00 82.03           C  
ANISOU  207  CD  LYS B  29     8905  10935  11328  -2448  -2003   -203       C  
ATOM    208  CE  LYS B  29      57.435 -21.506  13.038  1.00 86.18           C  
ANISOU  208  CE  LYS B  29     9175  11988  11581  -2495  -2285   -286       C  
ATOM    209  NZ  LYS B  29      56.425 -21.202  14.089  1.00 87.74           N  
ANISOU  209  NZ  LYS B  29     9424  12518  11396  -2557  -2376   -484       N  
ATOM    210  N   LEU B  30      52.926 -24.621   9.775  1.00 65.86           N  
ANISOU  210  N   LEU B  30     7821   8257   8946  -2017  -1764    684       N  
ATOM    211  CA  LEU B  30      51.775 -25.396  10.219  1.00 68.41           C  
ANISOU  211  CA  LEU B  30     8238   8636   9119  -2000  -1803    838       C  
ATOM    212  C   LEU B  30      52.158 -26.848  10.480  1.00 69.92           C  
ANISOU  212  C   LEU B  30     8363   8877   9326  -1888  -1888   1200       C  
ATOM    213  O   LEU B  30      51.781 -27.427  11.506  1.00 74.17           O  
ANISOU  213  O   LEU B  30     8822   9675   9686  -1894  -1955   1390       O  
ATOM    214  CB  LEU B  30      50.654 -25.311   9.186  1.00 69.07           C  
ANISOU  214  CB  LEU B  30     8548   8376   9320  -1948  -1690    765       C  
ATOM    215  CG  LEU B  30      49.397 -26.114   9.525  1.00 52.66           C  
ANISOU  215  CG  LEU B  30     6540   6284   7185  -1939  -1718    912       C  
ATOM    216  CD1 LEU B  30      48.842 -25.724  10.884  1.00 54.00           C  
ANISOU  216  CD1 LEU B  30     6617   6812   7091  -2060  -1748    886       C  
ATOM    217  CD2 LEU B  30      48.363 -25.908   8.452  1.00 50.74           C  
ANISOU  217  CD2 LEU B  30     6487   5721   7070  -1885  -1639    779       C  
ATOM    218  N   ALA B  31      52.912 -27.454   9.556  1.00 67.17           N  
ANISOU  218  N   ALA B  31     8040   8280   9200  -1760  -1862   1321       N  
ATOM    219  CA  ALA B  31      53.349 -28.837   9.737  1.00 67.19           C  
ANISOU  219  CA  ALA B  31     7968   8280   9280  -1642  -1921   1664       C  
ATOM    220  C   ALA B  31      54.138 -29.000  11.028  1.00 70.08           C  
ANISOU  220  C   ALA B  31     8094   9086   9448  -1671  -2040   1830       C  
ATOM    221  O   ALA B  31      53.893 -29.928  11.808  1.00 72.92           O  
ANISOU  221  O   ALA B  31     8374   9611   9723  -1616  -2083   2133       O  
ATOM    222  CB  ALA B  31      54.185 -29.284   8.537  1.00 64.38           C  
ANISOU  222  CB  ALA B  31     7667   7615   9181  -1490  -1864   1713       C  
ATOM    223  N   GLN B  32      55.084 -28.095  11.276  1.00 70.37           N  
ANISOU  223  N   GLN B  32     7990   9326   9424  -1743  -2092   1638       N  
ATOM    224  CA  GLN B  32      55.854 -28.152  12.510  1.00 73.91           C  
ANISOU  224  CA  GLN B  32     8185  10249   9647  -1757  -2248   1728       C  
ATOM    225  C   GLN B  32      54.964 -27.924  13.721  1.00 75.56           C  
ANISOU  225  C   GLN B  32     8368  10840   9502  -1815  -2310   1695       C  
ATOM    226  O   GLN B  32      55.196 -28.512  14.783  1.00 77.64           O  
ANISOU  226  O   GLN B  32     8473  11506   9521  -1734  -2414   1940       O  
ATOM    227  CB  GLN B  32      56.985 -27.131  12.453  1.00 76.55           C  
ANISOU  227  CB  GLN B  32     8348  10678  10059  -1842  -2302   1449       C  
ATOM    228  CG  GLN B  32      57.902 -27.360  11.265  1.00 78.29           C  
ANISOU  228  CG  GLN B  32     8579  10539  10629  -1753  -2203   1530       C  
ATOM    229  CD  GLN B  32      59.103 -26.446  11.260  1.00 81.64           C  
ANISOU  229  CD  GLN B  32     8774  11041  11206  -1831  -2240   1316       C  
ATOM    230  OE1 GLN B  32      59.283 -25.634  12.167  1.00 85.05           O  
ANISOU  230  OE1 GLN B  32     9022  11796  11496  -1965  -2373   1057       O  
ATOM    231  NE2 GLN B  32      59.943 -26.581  10.240  1.00 80.86           N  
ANISOU  231  NE2 GLN B  32     8664  10642  11419  -1737  -2121   1410       N  
ATOM    232  N   LYS B  33      53.938 -27.081  13.576  1.00 75.93           N  
ANISOU  232  N   LYS B  33     8565  10784   9502  -1925  -2231   1419       N  
ATOM    233  CA  LYS B  33      52.999 -26.848  14.667  1.00 78.28           C  
ANISOU  233  CA  LYS B  33     8856  11422   9465  -1960  -2254   1385       C  
ATOM    234  C   LYS B  33      52.237 -28.120  15.012  1.00 76.31           C  
ANISOU  234  C   LYS B  33     8643  11175   9177  -1838  -2201   1828       C  
ATOM    235  O   LYS B  33      51.921 -28.367  16.181  1.00 78.03           O  
ANISOU  235  O   LYS B  33     8760  11811   9077  -1777  -2236   2003       O  
ATOM    236  CB  LYS B  33      52.032 -25.726  14.289  1.00 79.38           C  
ANISOU  236  CB  LYS B  33     9155  11375   9631  -2092  -2150   1020       C  
ATOM    237  CG  LYS B  33      51.221 -25.165  15.448  1.00 82.77           C  
ANISOU  237  CG  LYS B  33     9556  12192   9700  -2140  -2171    876       C  
ATOM    238  CD  LYS B  33      50.267 -24.079  14.969  1.00 80.58           C  
ANISOU  238  CD  LYS B  33     9437  11672   9508  -2260  -2044    535       C  
ATOM    239  CE  LYS B  33      49.511 -23.446  16.125  1.00 82.24           C  
ANISOU  239  CE  LYS B  33     9615  12270   9361  -2298  -2052    352       C  
ATOM    240  NZ  LYS B  33      50.359 -22.495  16.901  1.00 85.09           N  
ANISOU  240  NZ  LYS B  33     9792  12999   9539  -2365  -2195    -30       N  
ATOM    241  N   LEU B  34      51.935 -28.940  14.007  1.00 73.16           N  
ANISOU  241  N   LEU B  34     8370  10311   9116  -1782  -2107   2010       N  
ATOM    242  CA  LEU B  34      51.246 -30.206  14.219  1.00 74.36           C  
ANISOU  242  CA  LEU B  34     8521  10360   9372  -1677  -2040   2423       C  
ATOM    243  C   LEU B  34      52.196 -31.355  14.530  1.00 78.23           C  
ANISOU  243  C   LEU B  34     8845  10945   9933  -1526  -2082   2833       C  
ATOM    244  O   LEU B  34      51.727 -32.471  14.775  1.00 80.08           O  
ANISOU  244  O   LEU B  34     9035  11080  10311  -1425  -2005   3226       O  
ATOM    245  CB  LEU B  34      50.412 -30.559  12.987  1.00 71.94           C  
ANISOU  245  CB  LEU B  34     8404   9494   9436  -1686  -1944   2361       C  
ATOM    246  CG  LEU B  34      49.189 -29.683  12.718  1.00 70.91           C  
ANISOU  246  CG  LEU B  34     8426   9248   9269  -1798  -1881   2064       C  
ATOM    247  CD1 LEU B  34      48.601 -29.992  11.350  1.00 67.75           C  
ANISOU  247  CD1 LEU B  34     8194   8330   9220  -1771  -1835   1951       C  
ATOM    248  CD2 LEU B  34      48.143 -29.871  13.805  1.00 72.67           C  
ANISOU  248  CD2 LEU B  34     8588   9710   9315  -1808  -1824   2256       C  
ATOM    249  N   GLY B  35      53.503 -31.115  14.527  1.00 79.84           N  
ANISOU  249  N   GLY B  35     8934  11317  10086  -1505  -2187   2769       N  
ATOM    250  CA  GLY B  35      54.456 -32.172  14.817  1.00 80.95           C  
ANISOU  250  CA  GLY B  35     8901  11560  10295  -1348  -2226   3168       C  
ATOM    251  C   GLY B  35      54.497 -33.253  13.760  1.00 78.16           C  
ANISOU  251  C   GLY B  35     8630  10670  10396  -1259  -2128   3368       C  
ATOM    252  O   GLY B  35      54.650 -34.435  14.094  1.00 80.44           O  
ANISOU  252  O   GLY B  35     8805  10938  10821  -1117  -2086   3804       O  
ATOM    253  N   VAL B  36      54.357 -32.879  12.487  1.00 73.58           N  
ANISOU  253  N   VAL B  36     8239   9659  10057  -1315  -2081   3059       N  
ATOM    254  CA  VAL B  36      54.286 -33.834  11.391  1.00 73.08           C  
ANISOU  254  CA  VAL B  36     8279   9087  10402  -1213  -2004   3148       C  
ATOM    255  C   VAL B  36      55.237 -33.404  10.283  1.00 73.39           C  
ANISOU  255  C   VAL B  36     8391   8925  10568  -1178  -2000   2913       C  
ATOM    256  O   VAL B  36      55.647 -32.246  10.194  1.00 73.13           O  
ANISOU  256  O   VAL B  36     8364   9045  10379  -1268  -2025   2638       O  
ATOM    257  CB  VAL B  36      52.853 -33.967  10.828  1.00 70.24           C  
ANISOU  257  CB  VAL B  36     8096   8374  10216  -1259  -1935   3011       C  
ATOM    258  CG1 VAL B  36      51.855 -34.240  11.942  1.00 70.17           C  
ANISOU  258  CG1 VAL B  36     8002   8568  10091  -1301  -1902   3246       C  
ATOM    259  CG2 VAL B  36      52.470 -32.712  10.062  1.00 66.56           C  
ANISOU  259  CG2 VAL B  36     7816   7820   9652  -1360  -1931   2557       C  
ATOM    260  N   GLU B  37      55.588 -34.362   9.430  1.00 74.87           N  
ANISOU  260  N   GLU B  37     8619   8753  11074  -1030  -1948   3031       N  
ATOM    261  CA  GLU B  37      56.337 -34.029   8.232  1.00 73.54           C  
ANISOU  261  CA  GLU B  37     8552   8356  11033   -949  -1902   2822       C  
ATOM    262  C   GLU B  37      55.384 -33.462   7.185  1.00 69.83           C  
ANISOU  262  C   GLU B  37     8330   7605  10597   -963  -1850   2470       C  
ATOM    263  O   GLU B  37      54.180 -33.726   7.198  1.00 71.11           O  
ANISOU  263  O   GLU B  37     8581   7633  10804  -1005  -1859   2418       O  
ATOM    264  CB  GLU B  37      57.061 -35.258   7.680  1.00 76.09           C  
ANISOU  264  CB  GLU B  37     8837   8414  11660   -752  -1860   3048       C  
ATOM    265  CG  GLU B  37      58.109 -35.851   8.614  1.00 80.32           C  
ANISOU  265  CG  GLU B  37     9113   9221  12184   -697  -1900   3432       C  
ATOM    266  CD  GLU B  37      59.396 -35.052   8.639  1.00 84.06           C  
ANISOU  266  CD  GLU B  37     9459   9940  12538   -708  -1931   3368       C  
ATOM    267  OE1 GLU B  37      59.807 -34.549   7.572  1.00 84.00           O  
ANISOU  267  OE1 GLU B  37     9564   9723  12630   -658  -1852   3144       O  
ATOM    268  OE2 GLU B  37      60.002 -34.932   9.725  1.00 87.74           O  
ANISOU  268  OE2 GLU B  37     9695  10820  12823   -748  -2031   3547       O  
ATOM    269  N   GLN B  38      55.933 -32.677   6.272  1.00 63.84           N  
ANISOU  269  N   GLN B  38     7662   6765   9829   -910  -1784   2251       N  
ATOM    270  CA  GLN B  38      55.101 -32.039   5.258  1.00 62.17           C  
ANISOU  270  CA  GLN B  38     7677   6345   9602   -880  -1724   1942       C  
ATOM    271  C   GLN B  38      54.527 -32.992   4.209  1.00 62.67           C  
ANISOU  271  C   GLN B  38     7903   6042   9869   -695  -1720   1869       C  
ATOM    272  O   GLN B  38      53.354 -32.841   3.840  1.00 60.02           O  
ANISOU  272  O   GLN B  38     7703   5582   9520   -713  -1746   1668       O  
ATOM    273  CB  GLN B  38      55.871 -30.909   4.578  1.00 62.86           C  
ANISOU  273  CB  GLN B  38     7793   6454   9638   -840  -1613   1784       C  
ATOM    274  CG  GLN B  38      55.616 -29.564   5.235  1.00 63.93           C  
ANISOU  274  CG  GLN B  38     7871   6824   9597  -1049  -1608   1623       C  
ATOM    275  CD  GLN B  38      56.555 -28.490   4.754  1.00 64.68           C  
ANISOU  275  CD  GLN B  38     7907   6924   9743  -1032  -1479   1525       C  
ATOM    276  OE1 GLN B  38      57.738 -28.485   5.094  1.00 66.66           O  
ANISOU  276  OE1 GLN B  38     7960   7295  10074  -1044  -1487   1645       O  
ATOM    277  NE2 GLN B  38      56.033 -27.562   3.958  1.00 53.63           N  
ANISOU  277  NE2 GLN B  38     6657   5391   8331   -994  -1348   1327       N  
ATOM    278  N   PRO B  39      55.291 -33.960   3.681  1.00 66.33           N  
ANISOU  278  N   PRO B  39     8348   6322  10532   -507  -1698   1989       N  
ATOM    279  CA  PRO B  39      54.695 -34.875   2.691  1.00 67.92           C  
ANISOU  279  CA  PRO B  39     8692   6170  10943   -325  -1721   1840       C  
ATOM    280  C   PRO B  39      53.450 -35.578   3.196  1.00 67.44           C  
ANISOU  280  C   PRO B  39     8602   5980  11044   -436  -1818   1850       C  
ATOM    281  O   PRO B  39      52.583 -35.950   2.395  1.00 65.13           O  
ANISOU  281  O   PRO B  39     8431   5426  10890   -346  -1872   1600       O  
ATOM    282  CB  PRO B  39      55.827 -35.872   2.409  1.00 71.35           C  
ANISOU  282  CB  PRO B  39     9049   6469  11591   -138  -1678   2029       C  
ATOM    283  CG  PRO B  39      57.066 -35.116   2.686  1.00 71.17           C  
ANISOU  283  CG  PRO B  39     8919   6702  11421   -159  -1597   2174       C  
ATOM    284  CD  PRO B  39      56.737 -34.209   3.838  1.00 69.54           C  
ANISOU  284  CD  PRO B  39     8604   6819  10998   -428  -1651   2216       C  
ATOM    285  N   THR B  40      53.346 -35.781   4.511  1.00 70.96           N  
ANISOU  285  N   THR B  40     8866   6615  11481   -611  -1839   2139       N  
ATOM    286  CA  THR B  40      52.139 -36.351   5.100  1.00 73.03           C  
ANISOU  286  CA  THR B  40     9067   6774  11907   -722  -1884   2212       C  
ATOM    287  C   THR B  40      51.004 -35.336   5.129  1.00 70.69           C  
ANISOU  287  C   THR B  40     8876   6579  11404   -860  -1909   1967       C  
ATOM    288  O   THR B  40      49.860 -35.670   4.803  1.00 71.62           O  
ANISOU  288  O   THR B  40     9038   6467  11707   -874  -1957   1815       O  
ATOM    289  CB  THR B  40      52.445 -36.856   6.507  1.00 75.40           C  
ANISOU  289  CB  THR B  40     9135   7299  12213   -808  -1861   2655       C  
ATOM    290  OG1 THR B  40      52.281 -35.792   7.451  1.00 75.53           O  
ANISOU  290  OG1 THR B  40     9114   7733  11853   -973  -1868   2679       O  
ATOM    291  CG2 THR B  40      53.877 -37.301   6.556  1.00 76.98           C  
ANISOU  291  CG2 THR B  40     9230   7566  12451   -684  -1831   2885       C  
ATOM    292  N   LEU B  41      51.301 -34.093   5.523  1.00 67.04           N  
ANISOU  292  N   LEU B  41     8432   6443  10596   -964  -1878   1914       N  
ATOM    293  CA  LEU B  41      50.260 -33.080   5.654  1.00 66.11           C  
ANISOU  293  CA  LEU B  41     8398   6432  10288  -1097  -1880   1705       C  
ATOM    294  C   LEU B  41      49.654 -32.694   4.311  1.00 63.15           C  
ANISOU  294  C   LEU B  41     8226   5828   9939   -981  -1888   1354       C  
ATOM    295  O   LEU B  41      48.544 -32.154   4.282  1.00 60.19           O  
ANISOU  295  O   LEU B  41     7916   5453   9502  -1059  -1904   1187       O  
ATOM    296  CB  LEU B  41      50.825 -31.836   6.349  1.00 68.16           C  
ANISOU  296  CB  LEU B  41     8611   7061  10227  -1223  -1840   1691       C  
ATOM    297  CG  LEU B  41      49.867 -30.699   6.730  1.00 68.83           C  
ANISOU  297  CG  LEU B  41     8748   7302  10101  -1376  -1819   1502       C  
ATOM    298  CD1 LEU B  41      48.894 -31.142   7.814  1.00 72.00           C  
ANISOU  298  CD1 LEU B  41     9051   7814  10493  -1490  -1843   1677       C  
ATOM    299  CD2 LEU B  41      50.636 -29.458   7.170  1.00 66.93           C  
ANISOU  299  CD2 LEU B  41     8454   7348   9628  -1472  -1779   1406       C  
ATOM    300  N   TYR B  42      50.351 -32.966   3.204  1.00 66.65           N  
ANISOU  300  N   TYR B  42     8766   6101  10455   -768  -1874   1248       N  
ATOM    301  CA  TYR B  42      49.831 -32.616   1.884  1.00 69.17           C  
ANISOU  301  CA  TYR B  42     9280   6265  10736   -591  -1884    923       C  
ATOM    302  C   TYR B  42      48.509 -33.311   1.591  1.00 74.00           C  
ANISOU  302  C   TYR B  42     9914   6646  11557   -583  -2014    748       C  
ATOM    303  O   TYR B  42      47.712 -32.814   0.786  1.00 73.52           O  
ANISOU  303  O   TYR B  42     9984   6543  11407   -494  -2055    467       O  
ATOM    304  CB  TYR B  42      50.852 -32.970   0.805  1.00 70.93           C  
ANISOU  304  CB  TYR B  42     9588   6369  10992   -317  -1837    872       C  
ATOM    305  CG  TYR B  42      52.117 -32.151   0.854  1.00 72.11           C  
ANISOU  305  CG  TYR B  42     9710   6709  10978   -296  -1689   1007       C  
ATOM    306  CD1 TYR B  42      52.156 -30.935   1.525  1.00 72.85           C  
ANISOU  306  CD1 TYR B  42     9750   7038  10892   -488  -1617   1040       C  
ATOM    307  CD2 TYR B  42      53.278 -32.601   0.236  1.00 74.17           C  
ANISOU  307  CD2 TYR B  42     9976   6897  11309    -84  -1615   1088       C  
ATOM    308  CE1 TYR B  42      53.313 -30.184   1.573  1.00 75.10           C  
ANISOU  308  CE1 TYR B  42     9964   7457  11114   -485  -1489   1134       C  
ATOM    309  CE2 TYR B  42      54.440 -31.858   0.277  1.00 77.19           C  
ANISOU  309  CE2 TYR B  42    10293   7429  11607    -70  -1471   1222       C  
ATOM    310  CZ  TYR B  42      54.453 -30.649   0.947  1.00 78.54           C  
ANISOU  310  CZ  TYR B  42    10387   7811  11643   -280  -1414   1239       C  
ATOM    311  OH  TYR B  42      55.609 -29.904   0.994  1.00 81.62           O  
ANISOU  311  OH  TYR B  42    10668   8312  12032   -284  -1277   1344       O  
ATOM    312  N   TRP B  43      48.259 -34.459   2.227  1.00 77.81           N  
ANISOU  312  N   TRP B  43    10243   6971  12348   -664  -2074    920       N  
ATOM    313  CA  TRP B  43      47.005 -35.178   2.032  1.00 80.48           C  
ANISOU  313  CA  TRP B  43    10542   7045  12994   -684  -2192    765       C  
ATOM    314  C   TRP B  43      45.800 -34.400   2.549  1.00 79.98           C  
ANISOU  314  C   TRP B  43    10464   7106  12816   -866  -2198    715       C  
ATOM    315  O   TRP B  43      44.669 -34.689   2.141  1.00 80.96           O  
ANISOU  315  O   TRP B  43    10578   7035  13149   -862  -2305    500       O  
ATOM    316  CB  TRP B  43      47.089 -36.550   2.704  1.00 83.54           C  
ANISOU  316  CB  TRP B  43    10724   7211  13805   -736  -2198   1037       C  
ATOM    317  CG  TRP B  43      48.060 -37.468   2.018  1.00 85.06           C  
ANISOU  317  CG  TRP B  43    10928   7189  14202   -530  -2209   1016       C  
ATOM    318  CD1 TRP B  43      49.413 -37.505   2.188  1.00 84.74           C  
ANISOU  318  CD1 TRP B  43    10876   7282  14038   -456  -2114   1244       C  
ATOM    319  CD2 TRP B  43      47.752 -38.474   1.043  1.00 86.31           C  
ANISOU  319  CD2 TRP B  43    11098   6959  14737   -359  -2325    723       C  
ATOM    320  NE1 TRP B  43      49.967 -38.472   1.382  1.00 85.69           N  
ANISOU  320  NE1 TRP B  43    11013   7120  14426   -244  -2139   1142       N  
ATOM    321  CE2 TRP B  43      48.968 -39.081   0.669  1.00 85.77           C  
ANISOU  321  CE2 TRP B  43    11042   6806  14741   -177  -2272    802       C  
ATOM    322  CE3 TRP B  43      46.566 -38.921   0.451  1.00 86.42           C  
ANISOU  322  CE3 TRP B  43    11093   6690  15053   -337  -2481    373       C  
ATOM    323  CZ2 TRP B  43      49.032 -40.106  -0.271  1.00 85.92           C  
ANISOU  323  CZ2 TRP B  43    11075   6467  15102     34  -2360    528       C  
ATOM    324  CZ3 TRP B  43      46.633 -39.945  -0.476  1.00 86.76           C  
ANISOU  324  CZ3 TRP B  43    11132   6380  15452   -138  -2595     73       C  
ATOM    325  CH2 TRP B  43      47.856 -40.523  -0.829  1.00 86.82           C  
ANISOU  325  CH2 TRP B  43    11173   6311  15505     50  -2529    144       C  
ATOM    326  N   HIS B  44      46.014 -33.428   3.434  1.00 78.25           N  
ANISOU  326  N   HIS B  44    10230   7208  12294  -1019  -2093    885       N  
ATOM    327  CA  HIS B  44      44.951 -32.587   3.968  1.00 77.76           C  
ANISOU  327  CA  HIS B  44    10164   7292  12092  -1179  -2070    838       C  
ATOM    328  C   HIS B  44      44.868 -31.245   3.249  1.00 73.92           C  
ANISOU  328  C   HIS B  44     9852   6936  11298  -1118  -2030    579       C  
ATOM    329  O   HIS B  44      43.802 -30.871   2.750  1.00 74.24           O  
ANISOU  329  O   HIS B  44     9956   6910  11341  -1096  -2078    362       O  
ATOM    330  CB  HIS B  44      45.155 -32.371   5.472  1.00 81.07           C  
ANISOU  330  CB  HIS B  44    10441   7995  12368  -1366  -1976   1163       C  
ATOM    331  CG  HIS B  44      45.057 -33.626   6.283  1.00 87.30           C  
ANISOU  331  CG  HIS B  44    11034   8683  13451  -1407  -1972   1495       C  
ATOM    332  ND1 HIS B  44      46.084 -34.541   6.369  1.00 89.22           N  
ANISOU  332  ND1 HIS B  44    11196   8858  13844  -1320  -1967   1715       N  
ATOM    333  CD2 HIS B  44      44.053 -34.116   7.049  1.00 89.46           C  
ANISOU  333  CD2 HIS B  44    11161   8904  13928  -1508  -1940   1684       C  
ATOM    334  CE1 HIS B  44      45.718 -35.541   7.151  1.00 91.56           C  
ANISOU  334  CE1 HIS B  44    11303   9058  14427  -1360  -1928   2036       C  
ATOM    335  NE2 HIS B  44      44.490 -35.307   7.577  1.00 91.69           N  
ANISOU  335  NE2 HIS B  44    11272   9080  14486  -1474  -1903   2032       N  
ATOM    336  N   VAL B  45      45.981 -30.521   3.170  1.00 69.21           N  
ANISOU  336  N   VAL B  45     9312   6511  10474  -1077  -1933    614       N  
ATOM    337  CA  VAL B  45      46.052 -29.238   2.481  1.00 65.74           C  
ANISOU  337  CA  VAL B  45     9011   6165   9802   -998  -1842    428       C  
ATOM    338  C   VAL B  45      47.097 -29.366   1.383  1.00 66.85           C  
ANISOU  338  C   VAL B  45     9250   6226   9925   -747  -1802    380       C  
ATOM    339  O   VAL B  45      48.249 -29.741   1.646  1.00 67.57           O  
ANISOU  339  O   VAL B  45     9271   6348  10053   -738  -1765    553       O  
ATOM    340  CB  VAL B  45      46.374 -28.081   3.445  1.00 64.03           C  
ANISOU  340  CB  VAL B  45     8733   6211   9385  -1190  -1721    505       C  
ATOM    341  CG1 VAL B  45      45.329 -28.003   4.540  1.00 65.63           C  
ANISOU  341  CG1 VAL B  45     8845   6521   9570  -1398  -1745    556       C  
ATOM    342  CG2 VAL B  45      47.750 -28.235   4.080  1.00 63.71           C  
ANISOU  342  CG2 VAL B  45     8577   6311   9320  -1240  -1687    700       C  
ATOM    343  N   LYS B  46      46.689 -29.096   0.143  1.00 68.09           N  
ANISOU  343  N   LYS B  46     9560   6297  10013   -514  -1809    158       N  
ATOM    344  CA  LYS B  46      47.593 -29.323  -0.975  1.00 68.68           C  
ANISOU  344  CA  LYS B  46     9739   6309  10048   -215  -1762    114       C  
ATOM    345  C   LYS B  46      48.672 -28.246  -1.032  1.00 69.01           C  
ANISOU  345  C   LYS B  46     9785   6490   9944   -185  -1541    245       C  
ATOM    346  O   LYS B  46      49.840 -28.540  -1.308  1.00 69.20           O  
ANISOU  346  O   LYS B  46     9793   6498  10003    -62  -1464    364       O  
ATOM    347  CB  LYS B  46      46.799 -29.395  -2.280  1.00 68.52           C  
ANISOU  347  CB  LYS B  46     9873   6210   9952     76  -1849   -171       C  
ATOM    348  CG  LYS B  46      47.616 -29.151  -3.542  1.00 70.29           C  
ANISOU  348  CG  LYS B  46    10241   6468   9999    449  -1730   -217       C  
ATOM    349  CD  LYS B  46      46.838 -29.532  -4.801  1.00 71.44           C  
ANISOU  349  CD  LYS B  46    10525   6571  10048    785  -1881   -535       C  
ATOM    350  CE  LYS B  46      45.704 -28.561  -5.076  1.00 69.41           C  
ANISOU  350  CE  LYS B  46    10325   6430   9617    812  -1884   -661       C  
ATOM    351  NZ  LYS B  46      45.379 -28.488  -6.527  1.00 69.76           N  
ANISOU  351  NZ  LYS B  46    10529   6560   9415   1263  -1936   -901       N  
ATOM    352  N   ASN B  47      48.304 -27.000  -0.747  1.00 69.03           N  
ANISOU  352  N   ASN B  47     9786   6609   9834   -303  -1425    229       N  
ATOM    353  CA  ASN B  47      49.239 -25.882  -0.748  1.00 65.80           C  
ANISOU  353  CA  ASN B  47     9336   6284   9379   -307  -1201    332       C  
ATOM    354  C   ASN B  47      48.654 -24.762   0.109  1.00 62.46           C  
ANISOU  354  C   ASN B  47     8843   5966   8922   -566  -1137    292       C  
ATOM    355  O   ASN B  47      47.573 -24.897   0.692  1.00 60.64           O  
ANISOU  355  O   ASN B  47     8607   5763   8671   -722  -1257    214       O  
ATOM    356  CB  ASN B  47      49.539 -25.420  -2.179  1.00 65.98           C  
ANISOU  356  CB  ASN B  47     9501   6263   9304     62  -1033    307       C  
ATOM    357  CG  ASN B  47      48.281 -25.103  -2.975  1.00 66.59           C  
ANISOU  357  CG  ASN B  47     9727   6340   9234    243  -1070    126       C  
ATOM    358  OD1 ASN B  47      47.188 -24.975  -2.420  1.00 65.77           O  
ANISOU  358  OD1 ASN B  47     9605   6253   9131     54  -1183     22       O  
ATOM    359  ND2 ASN B  47      48.434 -24.981  -4.291  1.00 68.13           N  
ANISOU  359  ND2 ASN B  47    10062   6541   9285    639   -971     98       N  
ATOM    360  N   LYS B  48      49.391 -23.649   0.181  1.00 61.21           N  
ANISOU  360  N   LYS B  48     8615   5848   8797   -605   -934    342       N  
ATOM    361  CA  LYS B  48      48.969 -22.510   0.992  1.00 56.82           C  
ANISOU  361  CA  LYS B  48     7973   5368   8246   -845   -856    265       C  
ATOM    362  C   LYS B  48      47.615 -21.979   0.546  1.00 54.79           C  
ANISOU  362  C   LYS B  48     7842   5076   7898   -775   -829    139       C  
ATOM    363  O   LYS B  48      46.762 -21.653   1.380  1.00 54.69           O  
ANISOU  363  O   LYS B  48     7790   5133   7855   -987   -882     50       O  
ATOM    364  CB  LYS B  48      50.018 -21.402   0.920  1.00 56.25           C  
ANISOU  364  CB  LYS B  48     7784   5272   8317   -859   -621    312       C  
ATOM    365  CG  LYS B  48      49.662 -20.162   1.724  1.00 56.53           C  
ANISOU  365  CG  LYS B  48     7712   5351   8417  -1100   -529    179       C  
ATOM    366  CD  LYS B  48      50.696 -19.060   1.548  1.00 57.60           C  
ANISOU  366  CD  LYS B  48     7696   5392   8799  -1107   -281    206       C  
ATOM    367  CE  LYS B  48      50.333 -17.835   2.375  1.00 58.28           C  
ANISOU  367  CE  LYS B  48     7656   5489   9000  -1353   -199     14       C  
ATOM    368  NZ  LYS B  48      51.284 -16.703   2.173  1.00 60.79           N  
ANISOU  368  NZ  LYS B  48     7788   5649   9663  -1371     62     17       N  
ATOM    369  N   ARG B  49      47.399 -21.885  -0.766  1.00 53.36           N  
ANISOU  369  N   ARG B  49     7806   4816   7653   -452   -745    135       N  
ATOM    370  CA  ARG B  49      46.188 -21.246  -1.263  1.00 52.14           C  
ANISOU  370  CA  ARG B  49     7751   4655   7406   -347   -703     34       C  
ATOM    371  C   ARG B  49      44.951 -22.027  -0.851  1.00 53.83           C  
ANISOU  371  C   ARG B  49     7990   4890   7574   -459   -957    -93       C  
ATOM    372  O   ARG B  49      43.967 -21.442  -0.384  1.00 52.14           O  
ANISOU  372  O   ARG B  49     7755   4706   7348   -598   -949   -169       O  
ATOM    373  CB  ARG B  49      46.255 -21.120  -2.783  1.00 51.84           C  
ANISOU  373  CB  ARG B  49     7858   4588   7252     83   -587     71       C  
ATOM    374  CG  ARG B  49      45.030 -20.479  -3.375  1.00 52.61           C  
ANISOU  374  CG  ARG B  49     8047   4715   7228    244   -554    -13       C  
ATOM    375  CD  ARG B  49      44.741 -19.192  -2.639  1.00 57.04           C  
ANISOU  375  CD  ARG B  49     8510   5255   7907     11   -361      6       C  
ATOM    376  NE  ARG B  49      43.354 -18.782  -2.791  1.00 60.79           N  
ANISOU  376  NE  ARG B  49     9037   5763   8296     51   -400    -96       N  
ATOM    377  CZ  ARG B  49      42.696 -18.033  -1.914  1.00 63.84           C  
ANISOU  377  CZ  ARG B  49     9344   6142   8770   -210   -344   -155       C  
ATOM    378  NH1 ARG B  49      43.287 -17.611  -0.804  1.00 62.45           N  
ANISOU  378  NH1 ARG B  49     9036   5946   8746   -526   -268   -160       N  
ATOM    379  NH2 ARG B  49      41.436 -17.712  -2.150  1.00 67.77           N  
ANISOU  379  NH2 ARG B  49     9885   6668   9195   -138   -377   -229       N  
ATOM    380  N   ALA B  50      44.994 -23.351  -0.999  1.00 59.95           N  
ANISOU  380  N   ALA B  50     8786   5625   8368   -402  -1166   -112       N  
ATOM    381  CA  ALA B  50      43.887 -24.189  -0.557  1.00 59.87           C  
ANISOU  381  CA  ALA B  50     8748   5585   8415   -526  -1393   -207       C  
ATOM    382  C   ALA B  50      43.626 -24.023   0.934  1.00 58.68           C  
ANISOU  382  C   ALA B  50     8460   5517   8319   -881  -1396   -137       C  
ATOM    383  O   ALA B  50      42.471 -24.038   1.375  1.00 57.46           O  
ANISOU  383  O   ALA B  50     8273   5369   8189   -998  -1468   -197       O  
ATOM    384  CB  ALA B  50      44.176 -25.650  -0.898  1.00 60.65           C  
ANISOU  384  CB  ALA B  50     8853   5577   8616   -419  -1584   -225       C  
ATOM    385  N   LEU B  51      44.687 -23.864   1.729  1.00 59.16           N  
ANISOU  385  N   LEU B  51     8425   5664   8390  -1034  -1322    -15       N  
ATOM    386  CA  LEU B  51      44.504 -23.669   3.163  1.00 60.09           C  
ANISOU  386  CA  LEU B  51     8412   5930   8491  -1325  -1332     32       C  
ATOM    387  C   LEU B  51      43.760 -22.371   3.450  1.00 61.15           C  
ANISOU  387  C   LEU B  51     8551   6123   8559  -1421  -1200    -87       C  
ATOM    388  O   LEU B  51      42.930 -22.309   4.364  1.00 62.06           O  
ANISOU  388  O   LEU B  51     8609   6334   8639  -1591  -1232   -104       O  
ATOM    389  CB  LEU B  51      45.859 -23.684   3.867  1.00 60.94           C  
ANISOU  389  CB  LEU B  51     8401   6156   8597  -1429  -1304    144       C  
ATOM    390  CG  LEU B  51      45.935 -23.361   5.360  1.00 61.73           C  
ANISOU  390  CG  LEU B  51     8354   6490   8612  -1682  -1317    164       C  
ATOM    391  CD1 LEU B  51      44.877 -24.109   6.162  1.00 62.55           C  
ANISOU  391  CD1 LEU B  51     8421   6664   8681  -1780  -1424    243       C  
ATOM    392  CD2 LEU B  51      47.320 -23.682   5.870  1.00 63.02           C  
ANISOU  392  CD2 LEU B  51     8386   6776   8781  -1725  -1353    280       C  
ATOM    393  N   LEU B  52      44.053 -21.316   2.688  1.00 61.30           N  
ANISOU  393  N   LEU B  52     8629   6082   8580  -1297  -1023   -148       N  
ATOM    394  CA  LEU B  52      43.337 -20.060   2.877  1.00 62.06           C  
ANISOU  394  CA  LEU B  52     8724   6192   8665  -1366   -871   -256       C  
ATOM    395  C   LEU B  52      41.856 -20.225   2.553  1.00 61.78           C  
ANISOU  395  C   LEU B  52     8762   6119   8592  -1300   -946   -318       C  
ATOM    396  O   LEU B  52      40.995 -19.696   3.265  1.00 63.96           O  
ANISOU  396  O   LEU B  52     8996   6455   8852  -1451   -908   -383       O  
ATOM    397  CB  LEU B  52      43.965 -18.959   2.023  1.00 63.00           C  
ANISOU  397  CB  LEU B  52     8870   6210   8858  -1208   -630   -253       C  
ATOM    398  CG  LEU B  52      45.404 -18.574   2.384  1.00 63.84           C  
ANISOU  398  CG  LEU B  52     8850   6322   9084  -1301   -526   -214       C  
ATOM    399  CD1 LEU B  52      45.994 -17.630   1.350  1.00 64.83           C  
ANISOU  399  CD1 LEU B  52     8988   6295   9348  -1093   -254   -146       C  
ATOM    400  CD2 LEU B  52      45.471 -17.956   3.773  1.00 64.11           C  
ANISOU  400  CD2 LEU B  52     8731   6482   9147  -1608   -525   -348       C  
ATOM    401  N   ASP B  53      41.541 -20.973   1.491  1.00 58.60           N  
ANISOU  401  N   ASP B  53     8454   5628   8182  -1068  -1064   -321       N  
ATOM    402  CA  ASP B  53      40.144 -21.246   1.167  1.00 56.39           C  
ANISOU  402  CA  ASP B  53     8205   5315   7906  -1005  -1184   -411       C  
ATOM    403  C   ASP B  53      39.453 -21.960   2.319  1.00 53.84           C  
ANISOU  403  C   ASP B  53     7769   5026   7660  -1253  -1314   -383       C  
ATOM    404  O   ASP B  53      38.351 -21.579   2.731  1.00 51.36           O  
ANISOU  404  O   ASP B  53     7416   4738   7362  -1345  -1295   -425       O  
ATOM    405  CB  ASP B  53      40.055 -22.097  -0.103  1.00 59.39           C  
ANISOU  405  CB  ASP B  53     8677   5614   8275   -711  -1345   -476       C  
ATOM    406  CG  ASP B  53      40.597 -21.388  -1.329  1.00 61.99           C  
ANISOU  406  CG  ASP B  53     9125   5951   8477   -390  -1191   -468       C  
ATOM    407  OD1 ASP B  53      40.483 -20.145  -1.396  1.00 62.91           O  
ANISOU  407  OD1 ASP B  53     9251   6095   8557   -366   -969   -430       O  
ATOM    408  OD2 ASP B  53      41.130 -22.076  -2.227  1.00 62.72           O  
ANISOU  408  OD2 ASP B  53     9294   6020   8518   -143  -1274   -488       O  
ATOM    409  N   ALA B  54      40.111 -22.981   2.875  1.00 56.31           N  
ANISOU  409  N   ALA B  54     8016   5346   8033  -1347  -1418   -275       N  
ATOM    410  CA  ALA B  54      39.545 -23.717   4.001  1.00 57.15           C  
ANISOU  410  CA  ALA B  54     7996   5496   8222  -1548  -1499   -172       C  
ATOM    411  C   ALA B  54      39.314 -22.802   5.196  1.00 57.20           C  
ANISOU  411  C   ALA B  54     7938   5691   8106  -1748  -1357   -152       C  
ATOM    412  O   ALA B  54      38.286 -22.901   5.876  1.00 57.73           O  
ANISOU  412  O   ALA B  54     7932   5800   8204  -1854  -1357   -116       O  
ATOM    413  CB  ALA B  54      40.464 -24.876   4.383  1.00 57.01           C  
ANISOU  413  CB  ALA B  54     7911   5468   8282  -1578  -1592    -11       C  
ATOM    414  N   LEU B  55      40.256 -21.897   5.460  1.00 56.07           N  
ANISOU  414  N   LEU B  55     7803   5656   7845  -1794  -1231   -191       N  
ATOM    415  CA  LEU B  55      40.080 -20.971   6.569  1.00 57.01           C  
ANISOU  415  CA  LEU B  55     7855   5960   7848  -1968  -1111   -250       C  
ATOM    416  C   LEU B  55      38.924 -20.017   6.304  1.00 57.73           C  
ANISOU  416  C   LEU B  55     7992   5992   7952  -1950   -996   -378       C  
ATOM    417  O   LEU B  55      38.147 -19.707   7.215  1.00 58.52           O  
ANISOU  417  O   LEU B  55     8033   6211   7991  -2072   -943   -398       O  
ATOM    418  CB  LEU B  55      41.373 -20.195   6.812  1.00 58.15           C  
ANISOU  418  CB  LEU B  55     7964   6190   7939  -2020  -1022   -324       C  
ATOM    419  CG  LEU B  55      42.610 -20.999   7.207  1.00 56.74           C  
ANISOU  419  CG  LEU B  55     7710   6114   7736  -2046  -1128   -198       C  
ATOM    420  CD1 LEU B  55      43.729 -20.064   7.635  1.00 56.52           C  
ANISOU  420  CD1 LEU B  55     7594   6196   7686  -2134  -1048   -323       C  
ATOM    421  CD2 LEU B  55      42.281 -22.002   8.300  1.00 57.55           C  
ANISOU  421  CD2 LEU B  55     7720   6397   7748  -2134  -1242    -28       C  
ATOM    422  N   ALA B  56      38.791 -19.543   5.062  1.00 58.30           N  
ANISOU  422  N   ALA B  56     8164   5902   8087  -1769   -944   -447       N  
ATOM    423  CA  ALA B  56      37.699 -18.632   4.734  1.00 58.55           C  
ANISOU  423  CA  ALA B  56     8228   5880   8138  -1717   -828   -540       C  
ATOM    424  C   ALA B  56      36.354 -19.316   4.938  1.00 58.23           C  
ANISOU  424  C   ALA B  56     8145   5832   8148  -1742   -949   -507       C  
ATOM    425  O   ALA B  56      35.446 -18.759   5.567  1.00 58.18           O  
ANISOU  425  O   ALA B  56     8090   5882   8132  -1837   -856   -541       O  
ATOM    426  CB  ALA B  56      37.844 -18.129   3.296  1.00 57.12           C  
ANISOU  426  CB  ALA B  56     8153   5564   7986  -1456   -756   -564       C  
ATOM    427  N   ILE B  57      36.215 -20.536   4.411  1.00 55.16           N  
ANISOU  427  N   ILE B  57     7754   5354   7852  -1657  -1149   -452       N  
ATOM    428  CA  ILE B  57      34.978 -21.293   4.573  1.00 55.25           C  
ANISOU  428  CA  ILE B  57     7676   5307   8009  -1691  -1274   -424       C  
ATOM    429  C   ILE B  57      34.679 -21.501   6.053  1.00 56.84           C  
ANISOU  429  C   ILE B  57     7755   5643   8200  -1910  -1209   -288       C  
ATOM    430  O   ILE B  57      33.525 -21.422   6.489  1.00 57.83           O  
ANISOU  430  O   ILE B  57     7797   5776   8401  -1970  -1172   -262       O  
ATOM    431  CB  ILE B  57      35.066 -22.630   3.813  1.00 55.24           C  
ANISOU  431  CB  ILE B  57     7662   5154   8174  -1576  -1506   -424       C  
ATOM    432  CG1 ILE B  57      35.095 -22.393   2.302  1.00 53.16           C  
ANISOU  432  CG1 ILE B  57     7519   4812   7867  -1299  -1579   -587       C  
ATOM    433  CG2 ILE B  57      33.903 -23.537   4.176  1.00 57.62           C  
ANISOU  433  CG2 ILE B  57     7807   5355   8730  -1659  -1628   -376       C  
ATOM    434  CD1 ILE B  57      35.380 -23.639   1.496  1.00 53.19           C  
ANISOU  434  CD1 ILE B  57     7528   4684   7997  -1153  -1809   -656       C  
ATOM    435  N   GLU B  58      35.721 -21.750   6.848  1.00 57.86           N  
ANISOU  435  N   GLU B  58     7860   5907   8218  -2006  -1187   -188       N  
ATOM    436  CA  GLU B  58      35.523 -22.135   8.240  1.00 61.54           C  
ANISOU  436  CA  GLU B  58     8204   6554   8624  -2153  -1141    -19       C  
ATOM    437  C   GLU B  58      35.202 -20.937   9.128  1.00 64.19           C  
ANISOU  437  C   GLU B  58     8534   7095   8760  -2245   -960   -113       C  
ATOM    438  O   GLU B  58      34.439 -21.065  10.093  1.00 63.20           O  
ANISOU  438  O   GLU B  58     8316   7104   8593  -2315   -888     -2       O  
ATOM    439  CB  GLU B  58      36.788 -22.831   8.738  1.00 63.48           C  
ANISOU  439  CB  GLU B  58     8416   6912   8789  -2182  -1201    120       C  
ATOM    440  CG  GLU B  58      36.826 -23.163  10.218  1.00 66.72           C  
ANISOU  440  CG  GLU B  58     8705   7597   9049  -2282  -1144    321       C  
ATOM    441  CD  GLU B  58      35.968 -24.350  10.580  1.00 71.46           C  
ANISOU  441  CD  GLU B  58     9173   8112   9867  -2284  -1169    592       C  
ATOM    442  OE1 GLU B  58      35.385 -24.974   9.666  1.00 72.70           O  
ANISOU  442  OE1 GLU B  58     9318   7969  10334  -2232  -1267    576       O  
ATOM    443  OE2 GLU B  58      35.910 -24.682  11.783  1.00 74.28           O  
ANISOU  443  OE2 GLU B  58     9419   8707  10097  -2321  -1089    823       O  
ATOM    444  N   MET B  59      35.741 -19.759   8.804  1.00 67.41           N  
ANISOU  444  N   MET B  59     9026   7512   9072  -2232   -863   -316       N  
ATOM    445  CA  MET B  59      35.381 -18.554   9.551  1.00 69.49           C  
ANISOU  445  CA  MET B  59     9278   7919   9207  -2312   -687   -467       C  
ATOM    446  C   MET B  59      33.943 -18.124   9.283  1.00 67.72           C  
ANISOU  446  C   MET B  59     9054   7590   9086  -2275   -599   -495       C  
ATOM    447  O   MET B  59      33.269 -17.593  10.175  1.00 67.81           O  
ANISOU  447  O   MET B  59     9016   7742   9006  -2343   -467   -532       O  
ATOM    448  CB  MET B  59      36.360 -17.429   9.233  1.00 71.02           C  
ANISOU  448  CB  MET B  59     9523   8082   9377  -2313   -592   -677       C  
ATOM    449  CG  MET B  59      37.689 -17.561   9.957  1.00 73.53           C  
ANISOU  449  CG  MET B  59     9783   8590   9564  -2396   -649   -705       C  
ATOM    450  SD  MET B  59      38.638 -16.030   9.974  1.00 75.95           S  
ANISOU  450  SD  MET B  59    10068   8872   9918  -2456   -501  -1012       S  
ATOM    451  CE  MET B  59      38.113 -15.282   8.433  1.00 74.28           C  
ANISOU  451  CE  MET B  59     9964   8306   9952  -2300   -348  -1024       C  
ATOM    452  N   LEU B  60      33.466 -18.311   8.053  1.00 63.19           N  
ANISOU  452  N   LEU B  60     8529   6793   8686  -2146   -672   -494       N  
ATOM    453  CA  LEU B  60      32.075 -17.995   7.747  1.00 60.35           C  
ANISOU  453  CA  LEU B  60     8142   6346   8443  -2095   -623   -510       C  
ATOM    454  C   LEU B  60      31.122 -18.986   8.403  1.00 61.89           C  
ANISOU  454  C   LEU B  60     8202   6568   8746  -2162   -688   -336       C  
ATOM    455  O   LEU B  60      30.086 -18.590   8.950  1.00 63.44           O  
ANISOU  455  O   LEU B  60     8326   6814   8963  -2201   -565   -315       O  
ATOM    456  CB  LEU B  60      31.867 -17.980   6.232  1.00 56.30           C  
ANISOU  456  CB  LEU B  60     7700   5641   8051  -1899   -720   -569       C  
ATOM    457  CG  LEU B  60      32.342 -16.737   5.486  1.00 52.78           C  
ANISOU  457  CG  LEU B  60     7359   5141   7552  -1777   -564   -686       C  
ATOM    458  CD1 LEU B  60      32.423 -17.010   3.989  1.00 50.29           C  
ANISOU  458  CD1 LEU B  60     7123   4708   7278  -1527   -688   -693       C  
ATOM    459  CD2 LEU B  60      31.416 -15.570   5.785  1.00 52.26           C  
ANISOU  459  CD2 LEU B  60     7268   5081   7508  -1791   -355   -753       C  
ATOM    460  N   ASP B  61      31.455 -20.279   8.361  1.00 60.95           N  
ANISOU  460  N   ASP B  61     8027   6396   8735  -2170   -856   -190       N  
ATOM    461  CA  ASP B  61      30.576 -21.289   8.942  1.00 61.91           C  
ANISOU  461  CA  ASP B  61     7982   6487   9053  -2227   -891     18       C  
ATOM    462  C   ASP B  61      30.393 -21.091  10.440  1.00 61.63           C  
ANISOU  462  C   ASP B  61     7870   6711   8836  -2328   -702    170       C  
ATOM    463  O   ASP B  61      29.322 -21.391  10.978  1.00 61.84           O  
ANISOU  463  O   ASP B  61     7758   6738   9000  -2355   -620    330       O  
ATOM    464  CB  ASP B  61      31.121 -22.692   8.663  1.00 64.18           C  
ANISOU  464  CB  ASP B  61     8214   6642   9531  -2214  -1076    150       C  
ATOM    465  CG  ASP B  61      30.935 -23.118   7.216  1.00 65.44           C  
ANISOU  465  CG  ASP B  61     8403   6542   9919  -2086  -1288    -12       C  
ATOM    466  OD1 ASP B  61      30.085 -22.518   6.521  1.00 66.34           O  
ANISOU  466  OD1 ASP B  61     8530   6586  10088  -2007  -1305   -168       O  
ATOM    467  OD2 ASP B  61      31.623 -24.068   6.780  1.00 64.92           O  
ANISOU  467  OD2 ASP B  61     8339   6359   9969  -2043  -1441      9       O  
ATOM    468  N   ARG B  62      31.421 -20.595  11.128  1.00 62.07           N  
ANISOU  468  N   ARG B  62     7997   7004   8583  -2367   -632    118       N  
ATOM    469  CA  ARG B  62      31.367 -20.500  12.583  1.00 64.67           C  
ANISOU  469  CA  ARG B  62     8254   7651   8666  -2418   -484    243       C  
ATOM    470  C   ARG B  62      30.687 -19.224  13.069  1.00 65.77           C  
ANISOU  470  C   ARG B  62     8420   7920   8648  -2431   -288     60       C  
ATOM    471  O   ARG B  62      29.972 -19.253  14.077  1.00 68.30           O  
ANISOU  471  O   ARG B  62     8650   8434   8865  -2431   -141    198       O  
ATOM    472  CB  ARG B  62      32.777 -20.623  13.152  1.00 66.45           C  
ANISOU  472  CB  ARG B  62     8511   8112   8625  -2436   -538    239       C  
ATOM    473  CG  ARG B  62      33.341 -22.013  12.953  1.00 70.36           C  
ANISOU  473  CG  ARG B  62     8944   8514   9274  -2412   -688    497       C  
ATOM    474  CD  ARG B  62      34.854 -22.057  13.008  1.00 73.24           C  
ANISOU  474  CD  ARG B  62     9360   9011   9456  -2413   -787    438       C  
ATOM    475  NE  ARG B  62      35.397 -21.686  14.307  1.00 77.07           N  
ANISOU  475  NE  ARG B  62     9802   9915   9565  -2428   -721    438       N  
ATOM    476  CZ  ARG B  62      36.577 -22.101  14.750  1.00 78.75           C  
ANISOU  476  CZ  ARG B  62     9981  10335   9607  -2413   -814    514       C  
ATOM    477  NH1 ARG B  62      37.316 -22.904  13.996  1.00 77.58           N  
ANISOU  477  NH1 ARG B  62     9842   9979   9656  -2390   -948    619       N  
ATOM    478  NH2 ARG B  62      37.012 -21.724  15.944  1.00 81.74           N  
ANISOU  478  NH2 ARG B  62    10306  11144   9609  -2401   -781    473       N  
ATOM    479  N   HIS B  63      30.896 -18.095  12.386  1.00 65.62           N  
ANISOU  479  N   HIS B  63     8513   7795   8623  -2424   -255   -231       N  
ATOM    480  CA  HIS B  63      30.481 -16.801  12.913  1.00 68.11           C  
ANISOU  480  CA  HIS B  63     8854   8226   8800  -2440    -55   -445       C  
ATOM    481  C   HIS B  63      29.434 -16.080  12.080  1.00 69.05           C  
ANISOU  481  C   HIS B  63     8993   8107   9136  -2387     34   -533       C  
ATOM    482  O   HIS B  63      28.705 -15.248  12.630  1.00 72.20           O  
ANISOU  482  O   HIS B  63     9371   8583   9478  -2390    224   -627       O  
ATOM    483  CB  HIS B  63      31.691 -15.870  13.072  1.00 67.88           C  
ANISOU  483  CB  HIS B  63     8898   8291   8601  -2482    -34   -734       C  
ATOM    484  CG  HIS B  63      32.728 -16.388  14.017  1.00 69.96           C  
ANISOU  484  CG  HIS B  63     9122   8855   8604  -2522   -124   -697       C  
ATOM    485  ND1 HIS B  63      32.611 -16.275  15.384  1.00 72.95           N  
ANISOU  485  ND1 HIS B  63     9438   9604   8676  -2526    -42   -714       N  
ATOM    486  CD2 HIS B  63      33.899 -17.029  13.789  1.00 69.81           C  
ANISOU  486  CD2 HIS B  63     9109   8849   8566  -2533   -290   -636       C  
ATOM    487  CE1 HIS B  63      33.669 -16.820  15.961  1.00 74.52           C  
ANISOU  487  CE1 HIS B  63     9600  10050   8663  -2531   -169   -663       C  
ATOM    488  NE2 HIS B  63      34.465 -17.284  15.015  1.00 72.24           N  
ANISOU  488  NE2 HIS B  63     9348   9536   8565  -2547   -317   -610       N  
ATOM    489  N   HIS B  64      29.340 -16.358  10.780  1.00 65.72           N  
ANISOU  489  N   HIS B  64     8607   7426   8939  -2313    -97   -513       N  
ATOM    490  CA  HIS B  64      28.327 -15.739   9.927  1.00 63.16           C  
ANISOU  490  CA  HIS B  64     8286   6915   8800  -2221    -38   -571       C  
ATOM    491  C   HIS B  64      27.016 -16.511  10.103  1.00 66.18           C  
ANISOU  491  C   HIS B  64     8521   7261   9366  -2219    -73   -378       C  
ATOM    492  O   HIS B  64      26.552 -17.246   9.229  1.00 65.31           O  
ANISOU  492  O   HIS B  64     8354   6976   9485  -2155   -253   -311       O  
ATOM    493  CB  HIS B  64      28.809 -15.712   8.482  1.00 58.03           C  
ANISOU  493  CB  HIS B  64     7726   6067   8255  -2095   -170   -634       C  
ATOM    494  CG  HIS B  64      27.948 -14.905   7.563  1.00 53.93           C  
ANISOU  494  CG  HIS B  64     7220   5408   7862  -1952    -97   -696       C  
ATOM    495  ND1 HIS B  64      27.427 -13.679   7.915  1.00 53.64           N  
ANISOU  495  ND1 HIS B  64     7180   5381   7820  -1952    150   -787       N  
ATOM    496  CD2 HIS B  64      27.545 -15.134   6.291  1.00 52.72           C  
ANISOU  496  CD2 HIS B  64     7076   5121   7832  -1777   -241   -684       C  
ATOM    497  CE1 HIS B  64      26.721 -13.198   6.907  1.00 53.54           C  
ANISOU  497  CE1 HIS B  64     7168   5240   7934  -1784    168   -786       C  
ATOM    498  NE2 HIS B  64      26.778 -14.061   5.909  1.00 52.91           N  
ANISOU  498  NE2 HIS B  64     7098   5096   7910  -1666    -78   -730       N  
ATOM    499  N   THR B  65      26.425 -16.339  11.287  1.00 69.06           N  
ANISOU  499  N   THR B  65     8804   7799   9636  -2280    106   -301       N  
ATOM    500  CA  THR B  65      25.265 -17.109  11.717  1.00 70.51           C  
ANISOU  500  CA  THR B  65     8811   7972  10008  -2291    129    -61       C  
ATOM    501  C   THR B  65      23.938 -16.411  11.442  1.00 71.10           C  
ANISOU  501  C   THR B  65     8812   7947  10256  -2235    254    -94       C  
ATOM    502  O   THR B  65      22.883 -17.010  11.680  1.00 73.62           O  
ANISOU  502  O   THR B  65     8951   8216  10805  -2240    275    104       O  
ATOM    503  CB  THR B  65      25.367 -17.434  13.212  1.00 71.02           C  
ANISOU  503  CB  THR B  65     8811   8325   9850  -2343    281    113       C  
ATOM    504  OG1 THR B  65      25.093 -16.257  13.982  1.00 71.83           O  
ANISOU  504  OG1 THR B  65     8958   8618   9717  -2332    524    -44       O  
ATOM    505  CG2 THR B  65      26.760 -17.938  13.553  1.00 69.22           C  
ANISOU  505  CG2 THR B  65     8656   8247   9397  -2379    169    125       C  
ATOM    506  N   HIS B  66      23.958 -15.172  10.952  1.00 68.91           N  
ANISOU  506  N   HIS B  66     8644   7624   9916  -2175    354   -314       N  
ATOM    507  CA  HIS B  66      22.741 -14.426  10.649  1.00 70.18           C  
ANISOU  507  CA  HIS B  66     8734   7693  10238  -2098    486   -337       C  
ATOM    508  C   HIS B  66      22.649 -14.137   9.155  1.00 73.08           C  
ANISOU  508  C   HIS B  66     9146   7862  10758  -1963    337   -432       C  
ATOM    509  O   HIS B  66      22.275 -13.038   8.734  1.00 74.29           O  
ANISOU  509  O   HIS B  66     9337   7959  10932  -1864    482   -530       O  
ATOM    510  CB  HIS B  66      22.657 -13.130  11.456  1.00 65.64           C  
ANISOU  510  CB  HIS B  66     8219   7242   9481  -2106    789   -487       C  
ATOM    511  CG  HIS B  66      21.252 -12.661  11.702  1.00 62.64           C  
ANISOU  511  CG  HIS B  66     7713   6839   9249  -2053    979   -418       C  
ATOM    512  ND1 HIS B  66      20.424 -12.222  10.690  1.00 60.98           N  
ANISOU  512  ND1 HIS B  66     7450   6444   9275  -1939    960   -423       N  
ATOM    513  CD2 HIS B  66      20.529 -12.569  12.843  1.00 62.85           C  
ANISOU  513  CD2 HIS B  66     7644   7024   9210  -2075   1200   -325       C  
ATOM    514  CE1 HIS B  66      19.253 -11.879  11.197  1.00 61.43           C  
ANISOU  514  CE1 HIS B  66     7378   6524   9438  -1913   1156   -340       C  
ATOM    515  NE2 HIS B  66      19.290 -12.080  12.502  1.00 63.22           N  
ANISOU  515  NE2 HIS B  66     7581   6953   9488  -1994   1315   -278       N  
ATOM    516  N   PHE B  67      23.014 -15.126   8.334  1.00 72.60           N  
ANISOU  516  N   PHE B  67     9081   7708  10796  -1929     54   -401       N  
ATOM    517  CA  PHE B  67      22.882 -15.003   6.887  1.00 70.72           C  
ANISOU  517  CA  PHE B  67     8875   7340  10656  -1750   -120   -488       C  
ATOM    518  C   PHE B  67      21.442 -15.138   6.417  1.00 72.62           C  
ANISOU  518  C   PHE B  67     8930   7504  11159  -1661   -202   -446       C  
ATOM    519  O   PHE B  67      21.160 -14.832   5.254  1.00 72.29           O  
ANISOU  519  O   PHE B  67     8900   7412  11156  -1466   -323   -528       O  
ATOM    520  CB  PHE B  67      23.740 -16.055   6.188  1.00 68.23           C  
ANISOU  520  CB  PHE B  67     8611   6970  10345  -1721   -406   -510       C  
ATOM    521  CG  PHE B  67      23.380 -17.466   6.552  1.00 69.68           C  
ANISOU  521  CG  PHE B  67     8625   7098  10752  -1830   -589   -392       C  
ATOM    522  CD1 PHE B  67      23.879 -18.044   7.709  1.00 70.11           C  
ANISOU  522  CD1 PHE B  67     8656   7236  10746  -1996   -507   -247       C  
ATOM    523  CD2 PHE B  67      22.543 -18.215   5.740  1.00 70.23           C  
ANISOU  523  CD2 PHE B  67     8537   7032  11116  -1749   -842   -425       C  
ATOM    524  CE1 PHE B  67      23.550 -19.338   8.052  1.00 70.47           C  
ANISOU  524  CE1 PHE B  67     8524   7199  11054  -2080   -629    -84       C  
ATOM    525  CE2 PHE B  67      22.211 -19.512   6.077  1.00 70.97           C  
ANISOU  525  CE2 PHE B  67     8437   7013  11514  -1860   -989   -319       C  
ATOM    526  CZ  PHE B  67      22.717 -20.074   7.235  1.00 71.60           C  
ANISOU  526  CZ  PHE B  67     8496   7146  11564  -2025   -861   -120       C  
ATOM    527  N   SER B  68      20.535 -15.589   7.282  1.00 74.88           N  
ANISOU  527  N   SER B  68     9029   7797  11624  -1777   -136   -308       N  
ATOM    528  CA  SER B  68      19.142 -15.774   6.931  1.00 77.39           C  
ANISOU  528  CA  SER B  68     9121   8030  12254  -1717   -213   -260       C  
ATOM    529  C   SER B  68      18.259 -14.961   7.864  1.00 76.55           C  
ANISOU  529  C   SER B  68     8932   7991  12163  -1756    113   -159       C  
ATOM    530  O   SER B  68      18.552 -14.864   9.062  1.00 76.54           O  
ANISOU  530  O   SER B  68     8970   8106  12007  -1877    341    -74       O  
ATOM    531  CB  SER B  68      18.740 -17.254   7.003  1.00 82.41           C  
ANISOU  531  CB  SER B  68     9534   8548  13230  -1811   -447   -160       C  
ATOM    532  OG  SER B  68      18.853 -17.761   8.321  1.00 86.01           O  
ANISOU  532  OG  SER B  68     9925   9061  13694  -1981   -263     53       O  
ATOM    533  N   PRO B  69      17.185 -14.356   7.355  1.00 73.48           N  
ANISOU  533  N   PRO B  69     8428   7557  11935  -1631    145   -172       N  
ATOM    534  CA  PRO B  69      16.307 -13.559   8.219  1.00 72.86           C  
ANISOU  534  CA  PRO B  69     8265   7530  11888  -1650    475    -78       C  
ATOM    535  C   PRO B  69      15.543 -14.453   9.182  1.00 74.10           C  
ANISOU  535  C   PRO B  69     8185   7687  12284  -1782    535    140       C  
ATOM    536  O   PRO B  69      14.934 -15.445   8.777  1.00 76.82           O  
ANISOU  536  O   PRO B  69     8301   7904  12982  -1800    300    214       O  
ATOM    537  CB  PRO B  69      15.368 -12.862   7.229  1.00 73.11           C  
ANISOU  537  CB  PRO B  69     8202   7499  12076  -1455    434   -125       C  
ATOM    538  CG  PRO B  69      15.335 -13.771   6.052  1.00 73.26           C  
ANISOU  538  CG  PRO B  69     8134   7445  12256  -1368     15   -201       C  
ATOM    539  CD  PRO B  69      16.711 -14.378   5.961  1.00 72.49           C  
ANISOU  539  CD  PRO B  69     8233   7358  11952  -1438   -126   -277       C  
ATOM    540  N   LEU B  70      15.612 -14.117  10.467  1.00 74.80           N  
ANISOU  540  N   LEU B  70     8315   7918  12187  -1859    854    239       N  
ATOM    541  CA  LEU B  70      14.814 -14.818  11.462  1.00 81.47           C  
ANISOU  541  CA  LEU B  70     8928   8793  13233  -1935   1000    510       C  
ATOM    542  C   LEU B  70      13.345 -14.535  11.184  1.00 87.94           C  
ANISOU  542  C   LEU B  70     9495   9506  14411  -1861   1063    594       C  
ATOM    543  O   LEU B  70      12.900 -13.398  11.355  1.00 88.85           O  
ANISOU  543  O   LEU B  70     9662   9681  14417  -1775   1308    534       O  
ATOM    544  CB  LEU B  70      15.193 -14.382  12.880  1.00 83.06           C  
ANISOU  544  CB  LEU B  70     9245   9242  13071  -1969   1344    574       C  
ATOM    545  CG  LEU B  70      16.630 -14.572  13.383  1.00 82.13           C  
ANISOU  545  CG  LEU B  70     9351   9294  12562  -2034   1313    492       C  
ATOM    546  CD1 LEU B  70      16.633 -14.858  14.881  1.00 83.86           C  
ANISOU  546  CD1 LEU B  70     9528   9777  12557  -2051   1577    702       C  
ATOM    547  CD2 LEU B  70      17.373 -15.671  12.629  1.00 81.22           C  
ANISOU  547  CD2 LEU B  70     9241   9045  12573  -2093    964    504       C  
ATOM    548  N   GLU B  71      12.595 -15.552  10.748  1.00 91.25           N  
ANISOU  548  N   GLU B  71     9625   9752  15294  -1891    843    715       N  
ATOM    549  CA  GLU B  71      11.226 -15.354  10.278  1.00 94.67           C  
ANISOU  549  CA  GLU B  71     9780  10068  16123  -1816    818    756       C  
ATOM    550  C   GLU B  71      10.440 -14.472  11.238  1.00 96.21           C  
ANISOU  550  C   GLU B  71     9925  10375  16255  -1773   1249    908       C  
ATOM    551  O   GLU B  71      10.496 -14.646  12.459  1.00 96.42           O  
ANISOU  551  O   GLU B  71     9949  10526  16161  -1831   1541   1110       O  
ATOM    552  CB  GLU B  71      10.538 -16.711  10.088  1.00 96.49           C  
ANISOU  552  CB  GLU B  71     9643  10091  16926  -1902    587    899       C  
ATOM    553  CG  GLU B  71      10.483 -17.182   8.628  1.00 95.21           C  
ANISOU  553  CG  GLU B  71     9390   9775  17011  -1842    102    639       C  
ATOM    554  CD  GLU B  71      11.857 -17.483   8.037  1.00 91.05           C  
ANISOU  554  CD  GLU B  71     9154   9276  16164  -1839   -143    430       C  
ATOM    555  OE1 GLU B  71      12.839 -17.576   8.803  1.00 89.18           O  
ANISOU  555  OE1 GLU B  71     9132   9136  15617  -1925     26    516       O  
ATOM    556  OE2 GLU B  71      11.960 -17.615   6.797  1.00 89.80           O  
ANISOU  556  OE2 GLU B  71     9005   9067  16048  -1726   -506    177       O  
ATOM    557  N   GLY B  72       9.735 -13.498  10.677  1.00 99.53           N  
ANISOU  557  N   GLY B  72    10313  10774  16728  -1640   1299    812       N  
ATOM    558  CA  GLY B  72       9.213 -12.410  11.475  1.00104.50           C  
ANISOU  558  CA  GLY B  72    10978  11513  17213  -1571   1722    874       C  
ATOM    559  C   GLY B  72      10.232 -11.318  11.700  1.00104.87           C  
ANISOU  559  C   GLY B  72    11391  11688  16768  -1533   1904    655       C  
ATOM    560  O   GLY B  72      10.344 -10.796  12.817  1.00110.88           O  
ANISOU  560  O   GLY B  72    12250  12598  17281  -1543   2250    673       O  
ATOM    561  N   GLU B  73      10.995 -10.966  10.666  1.00 97.35           N  
ANISOU  561  N   GLU B  73    10627  10683  15680  -1476   1682    437       N  
ATOM    562  CA  GLU B  73      11.991  -9.906  10.725  1.00 95.99           C  
ANISOU  562  CA  GLU B  73    10761  10569  15143  -1442   1842    222       C  
ATOM    563  C   GLU B  73      11.829  -9.008   9.508  1.00 99.25           C  
ANISOU  563  C   GLU B  73    11214  10874  15623  -1259   1782    116       C  
ATOM    564  O   GLU B  73      11.574  -9.493   8.403  1.00100.70           O  
ANISOU  564  O   GLU B  73    11294  10993  15975  -1171   1460    131       O  
ATOM    565  CB  GLU B  73      13.414 -10.496  10.753  1.00 93.49           C  
ANISOU  565  CB  GLU B  73    10652  10307  14565  -1553   1656    115       C  
ATOM    566  CG  GLU B  73      14.523  -9.588  11.273  1.00 92.47           C  
ANISOU  566  CG  GLU B  73    10792  10265  14077  -1581   1860    -99       C  
ATOM    567  CD  GLU B  73      15.911 -10.220  11.135  1.00 90.81           C  
ANISOU  567  CD  GLU B  73    10751  10096  13657  -1677   1634   -190       C  
ATOM    568  OE1 GLU B  73      16.242 -10.705  10.031  1.00 89.76           O  
ANISOU  568  OE1 GLU B  73    10633   9858  13613  -1636   1339   -201       O  
ATOM    569  OE2 GLU B  73      16.670 -10.237  12.129  1.00 91.25           O  
ANISOU  569  OE2 GLU B  73    10916  10310  13445  -1774   1746   -259       O  
ATOM    570  N   SER B  74      11.991  -7.705   9.711  1.00 95.22           N  
ANISOU  570  N   SER B  74    10843  10352  14986  -1182   2093      3       N  
ATOM    571  CA  SER B  74      11.955  -6.755   8.612  1.00 66.34           C  
ANISOU  571  CA  SER B  74     7235   6589  11384   -981   2106    -50       C  
ATOM    572  C   SER B  74      13.181  -6.936   7.719  1.00 97.02           C  
ANISOU  572  C   SER B  74    11312  10451  15100   -952   1867   -159       C  
ATOM    573  O   SER B  74      14.216  -7.460   8.140  1.00100.10           O  
ANISOU  573  O   SER B  74    11843  10891  15299  -1107   1784   -249       O  
ATOM    574  CB  SER B  74      11.862  -5.321   9.135  1.00 84.22           C  
ANISOU  574  CB  SER B  74     9581   8795  13625   -917   2542   -140       C  
ATOM    575  OG  SER B  74      12.996  -4.974   9.899  1.00 84.65           O  
ANISOU  575  OG  SER B  74     9848   8877  13438  -1049   2696   -348       O  
ATOM    576  N   TRP B  75      13.041  -6.525   6.456  1.00 77.46           N  
ANISOU  576  N   TRP B  75     9167  12936   7329  -1809   1287   1293       N  
ATOM    577  CA  TRP B  75      14.190  -6.509   5.552  1.00 78.18           C  
ANISOU  577  CA  TRP B  75     9301  12974   7428  -1788   1193   1179       C  
ATOM    578  C   TRP B  75      15.303  -5.591   6.066  1.00 75.99           C  
ANISOU  578  C   TRP B  75     9104  12509   7261  -1637   1404   1009       C  
ATOM    579  O   TRP B  75      16.488  -5.888   5.884  1.00 73.30           O  
ANISOU  579  O   TRP B  75     8889  12102   6862  -1668   1298    843       O  
ATOM    580  CB  TRP B  75      13.756  -6.092   4.141  1.00 80.81           C  
ANISOU  580  CB  TRP B  75     9419  13425   7862  -1719   1181   1373       C  
ATOM    581  CG  TRP B  75      13.241  -4.680   4.022  1.00 84.59           C  
ANISOU  581  CG  TRP B  75     9709  13827   8605  -1506   1484   1519       C  
ATOM    582  CD1 TRP B  75      11.980  -4.236   4.318  1.00 87.41           C  
ANISOU  582  CD1 TRP B  75     9924  14228   9060  -1468   1622   1692       C  
ATOM    583  CD2 TRP B  75      13.979  -3.522   3.574  1.00 84.55           C  
ANISOU  583  CD2 TRP B  75     9630  13665   8831  -1320   1696   1500       C  
ATOM    584  NE1 TRP B  75      11.888  -2.883   4.076  1.00 88.64           N  
ANISOU  584  NE1 TRP B  75     9940  14252   9487  -1282   1900   1754       N  
ATOM    585  CE2 TRP B  75      13.098  -2.418   3.634  1.00 86.76           C  
ANISOU  585  CE2 TRP B  75     9734  13884   9348  -1199   1949   1638       C  
ATOM    586  CE3 TRP B  75      15.295  -3.313   3.140  1.00 82.46           C  
ANISOU  586  CE3 TRP B  75     9415  13303   8612  -1257   1700   1385       C  
ATOM    587  CZ2 TRP B  75      13.488  -1.125   3.280  1.00 86.52           C  
ANISOU  587  CZ2 TRP B  75     9575  13692   9606  -1047   2186   1641       C  
ATOM    588  CZ3 TRP B  75      15.680  -2.024   2.773  1.00 82.44           C  
ANISOU  588  CZ3 TRP B  75     9266  13147   8911  -1088   1946   1425       C  
ATOM    589  CH2 TRP B  75      14.770  -0.950   2.829  1.00 84.38           C  
ANISOU  589  CH2 TRP B  75     9334  13329   9397   -999   2173   1541       C  
ATOM    590  N   GLN B  76      14.942  -4.471   6.702  1.00 78.16           N  
ANISOU  590  N   GLN B  76     9297  12698   7702  -1486   1713   1046       N  
ATOM    591  CA  GLN B  76      15.945  -3.611   7.335  1.00 79.80           C  
ANISOU  591  CA  GLN B  76     9559  12761   8001  -1388   1916    863       C  
ATOM    592  C   GLN B  76      16.786  -4.396   8.338  1.00 78.55           C  
ANISOU  592  C   GLN B  76     9658  12595   7592  -1530   1749    597       C  
ATOM    593  O   GLN B  76      18.011  -4.500   8.198  1.00 80.00           O  
ANISOU  593  O   GLN B  76     9940  12708   7748  -1573   1659    420       O  
ATOM    594  CB  GLN B  76      15.271  -2.443   8.064  1.00 83.14           C  
ANISOU  594  CB  GLN B  76     9876  13111   8601  -1238   2280    910       C  
ATOM    595  CG  GLN B  76      14.856  -1.219   7.281  1.00 85.51           C  
ANISOU  595  CG  GLN B  76     9938  13297   9257  -1088   2544   1066       C  
ATOM    596  CD  GLN B  76      13.356  -1.217   7.084  1.00 88.40           C  
ANISOU  596  CD  GLN B  76    10191  13743   9656  -1095   2584   1272       C  
ATOM    597  OE1 GLN B  76      12.649  -2.006   7.714  1.00 88.99           O  
ANISOU  597  OE1 GLN B  76    10351  13938   9524  -1175   2486   1315       O  
ATOM    598  NE2 GLN B  76      12.853  -0.277   6.298  1.00 91.33           N  
ANISOU  598  NE2 GLN B  76    10349  14070  10284  -1024   2724   1390       N  
ATOM    599  N   ASP B  77      16.134  -4.974   9.357  1.00 74.97           N  
ANISOU  599  N   ASP B  77     9317  12202   6966  -1604   1707    577       N  
ATOM    600  CA  ASP B  77      16.868  -5.682  10.403  1.00 72.73           C  
ANISOU  600  CA  ASP B  77     9286  11882   6467  -1724   1555    331       C  
ATOM    601  C   ASP B  77      17.655  -6.862   9.842  1.00 70.94           C  
ANISOU  601  C   ASP B  77     9185  11606   6161  -1878   1229    258       C  
ATOM    602  O   ASP B  77      18.728  -7.196  10.359  1.00 71.02           O  
ANISOU  602  O   ASP B  77     9385  11504   6097  -1933   1115     37       O  
ATOM    603  CB  ASP B  77      15.906  -6.137  11.501  1.00 75.30           C  
ANISOU  603  CB  ASP B  77     9673  12295   6642  -1747   1580    394       C  
ATOM    604  CG  ASP B  77      15.077  -4.987  12.063  1.00 77.07           C  
ANISOU  604  CG  ASP B  77     9784  12558   6940  -1561   1942    474       C  
ATOM    605  OD1 ASP B  77      15.074  -3.902  11.446  1.00 77.90           O  
ANISOU  605  OD1 ASP B  77     9722  12608   7267  -1427   2160    529       O  
ATOM    606  OD2 ASP B  77      14.437  -5.159  13.124  1.00 77.79           O  
ANISOU  606  OD2 ASP B  77     9949  12724   6886  -1531   2029    493       O  
ATOM    607  N   PHE B  78      17.156  -7.496   8.781  1.00 69.61           N  
ANISOU  607  N   PHE B  78     8920  11511   6019  -1940   1080    429       N  
ATOM    608  CA  PHE B  78      17.929  -8.560   8.151  1.00 69.43           C  
ANISOU  608  CA  PHE B  78     9016  11424   5940  -2059    815    346       C  
ATOM    609  C   PHE B  78      19.239  -8.020   7.590  1.00 64.72           C  
ANISOU  609  C   PHE B  78     8449  10724   5418  -1961    852    221       C  
ATOM    610  O   PHE B  78      20.313  -8.567   7.859  1.00 65.33           O  
ANISOU  610  O   PHE B  78     8706  10662   5455  -2000    721     48       O  
ATOM    611  CB  PHE B  78      17.116  -9.243   7.052  1.00 71.30           C  
ANISOU  611  CB  PHE B  78     9139  11790   6162  -2155    669    525       C  
ATOM    612  CG  PHE B  78      17.953 -10.074   6.128  1.00 71.00           C  
ANISOU  612  CG  PHE B  78     9206  11681   6092  -2213    472    441       C  
ATOM    613  CD1 PHE B  78      18.677 -11.152   6.612  1.00 70.58           C  
ANISOU  613  CD1 PHE B  78     9375  11456   5988  -2308    308    291       C  
ATOM    614  CD2 PHE B  78      18.041  -9.764   4.784  1.00 71.12           C  
ANISOU  614  CD2 PHE B  78     9100  11782   6139  -2132    478    526       C  
ATOM    615  CE1 PHE B  78      19.462 -11.913   5.770  1.00 70.81           C  
ANISOU  615  CE1 PHE B  78     9518  11375   6010  -2300    168    219       C  
ATOM    616  CE2 PHE B  78      18.822 -10.522   3.936  1.00 71.90           C  
ANISOU  616  CE2 PHE B  78     9319  11814   6187  -2138    330    443       C  
ATOM    617  CZ  PHE B  78      19.534 -11.599   4.430  1.00 71.44           C  
ANISOU  617  CZ  PHE B  78     9498  11555   6090  -2210    182    283       C  
ATOM    618  N   LEU B  79      19.169  -6.936   6.812  1.00 60.31           N  
ANISOU  618  N   LEU B  79     7693  10219   5002  -1816   1045    338       N  
ATOM    619  CA  LEU B  79      20.379  -6.353   6.241  1.00 54.96           C  
ANISOU  619  CA  LEU B  79     6992   9470   4420  -1720   1118    269       C  
ATOM    620  C   LEU B  79      21.336  -5.902   7.336  1.00 53.32           C  
ANISOU  620  C   LEU B  79     6916   9141   4202  -1746   1201     24       C  
ATOM    621  O   LEU B  79      22.555  -6.066   7.211  1.00 53.18           O  
ANISOU  621  O   LEU B  79     7002   9034   4171  -1763   1128   -114       O  
ATOM    622  CB  LEU B  79      20.019  -5.187   5.319  1.00 53.60           C  
ANISOU  622  CB  LEU B  79     6539   9349   4476  -1541   1349    486       C  
ATOM    623  CG  LEU B  79      19.269  -5.592   4.048  1.00 52.04           C  
ANISOU  623  CG  LEU B  79     6225   9287   4262  -1518   1238    696       C  
ATOM    624  CD1 LEU B  79      19.061  -4.405   3.118  1.00 51.68           C  
ANISOU  624  CD1 LEU B  79     5915   9245   4475  -1321   1455    907       C  
ATOM    625  CD2 LEU B  79      20.008  -6.712   3.342  1.00 51.10           C  
ANISOU  625  CD2 LEU B  79     6256   9192   3967  -1592    992    610       C  
ATOM    626  N   ARG B  80      20.802  -5.319   8.410  1.00 52.49           N  
ANISOU  626  N   ARG B  80     6814   9038   4092  -1746   1359    -45       N  
ATOM    627  CA  ARG B  80      21.632  -4.922   9.542  1.00 56.63           C  
ANISOU  627  CA  ARG B  80     7501   9459   4558  -1794   1420   -346       C  
ATOM    628  C   ARG B  80      22.439  -6.092  10.084  1.00 58.03           C  
ANISOU  628  C   ARG B  80     7948   9525   4578  -1900   1109   -511       C  
ATOM    629  O   ARG B  80      23.674  -6.101  10.019  1.00 58.17           O  
ANISOU  629  O   ARG B  80     8061   9423   4617  -1918   1027   -672       O  
ATOM    630  CB  ARG B  80      20.745  -4.363  10.652  1.00 61.09           C  
ANISOU  630  CB  ARG B  80     8072  10066   5075  -1758   1607   -402       C  
ATOM    631  CG  ARG B  80      20.817  -2.882  10.829  1.00 66.44           C  
ANISOU  631  CG  ARG B  80     8597  10696   5951  -1658   1968   -516       C  
ATOM    632  CD  ARG B  80      19.460  -2.313  11.188  1.00 72.23           C  
ANISOU  632  CD  ARG B  80     9190  11516   6738  -1527   2201   -351       C  
ATOM    633  NE  ARG B  80      19.551  -0.887  11.473  1.00 79.29           N  
ANISOU  633  NE  ARG B  80     9944  12302   7880  -1412   2572   -516       N  
ATOM    634  CZ  ARG B  80      18.523  -0.048  11.420  1.00 84.74           C  
ANISOU  634  CZ  ARG B  80    10415  13015   8769  -1233   2851   -322       C  
ATOM    635  NH1 ARG B  80      17.315  -0.496  11.098  1.00 86.03           N  
ANISOU  635  NH1 ARG B  80    10487  13318   8884  -1159   2800     56       N  
ATOM    636  NH2 ARG B  80      18.704   1.237  11.692  1.00 87.57           N  
ANISOU  636  NH2 ARG B  80    10657  13170   9445  -1100   3165   -517       N  
ATOM    637  N   ASN B  81      21.746  -7.114  10.585  1.00 59.22           N  
ANISOU  637  N   ASN B  81     8186   9694   4620  -1955    943   -435       N  
ATOM    638  CA  ASN B  81      22.421  -8.194  11.289  1.00 58.68           C  
ANISOU  638  CA  ASN B  81     8321   9483   4490  -2010    697   -541       C  
ATOM    639  C   ASN B  81      23.161  -9.134  10.356  1.00 56.87           C  
ANISOU  639  C   ASN B  81     8132   9148   4330  -2017    504   -492       C  
ATOM    640  O   ASN B  81      24.118  -9.780  10.790  1.00 57.66           O  
ANISOU  640  O   ASN B  81     8372   9086   4449  -2002    348   -588       O  
ATOM    641  CB  ASN B  81      21.424  -8.968  12.152  1.00 61.20           C  
ANISOU  641  CB  ASN B  81     8685   9870   4699  -2062    642   -446       C  
ATOM    642  CG  ASN B  81      20.651  -8.064  13.102  1.00 65.38           C  
ANISOU  642  CG  ASN B  81     9188  10520   5132  -2005    860   -484       C  
ATOM    643  OD1 ASN B  81      19.442  -7.872  12.957  1.00 67.02           O  
ANISOU  643  OD1 ASN B  81     9262  10880   5323  -1989    996   -301       O  
ATOM    644  ND2 ASN B  81      21.356  -7.482  14.065  1.00 67.48           N  
ANISOU  644  ND2 ASN B  81     9582  10711   5345  -1952    898   -726       N  
ATOM    645  N   ASN B  82      22.760  -9.211   9.087  1.00 57.68           N  
ANISOU  645  N   ASN B  82     8108   9339   4469  -2005    521   -339       N  
ATOM    646  CA  ASN B  82      23.550  -9.948   8.107  1.00 58.92           C  
ANISOU  646  CA  ASN B  82     8316   9406   4666  -1965    381   -326       C  
ATOM    647  C   ASN B  82      24.955  -9.368   8.010  1.00 61.22           C  
ANISOU  647  C   ASN B  82     8648   9604   5008  -1887    411   -457       C  
ATOM    648  O   ASN B  82      25.949 -10.104   8.036  1.00 63.39           O  
ANISOU  648  O   ASN B  82     9054   9724   5308  -1846    262   -524       O  
ATOM    649  CB  ASN B  82      22.856  -9.919   6.743  1.00 58.10           C  
ANISOU  649  CB  ASN B  82     8061   9453   4560  -1941    414   -155       C  
ATOM    650  CG  ASN B  82      23.453 -10.906   5.763  1.00 57.01           C  
ANISOU  650  CG  ASN B  82     8016   9235   4411  -1890    261   -155       C  
ATOM    651  OD1 ASN B  82      24.223 -11.789   6.142  1.00 56.21           O  
ANISOU  651  OD1 ASN B  82     8086   8953   4319  -1877    127   -254       O  
ATOM    652  ND2 ASN B  82      23.111 -10.755   4.490  1.00 57.44           N  
ANISOU  652  ND2 ASN B  82     7955   9428   4441  -1830    292    -38       N  
ATOM    653  N   ALA B  83      25.058  -8.039   7.907  1.00 58.88           N  
ANISOU  653  N   ALA B  83     8224   9404   4743  -1865    627   -485       N  
ATOM    654  CA  ALA B  83      26.371  -7.409   7.843  1.00 54.93           C  
ANISOU  654  CA  ALA B  83     7742   8839   4288  -1841    685   -623       C  
ATOM    655  C   ALA B  83      27.109  -7.547   9.167  1.00 52.66           C  
ANISOU  655  C   ALA B  83     7642   8366   4000  -1896    541   -864       C  
ATOM    656  O   ALA B  83      28.305  -7.850   9.184  1.00 54.26           O  
ANISOU  656  O   ALA B  83     7937   8432   4249  -1877    400   -955       O  
ATOM    657  CB  ALA B  83      26.234  -5.937   7.452  1.00 55.39           C  
ANISOU  657  CB  ALA B  83     7532   8958   4556  -1760    992   -561       C  
ATOM    658  N   LYS B  84      26.412  -7.340  10.285  1.00 51.02           N  
ANISOU  658  N   LYS B  84     7478   8158   3750  -1937    567   -946       N  
ATOM    659  CA  LYS B  84      27.057  -7.449  11.590  1.00 52.39           C  
ANISOU  659  CA  LYS B  84     7803   8172   3930  -1941    419  -1143       C  
ATOM    660  C   LYS B  84      27.619  -8.849  11.817  1.00 53.62           C  
ANISOU  660  C   LYS B  84     8068   8204   4100  -1894    170  -1053       C  
ATOM    661  O   LYS B  84      28.699  -9.005  12.401  1.00 53.22           O  
ANISOU  661  O   LYS B  84     8100   8015   4108  -1860     22  -1166       O  
ATOM    662  CB  LYS B  84      26.069  -7.067  12.692  1.00 52.18           C  
ANISOU  662  CB  LYS B  84     7803   8221   3802  -1951    517  -1208       C  
ATOM    663  CG  LYS B  84      25.602  -5.618  12.608  1.00 51.61           C  
ANISOU  663  CG  LYS B  84     7631   8236   3742  -1962    820  -1350       C  
ATOM    664  CD  LYS B  84      24.494  -5.305  13.605  1.00 52.33           C  
ANISOU  664  CD  LYS B  84     7747   8426   3709  -1928    956  -1380       C  
ATOM    665  CE  LYS B  84      25.050  -5.086  15.002  1.00 54.40           C  
ANISOU  665  CE  LYS B  84     8186   8557   3928  -1889    835  -1664       C  
ATOM    666  NZ  LYS B  84      24.070  -4.445  15.926  1.00 56.71           N  
ANISOU  666  NZ  LYS B  84     8510   8951   4085  -1817   1041  -1767       N  
ATOM    667  N   SER B  85      26.901  -9.883  11.362  1.00 55.65           N  
ANISOU  667  N   SER B  85     8316   8508   4322  -1893    130   -863       N  
ATOM    668  CA  SER B  85      27.433 -11.242  11.450  1.00 56.73           C  
ANISOU  668  CA  SER B  85     8550   8524   4482  -1851    -54   -802       C  
ATOM    669  C   SER B  85      28.550 -11.456  10.434  1.00 55.94           C  
ANISOU  669  C   SER B  85     8461   8337   4455  -1778   -113   -803       C  
ATOM    670  O   SER B  85      29.570 -12.081  10.747  1.00 57.51           O  
ANISOU  670  O   SER B  85     8745   8412   4693  -1724   -248   -842       O  
ATOM    671  CB  SER B  85      26.317 -12.275  11.261  1.00 56.00           C  
ANISOU  671  CB  SER B  85     8456   8487   4336  -1911    -78   -647       C  
ATOM    672  OG  SER B  85      25.893 -12.353   9.912  1.00 55.64           O  
ANISOU  672  OG  SER B  85     8334   8503   4303  -1913    -38   -552       O  
ATOM    673  N   PHE B  86      28.368 -10.957   9.209  1.00 51.35           N  
ANISOU  673  N   PHE B  86     7787   7852   3870  -1765     -3   -747       N  
ATOM    674  CA  PHE B  86      29.436 -11.019   8.218  1.00 50.65           C  
ANISOU  674  CA  PHE B  86     7710   7733   3803  -1682    -24   -745       C  
ATOM    675  C   PHE B  86      30.675 -10.270   8.699  1.00 54.50           C  
ANISOU  675  C   PHE B  86     8220   8142   4346  -1705    -47   -894       C  
ATOM    676  O   PHE B  86      31.808 -10.713   8.476  1.00 54.71           O  
ANISOU  676  O   PHE B  86     8317   8076   4394  -1652   -152   -912       O  
ATOM    677  CB  PHE B  86      28.940 -10.453   6.888  1.00 48.49           C  
ANISOU  677  CB  PHE B  86     7302   7641   3480  -1649    134   -634       C  
ATOM    678  CG  PHE B  86      29.980 -10.429   5.810  1.00 49.29           C  
ANISOU  678  CG  PHE B  86     7399   7778   3552  -1535    165   -598       C  
ATOM    679  CD1 PHE B  86      30.633 -11.590   5.432  1.00 50.41           C  
ANISOU  679  CD1 PHE B  86     7680   7805   3669  -1427     22   -596       C  
ATOM    680  CD2 PHE B  86      30.292  -9.246   5.160  1.00 51.52           C  
ANISOU  680  CD2 PHE B  86     7503   8226   3846  -1507    383   -536       C  
ATOM    681  CE1 PHE B  86      31.588 -11.574   4.431  1.00 51.83           C  
ANISOU  681  CE1 PHE B  86     7869   8046   3778  -1295     78   -550       C  
ATOM    682  CE2 PHE B  86      31.246  -9.217   4.156  1.00 53.24           C  
ANISOU  682  CE2 PHE B  86     7607   8415   4206  -1285    437   -407       C  
ATOM    683  CZ  PHE B  86      31.896 -10.384   3.790  1.00 53.59           C  
ANISOU  683  CZ  PHE B  86     7876   8430   4054  -1232    296   -442       C  
ATOM    684  N   ARG B  87      30.477  -9.131   9.364  1.00 56.45           N  
ANISOU  684  N   ARG B  87     8411   8418   4619  -1798     44  -1028       N  
ATOM    685  CA  ARG B  87      31.605  -8.394   9.919  1.00 56.43           C  
ANISOU  685  CA  ARG B  87     8424   8293   4724  -1859    -25  -1237       C  
ATOM    686  C   ARG B  87      32.309  -9.210  10.995  1.00 57.40           C  
ANISOU  686  C   ARG B  87     8661   8250   4896  -1812   -262  -1267       C  
ATOM    687  O   ARG B  87      33.530  -9.405  10.945  1.00 58.62           O  
ANISOU  687  O   ARG B  87     8848   8294   5132  -1810   -404  -1304       O  
ATOM    688  CB  ARG B  87      31.133  -7.052  10.482  1.00 57.10           C  
ANISOU  688  CB  ARG B  87     8357   8326   5011  -1858    123  -1354       C  
ATOM    689  CG  ARG B  87      32.226  -6.253  11.170  1.00 57.68           C  
ANISOU  689  CG  ARG B  87     8354   8141   5421  -1833     12  -1528       C  
ATOM    690  CD  ARG B  87      31.722  -4.901  11.629  1.00 59.99           C  
ANISOU  690  CD  ARG B  87     8506   8337   5948  -1811    170  -1669       C  
ATOM    691  NE  ARG B  87      32.800  -4.072  12.156  1.00 64.14           N  
ANISOU  691  NE  ARG B  87     8936   8575   6858  -1798     39  -1841       N  
ATOM    692  CZ  ARG B  87      33.120  -3.989  13.444  1.00 68.28           C  
ANISOU  692  CZ  ARG B  87     9642   9018   7284  -1904   -162  -2139       C  
ATOM    693  NH1 ARG B  87      34.123  -3.211  13.831  1.00 71.03           N  
ANISOU  693  NH1 ARG B  87     9882   9092   8016  -1909   -313  -2291       N  
ATOM    694  NH2 ARG B  87      32.434  -4.679  14.346  1.00 68.95           N  
ANISOU  694  NH2 ARG B  87    10007   9307   6886  -2008   -223  -2273       N  
ATOM    695  N   ASN B  88      31.548  -9.703  11.976  1.00 57.82           N  
ANISOU  695  N   ASN B  88     8765   8321   4884  -1783   -296  -1237       N  
ATOM    696  CA  ASN B  88      32.149 -10.445  13.081  1.00 59.75           C  
ANISOU  696  CA  ASN B  88     9094   8480   5128  -1737   -484  -1262       C  
ATOM    697  C   ASN B  88      32.885 -11.693  12.601  1.00 57.67           C  
ANISOU  697  C   ASN B  88     8886   8156   4872  -1679   -594  -1141       C  
ATOM    698  O   ASN B  88      33.854 -12.125  13.239  1.00 56.45           O  
ANISOU  698  O   ASN B  88     8779   7924   4747  -1663   -753  -1175       O  
ATOM    699  CB  ASN B  88      31.076 -10.814  14.105  1.00 62.84           C  
ANISOU  699  CB  ASN B  88     9524   8958   5396  -1733   -460  -1231       C  
ATOM    700  CG  ASN B  88      31.666 -11.273  15.421  1.00 68.72           C  
ANISOU  700  CG  ASN B  88    10342   9671   6099  -1698   -627  -1295       C  
ATOM    701  OD1 ASN B  88      32.877 -11.184  15.636  1.00 71.47           O  
ANISOU  701  OD1 ASN B  88    10697   9926   6532  -1684   -773  -1381       O  
ATOM    702  ND2 ASN B  88      30.815 -11.768  16.313  1.00 70.94           N  
ANISOU  702  ND2 ASN B  88    10668  10049   6235  -1700   -612  -1248       N  
ATOM    703  N   ALA B  89      32.450 -12.279  11.480  1.00 55.76           N  
ANISOU  703  N   ALA B  89     8642   7952   4594  -1648   -517  -1012       N  
ATOM    704  CA  ALA B  89      33.163 -13.426  10.924  1.00 53.26           C  
ANISOU  704  CA  ALA B  89     8402   7564   4271  -1582   -606   -937       C  
ATOM    705  C   ALA B  89      34.541 -13.030  10.409  1.00 49.07           C  
ANISOU  705  C   ALA B  89     7891   6970   3785  -1571   -665   -986       C  
ATOM    706  O   ALA B  89      35.518 -13.760  10.613  1.00 47.14           O  
ANISOU  706  O   ALA B  89     7730   6635   3546  -1546   -799   -972       O  
ATOM    707  CB  ALA B  89      32.339 -14.069   9.808  1.00 54.81           C  
ANISOU  707  CB  ALA B  89     8600   7812   4412  -1540   -526   -832       C  
ATOM    708  N   LEU B  90      34.645 -11.877   9.747  1.00 49.36           N  
ANISOU  708  N   LEU B  90     7853   7061   3841  -1618   -565  -1035       N  
ATOM    709  CA  LEU B  90      35.943 -11.429   9.259  1.00 50.76           C  
ANISOU  709  CA  LEU B  90     7997   7168   4121  -1614   -611  -1046       C  
ATOM    710  C   LEU B  90      36.803 -10.845  10.367  1.00 53.03           C  
ANISOU  710  C   LEU B  90     8210   7303   4637  -1679   -777  -1155       C  
ATOM    711  O   LEU B  90      38.023 -10.733  10.199  1.00 53.43           O  
ANISOU  711  O   LEU B  90     8117   7208   4974  -1568   -845  -1059       O  
ATOM    712  CB  LEU B  90      35.771 -10.400   8.145  1.00 47.85           C  
ANISOU  712  CB  LEU B  90     7341   6838   4004  -1451   -363   -911       C  
ATOM    713  CG  LEU B  90      34.780 -10.819   7.063  1.00 44.78           C  
ANISOU  713  CG  LEU B  90     7006   6649   3360  -1403   -210   -815       C  
ATOM    714  CD1 LEU B  90      34.285  -9.630   6.253  1.00 44.27           C  
ANISOU  714  CD1 LEU B  90     6643   6674   3504  -1294     37   -686       C  
ATOM    715  CD2 LEU B  90      35.436 -11.849   6.187  1.00 45.61           C  
ANISOU  715  CD2 LEU B  90     7224   6748   3358  -1245   -236   -715       C  
ATOM    716  N   LEU B  91      36.196 -10.471  11.485  1.00 54.44           N  
ANISOU  716  N   LEU B  91     8431   7505   4748  -1794   -826  -1313       N  
ATOM    717  CA  LEU B  91      36.927 -10.038  12.661  1.00 58.56           C  
ANISOU  717  CA  LEU B  91     8922   7911   5417  -1850  -1019  -1450       C  
ATOM    718  C   LEU B  91      37.307 -11.202  13.565  1.00 59.99           C  
ANISOU  718  C   LEU B  91     9190   8094   5508  -1776  -1171  -1380       C  
ATOM    719  O   LEU B  91      37.966 -10.985  14.587  1.00 62.37           O  
ANISOU  719  O   LEU B  91     9468   8344   5885  -1807  -1348  -1478       O  
ATOM    720  CB  LEU B  91      36.091  -9.025  13.449  1.00 62.32           C  
ANISOU  720  CB  LEU B  91     9345   8406   5927  -1875   -940  -1619       C  
ATOM    721  CG  LEU B  91      36.236  -7.545  13.088  1.00 65.37           C  
ANISOU  721  CG  LEU B  91     9560   8673   6603  -1958   -859  -1766       C  
ATOM    722  CD1 LEU B  91      35.868  -7.284  11.633  1.00 64.40           C  
ANISOU  722  CD1 LEU B  91     9234   8584   6652  -1801   -584  -1527       C  
ATOM    723  CD2 LEU B  91      35.387  -6.688  14.016  1.00 67.19           C  
ANISOU  723  CD2 LEU B  91     9825   8918   6787  -2001   -800  -1994       C  
ATOM    724  N   SER B  92      36.905 -12.428  13.211  1.00 59.28           N  
ANISOU  724  N   SER B  92     9187   8062   5276  -1695  -1108  -1225       N  
ATOM    725  CA  SER B  92      37.146 -13.577  14.078  1.00 59.14           C  
ANISOU  725  CA  SER B  92     9244   8048   5179  -1667  -1222  -1159       C  
ATOM    726  C   SER B  92      38.630 -13.874  14.231  1.00 59.21           C  
ANISOU  726  C   SER B  92     9288   7957   5251  -1706  -1436  -1135       C  
ATOM    727  O   SER B  92      39.067 -14.313  15.301  1.00 58.30           O  
ANISOU  727  O   SER B  92     9194   7855   5103  -1727  -1581  -1134       O  
ATOM    728  CB  SER B  92      36.427 -14.806  13.531  1.00 56.99           C  
ANISOU  728  CB  SER B  92     9050   7803   4802  -1613  -1125  -1017       C  
ATOM    729  OG  SER B  92      36.998 -15.201  12.298  1.00 56.82           O  
ANISOU  729  OG  SER B  92     9092   7717   4780  -1571  -1113   -952       O  
ATOM    730  N   HIS B  93      39.414 -13.646  13.181  1.00 59.89           N  
ANISOU  730  N   HIS B  93     9389   7954   5410  -1726  -1477  -1094       N  
ATOM    731  CA  HIS B  93      40.836 -13.948  13.202  1.00 62.77           C  
ANISOU  731  CA  HIS B  93     9798   8200   5853  -1771  -1728  -1017       C  
ATOM    732  C   HIS B  93      41.596 -12.815  12.529  1.00 61.61           C  
ANISOU  732  C   HIS B  93     9332   7933   6143  -1650  -1650   -943       C  
ATOM    733  O   HIS B  93      41.022 -11.989  11.813  1.00 61.57           O  
ANISOU  733  O   HIS B  93     9195   7949   6250  -1592  -1438   -962       O  
ATOM    734  CB  HIS B  93      41.141 -15.286  12.518  1.00 64.99           C  
ANISOU  734  CB  HIS B  93    10240   8437   6017  -1651  -1708   -847       C  
ATOM    735  CG  HIS B  93      40.672 -16.477  13.292  1.00 67.96           C  
ANISOU  735  CG  HIS B  93    10726   8855   6241  -1649  -1708   -809       C  
ATOM    736  ND1 HIS B  93      39.393 -16.979  13.184  1.00 68.03           N  
ANISOU  736  ND1 HIS B  93    10744   8939   6163  -1605  -1509   -814       N  
ATOM    737  CD2 HIS B  93      41.308 -17.260  14.196  1.00 70.21           C  
ANISOU  737  CD2 HIS B  93    11073   9107   6494  -1687  -1892   -729       C  
ATOM    738  CE1 HIS B  93      39.263 -18.024  13.982  1.00 69.36           C  
ANISOU  738  CE1 HIS B  93    10991   9105   6259  -1633  -1572   -745       C  
ATOM    739  NE2 HIS B  93      40.410 -18.215  14.608  1.00 70.51           N  
ANISOU  739  NE2 HIS B  93    11177   9195   6417  -1677  -1787   -693       N  
ATOM    740  N   ARG B  94      42.907 -12.799  12.756  1.00 61.18           N  
ANISOU  740  N   ARG B  94     9113   7755   6378  -1594  -1812   -811       N  
ATOM    741  CA  ARG B  94      43.749 -11.729  12.243  1.00 62.18           C  
ANISOU  741  CA  ARG B  94     8879   7747   7000  -1484  -1762   -689       C  
ATOM    742  C   ARG B  94      43.786 -11.764  10.720  1.00 60.32           C  
ANISOU  742  C   ARG B  94     8509   7513   6897  -1218  -1455   -466       C  
ATOM    743  O   ARG B  94      43.885 -12.831  10.109  1.00 58.57           O  
ANISOU  743  O   ARG B  94     8433   7327   6492  -1066  -1368   -342       O  
ATOM    744  CB  ARG B  94      45.159 -11.857  12.826  1.00 65.57           C  
ANISOU  744  CB  ARG B  94     9152   8060   7702  -1491  -2025   -548       C  
ATOM    745  CG  ARG B  94      46.269 -11.256  11.980  1.00 68.17           C  
ANISOU  745  CG  ARG B  94     9093   8248   8562  -1297  -1939   -262       C  
ATOM    746  CD  ARG B  94      47.588 -11.249  12.735  1.00 71.77           C  
ANISOU  746  CD  ARG B  94     9363   8595   9310  -1361  -2249   -133       C  
ATOM    747  NE  ARG B  94      48.656 -10.624  11.959  1.00 75.55           N  
ANISOU  747  NE  ARG B  94     9424   8937  10344  -1186  -2170    184       N  
ATOM    748  CZ  ARG B  94      49.905 -10.472  12.392  1.00 79.28           C  
ANISOU  748  CZ  ARG B  94     9633   9299  11190  -1217  -2414    378       C  
ATOM    749  NH1 ARG B  94      50.809  -9.886  11.617  1.00 82.14           N  
ANISOU  749  NH1 ARG B  94     9585   9545  12081  -1048  -2310    711       N  
ATOM    750  NH2 ARG B  94      50.252 -10.899  13.601  1.00 79.12           N  
ANISOU  750  NH2 ARG B  94     9737   9304  11020  -1416  -2767    270       N  
ATOM    751  N   ASP B  95      43.689 -10.580  10.109  1.00 62.27           N  
ANISOU  751  N   ASP B  95     8482   7720   7458  -1153  -1288   -419       N  
ATOM    752  CA  ASP B  95      43.618 -10.440   8.653  1.00 63.37           C  
ANISOU  752  CA  ASP B  95     8466   7914   7699   -893   -976   -198       C  
ATOM    753  C   ASP B  95      42.480 -11.272   8.065  1.00 61.68           C  
ANISOU  753  C   ASP B  95     8551   7877   7006   -858   -819   -281       C  
ATOM    754  O   ASP B  95      42.579 -11.784   6.948  1.00 60.45           O  
ANISOU  754  O   ASP B  95     8406   7794   6769   -625   -631   -119       O  
ATOM    755  CB  ASP B  95      44.951 -10.807   7.996  1.00 65.92           C  
ANISOU  755  CB  ASP B  95     8588   8164   8295   -640   -933    126       C  
ATOM    756  CG  ASP B  95      46.080  -9.883   8.412  1.00 69.68           C  
ANISOU  756  CG  ASP B  95     8693   8461   9321   -674  -1080    271       C  
ATOM    757  OD1 ASP B  95      45.807  -8.692   8.682  1.00 71.18           O  
ANISOU  757  OD1 ASP B  95     8700   8570   9776   -806  -1101    173       O  
ATOM    758  OD2 ASP B  95      47.239 -10.346   8.470  1.00 71.12           O  
ANISOU  758  OD2 ASP B  95     8759   8568   9694   -569  -1181    488       O  
ATOM    759  N   GLY B  96      41.386 -11.405   8.823  1.00 62.02           N  
ANISOU  759  N   GLY B  96     8837   8001   6727  -1088   -901   -534       N  
ATOM    760  CA  GLY B  96      40.271 -12.232   8.384  1.00 62.59           C  
ANISOU  760  CA  GLY B  96     9185   8230   6368  -1105   -803   -606       C  
ATOM    761  C   GLY B  96      39.640 -11.780   7.082  1.00 60.41           C  
ANISOU  761  C   GLY B  96     8785   8081   6088   -948   -526   -503       C  
ATOM    762  O   GLY B  96      39.125 -12.602   6.318  1.00 59.65           O  
ANISOU  762  O   GLY B  96     8873   8098   5694   -871   -443   -489       O  
ATOM    763  N   ALA B  97      39.665 -10.475   6.808  1.00 58.85           N  
ANISOU  763  N   ALA B  97     8273   7863   6223   -900   -393   -427       N  
ATOM    764  CA  ALA B  97      39.093  -9.974   5.564  1.00 59.79           C  
ANISOU  764  CA  ALA B  97     8232   8131   6355   -737   -123   -279       C  
ATOM    765  C   ALA B  97      39.929 -10.394   4.363  1.00 60.83           C  
ANISOU  765  C   ALA B  97     8268   8305   6541   -428     18    -30       C  
ATOM    766  O   ALA B  97      39.384 -10.698   3.296  1.00 59.20           O  
ANISOU  766  O   ALA B  97     8115   8286   6092   -284    186     42       O  
ATOM    767  CB  ALA B  97      38.966  -8.455   5.618  1.00 62.22           C  
ANISOU  767  CB  ALA B  97     8204   8374   7064   -754    -10   -228       C  
ATOM    768  N   LYS B  98      41.254 -10.409   4.517  1.00 65.07           N  
ANISOU  768  N   LYS B  98     8656   8685   7385   -313    -48    113       N  
ATOM    769  CA  LYS B  98      42.128 -10.775   3.406  1.00 67.93           C  
ANISOU  769  CA  LYS B  98     8903   9093   7815     22    119    381       C  
ATOM    770  C   LYS B  98      41.973 -12.242   3.021  1.00 69.60           C  
ANISOU  770  C   LYS B  98     9493   9378   7573    115    100    286       C  
ATOM    771  O   LYS B  98      41.927 -12.572   1.830  1.00 69.41           O  
ANISOU  771  O   LYS B  98     9495   9507   7370    375    297    396       O  
ATOM    772  CB  LYS B  98      43.581 -10.472   3.756  1.00 68.12           C  
ANISOU  772  CB  LYS B  98     8657   8925   8301    109     39    584       C  
ATOM    773  CG  LYS B  98      43.897  -9.000   3.889  1.00 68.21           C  
ANISOU  773  CG  LYS B  98     8246   8827   8845     65     74    728       C  
ATOM    774  CD  LYS B  98      45.371  -8.808   4.182  1.00 70.84           C  
ANISOU  774  CD  LYS B  98     8300   8972   9643    141    -34    958       C  
ATOM    775  CE  LYS B  98      45.696  -7.362   4.461  1.00 71.53           C  
ANISOU  775  CE  LYS B  98     7979   8888  10310     40    -65   1065       C  
ATOM    776  NZ  LYS B  98      47.157  -7.168   4.656  1.00 73.50           N  
ANISOU  776  NZ  LYS B  98     7911   8960  11056    109   -183   1340       N  
ATOM    777  N   VAL B  99      41.929 -13.143   4.005  1.00 70.47           N  
ANISOU  777  N   VAL B  99     9899   9378   7498    -81   -139     88       N  
ATOM    778  CA  VAL B  99      41.788 -14.557   3.677  1.00 70.87           C  
ANISOU  778  CA  VAL B  99    10313   9441   7175     -6   -170     -6       C  
ATOM    779  C   VAL B  99      40.427 -14.820   3.042  1.00 69.24           C  
ANISOU  779  C   VAL B  99    10315   9418   6576    -74    -98   -157       C  
ATOM    780  O   VAL B  99      40.311 -15.620   2.107  1.00 71.22           O  
ANISOU  780  O   VAL B  99    10759   9740   6563    108    -14   -176       O  
ATOM    781  CB  VAL B  99      42.035 -15.435   4.921  1.00 71.44           C  
ANISOU  781  CB  VAL B  99    10619   9346   7178   -210   -442   -137       C  
ATOM    782  CG1 VAL B  99      43.299 -14.989   5.643  1.00 71.77           C  
ANISOU  782  CG1 VAL B  99    10408   9239   7624   -194   -554     18       C  
ATOM    783  CG2 VAL B  99      40.854 -15.401   5.875  1.00 70.96           C  
ANISOU  783  CG2 VAL B  99    10732   9329   6900   -563   -600   -367       C  
ATOM    784  N   HIS B 100      39.381 -14.138   3.525  1.00 65.37           N  
ANISOU  784  N   HIS B 100     9783   9008   6045   -327   -132   -267       N  
ATOM    785  CA  HIS B 100      38.077 -14.211   2.870  1.00 63.75           C  
ANISOU  785  CA  HIS B 100     9694   9007   5523   -393    -56   -350       C  
ATOM    786  C   HIS B 100      38.123 -13.594   1.481  1.00 62.78           C  
ANISOU  786  C   HIS B 100     9346   9073   5435   -112    202   -158       C  
ATOM    787  O   HIS B 100      37.440 -14.060   0.562  1.00 61.67           O  
ANISOU  787  O   HIS B 100     9353   9111   4966    -44    263   -196       O  
ATOM    788  CB  HIS B 100      37.021 -13.517   3.722  1.00 63.80           C  
ANISOU  788  CB  HIS B 100     9653   9062   5526   -690   -114   -459       C  
ATOM    789  CG  HIS B 100      35.662 -13.487   3.097  1.00 65.51           C  
ANISOU  789  CG  HIS B 100     9926   9501   5465   -771    -36   -493       C  
ATOM    790  ND1 HIS B 100      35.306 -12.564   2.137  1.00 66.63           N  
ANISOU  790  ND1 HIS B 100     9807   9827   5682   -631    180   -337       N  
ATOM    791  CD2 HIS B 100      34.567 -14.257   3.301  1.00 66.01           C  
ANISOU  791  CD2 HIS B 100    10140   9579   5363   -902   -152   -602       C  
ATOM    792  CE1 HIS B 100      34.054 -12.771   1.771  1.00 65.83           C  
ANISOU  792  CE1 HIS B 100     9806   9918   5289   -756    182   -385       C  
ATOM    793  NE2 HIS B 100      33.582 -13.792   2.464  1.00 66.14           N  
ANISOU  793  NE2 HIS B 100    10016   9778   5336   -853    -29   -524       N  
ATOM    794  N   LEU B 101      38.901 -12.532   1.316  1.00 68.23           N  
ANISOU  794  N   LEU B 101     8176   6911  10837   -646    -63     74       N  
ATOM    795  CA  LEU B 101      39.090 -11.948   0.002  1.00 69.04           C  
ANISOU  795  CA  LEU B 101     8343   7041  10849   -718    151   -162       C  
ATOM    796  C   LEU B 101      39.814 -12.946  -0.892  1.00 72.61           C  
ANISOU  796  C   LEU B 101     8704   7326  11558   -699    201   -421       C  
ATOM    797  O   LEU B 101      40.614 -13.763  -0.427  1.00 76.32           O  
ANISOU  797  O   LEU B 101     9002   7655  12343   -594     92   -473       O  
ATOM    798  CB  LEU B 101      39.888 -10.647   0.105  1.00 69.74           C  
ANISOU  798  CB  LEU B 101     8403   7270  10824   -740    281   -263       C  
ATOM    799  CG  LEU B 101      40.211  -9.881  -1.181  1.00 70.44           C  
ANISOU  799  CG  LEU B 101     8563   7413  10788   -856    505   -469       C  
ATOM    800  CD1 LEU B 101      38.987  -9.129  -1.683  1.00 69.45           C  
ANISOU  800  CD1 LEU B 101     8628   7360  10401   -961    536   -324       C  
ATOM    801  CD2 LEU B 101      41.387  -8.933  -0.974  1.00 68.99           C  
ANISOU  801  CD2 LEU B 101     8280   7312  10622   -863    612   -604       C  
ATOM    802  N   GLY B 102      39.487 -12.915  -2.179  1.00 72.57           N  
ANISOU  802  N   GLY B 102     8809   7332  11434   -812    354   -587       N  
ATOM    803  CA  GLY B 102      40.195 -13.768  -3.110  1.00 75.48           C  
ANISOU  803  CA  GLY B 102     9090   7573  12016   -823    461   -912       C  
ATOM    804  C   GLY B 102      39.848 -15.236  -3.052  1.00 77.07           C  
ANISOU  804  C   GLY B 102     9232   7542  12511   -755    308   -915       C  
ATOM    805  O   GLY B 102      40.613 -16.057  -3.562  1.00 80.24           O  
ANISOU  805  O   GLY B 102     9491   7785  13213   -718    373  -1213       O  
ATOM    806  N   THR B 103      38.723 -15.599  -2.443  1.00 72.84           N  
ANISOU  806  N   THR B 103     8781   6966  11928   -743    117   -608       N  
ATOM    807  CA  THR B 103      38.249 -16.978  -2.418  1.00 72.05           C  
ANISOU  807  CA  THR B 103     8645   6629  12100   -709    -42   -573       C  
ATOM    808  C   THR B 103      37.022 -17.070  -3.309  1.00 70.79           C  
ANISOU  808  C   THR B 103     8671   6509  11715   -852     -8   -564       C  
ATOM    809  O   THR B 103      36.035 -16.365  -3.078  1.00 70.13           O  
ANISOU  809  O   THR B 103     8717   6580  11348   -916    -41   -316       O  
ATOM    810  CB  THR B 103      37.897 -17.436  -1.002  1.00 72.06           C  
ANISOU  810  CB  THR B 103     8592   6553  12232   -622   -305   -201       C  
ATOM    811  OG1 THR B 103      36.850 -16.610  -0.477  1.00 70.94           O  
ANISOU  811  OG1 THR B 103     8593   6622  11739   -693   -322     84       O  
ATOM    812  CG2 THR B 103      39.096 -17.364  -0.089  1.00 72.64           C  
ANISOU  812  CG2 THR B 103     8486   6597  12516   -500   -395   -177       C  
ATOM    813  N   ARG B 104      37.090 -17.915  -4.328  1.00 71.71           N  
ANISOU  813  N   ARG B 104     8785   6488  11974   -910     58   -855       N  
ATOM    814  CA  ARG B 104      35.910 -18.187  -5.129  1.00 71.91           C  
ANISOU  814  CA  ARG B 104     8975   6529  11820  -1057     37   -842       C  
ATOM    815  C   ARG B 104      34.804 -18.735  -4.213  1.00 69.47           C  
ANISOU  815  C   ARG B 104     8676   6118  11600  -1021   -205   -468       C  
ATOM    816  O   ARG B 104      35.090 -19.575  -3.357  1.00 69.30           O  
ANISOU  816  O   ARG B 104     8523   5895  11914   -905   -359   -356       O  
ATOM    817  CB  ARG B 104      36.227 -19.188  -6.239  1.00 78.38           C  
ANISOU  817  CB  ARG B 104     9766   7188  12825  -1126    131  -1253       C  
ATOM    818  CG  ARG B 104      35.096 -20.164  -6.546  1.00 83.70           C  
ANISOU  818  CG  ARG B 104    10514   7710  13578  -1204    -20  -1200       C  
ATOM    819  CD  ARG B 104      35.387 -21.007  -7.781  1.00 90.60           C  
ANISOU  819  CD  ARG B 104    11384   8469  14570  -1312    110  -1676       C  
ATOM    820  NE  ARG B 104      36.061 -22.261  -7.448  1.00 96.59           N  
ANISOU  820  NE  ARG B 104    11925   8871  15902  -1163     44  -1870       N  
ATOM    821  CZ  ARG B 104      36.919 -22.886  -8.251  1.00101.92           C  
ANISOU  821  CZ  ARG B 104    12484   9414  16827  -1174    223  -2380       C  
ATOM    822  NH1 ARG B 104      37.213 -22.374  -9.439  1.00104.14           N  
ANISOU  822  NH1 ARG B 104    12868   9935  16765  -1360    500  -2746       N  
ATOM    823  NH2 ARG B 104      37.485 -24.022  -7.867  1.00104.30           N  
ANISOU  823  NH2 ARG B 104    12555   9339  17733  -1012    125  -2527       N  
ATOM    824  N   PRO B 105      33.575 -18.259  -4.355  1.00 69.14           N  
ANISOU  824  N   PRO B 105     8775   6214  11283  -1128   -248   -259       N  
ATOM    825  CA  PRO B 105      32.511 -18.752  -3.465  1.00 70.74           C  
ANISOU  825  CA  PRO B 105     8965   6346  11567  -1116   -442     84       C  
ATOM    826  C   PRO B 105      32.033 -20.143  -3.856  1.00 73.31           C  
ANISOU  826  C   PRO B 105     9274   6418  12162  -1164   -565     17       C  
ATOM    827  O   PRO B 105      32.169 -20.590  -4.997  1.00 73.76           O  
ANISOU  827  O   PRO B 105     9372   6399  12253  -1244   -494   -301       O  
ATOM    828  CB  PRO B 105      31.396 -17.716  -3.650  1.00 68.66           C  
ANISOU  828  CB  PRO B 105     8819   6304  10965  -1216   -422    264       C  
ATOM    829  CG  PRO B 105      31.641 -17.131  -4.996  1.00 68.10           C  
ANISOU  829  CG  PRO B 105     8861   6340  10672  -1327   -285      6       C  
ATOM    830  CD  PRO B 105      33.127 -17.142  -5.196  1.00 68.30           C  
ANISOU  830  CD  PRO B 105     8819   6337  10793  -1262   -136   -282       C  
ATOM    831  N   THR B 106      31.452 -20.824  -2.868  1.00 75.53           N  
ANISOU  831  N   THR B 106     9497   6576  12626  -1137   -746    321       N  
ATOM    832  CA  THR B 106      30.883 -22.155  -3.019  1.00 80.71           C  
ANISOU  832  CA  THR B 106    10126   6962  13579  -1189   -900    338       C  
ATOM    833  C   THR B 106      29.476 -22.080  -3.617  1.00 86.87           C  
ANISOU  833  C   THR B 106    11013   7830  14164  -1350   -930    414       C  
ATOM    834  O   THR B 106      28.901 -21.004  -3.784  1.00 87.45           O  
ANISOU  834  O   THR B 106    11164   8158  13904  -1405   -859    502       O  
ATOM    835  CB  THR B 106      30.883 -22.873  -1.671  1.00 79.87           C  
ANISOU  835  CB  THR B 106     9916   6696  13736  -1126  -1095    682       C  
ATOM    836  OG1 THR B 106      29.689 -22.542  -0.954  1.00 78.45           O  
ANISOU  836  OG1 THR B 106     9781   6683  13344  -1219  -1150   1045       O  
ATOM    837  CG2 THR B 106      32.089 -22.450  -0.847  1.00 78.26           C  
ANISOU  837  CG2 THR B 106     9623   6539  13574   -986  -1086    723       C  
ATOM    838  N   GLU B 107      28.896 -23.248  -3.920  1.00 92.46           N  
ANISOU  838  N   GLU B 107    11707   8300  15124  -1427  -1061    388       N  
ATOM    839  CA  GLU B 107      27.574 -23.276  -4.544  1.00 94.57           C  
ANISOU  839  CA  GLU B 107    12055   8631  15246  -1592  -1118    441       C  
ATOM    840  C   GLU B 107      26.474 -22.933  -3.547  1.00 92.84           C  
ANISOU  840  C   GLU B 107    11803   8540  14933  -1627  -1198    868       C  
ATOM    841  O   GLU B 107      25.491 -22.276  -3.908  1.00 92.61           O  
ANISOU  841  O   GLU B 107    11819   8693  14678  -1722  -1192    947       O  
ATOM    842  CB  GLU B 107      27.311 -24.643  -5.179  1.00 99.22           C  
ANISOU  842  CB  GLU B 107    12629   8916  16152  -1679  -1231    251       C  
ATOM    843  CG  GLU B 107      26.511 -24.574  -6.480  1.00101.13           C  
ANISOU  843  CG  GLU B 107    12990   9249  16185  -1866  -1230     42       C  
ATOM    844  CD  GLU B 107      26.077 -25.942  -6.986  1.00106.29           C  
ANISOU  844  CD  GLU B 107    13623   9602  17161  -1975  -1362   -126       C  
ATOM    845  OE1 GLU B 107      26.044 -26.899  -6.183  1.00108.70           O  
ANISOU  845  OE1 GLU B 107    13819   9624  17859  -1921  -1492     44       O  
ATOM    846  OE2 GLU B 107      25.770 -26.061  -8.193  1.00108.80           O  
ANISOU  846  OE2 GLU B 107    14041   9963  17335  -2134  -1348   -423       O  
ATOM    847  N   LYS B 108      26.604 -23.383  -2.296  1.00 90.10           N  
ANISOU  847  N   LYS B 108    11365   8102  14765  -1569  -1280   1146       N  
ATOM    848  CA  LYS B 108      25.613 -23.023  -1.284  1.00 86.16           C  
ANISOU  848  CA  LYS B 108    10827   7771  14140  -1630  -1305   1520       C  
ATOM    849  C   LYS B 108      25.564 -21.514  -1.079  1.00 79.01           C  
ANISOU  849  C   LYS B 108     9943   7193  12885  -1584  -1148   1547       C  
ATOM    850  O   LYS B 108      24.499 -20.954  -0.793  1.00 79.80           O  
ANISOU  850  O   LYS B 108    10011   7463  12845  -1654  -1121   1719       O  
ATOM    851  CB  LYS B 108      25.898 -23.737   0.036  1.00 89.29           C  
ANISOU  851  CB  LYS B 108    11147   8050  14728  -1613  -1417   1820       C  
ATOM    852  CG  LYS B 108      24.717 -23.702   1.014  1.00 90.49           C  
ANISOU  852  CG  LYS B 108    11252   8348  14782  -1746  -1439   2193       C  
ATOM    853  CD  LYS B 108      23.505 -24.440   0.445  1.00 90.74           C  
ANISOU  853  CD  LYS B 108    11262   8318  14898  -1859  -1506   2186       C  
ATOM    854  CE  LYS B 108      22.299 -24.417   1.387  1.00 88.90           C  
ANISOU  854  CE  LYS B 108    10950   8294  14533  -1972  -1479   2486       C  
ATOM    855  NZ  LYS B 108      21.609 -23.098   1.443  1.00 84.67           N  
ANISOU  855  NZ  LYS B 108    10381   8027  13762  -2011  -1328   2519       N  
ATOM    856  N   GLN B 109      26.710 -20.841  -1.195  1.00 72.95           N  
ANISOU  856  N   GLN B 109     9206   6498  12013  -1466  -1041   1369       N  
ATOM    857  CA  GLN B 109      26.710 -19.385  -1.109  1.00 67.54           C  
ANISOU  857  CA  GLN B 109     8545   6084  11034  -1428   -898   1365       C  
ATOM    858  C   GLN B 109      25.864 -18.775  -2.218  1.00 65.51           C  
ANISOU  858  C   GLN B 109     8350   5915  10624  -1515   -880   1274       C  
ATOM    859  O   GLN B 109      25.151 -17.792  -1.991  1.00 65.90           O  
ANISOU  859  O   GLN B 109     8373   6141  10526  -1526   -834   1395       O  
ATOM    860  CB  GLN B 109      28.139 -18.857  -1.159  1.00 64.80           C  
ANISOU  860  CB  GLN B 109     8216   5771  10634  -1309   -796   1171       C  
ATOM    861  CG  GLN B 109      28.776 -18.720   0.207  1.00 63.91           C  
ANISOU  861  CG  GLN B 109     8033   5719  10531  -1227   -802   1341       C  
ATOM    862  CD  GLN B 109      30.282 -18.650   0.132  1.00 64.15           C  
ANISOU  862  CD  GLN B 109     8041   5692  10640  -1112   -762   1140       C  
ATOM    863  OE1 GLN B 109      30.885 -19.143  -0.817  1.00 65.72           O  
ANISOU  863  OE1 GLN B 109     8247   5734  10988  -1092   -746    878       O  
ATOM    864  NE2 GLN B 109      30.899 -18.029   1.129  1.00 63.06           N  
ANISOU  864  NE2 GLN B 109     7861   5692  10407  -1048   -736   1236       N  
ATOM    865  N   TYR B 110      25.930 -19.341  -3.426  1.00 65.46           N  
ANISOU  865  N   TYR B 110     8421   5787  10663  -1587   -927   1054       N  
ATOM    866  CA  TYR B 110      25.007 -18.930  -4.481  1.00 68.60           C  
ANISOU  866  CA  TYR B 110     8886   6264  10914  -1714   -976   1016       C  
ATOM    867  C   TYR B 110      23.564 -19.211  -4.071  1.00 68.64           C  
ANISOU  867  C   TYR B 110     8801   6265  11016  -1795  -1094   1267       C  
ATOM    868  O   TYR B 110      22.699 -18.330  -4.150  1.00 65.35           O  
ANISOU  868  O   TYR B 110     8347   5989  10492  -1827  -1108   1390       O  
ATOM    869  CB  TYR B 110      25.333 -19.641  -5.798  1.00 74.97           C  
ANISOU  869  CB  TYR B 110     9799   6958  11727  -1819  -1007    713       C  
ATOM    870  CG  TYR B 110      26.584 -19.161  -6.510  1.00 80.05           C  
ANISOU  870  CG  TYR B 110    10535   7670  12212  -1798   -855    423       C  
ATOM    871  CD1 TYR B 110      27.816 -19.157  -5.871  1.00 82.48           C  
ANISOU  871  CD1 TYR B 110    10783   7935  12621  -1649   -738    340       C  
ATOM    872  CD2 TYR B 110      26.534 -18.719  -7.830  1.00 82.82           C  
ANISOU  872  CD2 TYR B 110    11027   8139  12303  -1952   -836    241       C  
ATOM    873  CE1 TYR B 110      28.968 -18.730  -6.518  1.00 82.83           C  
ANISOU  873  CE1 TYR B 110    10880   8045  12545  -1642   -577     60       C  
ATOM    874  CE2 TYR B 110      27.681 -18.285  -8.489  1.00 84.29           C  
ANISOU  874  CE2 TYR B 110    11294   8412  12319  -1971   -666    -26       C  
ATOM    875  CZ  TYR B 110      28.896 -18.294  -7.826  1.00 83.73           C  
ANISOU  875  CZ  TYR B 110    11137   8289  12387  -1809   -523   -127       C  
ATOM    876  OH  TYR B 110      30.038 -17.869  -8.466  1.00 84.70           O  
ANISOU  876  OH  TYR B 110    11311   8504  12369  -1838   -335   -405       O  
ATOM    877  N   GLU B 111      23.289 -20.451  -3.647  1.00 72.19           N  
ANISOU  877  N   GLU B 111     9192   6531  11705  -1835  -1188   1346       N  
ATOM    878  CA  GLU B 111      21.958 -20.816  -3.161  1.00 73.55           C  
ANISOU  878  CA  GLU B 111     9256   6697  11993  -1933  -1281   1593       C  
ATOM    879  C   GLU B 111      21.457 -19.841  -2.104  1.00 75.07           C  
ANISOU  879  C   GLU B 111     9339   7102  12083  -1885  -1178   1818       C  
ATOM    880  O   GLU B 111      20.309 -19.385  -2.165  1.00 77.93           O  
ANISOU  880  O   GLU B 111     9609   7561  12441  -1951  -1201   1927       O  
ATOM    881  CB  GLU B 111      21.972 -22.239  -2.607  1.00 74.04           C  
ANISOU  881  CB  GLU B 111     9271   6522  12338  -1977  -1378   1689       C  
ATOM    882  CG  GLU B 111      22.302 -23.292  -3.640  1.00 76.44           C  
ANISOU  882  CG  GLU B 111     9650   6576  12819  -2035  -1481   1429       C  
ATOM    883  CD  GLU B 111      22.010 -24.693  -3.150  1.00 79.98           C  
ANISOU  883  CD  GLU B 111    10028   6759  13600  -2098  -1614   1557       C  
ATOM    884  OE1 GLU B 111      21.599 -24.842  -1.980  1.00 80.38           O  
ANISOU  884  OE1 GLU B 111     9989   6902  13649  -2077  -1602   1849       O  
ATOM    885  OE2 GLU B 111      22.181 -25.648  -3.939  1.00 82.61           O  
ANISOU  885  OE2 GLU B 111    10399   6873  14117  -2139  -1694   1321       O  
ATOM    886  N   THR B 112      22.297 -19.518  -1.121  1.00 73.82           N  
ANISOU  886  N   THR B 112     9171   7018  11860  -1779  -1064   1869       N  
ATOM    887  CA  THR B 112      21.890 -18.560  -0.101  1.00 73.37           C  
ANISOU  887  CA  THR B 112     9014   7181  11683  -1748   -936   2020       C  
ATOM    888  C   THR B 112      21.597 -17.196  -0.715  1.00 69.02           C  
ANISOU  888  C   THR B 112     8458   6767  11000  -1701   -873   1921       C  
ATOM    889  O   THR B 112      20.729 -16.464  -0.224  1.00 66.81           O  
ANISOU  889  O   THR B 112     8047   6621  10716  -1709   -804   2017       O  
ATOM    890  CB  THR B 112      22.962 -18.455   0.987  1.00 73.87           C  
ANISOU  890  CB  THR B 112     9092   7309  11668  -1663   -849   2063       C  
ATOM    891  OG1 THR B 112      23.301 -19.768   1.456  1.00 75.83           O  
ANISOU  891  OG1 THR B 112     9349   7382  12083  -1709   -965   2185       O  
ATOM    892  CG2 THR B 112      22.450 -17.631   2.163  1.00 72.97           C  
ANISOU  892  CG2 THR B 112     8870   7436  11418  -1677   -704   2201       C  
ATOM    893  N   LEU B 113      22.292 -16.843  -1.798  1.00 66.60           N  
ANISOU  893  N   LEU B 113     8281   6421  10603  -1667   -896   1728       N  
ATOM    894  CA  LEU B 113      22.037 -15.559  -2.437  1.00 66.92           C  
ANISOU  894  CA  LEU B 113     8332   6565  10529  -1647   -878   1681       C  
ATOM    895  C   LEU B 113      20.664 -15.535  -3.099  1.00 71.11           C  
ANISOU  895  C   LEU B 113     8791   7078  11150  -1753  -1025   1772       C  
ATOM    896  O   LEU B 113      19.949 -14.530  -3.007  1.00 71.56           O  
ANISOU  896  O   LEU B 113     8736   7216  11238  -1728  -1018   1850       O  
ATOM    897  CB  LEU B 113      23.129 -15.245  -3.460  1.00 64.08           C  
ANISOU  897  CB  LEU B 113     8142   6186  10017  -1634   -866   1476       C  
ATOM    898  CG  LEU B 113      23.074 -13.835  -4.050  1.00 60.59           C  
ANISOU  898  CG  LEU B 113     7735   5842   9444  -1625   -853   1466       C  
ATOM    899  CD1 LEU B 113      23.311 -12.803  -2.961  1.00 58.39           C  
ANISOU  899  CD1 LEU B 113     7357   5664   9166  -1498   -704   1516       C  
ATOM    900  CD2 LEU B 113      24.074 -13.662  -5.185  1.00 58.67           C  
ANISOU  900  CD2 LEU B 113     7674   5599   9017  -1679   -840   1277       C  
ATOM    901  N   GLU B 114      20.276 -16.623  -3.774  1.00 73.78           N  
ANISOU  901  N   GLU B 114     9172   7295  11566  -1872  -1172   1750       N  
ATOM    902  CA  GLU B 114      18.927 -16.685  -4.334  1.00 75.79           C  
ANISOU  902  CA  GLU B 114     9335   7534  11927  -1988  -1340   1850       C  
ATOM    903  C   GLU B 114      17.874 -16.520  -3.250  1.00 76.75           C  
ANISOU  903  C   GLU B 114     9219   7718  12225  -1975  -1281   2039       C  
ATOM    904  O   GLU B 114      16.908 -15.767  -3.418  1.00 78.72           O  
ANISOU  904  O   GLU B 114     9323   8020  12568  -1984  -1339   2119       O  
ATOM    905  CB  GLU B 114      18.696 -18.010  -5.057  1.00 77.70           C  
ANISOU  905  CB  GLU B 114     9649   7628  12246  -2132  -1496   1780       C  
ATOM    906  CG  GLU B 114      19.534 -18.249  -6.283  1.00 82.18           C  
ANISOU  906  CG  GLU B 114    10432   8151  12643  -2195  -1548   1539       C  
ATOM    907  CD  GLU B 114      18.775 -19.047  -7.332  1.00 90.57           C  
ANISOU  907  CD  GLU B 114    11538   9130  13743  -2388  -1761   1473       C  
ATOM    908  OE1 GLU B 114      17.526 -19.042  -7.292  1.00 93.91           O  
ANISOU  908  OE1 GLU B 114    11821   9559  14301  -2464  -1902   1645       O  
ATOM    909  OE2 GLU B 114      19.417 -19.698  -8.182  1.00 94.54           O  
ANISOU  909  OE2 GLU B 114    12200   9563  14157  -2474  -1780   1227       O  
ATOM    910  N   ASN B 115      18.050 -17.210  -2.124  1.00 73.90           N  
ANISOU  910  N   ASN B 115     8802   7355  11920  -1968  -1166   2115       N  
ATOM    911  CA  ASN B 115      17.119 -17.046  -1.016  1.00 72.29           C  
ANISOU  911  CA  ASN B 115     8378   7259  11831  -1991  -1056   2273       C  
ATOM    912  C   ASN B 115      17.149 -15.618  -0.487  1.00 68.96           C  
ANISOU  912  C   ASN B 115     7858   6997  11346  -1870   -890   2238       C  
ATOM    913  O   ASN B 115      16.098 -15.038  -0.192  1.00 69.95           O  
ANISOU  913  O   ASN B 115     7764   7195  11617  -1880   -844   2288       O  
ATOM    914  CB  ASN B 115      17.440 -18.056   0.081  1.00 74.18           C  
ANISOU  914  CB  ASN B 115     8620   7486  12081  -2044   -977   2388       C  
ATOM    915  CG  ASN B 115      17.413 -19.483  -0.424  1.00 78.43           C  
ANISOU  915  CG  ASN B 115     9236   7809  12753  -2158  -1152   2416       C  
ATOM    916  OD1 ASN B 115      18.394 -20.214  -0.294  1.00 81.22           O  
ANISOU  916  OD1 ASN B 115     9719   8042  13100  -2133  -1178   2386       O  
ATOM    917  ND2 ASN B 115      16.291 -19.884  -1.014  1.00 78.99           N  
ANISOU  917  ND2 ASN B 115     9212   7813  12988  -2281  -1287   2459       N  
ATOM    918  N   GLN B 116      18.342 -15.026  -0.383  1.00 64.73           N  
ANISOU  918  N   GLN B 116     7460   6500  10633  -1756   -799   2128       N  
ATOM    919  CA  GLN B 116      18.428 -13.621  -0.001  1.00 59.62           C  
ANISOU  919  CA  GLN B 116     6732   5969   9950  -1644   -660   2063       C  
ATOM    920  C   GLN B 116      17.735 -12.737  -1.030  1.00 59.35           C  
ANISOU  920  C   GLN B 116     6637   5879  10036  -1627   -798   2054       C  
ATOM    921  O   GLN B 116      16.978 -11.827  -0.670  1.00 57.95           O  
ANISOU  921  O   GLN B 116     6253   5747  10019  -1577   -734   2062       O  
ATOM    922  CB  GLN B 116      19.893 -13.210   0.168  1.00 55.02           C  
ANISOU  922  CB  GLN B 116     6318   5417   9168  -1544   -568   1945       C  
ATOM    923  CG  GLN B 116      20.509 -13.618   1.502  1.00 53.90           C  
ANISOU  923  CG  GLN B 116     6177   5381   8922  -1540   -420   1976       C  
ATOM    924  CD  GLN B 116      21.951 -13.160   1.654  1.00 52.57           C  
ANISOU  924  CD  GLN B 116     6145   5240   8589  -1440   -353   1854       C  
ATOM    925  OE1 GLN B 116      22.589 -12.738   0.689  1.00 53.80           O  
ANISOU  925  OE1 GLN B 116     6415   5321   8705  -1388   -407   1741       O  
ATOM    926  NE2 GLN B 116      22.471 -13.241   2.874  1.00 50.71           N  
ANISOU  926  NE2 GLN B 116     5894   5128   8245  -1438   -240   1883       N  
ATOM    927  N   LEU B 117      17.970 -13.005  -2.318  1.00 60.97           N  
ANISOU  927  N   LEU B 117     7009   5980  10176  -1682   -996   2034       N  
ATOM    928  CA  LEU B 117      17.338 -12.226  -3.378  1.00 61.86           C  
ANISOU  928  CA  LEU B 117     7094   6042  10367  -1706  -1189   2076       C  
ATOM    929  C   LEU B 117      15.824 -12.375  -3.348  1.00 64.87           C  
ANISOU  929  C   LEU B 117     7225   6397  11026  -1767  -1305   2199       C  
ATOM    930  O   LEU B 117      15.088 -11.384  -3.423  1.00 67.15           O  
ANISOU  930  O   LEU B 117     7327   6669  11518  -1714  -1361   2250       O  
ATOM    931  CB  LEU B 117      17.886 -12.659  -4.739  1.00 61.89           C  
ANISOU  931  CB  LEU B 117     7350   5986  10178  -1814  -1371   2023       C  
ATOM    932  CG  LEU B 117      19.307 -12.223  -5.093  1.00 60.79           C  
ANISOU  932  CG  LEU B 117     7433   5874   9788  -1772  -1277   1889       C  
ATOM    933  CD1 LEU B 117      19.898 -13.154  -6.145  1.00 60.14           C  
ANISOU  933  CD1 LEU B 117     7575   5756   9519  -1905  -1368   1766       C  
ATOM    934  CD2 LEU B 117      19.316 -10.777  -5.570  1.00 61.35           C  
ANISOU  934  CD2 LEU B 117     7509   5957   9846  -1737  -1334   1942       C  
ATOM    935  N   ALA B 118      15.340 -13.614  -3.234  1.00 67.04           N  
ANISOU  935  N   ALA B 118     7470   6645  11357  -1880  -1351   2245       N  
ATOM    936  CA  ALA B 118      13.900 -13.851  -3.235  1.00 68.65           C  
ANISOU  936  CA  ALA B 118     7419   6824  11838  -1962  -1464   2357       C  
ATOM    937  C   ALA B 118      13.218 -13.143  -2.074  1.00 69.70           C  
ANISOU  937  C   ALA B 118     7248   7051  12185  -1878  -1248   2371       C  
ATOM    938  O   ALA B 118      12.157 -12.535  -2.248  1.00 70.04           O  
ANISOU  938  O   ALA B 118     7035   7065  12511  -1864  -1337   2417       O  
ATOM    939  CB  ALA B 118      13.623 -15.352  -3.187  1.00 57.05           C  
ANISOU  939  CB  ALA B 118     5981   5304  10394  -2110  -1518   2398       C  
ATOM    940  N   PHE B 119      13.834 -13.180  -0.890  1.00 69.31           N  
ANISOU  940  N   PHE B 119     7212   7115  12008  -1828   -968   2314       N  
ATOM    941  CA  PHE B 119      13.230 -12.569   0.289  1.00 72.49           C  
ANISOU  941  CA  PHE B 119     7336   7647  12558  -1785   -714   2277       C  
ATOM    942  C   PHE B 119      12.994 -11.080   0.082  1.00 73.84           C  
ANISOU  942  C   PHE B 119     7354   7786  12916  -1640   -710   2189       C  
ATOM    943  O   PHE B 119      11.946 -10.551   0.473  1.00 75.45           O  
ANISOU  943  O   PHE B 119     7230   8007  13430  -1617   -634   2160       O  
ATOM    944  CB  PHE B 119      14.108 -12.804   1.517  1.00 73.38           C  
ANISOU  944  CB  PHE B 119     7550   7913  12418  -1784   -446   2230       C  
ATOM    945  CG  PHE B 119      13.680 -12.020   2.725  1.00 76.41           C  
ANISOU  945  CG  PHE B 119     7689   8473  12870  -1755   -147   2128       C  
ATOM    946  CD1 PHE B 119      12.408 -12.170   3.248  1.00 79.78           C  
ANISOU  946  CD1 PHE B 119     7805   8978  13529  -1851    -33   2150       C  
ATOM    947  CD2 PHE B 119      14.550 -11.135   3.337  1.00 77.59           C  
ANISOU  947  CD2 PHE B 119     7906   8718  12857  -1648     34   1982       C  
ATOM    948  CE1 PHE B 119      12.010 -11.450   4.357  1.00 82.46           C  
ANISOU  948  CE1 PHE B 119     7905   9501  13926  -1844    283   2000       C  
ATOM    949  CE2 PHE B 119      14.157 -10.411   4.449  1.00 80.11           C  
ANISOU  949  CE2 PHE B 119     8001   9212  13226  -1640    328   1835       C  
ATOM    950  CZ  PHE B 119      12.884 -10.571   4.959  1.00 82.28           C  
ANISOU  950  CZ  PHE B 119     7966   9576  13721  -1741    465   1832       C  
ATOM    951  N   LEU B 120      13.956 -10.386  -0.529  1.00 74.14           N  
ANISOU  951  N   LEU B 120     7606   7761  12804  -1546   -790   2142       N  
ATOM    952  CA  LEU B 120      13.810  -8.946  -0.702  1.00 75.78           C  
ANISOU  952  CA  LEU B 120     7680   7899  13215  -1412   -804   2080       C  
ATOM    953  C   LEU B 120      12.754  -8.624  -1.749  1.00 79.10           C  
ANISOU  953  C   LEU B 120     7941   8163  13949  -1431  -1118   2208       C  
ATOM    954  O   LEU B 120      11.964  -7.689  -1.571  1.00 80.99           O  
ANISOU  954  O   LEU B 120     7880   8330  14561  -1339  -1118   2181       O  
ATOM    955  CB  LEU B 120      15.151  -8.324  -1.092  1.00 72.10           C  
ANISOU  955  CB  LEU B 120     7493   7404  12497  -1340   -812   2023       C  
ATOM    956  CG  LEU B 120      16.287  -8.411  -0.074  1.00 68.98           C  
ANISOU  956  CG  LEU B 120     7233   7148  11826  -1300   -536   1890       C  
ATOM    957  CD1 LEU B 120      17.517  -7.706  -0.617  1.00 67.64           C  
ANISOU  957  CD1 LEU B 120     7300   6929  11473  -1237   -573   1836       C  
ATOM    958  CD2 LEU B 120      15.865  -7.819   1.261  1.00 69.32           C  
ANISOU  958  CD2 LEU B 120     7019   7312  12007  -1242   -247   1753       C  
ATOM    959  N   THR B 121      12.715  -9.393  -2.840  1.00 80.35           N  
ANISOU  959  N   THR B 121     8283   8262  13984  -1557  -1400   2337       N  
ATOM    960  CA  THR B 121      11.619  -9.266  -3.795  1.00 84.60           C  
ANISOU  960  CA  THR B 121     8666   8680  14800  -1618  -1737   2484       C  
ATOM    961  C   THR B 121      10.269  -9.439  -3.105  1.00 87.66           C  
ANISOU  961  C   THR B 121     8640   9077  15588  -1621  -1663   2487       C  
ATOM    962  O   THR B 121       9.310  -8.717  -3.407  1.00 90.19           O  
ANISOU  962  O   THR B 121     8670   9285  16312  -1570  -1836   2548       O  
ATOM    963  CB  THR B 121      11.786 -10.278  -4.929  1.00 84.58           C  
ANISOU  963  CB  THR B 121     8933   8659  14545  -1796  -2008   2574       C  
ATOM    964  OG1 THR B 121      11.846 -11.604  -4.387  1.00 83.90           O  
ANISOU  964  OG1 THR B 121     8895   8645  14337  -1887  -1861   2525       O  
ATOM    965  CG2 THR B 121      13.058  -9.987  -5.716  1.00 81.65           C  
ANISOU  965  CG2 THR B 121     8934   8290  13800  -1813  -2068   2547       C  
ATOM    966  N   GLN B 122      10.176 -10.396  -2.174  1.00 86.03           N  
ANISOU  966  N   GLN B 122     8390   9002  15297  -1692  -1414   2431       N  
ATOM    967  CA  GLN B 122       8.929 -10.599  -1.446  1.00 86.34           C  
ANISOU  967  CA  GLN B 122     8032   9088  15685  -1731  -1287   2420       C  
ATOM    968  C   GLN B 122       8.526  -9.351  -0.676  1.00 86.35           C  
ANISOU  968  C   GLN B 122     7701   9099  16008  -1573  -1064   2270       C  
ATOM    969  O   GLN B 122       7.332  -9.069  -0.532  1.00 89.01           O  
ANISOU  969  O   GLN B 122     7636   9393  16789  -1561  -1074   2254       O  
ATOM    970  CB  GLN B 122       9.064 -11.776  -0.474  1.00 85.91           C  
ANISOU  970  CB  GLN B 122     8029   9192  15423  -1861  -1026   2406       C  
ATOM    971  CG  GLN B 122       9.360 -13.125  -1.109  1.00 84.62           C  
ANISOU  971  CG  GLN B 122     8137   8980  15035  -2019  -1222   2524       C  
ATOM    972  CD  GLN B 122       9.679 -14.199  -0.079  1.00 82.62           C  
ANISOU  972  CD  GLN B 122     7961   8845  14586  -2135   -980   2544       C  
ATOM    973  OE1 GLN B 122       9.668 -13.948   1.127  1.00 81.47           O  
ANISOU  973  OE1 GLN B 122     7683   8860  14413  -2124   -662   2483       O  
ATOM    974  NE2 GLN B 122       9.974 -15.403  -0.555  1.00 81.78           N  
ANISOU  974  NE2 GLN B 122     8073   8655  14343  -2262  -1141   2628       N  
ATOM    975  N   GLN B 123       9.499  -8.587  -0.189  1.00 84.25           N  
ANISOU  975  N   GLN B 123     7575   8876  15560  -1452   -864   2136       N  
ATOM    976  CA  GLN B 123       9.230  -7.407   0.617  1.00 87.16           C  
ANISOU  976  CA  GLN B 123     7647   9252  16220  -1306   -615   1935       C  
ATOM    977  C   GLN B 123       9.087  -6.136  -0.212  1.00 87.73           C  
ANISOU  977  C   GLN B 123     7618   9079  16637  -1152   -876   1963       C  
ATOM    978  O   GLN B 123       9.120  -5.039   0.353  1.00 87.98           O  
ANISOU  978  O   GLN B 123     7459   9062  16906  -1008   -693   1775       O  
ATOM    979  CB  GLN B 123      10.329  -7.228   1.667  1.00 86.71           C  
ANISOU  979  CB  GLN B 123     7775   9372  15799  -1276   -262   1758       C  
ATOM    980  CG  GLN B 123      10.285  -8.260   2.787  1.00 88.32           C  
ANISOU  980  CG  GLN B 123     7981   9831  15747  -1433     37   1725       C  
ATOM    981  CD  GLN B 123       9.062  -8.107   3.675  1.00 94.33           C  
ANISOU  981  CD  GLN B 123     8296  10706  16839  -1480    308   1583       C  
ATOM    982  OE1 GLN B 123       8.136  -8.919   3.625  1.00 98.09           O  
ANISOU  982  OE1 GLN B 123     8600  11209  17460  -1614    267   1692       O  
ATOM    983  NE2 GLN B 123       9.053  -7.061   4.496  1.00 95.80           N  
ANISOU  983  NE2 GLN B 123     8278  10961  17160  -1381    603   1311       N  
ATOM    984  N   GLY B 124       8.937  -6.252  -1.529  1.00 88.25           N  
ANISOU  984  N   GLY B 124     7811   8987  16734  -1198  -1308   2194       N  
ATOM    985  CA  GLY B 124       8.701  -5.104  -2.380  1.00 90.11           C  
ANISOU  985  CA  GLY B 124     7948   8978  17311  -1091  -1624   2297       C  
ATOM    986  C   GLY B 124       9.872  -4.679  -3.234  1.00 88.47           C  
ANISOU  986  C   GLY B 124     8154   8703  16757  -1096  -1814   2410       C  
ATOM    987  O   GLY B 124       9.697  -3.810  -4.096  1.00 93.24           O  
ANISOU  987  O   GLY B 124     8730   9101  17596  -1057  -2143   2569       O  
ATOM    988  N   PHE B 125      11.055  -5.249  -3.031  1.00 83.33           N  
ANISOU  988  N   PHE B 125     7872   8213  15578  -1153  -1630   2344       N  
ATOM    989  CA  PHE B 125      12.204  -4.878  -3.846  1.00 83.01           C  
ANISOU  989  CA  PHE B 125     8208   8131  15202  -1178  -1773   2425       C  
ATOM    990  C   PHE B 125      12.036  -5.335  -5.289  1.00 82.98           C  
ANISOU  990  C   PHE B 125     8410   8073  15047  -1346  -2193   2667       C  
ATOM    991  O   PHE B 125      11.424  -6.367  -5.574  1.00 85.21           O  
ANISOU  991  O   PHE B 125     8674   8412  15292  -1471  -2311   2729       O  
ATOM    992  CB  PHE B 125      13.488  -5.487  -3.285  1.00 80.70           C  
ANISOU  992  CB  PHE B 125     8221   8022  14422  -1203  -1480   2280       C  
ATOM    993  CG  PHE B 125      14.126  -4.671  -2.204  1.00 80.71           C  
ANISOU  993  CG  PHE B 125     8161   8064  14442  -1063  -1151   2069       C  
ATOM    994  CD1 PHE B 125      13.365  -4.123  -1.187  1.00 83.07           C  
ANISOU  994  CD1 PHE B 125     8094   8360  15108   -956   -935   1911       C  
ATOM    995  CD2 PHE B 125      15.490  -4.431  -2.220  1.00 78.16           C  
ANISOU  995  CD2 PHE B 125     8133   7788  13778  -1052  -1051   2003       C  
ATOM    996  CE1 PHE B 125      13.956  -3.370  -0.197  1.00 83.35           C  
ANISOU  996  CE1 PHE B 125     8084   8450  15137   -851   -629   1681       C  
ATOM    997  CE2 PHE B 125      16.083  -3.677  -1.237  1.00 77.90           C  
ANISOU  997  CE2 PHE B 125     8044   7795  13757   -940   -770   1801       C  
ATOM    998  CZ  PHE B 125      15.317  -3.146  -0.228  1.00 80.39           C  
ANISOU  998  CZ  PHE B 125     8019   8116  14409   -844   -564   1636       C  
ATOM    999  N   SER B 126      12.601  -4.552  -6.204  1.00 81.95           N  
ANISOU  999  N   SER B 126     8486   7844  14809  -1376  -2419   2800       N  
ATOM   1000  CA  SER B 126      12.842  -5.016  -7.560  1.00 80.45           C  
ANISOU 1000  CA  SER B 126     8609   7681  14279  -1587  -2746   2984       C  
ATOM   1001  C   SER B 126      14.094  -5.882  -7.585  1.00 75.86           C  
ANISOU 1001  C   SER B 126     8395   7278  13151  -1677  -2525   2835       C  
ATOM   1002  O   SER B 126      15.021  -5.680  -6.798  1.00 75.47           O  
ANISOU 1002  O   SER B 126     8414   7287  12975  -1569  -2204   2662       O  
ATOM   1003  CB  SER B 126      13.003  -3.831  -8.514  1.00 83.07           C  
ANISOU 1003  CB  SER B 126     9033   7860  14670  -1625  -3063   3208       C  
ATOM   1004  OG  SER B 126      13.459  -4.250  -9.788  1.00 83.89           O  
ANISOU 1004  OG  SER B 126     9501   8053  14320  -1872  -3316   3352       O  
ATOM   1005  N   LEU B 127      14.109  -6.865  -8.491  1.00 73.49           N  
ANISOU 1005  N   LEU B 127     8313   7057  12552  -1878  -2705   2883       N  
ATOM   1006  CA  LEU B 127      15.271  -7.745  -8.593  1.00 70.82           C  
ANISOU 1006  CA  LEU B 127     8291   6857  11761  -1962  -2508   2711       C  
ATOM   1007  C   LEU B 127      16.538  -6.943  -8.848  1.00 73.92           C  
ANISOU 1007  C   LEU B 127     8919   7274  11894  -1952  -2400   2669       C  
ATOM   1008  O   LEU B 127      17.598  -7.245  -8.286  1.00 73.39           O  
ANISOU 1008  O   LEU B 127     8972   7286  11627  -1891  -2103   2477       O  
ATOM   1009  CB  LEU B 127      15.066  -8.778  -9.699  1.00 69.56           C  
ANISOU 1009  CB  LEU B 127     8326   6756  11347  -2201  -2745   2739       C  
ATOM   1010  CG  LEU B 127      16.247  -9.731  -9.897  1.00 65.72           C  
ANISOU 1010  CG  LEU B 127     8138   6381  10453  -2289  -2546   2518       C  
ATOM   1011  CD1 LEU B 127      16.367 -10.692  -8.726  1.00 62.22           C  
ANISOU 1011  CD1 LEU B 127     7581   5944  10114  -2169  -2265   2358       C  
ATOM   1012  CD2 LEU B 127      16.131 -10.487 -11.208  1.00 67.81           C  
ANISOU 1012  CD2 LEU B 127     8625   6706  10435  -2558  -2794   2512       C  
ATOM   1013  N   GLU B 128      16.445  -5.918  -9.698  1.00 76.94           N  
ANISOU 1013  N   GLU B 128     9360   7580  12293  -2026  -2657   2868       N  
ATOM   1014  CA  GLU B 128      17.584  -5.042  -9.949  1.00 74.82           C  
ANISOU 1014  CA  GLU B 128     9294   7320  11815  -2039  -2564   2861       C  
ATOM   1015  C   GLU B 128      18.047  -4.366  -8.663  1.00 70.18           C  
ANISOU 1015  C   GLU B 128     8541   6679  11447  -1795  -2245   2712       C  
ATOM   1016  O   GLU B 128      19.219  -4.464  -8.282  1.00 65.17           O  
ANISOU 1016  O   GLU B 128     8054   6134  10574  -1762  -1972   2530       O  
ATOM   1017  CB  GLU B 128      17.214  -4.004 -11.011  1.00 79.61           C  
ANISOU 1017  CB  GLU B 128     9955   7821  12474  -2173  -2943   3166       C  
ATOM   1018  CG  GLU B 128      18.388  -3.207 -11.551  1.00 81.83           C  
ANISOU 1018  CG  GLU B 128    10501   8131  12459  -2278  -2893   3206       C  
ATOM   1019  CD  GLU B 128      17.985  -2.255 -12.663  1.00 87.76           C  
ANISOU 1019  CD  GLU B 128    11332   8780  13232  -2462  -3316   3570       C  
ATOM   1020  OE1 GLU B 128      16.774  -2.175 -12.969  1.00 90.85           O  
ANISOU 1020  OE1 GLU B 128    11546   9059  13915  -2478  -3667   3790       O  
ATOM   1021  OE2 GLU B 128      18.878  -1.581 -13.223  1.00 88.61           O  
ANISOU 1021  OE2 GLU B 128    11672   8916  13079  -2602  -3310   3654       O  
ATOM   1022  N   ASN B 129      17.129  -3.689  -7.966  1.00 72.38           N  
ANISOU 1022  N   ASN B 129     8491   6815  12194  -1628  -2272   2761       N  
ATOM   1023  CA  ASN B 129      17.494  -3.012  -6.726  1.00 72.45           C  
ANISOU 1023  CA  ASN B 129     8332   6788  12408  -1418  -1964   2581       C  
ATOM   1024  C   ASN B 129      17.882  -3.994  -5.630  1.00 70.40           C  
ANISOU 1024  C   ASN B 129     8057   6696  11997  -1349  -1621   2342       C  
ATOM   1025  O   ASN B 129      18.688  -3.653  -4.758  1.00 70.00           O  
ANISOU 1025  O   ASN B 129     8012   6694  11891  -1245  -1346   2167       O  
ATOM   1026  CB  ASN B 129      16.346  -2.121  -6.256  1.00 76.20           C  
ANISOU 1026  CB  ASN B 129     8428   7073  13452  -1268  -2053   2638       C  
ATOM   1027  CG  ASN B 129      16.078  -0.974  -7.204  1.00 81.56           C  
ANISOU 1027  CG  ASN B 129     9100   7532  14357  -1309  -2407   2898       C  
ATOM   1028  OD1 ASN B 129      16.937  -0.603  -8.006  1.00 82.06           O  
ANISOU 1028  OD1 ASN B 129     9453   7600  14127  -1439  -2509   3014       O  
ATOM   1029  ND2 ASN B 129      14.883  -0.401  -7.118  1.00 85.66           N  
ANISOU 1029  ND2 ASN B 129     9276   7853  15420  -1210  -2603   3002       N  
ATOM   1030  N   ALA B 130      17.330  -5.210  -5.655  1.00 70.40           N  
ANISOU 1030  N   ALA B 130     8040   6777  11931  -1423  -1656   2346       N  
ATOM   1031  CA  ALA B 130      17.691  -6.207  -4.652  1.00 70.53           C  
ANISOU 1031  CA  ALA B 130     8056   6931  11810  -1386  -1376   2174       C  
ATOM   1032  C   ALA B 130      19.172  -6.557  -4.740  1.00 68.16           C  
ANISOU 1032  C   ALA B 130     8044   6722  11132  -1419  -1229   2052       C  
ATOM   1033  O   ALA B 130      19.874  -6.612  -3.723  1.00 64.32           O  
ANISOU 1033  O   ALA B 130     7547   6313  10577  -1327   -974   1907       O  
ATOM   1034  CB  ALA B 130      16.829  -7.460  -4.817  1.00 72.56           C  
ANISOU 1034  CB  ALA B 130     8257   7220  12092  -1488  -1484   2233       C  
ATOM   1035  N   LEU B 131      19.664  -6.793  -5.958  1.00 70.36           N  
ANISOU 1035  N   LEU B 131     8572   7004  11160  -1564  -1390   2099       N  
ATOM   1036  CA  LEU B 131      21.070  -7.137  -6.136  1.00 69.58           C  
ANISOU 1036  CA  LEU B 131     8713   6986  10740  -1603  -1239   1951       C  
ATOM   1037  C   LEU B 131      21.968  -5.941  -5.843  1.00 67.51           C  
ANISOU 1037  C   LEU B 131     8479   6712  10459  -1520  -1102   1899       C  
ATOM   1038  O   LEU B 131      23.023  -6.088  -5.211  1.00 64.29           O  
ANISOU 1038  O   LEU B 131     8126   6372   9929  -1456   -882   1737       O  
ATOM   1039  CB  LEU B 131      21.297  -7.663  -7.554  1.00 72.37           C  
ANISOU 1039  CB  LEU B 131     9306   7367  10823  -1812  -1415   1973       C  
ATOM   1040  CG  LEU B 131      22.632  -8.345  -7.847  1.00 72.96           C  
ANISOU 1040  CG  LEU B 131     9596   7526  10599  -1876  -1248   1764       C  
ATOM   1041  CD1 LEU B 131      22.943  -9.381  -6.781  1.00 70.89           C  
ANISOU 1041  CD1 LEU B 131     9250   7273  10411  -1758  -1064   1621       C  
ATOM   1042  CD2 LEU B 131      22.607  -8.988  -9.225  1.00 75.28           C  
ANISOU 1042  CD2 LEU B 131    10094   7867  10642  -2111  -1409   1741       C  
ATOM   1043  N   TYR B 132      21.573  -4.749  -6.301  1.00 68.06           N  
ANISOU 1043  N   TYR B 132     8504   6677  10678  -1528  -1254   2045       N  
ATOM   1044  CA  TYR B 132      22.328  -3.548  -5.963  1.00 66.09           C  
ANISOU 1044  CA  TYR B 132     8253   6378  10478  -1449  -1135   1999       C  
ATOM   1045  C   TYR B 132      22.396  -3.369  -4.451  1.00 66.66           C  
ANISOU 1045  C   TYR B 132     8126   6476  10726  -1261   -879   1827       C  
ATOM   1046  O   TYR B 132      23.469  -3.113  -3.892  1.00 68.85           O  
ANISOU 1046  O   TYR B 132     8462   6811  10886  -1211   -680   1675       O  
ATOM   1047  CB  TYR B 132      21.695  -2.321  -6.624  1.00 65.83           C  
ANISOU 1047  CB  TYR B 132     8161   6175  10679  -1478  -1382   2218       C  
ATOM   1048  CG  TYR B 132      21.846  -2.268  -8.132  1.00 64.83           C  
ANISOU 1048  CG  TYR B 132     8280   6054  10299  -1714  -1638   2414       C  
ATOM   1049  CD1 TYR B 132      22.873  -2.951  -8.775  1.00 61.74           C  
ANISOU 1049  CD1 TYR B 132     8159   5823   9477  -1875  -1544   2312       C  
ATOM   1050  CD2 TYR B 132      20.954  -1.540  -8.914  1.00 66.47           C  
ANISOU 1050  CD2 TYR B 132     8438   6113  10702  -1792  -1980   2697       C  
ATOM   1051  CE1 TYR B 132      23.010  -2.905 -10.155  1.00 61.91           C  
ANISOU 1051  CE1 TYR B 132     8416   5896   9210  -2135  -1747   2464       C  
ATOM   1052  CE2 TYR B 132      21.084  -1.489 -10.293  1.00 66.75           C  
ANISOU 1052  CE2 TYR B 132     8723   6190  10447  -2054  -2234   2903       C  
ATOM   1053  CZ  TYR B 132      22.112  -2.174 -10.908  1.00 64.31           C  
ANISOU 1053  CZ  TYR B 132     8703   6083   9651  -2238  -2099   2774       C  
ATOM   1054  OH  TYR B 132      22.244  -2.128 -12.277  1.00 65.52           O  
ANISOU 1054  OH  TYR B 132     9114   6321   9458  -2541  -2320   2951       O  
ATOM   1055  N   ALA B 133      21.260  -3.540  -3.769  1.00 65.22           N  
ANISOU 1055  N   ALA B 133     7702   6273  10806  -1180   -878   1839       N  
ATOM   1056  CA  ALA B 133      21.223  -3.363  -2.319  1.00 62.87           C  
ANISOU 1056  CA  ALA B 133     7213   6040  10635  -1045   -620   1664       C  
ATOM   1057  C   ALA B 133      22.132  -4.363  -1.613  1.00 60.60           C  
ANISOU 1057  C   ALA B 133     7044   5926  10055  -1056   -428   1535       C  
ATOM   1058  O   ALA B 133      22.903  -3.995  -0.718  1.00 56.49           O  
ANISOU 1058  O   ALA B 133     6516   5480   9468   -990   -231   1384       O  
ATOM   1059  CB  ALA B 133      19.787  -3.487  -1.810  1.00 62.54           C  
ANISOU 1059  CB  ALA B 133     6883   5972  10906   -998   -635   1693       C  
ATOM   1060  N   LEU B 134      22.058  -5.637  -2.007  1.00 62.08           N  
ANISOU 1060  N   LEU B 134     7335   6163  10089  -1144   -504   1596       N  
ATOM   1061  CA  LEU B 134      22.846  -6.664  -1.330  1.00 59.53           C  
ANISOU 1061  CA  LEU B 134     7096   5958   9565  -1148   -367   1506       C  
ATOM   1062  C   LEU B 134      24.334  -6.474  -1.589  1.00 55.89           C  
ANISOU 1062  C   LEU B 134     6819   5518   8898  -1147   -299   1398       C  
ATOM   1063  O   LEU B 134      25.161  -6.706  -0.698  1.00 53.95           O  
ANISOU 1063  O   LEU B 134     6582   5360   8558  -1099   -155   1295       O  
ATOM   1064  CB  LEU B 134      22.397  -8.056  -1.778  1.00 60.36           C  
ANISOU 1064  CB  LEU B 134     7253   6055   9624  -1243   -486   1588       C  
ATOM   1065  CG  LEU B 134      21.054  -8.574  -1.255  1.00 62.15           C  
ANISOU 1065  CG  LEU B 134     7283   6295  10036  -1264   -510   1683       C  
ATOM   1066  CD1 LEU B 134      20.699  -9.918  -1.893  1.00 61.95           C  
ANISOU 1066  CD1 LEU B 134     7336   6226   9977  -1378   -660   1759       C  
ATOM   1067  CD2 LEU B 134      21.066  -8.684   0.263  1.00 61.87           C  
ANISOU 1067  CD2 LEU B 134     7117   6389  10000  -1217   -292   1628       C  
ATOM   1068  N   SER B 135      24.695  -6.077  -2.809  1.00 54.76           N  
ANISOU 1068  N   SER B 135     6822   5309   8676  -1221   -410   1428       N  
ATOM   1069  CA  SER B 135      26.097  -5.821  -3.114  1.00 55.61           C  
ANISOU 1069  CA  SER B 135     7080   5445   8604  -1241   -320   1312       C  
ATOM   1070  C   SER B 135      26.620  -4.608  -2.349  1.00 58.05           C  
ANISOU 1070  C   SER B 135     7314   5757   8986  -1149   -187   1232       C  
ATOM   1071  O   SER B 135      27.751  -4.623  -1.847  1.00 57.57           O  
ANISOU 1071  O   SER B 135     7290   5762   8823  -1115    -53   1096       O  
ATOM   1072  CB  SER B 135      26.273  -5.639  -4.622  1.00 56.57           C  
ANISOU 1072  CB  SER B 135     7378   5527   8587  -1392   -453   1372       C  
ATOM   1073  OG  SER B 135      27.643  -5.630  -4.984  1.00 56.50           O  
ANISOU 1073  OG  SER B 135     7507   5571   8390  -1443   -334   1230       O  
ATOM   1074  N   ALA B 136      25.806  -3.553  -2.242  1.00 59.21           N  
ANISOU 1074  N   ALA B 136     7336   5815   9346  -1106   -234   1301       N  
ATOM   1075  CA  ALA B 136      26.252  -2.326  -1.586  1.00 57.87           C  
ANISOU 1075  CA  ALA B 136     7088   5612   9288  -1027   -115   1197       C  
ATOM   1076  C   ALA B 136      26.588  -2.567  -0.117  1.00 56.20           C  
ANISOU 1076  C   ALA B 136     6774   5536   9043   -941     82   1028       C  
ATOM   1077  O   ALA B 136      27.651  -2.153   0.362  1.00 55.90           O  
ANISOU 1077  O   ALA B 136     6770   5549   8919   -920    199    891       O  
ATOM   1078  CB  ALA B 136      25.186  -1.239  -1.731  1.00 58.77           C  
ANISOU 1078  CB  ALA B 136     7046   5563   9722   -984   -218   1287       C  
ATOM   1079  N   VAL B 137      25.685  -3.217   0.621  1.00 55.57           N  
ANISOU 1079  N   VAL B 137     6566   5531   9017   -916    114   1044       N  
ATOM   1080  CA  VAL B 137      25.946  -3.481   2.035  1.00 55.24           C  
ANISOU 1080  CA  VAL B 137     6447   5656   8887   -884    289    915       C  
ATOM   1081  C   VAL B 137      27.148  -4.407   2.194  1.00 58.22           C  
ANISOU 1081  C   VAL B 137     6970   6129   9022   -914    297    896       C  
ATOM   1082  O   VAL B 137      27.974  -4.230   3.099  1.00 60.44           O  
ANISOU 1082  O   VAL B 137     7248   6521   9197   -896    401    778       O  
ATOM   1083  CB  VAL B 137      24.683  -4.042   2.724  1.00 50.70           C  
ANISOU 1083  CB  VAL B 137     5708   5158   8398   -895    329    962       C  
ATOM   1084  CG1 VAL B 137      24.165  -5.266   2.002  1.00 49.28           C  
ANISOU 1084  CG1 VAL B 137     5592   4944   8190   -961    176   1141       C  
ATOM   1085  CG2 VAL B 137      24.965  -4.367   4.187  1.00 48.03           C  
ANISOU 1085  CG2 VAL B 137     5320   5034   7895   -917    504    858       C  
ATOM   1086  N   GLY B 138      27.289  -5.383   1.297  1.00 57.28           N  
ANISOU 1086  N   GLY B 138     6970   5959   8836   -964    176    995       N  
ATOM   1087  CA  GLY B 138      28.429  -6.281   1.385  1.00 56.26           C  
ANISOU 1087  CA  GLY B 138     6940   5874   8561   -975    176    955       C  
ATOM   1088  C   GLY B 138      29.737  -5.581   1.075  1.00 54.87           C  
ANISOU 1088  C   GLY B 138     6837   5686   8325   -962    231    824       C  
ATOM   1089  O   GLY B 138      30.731  -5.749   1.789  1.00 54.02           O  
ANISOU 1089  O   GLY B 138     6722   5653   8148   -935    284    737       O  
ATOM   1090  N   HIS B 139      29.750  -4.782   0.007  1.00 55.42           N  
ANISOU 1090  N   HIS B 139     6971   5662   8423  -1001    202    829       N  
ATOM   1091  CA  HIS B 139      30.956  -4.055  -0.375  1.00 56.18           C  
ANISOU 1091  CA  HIS B 139     7133   5746   8466  -1023    268    719       C  
ATOM   1092  C   HIS B 139      31.422  -3.131   0.744  1.00 57.29           C  
ANISOU 1092  C   HIS B 139     7179   5940   8648   -958    376    602       C  
ATOM   1093  O   HIS B 139      32.611  -3.095   1.085  1.00 55.57           O  
ANISOU 1093  O   HIS B 139     6969   5778   8367   -951    440    481       O  
ATOM   1094  CB  HIS B 139      30.701  -3.266  -1.658  1.00 55.95           C  
ANISOU 1094  CB  HIS B 139     7194   5613   8450  -1114    200    801       C  
ATOM   1095  CG  HIS B 139      30.834  -4.086  -2.903  1.00 55.88           C  
ANISOU 1095  CG  HIS B 139     7326   5599   8305  -1231    132    835       C  
ATOM   1096  ND1 HIS B 139      30.373  -3.658  -4.130  1.00 57.25           N  
ANISOU 1096  ND1 HIS B 139     7609   5716   8429  -1362     21    960       N  
ATOM   1097  CD2 HIS B 139      31.382  -5.306  -3.110  1.00 55.17           C  
ANISOU 1097  CD2 HIS B 139     7283   5554   8126  -1251    154    744       C  
ATOM   1098  CE1 HIS B 139      30.633  -4.580  -5.040  1.00 57.63           C  
ANISOU 1098  CE1 HIS B 139     7777   5806   8314  -1476      1    919       C  
ATOM   1099  NE2 HIS B 139      31.243  -5.591  -4.447  1.00 56.36           N  
ANISOU 1099  NE2 HIS B 139     7569   5690   8155  -1398     91    769       N  
ATOM   1100  N   PHE B 140      30.497  -2.366   1.322  1.00 59.35           N  
ANISOU 1100  N   PHE B 140     7332   6181   9036   -916    400    610       N  
ATOM   1101  CA  PHE B 140      30.870  -1.448   2.390  1.00 59.28           C  
ANISOU 1101  CA  PHE B 140     7231   6227   9067   -873    516    450       C  
ATOM   1102  C   PHE B 140      31.359  -2.201   3.621  1.00 58.33           C  
ANISOU 1102  C   PHE B 140     7078   6295   8792   -862    570    379       C  
ATOM   1103  O   PHE B 140      32.324  -1.780   4.269  1.00 58.82           O  
ANISOU 1103  O   PHE B 140     7126   6431   8792   -861    629    240       O  
ATOM   1104  CB  PHE B 140      29.679  -0.560   2.737  1.00 61.74           C  
ANISOU 1104  CB  PHE B 140     7402   6466   9589   -830    548    432       C  
ATOM   1105  CG  PHE B 140      29.679  -0.073   4.154  1.00 65.71           C  
ANISOU 1105  CG  PHE B 140     7781   7095  10093   -799    699    233       C  
ATOM   1106  CD1 PHE B 140      28.693  -0.483   5.032  1.00 67.70           C  
ANISOU 1106  CD1 PHE B 140     7914   7470  10339   -795    772    213       C  
ATOM   1107  CD2 PHE B 140      30.639   0.825   4.600  1.00 69.35           C  
ANISOU 1107  CD2 PHE B 140     8237   7562  10550   -799    779     50       C  
ATOM   1108  CE1 PHE B 140      28.676  -0.035   6.337  1.00 71.57           C  
ANISOU 1108  CE1 PHE B 140     8298   8117  10778   -807    935      2       C  
ATOM   1109  CE2 PHE B 140      30.628   1.282   5.907  1.00 72.36           C  
ANISOU 1109  CE2 PHE B 140     8511   8081  10901   -798    919   -167       C  
ATOM   1110  CZ  PHE B 140      29.644   0.852   6.777  1.00 73.40           C  
ANISOU 1110  CZ  PHE B 140     8539   8363  10987   -809   1004   -198       C  
ATOM   1111  N   THR B 141      30.724  -3.332   3.947  1.00 56.44           N  
ANISOU 1111  N   THR B 141     6827   6130   8489   -872    525    493       N  
ATOM   1112  CA  THR B 141      31.177  -4.125   5.088  1.00 54.65           C  
ANISOU 1112  CA  THR B 141     6586   6073   8105   -892    529    491       C  
ATOM   1113  C   THR B 141      32.563  -4.710   4.842  1.00 55.16           C  
ANISOU 1113  C   THR B 141     6722   6125   8111   -886    457    475       C  
ATOM   1114  O   THR B 141      33.435  -4.648   5.717  1.00 54.15           O  
ANISOU 1114  O   THR B 141     6569   6110   7895   -893    460    401       O  
ATOM   1115  CB  THR B 141      30.176  -5.242   5.390  1.00 52.40           C  
ANISOU 1115  CB  THR B 141     6279   5840   7792   -928    481    657       C  
ATOM   1116  OG1 THR B 141      28.859  -4.691   5.476  1.00 52.89           O  
ANISOU 1116  OG1 THR B 141     6238   5897   7961   -930    557    653       O  
ATOM   1117  CG2 THR B 141      30.517  -5.925   6.707  1.00 52.51           C  
ANISOU 1117  CG2 THR B 141     6279   6045   7627   -986    473    699       C  
ATOM   1118  N   LEU B 142      32.792  -5.259   3.647  1.00 55.19           N  
ANISOU 1118  N   LEU B 142     6799   5998   8173   -884    391    523       N  
ATOM   1119  CA  LEU B 142      34.104  -5.809   3.330  1.00 53.75           C  
ANISOU 1119  CA  LEU B 142     6644   5785   7993   -873    353    458       C  
ATOM   1120  C   LEU B 142      35.171  -4.726   3.374  1.00 53.40           C  
ANISOU 1120  C   LEU B 142     6580   5761   7949   -872    434    295       C  
ATOM   1121  O   LEU B 142      36.212  -4.888   4.021  1.00 53.16           O  
ANISOU 1121  O   LEU B 142     6498   5795   7906   -856    411    222       O  
ATOM   1122  CB  LEU B 142      34.080  -6.478   1.956  1.00 51.02           C  
ANISOU 1122  CB  LEU B 142     6376   5310   7700   -897    316    476       C  
ATOM   1123  CG  LEU B 142      35.444  -6.989   1.492  1.00 47.99           C  
ANISOU 1123  CG  LEU B 142     5988   4883   7365   -889    322    345       C  
ATOM   1124  CD1 LEU B 142      35.916  -8.120   2.393  1.00 45.43           C  
ANISOU 1124  CD1 LEU B 142     5587   4565   7108   -834    212    390       C  
ATOM   1125  CD2 LEU B 142      35.395  -7.431   0.039  1.00 49.56           C  
ANISOU 1125  CD2 LEU B 142     6272   4985   7572   -951    340    296       C  
ATOM   1126  N   GLY B 143      34.921  -3.606   2.693  1.00 53.45           N  
ANISOU 1126  N   GLY B 143     6618   5698   7994   -899    506    253       N  
ATOM   1127  CA  GLY B 143      35.893  -2.526   2.682  1.00 53.06           C  
ANISOU 1127  CA  GLY B 143     6549   5642   7968   -919    584    109       C  
ATOM   1128  C   GLY B 143      36.181  -1.985   4.067  1.00 52.30           C  
ANISOU 1128  C   GLY B 143     6365   5665   7840   -897    613      4       C  
ATOM   1129  O   GLY B 143      37.321  -1.637   4.383  1.00 51.44           O  
ANISOU 1129  O   GLY B 143     6216   5597   7732   -909    632   -122       O  
ATOM   1130  N   SER B 144      35.151  -1.897   4.908  1.00 53.22           N  
ANISOU 1130  N   SER B 144     6442   5855   7923   -884    626     36       N  
ATOM   1131  CA  SER B 144      35.358  -1.416   6.268  1.00 55.08           C  
ANISOU 1131  CA  SER B 144     6606   6247   8074   -900    670    -93       C  
ATOM   1132  C   SER B 144      36.246  -2.367   7.056  1.00 57.23           C  
ANISOU 1132  C   SER B 144     6868   6664   8211   -918    566    -60       C  
ATOM   1133  O   SER B 144      37.116  -1.927   7.814  1.00 63.00           O  
ANISOU 1133  O   SER B 144     7558   7500   8881   -949    559   -188       O  
ATOM   1134  CB  SER B 144      34.018  -1.215   6.971  1.00 56.87           C  
ANISOU 1134  CB  SER B 144     6780   6547   8280   -908    742    -91       C  
ATOM   1135  OG  SER B 144      33.281  -0.170   6.358  1.00 57.97           O  
ANISOU 1135  OG  SER B 144     6885   6523   8618   -877    813   -143       O  
ATOM   1136  N   VAL B 145      36.047  -3.676   6.890  1.00 54.87           N  
ANISOU 1136  N   VAL B 145     6600   6357   7892   -905    459    117       N  
ATOM   1137  CA  VAL B 145      36.836  -4.635   7.658  1.00 56.86           C  
ANISOU 1137  CA  VAL B 145     6827   6705   8071   -919    311    194       C  
ATOM   1138  C   VAL B 145      38.279  -4.670   7.161  1.00 59.44           C  
ANISOU 1138  C   VAL B 145     7113   6948   8524   -881    259     97       C  
ATOM   1139  O   VAL B 145      39.220  -4.784   7.956  1.00 61.19           O  
ANISOU 1139  O   VAL B 145     7272   7264   8716   -897    154     69       O  
ATOM   1140  CB  VAL B 145      36.180  -6.029   7.609  1.00 53.90           C  
ANISOU 1140  CB  VAL B 145     6484   6297   7701   -918    198    420       C  
ATOM   1141  CG1 VAL B 145      37.069  -7.060   8.282  1.00 52.43           C  
ANISOU 1141  CG1 VAL B 145     6261   6144   7514   -926     -2    537       C  
ATOM   1142  CG2 VAL B 145      34.815  -5.995   8.276  1.00 53.72           C  
ANISOU 1142  CG2 VAL B 145     6471   6397   7544   -984    264    508       C  
ATOM   1143  N   LEU B 146      38.480  -4.554   5.847  1.00 60.30           N  
ANISOU 1143  N   LEU B 146     7246   6896   8770   -849    332     38       N  
ATOM   1144  CA  LEU B 146      39.830  -4.608   5.296  1.00 63.86           C  
ANISOU 1144  CA  LEU B 146     7633   7278   9353   -831    329    -86       C  
ATOM   1145  C   LEU B 146      40.690  -3.470   5.829  1.00 71.71           C  
ANISOU 1145  C   LEU B 146     8563   8350  10334   -866    376   -249       C  
ATOM   1146  O   LEU B 146      41.750  -3.701   6.423  1.00 74.60           O  
ANISOU 1146  O   LEU B 146     8826   8771  10747   -859    275   -301       O  
ATOM   1147  CB  LEU B 146      39.773  -4.574   3.770  1.00 59.54           C  
ANISOU 1147  CB  LEU B 146     7146   6591   8887   -844    441   -134       C  
ATOM   1148  CG  LEU B 146      39.704  -5.945   3.105  1.00 58.05           C  
ANISOU 1148  CG  LEU B 146     6965   6303   8789   -811    378    -79       C  
ATOM   1149  CD1 LEU B 146      39.295  -5.813   1.658  1.00 57.00           C  
ANISOU 1149  CD1 LEU B 146     6934   6083   8639   -871    492   -114       C  
ATOM   1150  CD2 LEU B 146      41.038  -6.661   3.223  1.00 60.19           C  
ANISOU 1150  CD2 LEU B 146     7096   6534   9239   -761    311   -183       C  
ATOM   1151  N   GLU B 147      40.244  -2.225   5.624  1.00 75.13           N  
ANISOU 1151  N   GLU B 147     9041   8768  10737   -907    509   -329       N  
ATOM   1152  CA  GLU B 147      41.011  -1.078   6.097  1.00 76.85           C  
ANISOU 1152  CA  GLU B 147     9199   9031  10970   -953    559   -503       C  
ATOM   1153  C   GLU B 147      41.138  -1.085   7.617  1.00 76.22           C  
ANISOU 1153  C   GLU B 147     9068   9141  10753   -977    461   -534       C  
ATOM   1154  O   GLU B 147      42.140  -0.602   8.153  1.00 77.23           O  
ANISOU 1154  O   GLU B 147     9116   9336  10893  -1016    425   -670       O  
ATOM   1155  CB  GLU B 147      40.368   0.219   5.589  1.00 81.12           C  
ANISOU 1155  CB  GLU B 147     9794   9470  11558   -990    697   -560       C  
ATOM   1156  CG  GLU B 147      40.660   1.477   6.402  1.00 87.71           C  
ANISOU 1156  CG  GLU B 147    10573  10345  12407  -1037    748   -745       C  
ATOM   1157  CD  GLU B 147      42.015   2.093   6.080  1.00 94.18           C  
ANISOU 1157  CD  GLU B 147    11328  11118  13337  -1094    778   -882       C  
ATOM   1158  OE1 GLU B 147      42.279   2.366   4.890  1.00 95.89           O  
ANISOU 1158  OE1 GLU B 147    11580  11199  13656  -1133    854   -853       O  
ATOM   1159  OE2 GLU B 147      42.810   2.314   7.019  1.00 97.29           O  
ANISOU 1159  OE2 GLU B 147    11635  11628  13702  -1125    724  -1018       O  
ATOM   1160  N   ASP B 148      40.163  -1.662   8.324  1.00 71.96           N  
ANISOU 1160  N   ASP B 148     8572   8706  10064   -979    412   -407       N  
ATOM   1161  CA  ASP B 148      40.268  -1.785   9.777  1.00 71.75           C  
ANISOU 1161  CA  ASP B 148     8520   8904   9836  -1050    312   -410       C  
ATOM   1162  C   ASP B 148      41.416  -2.709  10.167  1.00 72.75           C  
ANISOU 1162  C   ASP B 148     8578   9078   9984  -1047     90   -320       C  
ATOM   1163  O   ASP B 148      42.248  -2.357  11.009  1.00 74.67           O  
ANISOU 1163  O   ASP B 148     8761   9455  10154  -1112     -6   -411       O  
ATOM   1164  CB  ASP B 148      38.943  -2.292  10.356  1.00 71.88           C  
ANISOU 1164  CB  ASP B 148     8598   9035   9680  -1085    329   -270       C  
ATOM   1165  CG  ASP B 148      38.955  -2.397  11.882  1.00 76.02           C  
ANISOU 1165  CG  ASP B 148     9122   9843   9920  -1214    250   -267       C  
ATOM   1166  OD1 ASP B 148      39.995  -2.125  12.522  1.00 78.13           O  
ANISOU 1166  OD1 ASP B 148     9346  10219  10120  -1272    144   -358       O  
ATOM   1167  OD2 ASP B 148      37.904  -2.753  12.454  1.00 78.21           O  
ANISOU 1167  OD2 ASP B 148     9440  10253  10023  -1282    294   -171       O  
ATOM   1168  N   GLN B 149      41.470  -3.903   9.578  1.00 72.42           N  
ANISOU 1168  N   GLN B 149     8531   8914  10071   -974    -12   -148       N  
ATOM   1169  CA  GLN B 149      42.529  -4.842   9.926  1.00 73.31           C  
ANISOU 1169  CA  GLN B 149     8543   9018  10293   -950   -249    -54       C  
ATOM   1170  C   GLN B 149      43.881  -4.372   9.407  1.00 75.69           C  
ANISOU 1170  C   GLN B 149     8712   9232  10814   -913   -232   -250       C  
ATOM   1171  O   GLN B 149      44.918  -4.681  10.006  1.00 78.13           O  
ANISOU 1171  O   GLN B 149     8895   9584  11206   -918   -433   -241       O  
ATOM   1172  CB  GLN B 149      42.189  -6.228   9.384  1.00 71.65           C  
ANISOU 1172  CB  GLN B 149     8342   8653  10229   -875   -348    144       C  
ATOM   1173  CG  GLN B 149      41.100  -6.928  10.178  1.00 71.87           C  
ANISOU 1173  CG  GLN B 149     8466   8788  10055   -941   -443    391       C  
ATOM   1174  CD  GLN B 149      40.646  -8.215   9.538  1.00 73.20           C  
ANISOU 1174  CD  GLN B 149     8649   8766  10397   -875   -520    569       C  
ATOM   1175  OE1 GLN B 149      40.951  -8.485   8.376  1.00 73.47           O  
ANISOU 1175  OE1 GLN B 149     8645   8598  10673   -780   -451    466       O  
ATOM   1176  NE2 GLN B 149      39.916  -9.024  10.295  1.00 74.99           N  
ANISOU 1176  NE2 GLN B 149     8933   9066  10494   -948   -656    828       N  
ATOM   1177  N   GLU B 150      43.887  -3.645   8.287  1.00 76.26           N  
ANISOU 1177  N   GLU B 150     8802   9184  10992   -894     -9   -409       N  
ATOM   1178  CA  GLU B 150      45.125  -3.092   7.746  1.00 79.81           C  
ANISOU 1178  CA  GLU B 150     9125   9567  11632   -896     56   -605       C  
ATOM   1179  C   GLU B 150      45.639  -1.919   8.576  1.00 86.44           C  
ANISOU 1179  C   GLU B 150     9922  10537  12384   -984     55   -756       C  
ATOM   1180  O   GLU B 150      46.846  -1.805   8.816  1.00 88.38           O  
ANISOU 1180  O   GLU B 150    10014  10802  12765   -999    -36   -861       O  
ATOM   1181  CB  GLU B 150      44.909  -2.661   6.302  1.00 76.89           C  
ANISOU 1181  CB  GLU B 150     8815   9054  11346   -900    293   -693       C  
ATOM   1182  CG  GLU B 150      46.176  -2.257   5.614  1.00 77.73           C  
ANISOU 1182  CG  GLU B 150     8787   9098  11647   -930    391   -882       C  
ATOM   1183  CD  GLU B 150      47.103  -3.423   5.373  1.00 80.48           C  
ANISOU 1183  CD  GLU B 150     8963   9378  12236   -854    294   -912       C  
ATOM   1184  OE1 GLU B 150      46.606  -4.565   5.315  1.00 80.90           O  
ANISOU 1184  OE1 GLU B 150     9044   9372  12323   -776    195   -780       O  
ATOM   1185  OE2 GLU B 150      48.323  -3.199   5.225  1.00 82.54           O  
ANISOU 1185  OE2 GLU B 150     9042   9627  12692   -871    319  -1080       O  
ATOM   1186  N   HIS B 151      44.748  -1.013   8.982  1.00 91.76           N  
ANISOU 1186  N   HIS B 151    10710  11286  12870  -1044    162   -798       N  
ATOM   1187  CA  HIS B 151      45.142   0.100   9.842  1.00 96.83           C  
ANISOU 1187  CA  HIS B 151    11317  12047  13426  -1139    168   -980       C  
ATOM   1188  C   HIS B 151      45.588  -0.391  11.212  1.00101.27           C  
ANISOU 1188  C   HIS B 151    11829  12826  13825  -1198    -78   -927       C  
ATOM   1189  O   HIS B 151      46.284   0.330  11.937  1.00103.15           O  
ANISOU 1189  O   HIS B 151    12000  13178  14013  -1289   -136  -1089       O  
ATOM   1190  CB  HIS B 151      43.971   1.078   9.970  1.00 98.86           C  
ANISOU 1190  CB  HIS B 151    11687  12308  13567  -1177    345  -1060       C  
ATOM   1191  CG  HIS B 151      44.309   2.376  10.640  1.00102.90           C  
ANISOU 1191  CG  HIS B 151    12161  12882  14055  -1273    402  -1310       C  
ATOM   1192  ND1 HIS B 151      45.107   3.333  10.051  1.00104.04           N  
ANISOU 1192  ND1 HIS B 151    12240  12888  14404  -1306    489  -1471       N  
ATOM   1193  CD2 HIS B 151      43.915   2.895  11.827  1.00105.34           C  
ANISOU 1193  CD2 HIS B 151    12489  13372  14162  -1362    404  -1448       C  
ATOM   1194  CE1 HIS B 151      45.207   4.377  10.855  1.00105.77           C  
ANISOU 1194  CE1 HIS B 151    12434  13173  14580  -1397    521  -1695       C  
ATOM   1195  NE2 HIS B 151      44.493   4.137  11.939  1.00106.48           N  
ANISOU 1195  NE2 HIS B 151    12575  13465  14416  -1432    478  -1706       N  
ATOM   1196  N   GLN B 152      45.202  -1.610  11.566  1.00100.72           N  
ANISOU 1196  N   GLN B 152    11791  12809  13668  -1167   -242   -688       N  
ATOM   1197  CA  GLN B 152      45.552  -2.252  12.822  1.00103.57           C  
ANISOU 1197  CA  GLN B 152    12127  13371  13856  -1246   -525   -549       C  
ATOM   1198  C   GLN B 152      46.916  -2.924  12.715  1.00106.35           C  
ANISOU 1198  C   GLN B 152    12295  13636  14479  -1188   -767   -496       C  
ATOM   1199  O   GLN B 152      47.521  -3.322  13.718  1.00108.70           O  
ANISOU 1199  O   GLN B 152    12528  14076  14698  -1260  -1060   -387       O  
ATOM   1200  CB  GLN B 152      44.463  -3.268  13.110  1.00103.81           C  
ANISOU 1200  CB  GLN B 152    12273  13450  13719  -1249   -586   -281       C  
ATOM   1201  CG  GLN B 152      44.696  -4.310  14.153  1.00105.98           C  
ANISOU 1201  CG  GLN B 152    12542  13871  13854  -1327   -915    -11       C  
ATOM   1202  CD  GLN B 152      43.441  -4.565  14.916  1.00105.68           C  
ANISOU 1202  CD  GLN B 152    12660  14032  13461  -1451   -876    141       C  
ATOM   1203  OE1 GLN B 152      42.350  -4.318  14.398  1.00102.80           O  
ANISOU 1203  OE1 GLN B 152    12376  13612  13070  -1415   -622     89       O  
ATOM   1204  NE2 GLN B 152      43.563  -5.211  16.072  1.00107.98           N  
ANISOU 1204  NE2 GLN B 152    12986  14537  13505  -1602  -1150    372       N  
ATOM   1205  N   VAL B 153      47.414  -3.027  11.480  1.00107.42           N  
ANISOU 1205  N   VAL B 153    12332  13541  14943  -1070   -643   -585       N  
ATOM   1206  CA  VAL B 153      48.804  -3.383  11.207  1.00114.06           C  
ANISOU 1206  CA  VAL B 153    12942  14277  16119  -1011   -783   -648       C  
ATOM   1207  C   VAL B 153      49.774  -2.220  11.384  1.00120.32           C  
ANISOU 1207  C   VAL B 153    13618  15133  16966  -1092   -738   -898       C  
ATOM   1208  O   VAL B 153      50.991  -2.445  11.421  1.00123.51           O  
ANISOU 1208  O   VAL B 153    13797  15495  17637  -1069   -895   -955       O  
ATOM   1209  CB  VAL B 153      48.779  -4.006   9.793  1.00111.65           C  
ANISOU 1209  CB  VAL B 153    12595  13730  16097   -883   -613   -672       C  
ATOM   1210  CG1 VAL B 153      50.120  -3.913   9.086  1.00112.41           C  
ANISOU 1210  CG1 VAL B 153    12449  13704  16556   -842   -562   -878       C  
ATOM   1211  CG2 VAL B 153      48.307  -5.458   9.864  1.00111.48           C  
ANISOU 1211  CG2 VAL B 153    12592  13619  16147   -796   -798   -420       C  
ATOM   1212  N   ALA B 154      49.284  -0.990  11.576  1.00122.35           N  
ANISOU 1212  N   ALA B 154    13998  15481  17009  -1193   -551  -1053       N  
ATOM   1213  CA  ALA B 154      50.208   0.138  11.649  1.00123.08           C  
ANISOU 1213  CA  ALA B 154    13976  15594  17196  -1279   -496  -1302       C  
ATOM   1214  C   ALA B 154      50.919   0.202  12.993  1.00126.81           C  
ANISOU 1214  C   ALA B 154    14358  16275  17548  -1386   -798  -1315       C  
ATOM   1215  O   ALA B 154      52.111   0.522  13.046  1.00130.86           O  
ANISOU 1215  O   ALA B 154    14672  16777  18271  -1420   -894  -1450       O  
ATOM   1216  CB  ALA B 154      49.467   1.446  11.384  1.00120.07           C  
ANISOU 1216  CB  ALA B 154    13740  15189  16694  -1349   -215  -1471       C  
ATOM   1217  N   LYS B 155      50.217  -0.094  14.083  1.00122.47           N  
ANISOU 1217  N   LYS B 155    13948  15934  16650  -1466   -952  -1177       N  
ATOM   1218  CA  LYS B 155      50.839  -0.099  15.405  1.00122.55           C  
ANISOU 1218  CA  LYS B 155    13904  16187  16472  -1610  -1273  -1156       C  
ATOM   1219  C   LYS B 155      51.271  -1.509  15.800  1.00125.18           C  
ANISOU 1219  C   LYS B 155    14145  16527  16891  -1561  -1653   -832       C  
ATOM   1220  O   LYS B 155      52.291  -2.015  15.325  1.00126.06           O  
ANISOU 1220  O   LYS B 155    14027  16470  17400  -1453  -1797   -808       O  
ATOM   1221  CB  LYS B 155      49.882   0.477  16.452  1.00119.58           C  
ANISOU 1221  CB  LYS B 155    13735  16080  15621  -1782  -1214  -1220       C  
ATOM   1222  CG  LYS B 155      49.752   1.990  16.399  1.00113.96           C  
ANISOU 1222  CG  LYS B 155    13055  15369  14875  -1863   -937  -1588       C  
ATOM   1223  CD  LYS B 155      48.721   2.492  17.391  1.00109.01           C  
ANISOU 1223  CD  LYS B 155    12607  14993  13819  -2021   -835  -1702       C  
ATOM   1224  CE  LYS B 155      48.539   3.994  17.274  1.00104.17           C  
ANISOU 1224  CE  LYS B 155    12003  14313  13263  -2076   -553  -2091       C  
ATOM   1225  NZ  LYS B 155      47.414   4.478  18.118  1.00102.73           N  
ANISOU 1225  NZ  LYS B 155    11966  14338  12729  -2205   -387  -2259       N  
ATOM   1226  N   GLY B 181      36.476   5.307  17.709  1.00 97.22           N  
ANISOU 1226  N   GLY B 181    11504  13509  11924  -1934   1568  -2681       N  
ATOM   1227  CA  GLY B 181      36.722   3.960  17.225  1.00 94.95           C  
ANISOU 1227  CA  GLY B 181    11313  13229  11536  -1882   1336  -2203       C  
ATOM   1228  C   GLY B 181      36.174   3.708  15.832  1.00 91.48           C  
ANISOU 1228  C   GLY B 181    10852  12430  11477  -1662   1338  -1966       C  
ATOM   1229  O   GLY B 181      35.400   4.509  15.305  1.00 91.65           O  
ANISOU 1229  O   GLY B 181    10784  12221  11819  -1558   1512  -2126       O  
ATOM   1230  N   ALA B 182      36.551   2.574  15.241  1.00 87.60           N  
ANISOU 1230  N   ALA B 182    10436  11887  10962  -1600   1129  -1586       N  
ATOM   1231  CA  ALA B 182      36.107   2.238  13.895  1.00 81.78           C  
ANISOU 1231  CA  ALA B 182     9700  10843  10530  -1424   1110  -1362       C  
ATOM   1232  C   ALA B 182      34.819   1.429  13.880  1.00 79.31           C  
ANISOU 1232  C   ALA B 182     9390  10586  10159  -1421   1172  -1177       C  
ATOM   1233  O   ALA B 182      34.129   1.405  12.853  1.00 77.53           O  
ANISOU 1233  O   ALA B 182     9141  10117  10200  -1294   1203  -1068       O  
ATOM   1234  CB  ALA B 182      37.205   1.465  13.156  1.00 79.26           C  
ANISOU 1234  CB  ALA B 182     9437  10410  10266  -1357    882  -1111       C  
ATOM   1235  N   GLU B 183      34.480   0.761  14.981  1.00 77.38           N  
ANISOU 1235  N   GLU B 183     9176  10663   9562  -1581   1178  -1122       N  
ATOM   1236  CA  GLU B 183      33.176   0.117  15.076  1.00 76.39           C  
ANISOU 1236  CA  GLU B 183     9029  10611   9386  -1611   1281   -988       C  
ATOM   1237  C   GLU B 183      32.022   1.115  14.951  1.00 75.34           C  
ANISOU 1237  C   GLU B 183     8752  10377   9497  -1557   1554  -1269       C  
ATOM   1238  O   GLU B 183      31.069   0.826  14.219  1.00 74.03           O  
ANISOU 1238  O   GLU B 183     8532  10042   9553  -1460   1588  -1131       O  
ATOM   1239  CB  GLU B 183      33.096  -0.686  16.376  1.00 81.14           C  
ANISOU 1239  CB  GLU B 183     9695  11608   9526  -1846   1248   -881       C  
ATOM   1240  CG  GLU B 183      31.772  -1.379  16.605  1.00 84.77           C  
ANISOU 1240  CG  GLU B 183    10126  12186   9898  -1927   1373   -740       C  
ATOM   1241  CD  GLU B 183      31.435  -1.475  18.075  1.00 92.02           C  
ANISOU 1241  CD  GLU B 183    11062  13549  10351  -2215   1506   -841       C  
ATOM   1242  OE1 GLU B 183      30.899  -0.490  18.627  1.00 95.42           O  
ANISOU 1242  OE1 GLU B 183    11389  14113  10753  -2286   1794  -1239       O  
ATOM   1243  OE2 GLU B 183      31.718  -2.528  18.682  1.00 94.59           O  
ANISOU 1243  OE2 GLU B 183    11505  14090  10346  -2386   1320   -529       O  
ATOM   1244  N   PRO B 184      32.039   2.273  15.635  1.00 76.55           N  
ANISOU 1244  N   PRO B 184     8821  10611   9653  -1617   1742  -1672       N  
ATOM   1245  CA  PRO B 184      30.931   3.230  15.443  1.00 75.13           C  
ANISOU 1245  CA  PRO B 184     8462  10267   9817  -1534   1989  -1952       C  
ATOM   1246  C   PRO B 184      30.827   3.764  14.027  1.00 70.06           C  
ANISOU 1246  C   PRO B 184     7773   9177   9671  -1312   1906  -1862       C  
ATOM   1247  O   PRO B 184      29.717   4.062  13.567  1.00 68.43           O  
ANISOU 1247  O   PRO B 184     7427   8788   9784  -1216   2007  -1893       O  
ATOM   1248  CB  PRO B 184      31.263   4.348  16.440  1.00 79.91           C  
ANISOU 1248  CB  PRO B 184     9001  11022  10340  -1646   2170  -2425       C  
ATOM   1249  CG  PRO B 184      32.131   3.708  17.450  1.00 82.49           C  
ANISOU 1249  CG  PRO B 184     9475  11734  10132  -1860   2060  -2359       C  
ATOM   1250  CD  PRO B 184      32.961   2.734  16.685  1.00 79.38           C  
ANISOU 1250  CD  PRO B 184     9222  11222   9717  -1777   1743  -1912       C  
ATOM   1251  N   ALA B 185      31.952   3.913  13.325  1.00 68.53           N  
ANISOU 1251  N   ALA B 185     7680   8806   9551  -1245   1721  -1750       N  
ATOM   1252  CA  ALA B 185      31.899   4.352  11.935  1.00 67.59           C  
ANISOU 1252  CA  ALA B 185     7551   8297   9833  -1084   1629  -1616       C  
ATOM   1253  C   ALA B 185      31.159   3.343  11.066  1.00 70.19           C  
ANISOU 1253  C   ALA B 185     7916   8542  10210  -1017   1525  -1266       C  
ATOM   1254  O   ALA B 185      30.414   3.727  10.157  1.00 72.03           O  
ANISOU 1254  O   ALA B 185     8081   8509  10778   -913   1510  -1195       O  
ATOM   1255  CB  ALA B 185      33.312   4.586  11.403  1.00 63.81           C  
ANISOU 1255  CB  ALA B 185     7178   7706   9360  -1072   1477  -1561       C  
ATOM   1256  N   PHE B 186      31.344   2.047  11.336  1.00 70.09           N  
ANISOU 1256  N   PHE B 186     8006   8741   9884  -1086   1430  -1037       N  
ATOM   1257  CA  PHE B 186      30.616   1.016  10.600  1.00 67.62           C  
ANISOU 1257  CA  PHE B 186     7725   8358   9611  -1043   1335   -732       C  
ATOM   1258  C   PHE B 186      29.116   1.112  10.859  1.00 66.85           C  
ANISOU 1258  C   PHE B 186     7474   8281   9646  -1044   1490   -794       C  
ATOM   1259  O   PHE B 186      28.308   1.062   9.924  1.00 64.91           O  
ANISOU 1259  O   PHE B 186     7175   7823   9666   -955   1438   -657       O  
ATOM   1260  CB  PHE B 186      31.142  -0.370  10.981  1.00 67.17           C  
ANISOU 1260  CB  PHE B 186     7789   8500   9232  -1126   1199   -497       C  
ATOM   1261  CG  PHE B 186      30.275  -1.512  10.505  1.00 66.72           C  
ANISOU 1261  CG  PHE B 186     7749   8410   9191  -1119   1126   -220       C  
ATOM   1262  CD1 PHE B 186      30.270  -1.895   9.171  1.00 65.36           C  
ANISOU 1262  CD1 PHE B 186     7632   7992   9207  -1023    990    -36       C  
ATOM   1263  CD2 PHE B 186      29.474  -2.209  11.394  1.00 69.04           C  
ANISOU 1263  CD2 PHE B 186     8006   8932   9293  -1238   1199   -152       C  
ATOM   1264  CE1 PHE B 186      29.476  -2.948   8.734  1.00 65.75           C  
ANISOU 1264  CE1 PHE B 186     7696   8006   9279  -1029    915    193       C  
ATOM   1265  CE2 PHE B 186      28.676  -3.262  10.963  1.00 69.67           C  
ANISOU 1265  CE2 PHE B 186     8092   8966   9413  -1246   1127    103       C  
ATOM   1266  CZ  PHE B 186      28.678  -3.631   9.633  1.00 67.56           C  
ANISOU 1266  CZ  PHE B 186     7876   8434   9360  -1134    978    266       C  
ATOM   1267  N   LEU B 187      28.727   1.248  12.128  1.00 67.55           N  
ANISOU 1267  N   LEU B 187     7478   8642   9547  -1162   1683  -1010       N  
ATOM   1268  CA  LEU B 187      27.309   1.287  12.477  1.00 70.65           C  
ANISOU 1268  CA  LEU B 187     7690   9094  10061  -1186   1873  -1107       C  
ATOM   1269  C   LEU B 187      26.599   2.457  11.801  1.00 77.45           C  
ANISOU 1269  C   LEU B 187     8362   9631  11434  -1031   1942  -1287       C  
ATOM   1270  O   LEU B 187      25.562   2.274  11.150  1.00 79.92           O  
ANISOU 1270  O   LEU B 187     8562   9785  12020   -956   1914  -1157       O  
ATOM   1271  CB  LEU B 187      27.151   1.353  13.998  1.00 69.48           C  
ANISOU 1271  CB  LEU B 187     7489   9331   9581  -1379   2108  -1368       C  
ATOM   1272  CG  LEU B 187      27.727   0.189  14.813  1.00 65.47           C  
ANISOU 1272  CG  LEU B 187     7157   9166   8554  -1573   2015  -1150       C  
ATOM   1273  CD1 LEU B 187      27.081   0.122  16.188  1.00 65.59           C  
ANISOU 1273  CD1 LEU B 187     7098   9583   8243  -1808   2275  -1350       C  
ATOM   1274  CD2 LEU B 187      27.564  -1.140  14.085  1.00 56.89           C  
ANISOU 1274  CD2 LEU B 187     6170   7988   7458  -1543   1797   -707       C  
ATOM   1275  N   HIS B 188      27.145   3.670  11.940  1.00 80.52           N  
ANISOU 1275  N   HIS B 188     8707   9899  11989   -988   2006  -1574       N  
ATOM   1276  CA  HIS B 188      26.510   4.840  11.335  1.00 80.39           C  
ANISOU 1276  CA  HIS B 188     8499   9529  12517   -842   2040  -1732       C  
ATOM   1277  C   HIS B 188      26.503   4.737   9.816  1.00 77.13           C  
ANISOU 1277  C   HIS B 188     8163   8782  12361   -720   1772  -1376       C  
ATOM   1278  O   HIS B 188      25.552   5.180   9.159  1.00 77.89           O  
ANISOU 1278  O   HIS B 188     8098   8614  12882   -616   1727  -1333       O  
ATOM   1279  CB  HIS B 188      27.218   6.119  11.776  1.00 80.11           C  
ANISOU 1279  CB  HIS B 188     8420   9404  12615   -837   2137  -2095       C  
ATOM   1280  CG  HIS B 188      26.885   6.542  13.170  1.00 83.02           C  
ANISOU 1280  CG  HIS B 188     8639  10037  12866   -948   2442  -2547       C  
ATOM   1281  ND1 HIS B 188      27.431   5.935  14.280  1.00 83.81           N  
ANISOU 1281  ND1 HIS B 188     8865  10571  12409  -1143   2532  -2627       N  
ATOM   1282  CD2 HIS B 188      26.069   7.516  13.637  1.00 86.89           C  
ANISOU 1282  CD2 HIS B 188     8862  10427  13726   -909   2680  -2960       C  
ATOM   1283  CE1 HIS B 188      26.962   6.513  15.371  1.00 88.13           C  
ANISOU 1283  CE1 HIS B 188     9249  11312  12926  -1246   2829  -3076       C  
ATOM   1284  NE2 HIS B 188      26.133   7.476  15.008  1.00 89.84           N  
ANISOU 1284  NE2 HIS B 188     9214  11204  13719  -1097   2942  -3312       N  
ATOM   1285  N   GLY B 189      27.567   4.177   9.238  1.00 72.89           N  
ANISOU 1285  N   GLY B 189     7860   8256  11577   -745   1586  -1131       N  
ATOM   1286  CA  GLY B 189      27.592   3.978   7.800  1.00 71.55           C  
ANISOU 1286  CA  GLY B 189     7790   7833  11563   -679   1354   -808       C  
ATOM   1287  C   GLY B 189      26.555   2.974   7.336  1.00 72.93           C  
ANISOU 1287  C   GLY B 189     7940   8027  11743   -672   1275   -559       C  
ATOM   1288  O   GLY B 189      25.901   3.173   6.307  1.00 74.67           O  
ANISOU 1288  O   GLY B 189     8118   8004  12252   -608   1129   -386       O  
ATOM   1289  N   LEU B 190      26.389   1.881   8.089  1.00 69.87           N  
ANISOU 1289  N   LEU B 190     7581   7927  11039   -757   1346   -519       N  
ATOM   1290  CA  LEU B 190      25.402   0.873   7.718  1.00 66.61           C  
ANISOU 1290  CA  LEU B 190     7137   7535  10636   -771   1277   -290       C  
ATOM   1291  C   LEU B 190      23.995   1.455   7.734  1.00 69.06           C  
ANISOU 1291  C   LEU B 190     7179   7726  11336   -711   1366   -395       C  
ATOM   1292  O   LEU B 190      23.207   1.216   6.811  1.00 72.20           O  
ANISOU 1292  O   LEU B 190     7525   7948  11960   -664   1211   -190       O  
ATOM   1293  CB  LEU B 190      25.499  -0.327   8.661  1.00 64.97           C  
ANISOU 1293  CB  LEU B 190     6998   7649  10039   -898   1345   -228       C  
ATOM   1294  CG  LEU B 190      24.444  -1.428   8.519  1.00 64.67           C  
ANISOU 1294  CG  LEU B 190     6910   7665   9996   -948   1307    -15       C  
ATOM   1295  CD1 LEU B 190      24.545  -2.123   7.172  1.00 48.59           C  
ANISOU 1295  CD1 LEU B 190     5010   5431   8022   -903   1053    272       C  
ATOM   1296  CD2 LEU B 190      24.548  -2.432   9.654  1.00 51.46           C  
ANISOU 1296  CD2 LEU B 190     5291   6314   7949  -1105   1394     35       C  
ATOM   1297  N   GLU B 191      23.671   2.252   8.757  1.00 67.71           N  
ANISOU 1297  N   GLU B 191     6816   7639  11270   -715   1611   -736       N  
ATOM   1298  CA  GLU B 191      22.347   2.857   8.819  1.00 70.75           C  
ANISOU 1298  CA  GLU B 191     6892   7890  12100   -644   1722   -892       C  
ATOM   1299  C   GLU B 191      22.152   3.922   7.748  1.00 68.50           C  
ANISOU 1299  C   GLU B 191     6518   7185  12326   -493   1537   -845       C  
ATOM   1300  O   GLU B 191      21.010   4.210   7.376  1.00 69.69           O  
ANISOU 1300  O   GLU B 191     6426   7143  12911   -412   1496   -829       O  
ATOM   1301  CB  GLU B 191      22.106   3.448  10.210  1.00 76.77           C  
ANISOU 1301  CB  GLU B 191     7463   8862  12842   -704   2068  -1331       C  
ATOM   1302  CG  GLU B 191      20.670   3.894  10.468  1.00 83.19           C  
ANISOU 1302  CG  GLU B 191     7906   9599  14105   -651   2250  -1551       C  
ATOM   1303  CD  GLU B 191      20.276   3.785  11.930  1.00 90.27           C  
ANISOU 1303  CD  GLU B 191     8658  10877  14765   -807   2635  -1911       C  
ATOM   1304  OE1 GLU B 191      21.054   3.200  12.712  1.00 91.35           O  
ANISOU 1304  OE1 GLU B 191     9012  11358  14339   -977   2711  -1906       O  
ATOM   1305  OE2 GLU B 191      19.187   4.281  12.297  1.00 95.31           O  
ANISOU 1305  OE2 GLU B 191     8954  11478  15782   -775   2860  -2199       O  
ATOM   1306  N   SER B 192      23.237   4.485   7.219  1.00 66.93           N  
ANISOU 1306  N   SER B 192     6502   6833  12096   -469   1404   -794       N  
ATOM   1307  CA  SER B 192      23.099   5.400   6.094  1.00 69.68           C  
ANISOU 1307  CA  SER B 192     6810   6782  12883   -368   1179   -657       C  
ATOM   1308  C   SER B 192      22.681   4.656   4.835  1.00 70.83           C  
ANISOU 1308  C   SER B 192     7062   6826  13023   -378    892   -243       C  
ATOM   1309  O   SER B 192      21.972   5.213   3.987  1.00 72.23           O  
ANISOU 1309  O   SER B 192     7120   6706  13619   -309    692    -92       O  
ATOM   1310  CB  SER B 192      24.404   6.161   5.873  1.00 68.48           C  
ANISOU 1310  CB  SER B 192     6836   6520  12664   -381   1129   -698       C  
ATOM   1311  OG  SER B 192      24.691   7.000   6.979  1.00 70.46           O  
ANISOU 1311  OG  SER B 192     6959   6818  12995   -372   1371  -1109       O  
ATOM   1312  N   LEU B 193      23.086   3.394   4.708  1.00 69.71           N  
ANISOU 1312  N   LEU B 193     7135   6920  12431   -471    853    -61       N  
ATOM   1313  CA  LEU B 193      22.647   2.581   3.584  1.00 68.18           C  
ANISOU 1313  CA  LEU B 193     7040   6663  12202   -503    606    279       C  
ATOM   1314  C   LEU B 193      21.202   2.143   3.767  1.00 68.39           C  
ANISOU 1314  C   LEU B 193     6823   6705  12456   -482    620    304       C  
ATOM   1315  O   LEU B 193      20.393   2.233   2.837  1.00 68.61           O  
ANISOU 1315  O   LEU B 193     6770   6530  12770   -455    392    508       O  
ATOM   1316  CB  LEU B 193      23.542   1.349   3.448  1.00 66.65           C  
ANISOU 1316  CB  LEU B 193     7121   6688  11514   -603    579    413       C  
ATOM   1317  CG  LEU B 193      24.818   1.426   2.623  1.00 67.23           C  
ANISOU 1317  CG  LEU B 193     7456   6707  11381   -649    460    519       C  
ATOM   1318  CD1 LEU B 193      25.601   0.130   2.768  1.00 64.96           C  
ANISOU 1318  CD1 LEU B 193     7357   6640  10684   -723    481    572       C  
ATOM   1319  CD2 LEU B 193      24.463   1.678   1.171  1.00 69.93           C  
ANISOU 1319  CD2 LEU B 193     7865   6822  11882   -673    196    777       C  
ATOM   1320  N   ILE B 194      20.866   1.689   4.976  1.00 69.24           N  
ANISOU 1320  N   ILE B 194     6807   7066  12436   -517    882    102       N  
ATOM   1321  CA  ILE B 194      19.529   1.172   5.255  1.00 71.92           C  
ANISOU 1321  CA  ILE B 194     6904   7467  12955   -529    944    110       C  
ATOM   1322  C   ILE B 194      18.478   2.257   5.080  1.00 76.43           C  
ANISOU 1322  C   ILE B 194     7133   7768  14139   -405    926    -11       C  
ATOM   1323  O   ILE B 194      17.534   2.112   4.297  1.00 78.07           O  
ANISOU 1323  O   ILE B 194     7206   7807  14651   -373    715    187       O  
ATOM   1324  CB  ILE B 194      19.475   0.575   6.670  1.00 71.99           C  
ANISOU 1324  CB  ILE B 194     6859   7831  12663   -634   1262    -94       C  
ATOM   1325  CG1 ILE B 194      20.351  -0.674   6.751  1.00 68.45           C  
ANISOU 1325  CG1 ILE B 194     6718   7601  11688   -754   1204    102       C  
ATOM   1326  CG2 ILE B 194      18.046   0.296   7.084  1.00 74.56           C  
ANISOU 1326  CG2 ILE B 194     6870   8221  13237   -658   1396   -160       C  
ATOM   1327  CD1 ILE B 194      20.991  -0.842   8.087  1.00 69.23           C  
ANISOU 1327  CD1 ILE B 194     6877   8011  11417   -857   1449    -90       C  
ATOM   1328  N   ARG B 195      18.631   3.369   5.799  1.00 80.78           N  
ANISOU 1328  N   ARG B 195     7523   8256  14914   -333   1128   -346       N  
ATOM   1329  CA  ARG B 195      17.629   4.419   5.686  1.00 84.42           C  
ANISOU 1329  CA  ARG B 195     7615   8418  16044   -197   1116   -495       C  
ATOM   1330  C   ARG B 195      17.698   5.116   4.335  1.00 81.59           C  
ANISOU 1330  C   ARG B 195     7313   7659  16031   -111    724   -206       C  
ATOM   1331  O   ARG B 195      16.751   5.812   3.962  1.00 85.95           O  
ANISOU 1331  O   ARG B 195     7563   7907  17187      2    589   -199       O  
ATOM   1332  CB  ARG B 195      17.745   5.416   6.840  1.00 88.72           C  
ANISOU 1332  CB  ARG B 195     7953   8986  16771   -150   1456   -983       C  
ATOM   1333  CG  ARG B 195      16.369   5.860   7.318  1.00 95.12           C  
ANISOU 1333  CG  ARG B 195     8289   9702  18150    -67   1636  -1262       C  
ATOM   1334  CD  ARG B 195      16.390   6.899   8.428  1.00100.86           C  
ANISOU 1334  CD  ARG B 195     8773  10433  19118    -24   1998  -1815       C  
ATOM   1335  NE  ARG B 195      15.050   7.423   8.700  1.00108.23           N  
ANISOU 1335  NE  ARG B 195     9204  11198  20721     83   2146  -2095       N  
ATOM   1336  CZ  ARG B 195      14.259   8.022   7.809  1.00111.57           C  
ANISOU 1336  CZ  ARG B 195     9361  11177  21856    254   1861  -1949       C  
ATOM   1337  NH1 ARG B 195      14.651   8.216   6.553  1.00109.65           N  
ANISOU 1337  NH1 ARG B 195     9328  10620  21712    314   1404  -1504       N  
ATOM   1338  NH2 ARG B 195      13.059   8.442   8.185  1.00116.40           N  
ANISOU 1338  NH2 ARG B 195     9475  11660  23092    350   2034  -2253       N  
ATOM   1339  N   GLY B 196      18.789   4.935   3.590  1.00 73.20           N  
ANISOU 1339  N   GLY B 196     6616   6589  14606   -177    532     41       N  
ATOM   1340  CA  GLY B 196      18.767   5.294   2.186  1.00 72.01           C  
ANISOU 1340  CA  GLY B 196     6569   6139  14651   -170    136    401       C  
ATOM   1341  C   GLY B 196      18.037   4.265   1.354  1.00 72.33           C  
ANISOU 1341  C   GLY B 196     6654   6229  14599   -239   -104    725       C  
ATOM   1342  O   GLY B 196      17.381   4.615   0.373  1.00 73.72           O  
ANISOU 1342  O   GLY B 196     6748   6144  15119   -218   -432    982       O  
ATOM   1343  N   PHE B 197      18.134   2.990   1.728  1.00 71.98           N  
ANISOU 1343  N   PHE B 197     6738   6506  14106   -334     30    729       N  
ATOM   1344  CA  PHE B 197      17.347   1.963   1.053  1.00 73.41           C  
ANISOU 1344  CA  PHE B 197     6926   6734  14233   -406   -172    986       C  
ATOM   1345  C   PHE B 197      15.857   2.193   1.266  1.00 82.79           C  
ANISOU 1345  C   PHE B 197     7694   7798  15963   -325   -186    931       C  
ATOM   1346  O   PHE B 197      15.049   1.967   0.357  1.00 83.41           O  
ANISOU 1346  O   PHE B 197     7698   7738  16256   -345   -494   1189       O  
ATOM   1347  CB  PHE B 197      17.756   0.580   1.550  1.00 67.05           C  
ANISOU 1347  CB  PHE B 197     6311   6262  12902   -520     -6    975       C  
ATOM   1348  CG  PHE B 197      19.051   0.099   0.978  1.00 61.96           C  
ANISOU 1348  CG  PHE B 197     6057   5698  11788   -608    -90   1102       C  
ATOM   1349  CD1 PHE B 197      19.450   0.503  -0.286  1.00 62.49           C  
ANISOU 1349  CD1 PHE B 197     6307   5585  11851   -644   -370   1318       C  
ATOM   1350  CD2 PHE B 197      19.883  -0.733   1.709  1.00 57.42           C  
ANISOU 1350  CD2 PHE B 197     5651   5379  10788   -668    110   1004       C  
ATOM   1351  CE1 PHE B 197      20.646   0.070  -0.818  1.00 60.80           C  
ANISOU 1351  CE1 PHE B 197     6423   5460  11217   -738   -403   1389       C  
ATOM   1352  CE2 PHE B 197      21.082  -1.164   1.183  1.00 50.11           C  
ANISOU 1352  CE2 PHE B 197     5035   4504   9499   -733     42   1087       C  
ATOM   1353  CZ  PHE B 197      21.464  -0.759  -0.080  1.00 49.93           C  
ANISOU 1353  CZ  PHE B 197     5177   4316   9479   -767   -191   1255       C  
ATOM   1354  N   GLU B 198      15.478   2.624   2.472  1.00 91.23           N  
ANISOU 1354  N   GLU B 198     8474   8934  17255   -249    151    577       N  
ATOM   1355  CA  GLU B 198      14.072   2.859   2.790  1.00 97.86           C  
ANISOU 1355  CA  GLU B 198     8860   9674  18648   -171    206    452       C  
ATOM   1356  C   GLU B 198      13.443   3.875   1.843  1.00101.16           C  
ANISOU 1356  C   GLU B 198     9065   9663  19708    -46   -151    613       C  
ATOM   1357  O   GLU B 198      12.417   3.599   1.210  1.00102.98           O  
ANISOU 1357  O   GLU B 198     9103   9772  20252    -42   -407    820       O  
ATOM   1358  CB  GLU B 198      13.942   3.341   4.237  1.00102.19           C  
ANISOU 1358  CB  GLU B 198     9149  10366  19312   -126    668    -22       C  
ATOM   1359  CG  GLU B 198      14.428   2.352   5.272  1.00102.23           C  
ANISOU 1359  CG  GLU B 198     9331  10811  18702   -279   1002   -155       C  
ATOM   1360  CD  GLU B 198      14.046   2.741   6.693  1.00107.91           C  
ANISOU 1360  CD  GLU B 198     9757  11724  19518   -288   1463   -622       C  
ATOM   1361  OE1 GLU B 198      13.588   3.882   6.917  1.00111.93           O  
ANISOU 1361  OE1 GLU B 198     9940  12009  20578   -152   1560   -912       O  
ATOM   1362  OE2 GLU B 198      14.165   1.879   7.587  1.00107.78           O  
ANISOU 1362  OE2 GLU B 198     9828  12087  19037   -449   1726   -700       O  
ATOM   1363  N   VAL B 199      14.049   5.061   1.735  1.00 98.83           N  
ANISOU 1363  N   VAL B 199     8795   9119  19636     46   -199    539       N  
ATOM   1364  CA  VAL B 199      13.478   6.135   0.923  1.00100.41           C  
ANISOU 1364  CA  VAL B 199     8774   8867  20509    165   -554    704       C  
ATOM   1365  C   VAL B 199      13.368   5.719  -0.541  1.00100.77           C  
ANISOU 1365  C   VAL B 199     9046   8808  20433     60  -1058   1225       C  
ATOM   1366  O   VAL B 199      12.367   6.014  -1.206  1.00105.81           O  
ANISOU 1366  O   VAL B 199     9430   9180  21592    112  -1396   1435       O  
ATOM   1367  CB  VAL B 199      14.286   7.431   1.103  1.00100.10           C  
ANISOU 1367  CB  VAL B 199     8766   8582  20685    253   -507    544       C  
ATOM   1368  CG1 VAL B 199      13.836   8.147   2.363  1.00103.38           C  
ANISOU 1368  CG1 VAL B 199     8770   8948  21562    395   -113     12       C  
ATOM   1369  CG2 VAL B 199      15.757   7.121   1.185  1.00 96.21           C  
ANISOU 1369  CG2 VAL B 199     8738   8335  19485    130   -378    554       C  
ATOM   1370  N   GLN B 200      14.392   5.044  -1.075  1.00 95.42           N  
ANISOU 1370  N   GLN B 200     8838   8339  19080    -99  -1122   1427       N  
ATOM   1371  CA  GLN B 200      14.325   4.639  -2.479  1.00 93.19           C  
ANISOU 1371  CA  GLN B 200     8794   7997  18618   -238  -1572   1879       C  
ATOM   1372  C   GLN B 200      13.230   3.605  -2.717  1.00 91.12           C  
ANISOU 1372  C   GLN B 200     8386   7849  18385   -293  -1698   2000       C  
ATOM   1373  O   GLN B 200      12.672   3.541  -3.819  1.00 92.93           O  
ANISOU 1373  O   GLN B 200     8631   7937  18741   -370  -2131   2345       O  
ATOM   1374  CB  GLN B 200      15.670   4.097  -2.973  1.00 90.11           C  
ANISOU 1374  CB  GLN B 200     8909   7823  17506   -406  -1558   2000       C  
ATOM   1375  CG  GLN B 200      16.889   4.875  -2.536  1.00 89.71           C  
ANISOU 1375  CG  GLN B 200     9015   7749  17320   -375  -1346   1822       C  
ATOM   1376  CD  GLN B 200      18.184   4.164  -2.887  1.00 89.06           C  
ANISOU 1376  CD  GLN B 200     9374   7924  16540   -534  -1273   1882       C  
ATOM   1377  OE1 GLN B 200      18.956   3.793  -2.004  1.00 88.47           O  
ANISOU 1377  OE1 GLN B 200     9388   8073  16152   -521   -938   1622       O  
ATOM   1378  NE2 GLN B 200      18.437   3.990  -4.181  1.00 89.43           N  
ANISOU 1378  NE2 GLN B 200     9689   7942  16349   -699  -1590   2218       N  
ATOM   1379  N   LEU B 201      12.894   2.809  -1.701  1.00 84.98           N  
ANISOU 1379  N   LEU B 201     7465   7329  17494   -279  -1341   1733       N  
ATOM   1380  CA  LEU B 201      11.842   1.813  -1.854  1.00 81.78           C  
ANISOU 1380  CA  LEU B 201     6900   7030  17142   -345  -1434   1833       C  
ATOM   1381  C   LEU B 201      10.457   2.447  -1.896  1.00 84.00           C  
ANISOU 1381  C   LEU B 201     6672   7040  18203   -218  -1603   1834       C  
ATOM   1382  O   LEU B 201       9.512   1.812  -2.374  1.00 86.13           O  
ANISOU 1382  O   LEU B 201     6797   7312  18618   -281  -1831   2011       O  
ATOM   1383  CB  LEU B 201      11.913   0.788  -0.720  1.00 80.97           C  
ANISOU 1383  CB  LEU B 201     6796   7278  16689   -396  -1001   1576       C  
ATOM   1384  CG  LEU B 201      11.067  -0.470  -0.930  1.00 82.48           C  
ANISOU 1384  CG  LEU B 201     6927   7618  16794   -519  -1088   1712       C  
ATOM   1385  CD1 LEU B 201      11.626  -1.279  -2.090  1.00 81.58           C  
ANISOU 1385  CD1 LEU B 201     7233   7555  16209   -681  -1402   2018       C  
ATOM   1386  CD2 LEU B 201      10.952  -1.320   0.338  1.00 80.24           C  
ANISOU 1386  CD2 LEU B 201     6558   7643  16286   -573   -649   1466       C  
ATOM   1387  N   THR B 202      10.321   3.689  -1.437  1.00 84.93           N  
ANISOU 1387  N   THR B 202     6500   6903  18865    -42  -1515   1633       N  
ATOM   1388  CA  THR B 202       9.042   4.386  -1.480  1.00 89.95           C  
ANISOU 1388  CA  THR B 202     6605   7227  20346    107  -1684   1607       C  
ATOM   1389  C   THR B 202       8.617   4.648  -2.919  1.00 94.25           C  
ANISOU 1389  C   THR B 202     7186   7481  21144     62  -2324   2094       C  
ATOM   1390  O   THR B 202       8.883   5.720  -3.475  1.00 94.61           O  
ANISOU 1390  O   THR B 202     7251   7195  21501    126  -2610   2263       O  
ATOM   1391  CB  THR B 202       9.104   5.702  -0.706  1.00 90.67           C  
ANISOU 1391  CB  THR B 202     6392   7068  20989    308  -1452   1255       C  
ATOM   1392  OG1 THR B 202      10.037   6.586  -1.341  1.00 89.63           O  
ANISOU 1392  OG1 THR B 202     6544   6698  20814    318  -1693   1446       O  
ATOM   1393  CG2 THR B 202       9.526   5.448   0.736  1.00 84.38           C  
ANISOU 1393  CG2 THR B 202     5578   6604  19879    310   -824    763       C  
ATOM   1394  N   ALA B 203       7.983   3.650  -3.529  1.00 96.34           N  
ANISOU 1394  N   ALA B 203     7480   7877  21249    -74  -2564   2334       N  
ATOM   1395  CA  ALA B 203       7.510   3.730  -4.904  1.00 97.18           C  
ANISOU 1395  CA  ALA B 203     7638   7775  21509   -168  -3194   2807       C  
ATOM   1396  C   ALA B 203       6.200   2.956  -5.051  1.00 97.12           C  
ANISOU 1396  C   ALA B 203     7335   7819  21746   -224  -3335   2863       C  
ATOM   1397  O   ALA B 203       5.308   3.061  -4.205  1.00 98.08           O  
ANISOU 1397  O   ALA B 203     7068   7901  22296   -111  -3042   2551       O  
ATOM   1398  CB  ALA B 203       8.563   3.187  -5.861  1.00 93.23           C  
ANISOU 1398  CB  ALA B 203     7754   7460  20208   -401  -3390   3100       C  
TER    1399      ALA B 203                                                      
ATOM   1400  N   ARG A   3      69.658   9.921 -17.290  1.00 83.22           N  
ANISOU 1400  N   ARG A   3    11087  10867   9667  -1198   -554    220       N  
ATOM   1401  CA  ARG A   3      69.078   8.729 -17.902  1.00 83.26           C  
ANISOU 1401  CA  ARG A   3    10994  10953   9689  -1113   -463    184       C  
ATOM   1402  C   ARG A   3      67.883   8.289 -17.072  1.00 78.29           C  
ANISOU 1402  C   ARG A   3    10552  10303   8893  -1016   -532    258       C  
ATOM   1403  O   ARG A   3      66.740   8.382 -17.517  1.00 77.58           O  
ANISOU 1403  O   ARG A   3    10560  10296   8621   -973   -407    301       O  
ATOM   1404  CB  ARG A   3      70.127   7.606 -18.013  1.00 88.46           C  
ANISOU 1404  CB  ARG A   3    11389  11580  10642  -1106   -515     99       C  
ATOM   1405  CG  ARG A   3      69.800   6.429 -18.975  1.00 91.85           C  
ANISOU 1405  CG  ARG A   3    11684  12076  11139  -1059   -351      4       C  
ATOM   1406  CD  ARG A   3      68.527   5.700 -18.559  1.00 93.77           C  
ANISOU 1406  CD  ARG A   3    12070  12323  11234   -974   -374     46       C  
ATOM   1407  NE  ARG A   3      68.381   4.318 -19.008  1.00 95.75           N  
ANISOU 1407  NE  ARG A   3    12199  12566  11617   -935   -291    -49       N  
ATOM   1408  CZ  ARG A   3      67.311   3.582 -18.714  1.00 94.65           C  
ANISOU 1408  CZ  ARG A   3    12160  12424  11379   -881   -297    -23       C  
ATOM   1409  NH1 ARG A   3      66.334   4.114 -17.992  1.00 92.61           N  
ANISOU 1409  NH1 ARG A   3    12109  12185  10895   -849   -376    102       N  
ATOM   1410  NH2 ARG A   3      67.210   2.329 -19.132  1.00 95.25           N  
ANISOU 1410  NH2 ARG A   3    12132  12468  11591   -865   -207   -126       N  
ATOM   1411  N   LEU A   4      68.158   7.785 -15.874  1.00 74.70           N  
ANISOU 1411  N   LEU A   4    10132   9749   8503   -986   -733    290       N  
ATOM   1412  CA  LEU A   4      67.123   7.283 -14.981  1.00 72.18           C  
ANISOU 1412  CA  LEU A   4     9985   9400   8040   -899   -800    367       C  
ATOM   1413  C   LEU A   4      66.755   8.370 -13.977  1.00 77.25           C  
ANISOU 1413  C   LEU A   4    10895   9980   8478   -919   -870    440       C  
ATOM   1414  O   LEU A   4      67.589   8.778 -13.160  1.00 83.00           O  
ANISOU 1414  O   LEU A   4    11661  10634   9239   -991  -1037    438       O  
ATOM   1415  CB  LEU A   4      67.605   6.026 -14.258  1.00 67.58           C  
ANISOU 1415  CB  LEU A   4     9294   8746   7638   -850   -966    380       C  
ATOM   1416  CG  LEU A   4      66.588   5.049 -13.669  1.00 62.37           C  
ANISOU 1416  CG  LEU A   4     8732   8063   6905   -755   -987    447       C  
ATOM   1417  CD1 LEU A   4      66.191   4.004 -14.700  1.00 60.85           C  
ANISOU 1417  CD1 LEU A   4     8386   7914   6820   -721   -825    370       C  
ATOM   1418  CD2 LEU A   4      67.155   4.387 -12.425  1.00 60.98           C  
ANISOU 1418  CD2 LEU A   4     8554   7789   6828   -724  -1219    529       C  
ATOM   1419  N   ASP A   5      65.506   8.823 -14.033  1.00 75.33           N  
ANISOU 1419  N   ASP A   5    10829   9767   8024   -862   -738    503       N  
ATOM   1420  CA  ASP A   5      64.941   9.738 -13.053  1.00 73.11           C  
ANISOU 1420  CA  ASP A   5    10827   9406   7543   -854   -750    566       C  
ATOM   1421  C   ASP A   5      63.728   9.067 -12.435  1.00 71.89           C  
ANISOU 1421  C   ASP A   5    10795   9262   7258   -747   -733    648       C  
ATOM   1422  O   ASP A   5      63.086   8.224 -13.064  1.00 71.75           O  
ANISOU 1422  O   ASP A   5    10658   9332   7272   -687   -654    663       O  
ATOM   1423  CB  ASP A   5      64.539  11.081 -13.678  1.00 72.96           C  
ANISOU 1423  CB  ASP A   5    10911   9388   7421   -868   -562    593       C  
ATOM   1424  CG  ASP A   5      63.662  10.916 -14.899  1.00 73.33           C  
ANISOU 1424  CG  ASP A   5    10851   9577   7435   -800   -374    644       C  
ATOM   1425  OD1 ASP A   5      63.647   9.809 -15.471  1.00 73.82           O  
ANISOU 1425  OD1 ASP A   5    10729   9736   7581   -786   -384    605       O  
ATOM   1426  OD2 ASP A   5      62.990  11.892 -15.290  1.00 74.57           O  
ANISOU 1426  OD2 ASP A   5    11106   9745   7481   -767   -216    726       O  
ATOM   1427  N   LYS A   6      63.412   9.435 -11.195  1.00 71.58           N  
ANISOU 1427  N   LYS A   6    10999   9134   7065   -738   -799    692       N  
ATOM   1428  CA  LYS A   6      62.355   8.711 -10.501  1.00 73.42           C  
ANISOU 1428  CA  LYS A   6    11339   9371   7186   -643   -788    776       C  
ATOM   1429  C   LYS A   6      60.975   9.003 -11.096  1.00 74.83           C  
ANISOU 1429  C   LYS A   6    11554   9619   7259   -549   -560    852       C  
ATOM   1430  O   LYS A   6      60.003   8.316 -10.758  1.00 74.89           O  
ANISOU 1430  O   LYS A   6    11595   9656   7204   -473   -520    927       O  
ATOM   1431  CB  LYS A   6      62.440   9.011  -8.995  1.00 73.19           C  
ANISOU 1431  CB  LYS A   6    11571   9242   6997   -674   -912    799       C  
ATOM   1432  CG  LYS A   6      61.219   8.608  -8.155  1.00 72.88           C  
ANISOU 1432  CG  LYS A   6    11714   9192   6787   -579   -845    898       C  
ATOM   1433  CD  LYS A   6      61.581   7.650  -7.004  1.00 71.40           C  
ANISOU 1433  CD  LYS A   6    11578   8976   6576   -597  -1059    943       C  
ATOM   1434  CE  LYS A   6      60.330   6.961  -6.438  1.00 69.01           C  
ANISOU 1434  CE  LYS A   6    11383   8682   6156   -495   -966   1054       C  
ATOM   1435  NZ  LYS A   6      60.418   6.687  -4.970  1.00 70.53           N  
ANISOU 1435  NZ  LYS A   6    11794   8825   6178   -523  -1110   1117       N  
ATOM   1436  N   SER A   7      60.874   9.953 -12.027  1.00 73.06           N  
ANISOU 1436  N   SER A   7    11297   9433   7029   -556   -413    854       N  
ATOM   1437  CA  SER A   7      59.687  10.009 -12.872  1.00 77.47           C  
ANISOU 1437  CA  SER A   7    11790  10112   7531   -473   -230    948       C  
ATOM   1438  C   SER A   7      59.585   8.762 -13.737  1.00 86.03           C  
ANISOU 1438  C   SER A   7    12633  11336   8717   -486   -253    915       C  
ATOM   1439  O   SER A   7      58.507   8.172 -13.860  1.00 91.28           O  
ANISOU 1439  O   SER A   7    13262  12090   9330   -430   -189    986       O  
ATOM   1440  CB  SER A   7      59.715  11.264 -13.744  1.00 78.09           C  
ANISOU 1440  CB  SER A   7    11868  10210   7594   -480    -84    982       C  
ATOM   1441  OG  SER A   7      58.746  11.177 -14.768  1.00 77.84           O  
ANISOU 1441  OG  SER A   7    11704  10345   7526   -421     51   1085       O  
ATOM   1442  N   LYS A   8      60.700   8.343 -14.340  1.00 88.46           N  
ANISOU 1442  N   LYS A   8    12773  11660   9178   -569   -331    799       N  
ATOM   1443  CA  LYS A   8      60.677   7.180 -15.222  1.00 88.94           C  
ANISOU 1443  CA  LYS A   8    12620  11830   9343   -596   -319    732       C  
ATOM   1444  C   LYS A   8      60.427   5.905 -14.431  1.00 85.36           C  
ANISOU 1444  C   LYS A   8    12169  11316   8949   -562   -413    733       C  
ATOM   1445  O   LYS A   8      59.737   4.998 -14.909  1.00 84.55           O  
ANISOU 1445  O   LYS A   8    11969  11293   8862   -562   -357    724       O  
ATOM   1446  CB  LYS A   8      61.980   7.080 -16.012  1.00 92.71           C  
ANISOU 1446  CB  LYS A   8    12924  12314   9986   -682   -342    603       C  
ATOM   1447  CG  LYS A   8      61.923   6.066 -17.152  1.00 94.83           C  
ANISOU 1447  CG  LYS A   8    12992  12702  10336   -726   -266    506       C  
ATOM   1448  CD  LYS A   8      63.257   5.937 -17.878  1.00 96.50           C  
ANISOU 1448  CD  LYS A   8    13033  12904  10729   -802   -258    371       C  
ATOM   1449  CE  LYS A   8      63.676   7.249 -18.526  1.00 97.21           C  
ANISOU 1449  CE  LYS A   8    13131  13049  10755   -853   -178    391       C  
ATOM   1450  NZ  LYS A   8      64.977   7.117 -19.242  1.00 97.99           N  
ANISOU 1450  NZ  LYS A   8    13050  13145  11037   -932   -148    263       N  
ATOM   1451  N   VAL A   9      60.973   5.821 -13.217  1.00 84.39           N  
ANISOU 1451  N   VAL A   9    12159  11054   8852   -547   -559    750       N  
ATOM   1452  CA  VAL A   9      60.865   4.581 -12.464  1.00 85.42           C  
ANISOU 1452  CA  VAL A   9    12284  11115   9056   -514   -657    775       C  
ATOM   1453  C   VAL A   9      59.431   4.384 -12.002  1.00 82.73           C  
ANISOU 1453  C   VAL A   9    12067  10806   8561   -450   -572    886       C  
ATOM   1454  O   VAL A   9      58.943   3.253 -11.927  1.00 84.88           O  
ANISOU 1454  O   VAL A   9    12279  11074   8898   -436   -568    903       O  
ATOM   1455  CB  VAL A   9      61.861   4.559 -11.285  1.00 89.58           C  
ANISOU 1455  CB  VAL A   9    12890  11516   9630   -524   -859    794       C  
ATOM   1456  CG1 VAL A   9      63.220   5.081 -11.719  1.00 40.66           C  
ANISOU 1456  CG1 VAL A   9     6573   5306   3569   -598   -932    704       C  
ATOM   1457  CG2 VAL A   9      61.336   5.315 -10.077  1.00 40.38           C  
ANISOU 1457  CG2 VAL A   9     6937   5236   3170   -501   -888    886       C  
ATOM   1458  N   ILE A  10      58.720   5.476 -11.716  1.00 78.82           N  
ANISOU 1458  N   ILE A  10    11738  10331   7881   -411   -480    965       N  
ATOM   1459  CA  ILE A  10      57.327   5.342 -11.308  1.00 75.12           C  
ANISOU 1459  CA  ILE A  10    11361   9899   7283   -340   -372   1084       C  
ATOM   1460  C   ILE A  10      56.458   4.993 -12.508  1.00 67.25           C  
ANISOU 1460  C   ILE A  10    10180   9067   6303   -350   -248   1095       C  
ATOM   1461  O   ILE A  10      55.534   4.178 -12.406  1.00 66.23           O  
ANISOU 1461  O   ILE A  10    10012   8983   6170   -337   -207   1151       O  
ATOM   1462  CB  ILE A  10      56.853   6.633 -10.613  1.00 75.45           C  
ANISOU 1462  CB  ILE A  10    11633   9889   7144   -282   -283   1164       C  
ATOM   1463  CG1 ILE A  10      57.136   6.564  -9.111  1.00 75.97           C  
ANISOU 1463  CG1 ILE A  10    11926   9819   7120   -276   -389   1184       C  
ATOM   1464  CG2 ILE A  10      55.371   6.894 -10.878  1.00 76.09           C  
ANISOU 1464  CG2 ILE A  10    11713  10068   7130   -198    -92   1292       C  
ATOM   1465  CD1 ILE A  10      56.716   7.807  -8.360  1.00 76.48           C  
ANISOU 1465  CD1 ILE A  10    12254   9806   6999   -236   -276   1225       C  
ATOM   1466  N   ASN A  11      56.753   5.582 -13.667  1.00 62.79           N  
ANISOU 1466  N   ASN A  11     9500   8606   5753   -393   -192   1045       N  
ATOM   1467  CA  ASN A  11      55.998   5.248 -14.866  1.00 61.52           C  
ANISOU 1467  CA  ASN A  11     9162   8638   5576   -433    -99   1051       C  
ATOM   1468  C   ASN A  11      56.195   3.791 -15.259  1.00 60.33           C  
ANISOU 1468  C   ASN A  11     8863   8501   5560   -516   -147    930       C  
ATOM   1469  O   ASN A  11      55.232   3.099 -15.610  1.00 63.00           O  
ANISOU 1469  O   ASN A  11     9118   8946   5874   -549    -95    954       O  
ATOM   1470  CB  ASN A  11      56.390   6.173 -16.012  1.00 64.93           C  
ANISOU 1470  CB  ASN A  11     9513   9182   5976   -473    -37   1030       C  
ATOM   1471  CG  ASN A  11      55.391   7.280 -16.219  1.00 68.28           C  
ANISOU 1471  CG  ASN A  11     9983   9702   6258   -395     86   1207       C  
ATOM   1472  OD1 ASN A  11      54.186   7.079 -16.050  1.00 68.14           O  
ANISOU 1472  OD1 ASN A  11     9951   9766   6172   -343    145   1331       O  
ATOM   1473  ND2 ASN A  11      55.878   8.458 -16.599  1.00 70.50           N  
ANISOU 1473  ND2 ASN A  11    10306   9968   6514   -384    137   1235       N  
ATOM   1474  N   SER A  12      57.436   3.304 -15.204  1.00 56.56           N  
ANISOU 1474  N   SER A  12     8343   7905   5240   -553   -236    800       N  
ATOM   1475  CA  SER A  12      57.687   1.908 -15.545  1.00 54.28           C  
ANISOU 1475  CA  SER A  12     7924   7582   5119   -616   -251    679       C  
ATOM   1476  C   SER A  12      57.170   0.960 -14.469  1.00 50.61           C  
ANISOU 1476  C   SER A  12     7533   6994   4701   -570   -300    753       C  
ATOM   1477  O   SER A  12      56.654  -0.118 -14.787  1.00 49.97           O  
ANISOU 1477  O   SER A  12     7367   6924   4694   -625   -254    706       O  
ATOM   1478  CB  SER A  12      59.179   1.693 -15.784  1.00 56.80           C  
ANISOU 1478  CB  SER A  12     8155   7798   5628   -644   -311    544       C  
ATOM   1479  OG  SER A  12      59.633   2.465 -16.882  1.00 57.67           O  
ANISOU 1479  OG  SER A  12     8183   8029   5698   -703   -239    470       O  
ATOM   1480  N   ALA A  13      57.299   1.334 -13.193  1.00 48.48           N  
ANISOU 1480  N   ALA A  13     7432   6608   4383   -487   -386    866       N  
ATOM   1481  CA  ALA A  13      56.725   0.504 -12.138  1.00 49.46           C  
ANISOU 1481  CA  ALA A  13     7644   6631   4515   -444   -419    967       C  
ATOM   1482  C   ALA A  13      55.214   0.406 -12.288  1.00 52.04           C  
ANISOU 1482  C   ALA A  13     7974   7078   4722   -448   -293   1054       C  
ATOM   1483  O   ALA A  13      54.633  -0.667 -12.092  1.00 56.00           O  
ANISOU 1483  O   ALA A  13     8440   7543   5296   -473   -269   1076       O  
ATOM   1484  CB  ALA A  13      57.100   1.044 -10.758  1.00 39.09           C  
ANISOU 1484  CB  ALA A  13     6536   5205   3111   -374   -529   1072       C  
ATOM   1485  N   LEU A  14      54.560   1.513 -12.647  1.00 51.23           N  
ANISOU 1485  N   LEU A  14     7897   7114   4455   -423   -205   1118       N  
ATOM   1486  CA  LEU A  14      53.129   1.460 -12.927  1.00 51.71           C  
ANISOU 1486  CA  LEU A  14     7904   7320   4422   -426    -88   1220       C  
ATOM   1487  C   LEU A  14      52.835   0.532 -14.100  1.00 52.80           C  
ANISOU 1487  C   LEU A  14     7836   7585   4643   -557    -59   1111       C  
ATOM   1488  O   LEU A  14      51.865  -0.237 -14.067  1.00 52.64           O  
ANISOU 1488  O   LEU A  14     7755   7613   4633   -605    -12   1155       O  
ATOM   1489  CB  LEU A  14      52.590   2.862 -13.211  1.00 50.13           C  
ANISOU 1489  CB  LEU A  14     7738   7242   4066   -360      4   1326       C  
ATOM   1490  CG  LEU A  14      52.278   3.742 -12.002  1.00 48.55           C  
ANISOU 1490  CG  LEU A  14     7760   6936   3751   -234     52   1457       C  
ATOM   1491  CD1 LEU A  14      51.805   5.109 -12.463  1.00 46.28           C  
ANISOU 1491  CD1 LEU A  14     7482   6742   3358   -164    173   1554       C  
ATOM   1492  CD2 LEU A  14      51.248   3.082 -11.095  1.00 38.58           C  
ANISOU 1492  CD2 LEU A  14     6556   5644   2460   -195    110   1575       C  
ATOM   1493  N   GLU A  15      53.663   0.588 -15.146  1.00 51.60           N  
ANISOU 1493  N   GLU A  15     7577   7486   4542   -634    -75    959       N  
ATOM   1494  CA  GLU A  15      53.469  -0.307 -16.282  1.00 54.77           C  
ANISOU 1494  CA  GLU A  15     7809   8002   4999   -784    -34    816       C  
ATOM   1495  C   GLU A  15      53.766  -1.750 -15.902  1.00 54.41           C  
ANISOU 1495  C   GLU A  15     7750   7769   5154   -831    -55    713       C  
ATOM   1496  O   GLU A  15      53.077  -2.671 -16.358  1.00 55.44           O  
ANISOU 1496  O   GLU A  15     7791   7953   5319   -950     -2    650       O  
ATOM   1497  CB  GLU A  15      54.342   0.130 -17.455  1.00 57.79           C  
ANISOU 1497  CB  GLU A  15     8103   8480   5374   -853    -21    673       C  
ATOM   1498  CG  GLU A  15      53.933   1.457 -18.053  1.00 62.48           C  
ANISOU 1498  CG  GLU A  15     8684   9279   5777   -828     18    790       C  
ATOM   1499  CD  GLU A  15      54.866   1.906 -19.153  1.00 69.94           C  
ANISOU 1499  CD  GLU A  15     9557  10307   6710   -898     40    664       C  
ATOM   1500  OE1 GLU A  15      55.884   1.221 -19.375  1.00 73.17           O  
ANISOU 1500  OE1 GLU A  15     9929  10601   7273   -954     31    479       O  
ATOM   1501  OE2 GLU A  15      54.587   2.948 -19.786  1.00 73.35           O  
ANISOU 1501  OE2 GLU A  15     9967  10912   6992   -890     79    765       O  
ATOM   1502  N   LEU A  16      54.781  -1.969 -15.064  1.00 52.58           N  
ANISOU 1502  N   LEU A  16     7600   7316   5063   -747   -134    705       N  
ATOM   1503  CA  LEU A  16      55.060  -3.323 -14.604  1.00 53.00           C  
ANISOU 1503  CA  LEU A  16     7642   7165   5330   -762   -150    656       C  
ATOM   1504  C   LEU A  16      53.991  -3.785 -13.629  1.00 53.50           C  
ANISOU 1504  C   LEU A  16     7792   7180   5354   -731   -139    819       C  
ATOM   1505  O   LEU A  16      53.673  -4.978 -13.556  1.00 54.61           O  
ANISOU 1505  O   LEU A  16     7895   7215   5639   -794    -98    787       O  
ATOM   1506  CB  LEU A  16      56.431  -3.375 -13.933  1.00 52.83           C  
ANISOU 1506  CB  LEU A  16     7661   6943   5468   -668   -258    652       C  
ATOM   1507  CG  LEU A  16      56.942  -4.744 -13.478  1.00 53.21           C  
ANISOU 1507  CG  LEU A  16     7678   6755   5786   -653   -280    627       C  
ATOM   1508  CD1 LEU A  16      57.284  -5.633 -14.666  1.00 53.97           C  
ANISOU 1508  CD1 LEU A  16     7618   6816   6073   -764   -163    400       C  
ATOM   1509  CD2 LEU A  16      58.132  -4.581 -12.549  1.00 52.43           C  
ANISOU 1509  CD2 LEU A  16     7626   6502   5794   -538   -431    714       C  
ATOM   1510  N   LEU A  17      53.412  -2.843 -12.885  1.00 51.93           N  
ANISOU 1510  N   LEU A  17     7716   7047   4968   -639   -150    993       N  
ATOM   1511  CA  LEU A  17      52.283  -3.155 -12.022  1.00 51.61           C  
ANISOU 1511  CA  LEU A  17     7753   6994   4865   -611   -104   1158       C  
ATOM   1512  C   LEU A  17      51.101  -3.675 -12.830  1.00 52.15           C  
ANISOU 1512  C   LEU A  17     7675   7220   4922   -739     -1   1134       C  
ATOM   1513  O   LEU A  17      50.421  -4.616 -12.410  1.00 51.06           O  
ANISOU 1513  O   LEU A  17     7530   7012   4858   -786     41   1186       O  
ATOM   1514  CB  LEU A  17      51.921  -1.911 -11.213  1.00 51.11           C  
ANISOU 1514  CB  LEU A  17     7846   6978   4596   -489    -96   1319       C  
ATOM   1515  CG  LEU A  17      50.984  -1.963 -10.012  1.00 52.70           C  
ANISOU 1515  CG  LEU A  17     8187   7134   4700   -418    -38   1508       C  
ATOM   1516  CD1 LEU A  17      49.562  -1.865 -10.485  1.00 54.10           C  
ANISOU 1516  CD1 LEU A  17     8252   7496   4809   -454     96   1589       C  
ATOM   1517  CD2 LEU A  17      51.208  -3.232  -9.207  1.00 52.67           C  
ANISOU 1517  CD2 LEU A  17     8235   6941   4835   -431    -88   1542       C  
ATOM   1518  N   ASN A  18      50.849  -3.080 -13.999  1.00 56.01           N  
ANISOU 1518  N   ASN A  18     8039   7930   5312   -811     32   1065       N  
ATOM   1519  CA  ASN A  18      49.770  -3.558 -14.862  1.00 60.50           C  
ANISOU 1519  CA  ASN A  18     8448   8692   5848   -966     98   1037       C  
ATOM   1520  C   ASN A  18      50.099  -4.902 -15.505  1.00 64.23           C  
ANISOU 1520  C   ASN A  18     8834   9076   6496  -1137    115    820       C  
ATOM   1521  O   ASN A  18      49.215  -5.755 -15.657  1.00 66.12           O  
ANISOU 1521  O   ASN A  18     8998   9350   6776  -1271    165    807       O  
ATOM   1522  CB  ASN A  18      49.459  -2.520 -15.945  1.00 60.25           C  
ANISOU 1522  CB  ASN A  18     8309   8943   5642  -1000    111   1048       C  
ATOM   1523  CG  ASN A  18      48.533  -1.427 -15.461  1.00 59.73           C  
ANISOU 1523  CG  ASN A  18     8270   9000   5425   -868    153   1293       C  
ATOM   1524  OD1 ASN A  18      47.736  -1.637 -14.549  1.00 61.36           O  
ANISOU 1524  OD1 ASN A  18     8524   9152   5638   -809    200   1440       O  
ATOM   1525  ND2 ASN A  18      48.616  -0.258 -16.088  1.00 58.27           N  
ANISOU 1525  ND2 ASN A  18     8053   8972   5114   -818    158   1346       N  
ATOM   1526  N   GLU A  19      51.359  -5.115 -15.890  1.00 66.63           N  
ANISOU 1526  N   GLU A  19     9144   9254   6920  -1140     89    645       N  
ATOM   1527  CA  GLU A  19      51.696  -6.313 -16.658  1.00 70.53           C  
ANISOU 1527  CA  GLU A  19     9555   9660   7583  -1303    147    409       C  
ATOM   1528  C   GLU A  19      51.771  -7.550 -15.772  1.00 69.65           C  
ANISOU 1528  C   GLU A  19     9503   9253   7709  -1284    167    426       C  
ATOM   1529  O   GLU A  19      51.510  -8.667 -16.231  1.00 71.29           O  
ANISOU 1529  O   GLU A  19     9652   9382   8052  -1443    250    277       O  
ATOM   1530  CB  GLU A  19      53.012  -6.087 -17.413  1.00 74.08           C  
ANISOU 1530  CB  GLU A  19     9974  10076   8096  -1300    147    222       C  
ATOM   1531  CG  GLU A  19      53.836  -7.338 -17.711  1.00 77.34           C  
ANISOU 1531  CG  GLU A  19    10356  10248   8783  -1369    220      2       C  
ATOM   1532  CD  GLU A  19      55.160  -7.032 -18.407  1.00 79.01           C  
ANISOU 1532  CD  GLU A  19    10522  10430   9067  -1345    241   -163       C  
ATOM   1533  OE1 GLU A  19      55.444  -7.667 -19.448  1.00 81.21           O  
ANISOU 1533  OE1 GLU A  19    10729  10709   9418  -1495    359   -412       O  
ATOM   1534  OE2 GLU A  19      55.916  -6.165 -17.916  1.00 78.65           O  
ANISOU 1534  OE2 GLU A  19    10515  10359   9008  -1191    152    -54       O  
ATOM   1535  N   VAL A  20      52.109  -7.368 -14.499  1.00 62.60           N  
ANISOU 1535  N   VAL A  20     8734   8193   6859  -1104     97    610       N  
ATOM   1536  CA  VAL A  20      52.515  -8.457 -13.628  1.00 58.86           C  
ANISOU 1536  CA  VAL A  20     8321   7417   6624  -1051     94    653       C  
ATOM   1537  C   VAL A  20      51.561  -8.611 -12.440  1.00 57.04           C  
ANISOU 1537  C   VAL A  20     8194   7147   6333   -996     92    894       C  
ATOM   1538  O   VAL A  20      51.287  -9.737 -12.006  1.00 59.72           O  
ANISOU 1538  O   VAL A  20     8548   7297   6846  -1038    144    927       O  
ATOM   1539  CB  VAL A  20      53.968  -8.247 -13.144  1.00 57.92           C  
ANISOU 1539  CB  VAL A  20     8250   7127   6630   -897     -7    667       C  
ATOM   1540  CG1 VAL A  20      54.211  -8.926 -11.849  1.00 57.90           C  
ANISOU 1540  CG1 VAL A  20     8348   6880   6771   -784    -66    848       C  
ATOM   1541  CG2 VAL A  20      54.956  -8.741 -14.211  1.00 46.14           C  
ANISOU 1541  CG2 VAL A  20     6637   5556   5337   -964     53    414       C  
ATOM   1542  N   GLY A  21      51.050  -7.506 -11.921  1.00 52.82           N  
ANISOU 1542  N   GLY A  21     7734   6772   5562   -904     57   1060       N  
ATOM   1543  CA  GLY A  21      50.182  -7.525 -10.762  1.00 50.17           C  
ANISOU 1543  CA  GLY A  21     7510   6408   5143   -839     80   1288       C  
ATOM   1544  C   GLY A  21      50.930  -7.232  -9.472  1.00 47.09           C  
ANISOU 1544  C   GLY A  21     7305   5864   4724   -671    -20   1440       C  
ATOM   1545  O   GLY A  21      52.156  -7.337  -9.387  1.00 44.89           O  
ANISOU 1545  O   GLY A  21     7044   5454   4560   -614   -122   1384       O  
ATOM   1546  N   ILE A  22      50.160  -6.878  -8.441  1.00 44.99           N  
ANISOU 1546  N   ILE A  22     7172   5624   4297   -600     13   1642       N  
ATOM   1547  CA  ILE A  22      50.755  -6.467  -7.171  1.00 52.23           C  
ANISOU 1547  CA  ILE A  22     8294   6440   5110   -466    -83   1788       C  
ATOM   1548  C   ILE A  22      51.588  -7.598  -6.580  1.00 56.69           C  
ANISOU 1548  C   ILE A  22     8892   6763   5884   -445   -174   1836       C  
ATOM   1549  O   ILE A  22      52.701  -7.374  -6.088  1.00 58.59           O  
ANISOU 1549  O   ILE A  22     9206   6923   6132   -365   -322   1862       O  
ATOM   1550  CB  ILE A  22      49.672  -5.969  -6.192  1.00 50.85           C  
ANISOU 1550  CB  ILE A  22     8268   6335   4716   -409     13   1983       C  
ATOM   1551  CG1 ILE A  22      50.317  -5.515  -4.879  1.00 51.08           C  
ANISOU 1551  CG1 ILE A  22     8542   6277   4592   -299    -89   2110       C  
ATOM   1552  CG2 ILE A  22      48.601  -7.034  -5.944  1.00 51.57           C  
ANISOU 1552  CG2 ILE A  22     8314   6379   4902   -483    139   2086       C  
ATOM   1553  CD1 ILE A  22      49.441  -4.638  -4.022  1.00 46.12           C  
ANISOU 1553  CD1 ILE A  22     8092   5734   3696   -233     26   2247       C  
ATOM   1554  N   GLU A  23      51.076  -8.829  -6.633  1.00 59.11           N  
ANISOU 1554  N   GLU A  23     9133   6948   6378   -521    -86   1858       N  
ATOM   1555  CA  GLU A  23      51.779  -9.944  -6.010  1.00 60.64           C  
ANISOU 1555  CA  GLU A  23     9360   6885   6794   -483   -149   1948       C  
ATOM   1556  C   GLU A  23      53.092 -10.217  -6.720  1.00 58.63           C  
ANISOU 1556  C   GLU A  23     8983   6523   6770   -467   -236   1785       C  
ATOM   1557  O   GLU A  23      54.140 -10.361  -6.080  1.00 58.06           O  
ANISOU 1557  O   GLU A  23     8956   6322   6783   -364   -378   1882       O  
ATOM   1558  CB  GLU A  23      50.904 -11.196  -6.041  1.00 66.53           C  
ANISOU 1558  CB  GLU A  23    10055   7503   7722   -585     -4   1987       C  
ATOM   1559  CG  GLU A  23      49.565 -11.051  -5.359  1.00 73.18           C  
ANISOU 1559  CG  GLU A  23    10986   8443   8377   -610    108   2159       C  
ATOM   1560  CD  GLU A  23      49.690 -10.814  -3.870  1.00 80.85           C  
ANISOU 1560  CD  GLU A  23    12181   9365   9174   -484     41   2417       C  
ATOM   1561  OE1 GLU A  23      50.755 -11.137  -3.301  1.00 84.33           O  
ANISOU 1561  OE1 GLU A  23    12692   9653   9697   -399   -103   2498       O  
ATOM   1562  OE2 GLU A  23      48.715 -10.315  -3.267  1.00 84.01           O  
ANISOU 1562  OE2 GLU A  23    12682   9885   9352   -473    136   2545       O  
ATOM   1563  N   GLY A  24      53.060 -10.269  -8.050  1.00 58.30           N  
ANISOU 1563  N   GLY A  24     8780   6548   6824   -573   -151   1543       N  
ATOM   1564  CA  GLY A  24      54.281 -10.501  -8.787  1.00 60.83           C  
ANISOU 1564  CA  GLY A  24     8979   6771   7362   -560   -193   1371       C  
ATOM   1565  C   GLY A  24      55.204  -9.306  -8.843  1.00 61.62           C  
ANISOU 1565  C   GLY A  24     9089   6996   7326   -478   -328   1340       C  
ATOM   1566  O   GLY A  24      56.399  -9.476  -9.109  1.00 64.08           O  
ANISOU 1566  O   GLY A  24     9314   7205   7831   -430   -394   1266       O  
ATOM   1567  N   LEU A  25      54.679  -8.100  -8.623  1.00 66.00           N  
ANISOU 1567  N   LEU A  25     6825   5820  12433  -1275   -303  -2061       N  
ATOM   1568  CA  LEU A  25      55.515  -6.914  -8.742  1.00 63.08           C  
ANISOU 1568  CA  LEU A  25     6658   5562  11747  -1239   -639  -1856       C  
ATOM   1569  C   LEU A  25      56.623  -6.955  -7.700  1.00 62.06           C  
ANISOU 1569  C   LEU A  25     6246   5604  11730  -1310   -545  -1104       C  
ATOM   1570  O   LEU A  25      56.363  -7.102  -6.501  1.00 61.08           O  
ANISOU 1570  O   LEU A  25     5838   5735  11636  -1383   -588   -895       O  
ATOM   1571  CB  LEU A  25      54.674  -5.647  -8.576  1.00 58.86           C  
ANISOU 1571  CB  LEU A  25     6367   5394  10603  -1146  -1157  -2197       C  
ATOM   1572  CG  LEU A  25      55.412  -4.308  -8.671  1.00 52.17           C  
ANISOU 1572  CG  LEU A  25     5818   4645   9359  -1139  -1509  -2046       C  
ATOM   1573  CD1 LEU A  25      55.551  -3.853 -10.118  1.00 50.12           C  
ANISOU 1573  CD1 LEU A  25     5977   4271   8796   -978  -1490  -2228       C  
ATOM   1574  CD2 LEU A  25      54.708  -3.259  -7.831  1.00 49.95           C  
ANISOU 1574  CD2 LEU A  25     5669   4752   8558  -1076  -1837  -2116       C  
ATOM   1575  N   THR A  26      57.861  -6.806  -8.165  1.00 62.96           N  
ANISOU 1575  N   THR A  26     6424   5616  11880  -1292   -424   -684       N  
ATOM   1576  CA  THR A  26      59.036  -6.820  -7.308  1.00 66.27           C  
ANISOU 1576  CA  THR A  26     6540   6256  12384  -1371   -349     82       C  
ATOM   1577  C   THR A  26      60.031  -5.794  -7.820  1.00 67.86           C  
ANISOU 1577  C   THR A  26     6962   6520  12301  -1422   -589    287       C  
ATOM   1578  O   THR A  26      60.151  -5.571  -9.028  1.00 67.92           O  
ANISOU 1578  O   THR A  26     7293   6262  12252  -1327   -548     17       O  
ATOM   1579  CB  THR A  26      59.719  -8.194  -7.253  1.00 68.25           C  
ANISOU 1579  CB  THR A  26     6466   6304  13161  -1280    278    611       C  
ATOM   1580  OG1 THR A  26      60.064  -8.609  -8.581  1.00 69.35           O  
ANISOU 1580  OG1 THR A  26     6849   6028  13475  -1141    618    478       O  
ATOM   1581  CG2 THR A  26      58.813  -9.233  -6.598  1.00 67.39           C  
ANISOU 1581  CG2 THR A  26     6129   6130  13344  -1272    548    490       C  
ATOM   1582  N   THR A  27      60.765  -5.188  -6.886  1.00 70.47           N  
ANISOU 1582  N   THR A  27     7115   7218  12442  -1601   -830    781       N  
ATOM   1583  CA  THR A  27      61.787  -4.221  -7.267  1.00 72.23           C  
ANISOU 1583  CA  THR A  27     7510   7536  12400  -1725  -1051   1037       C  
ATOM   1584  C   THR A  27      62.820  -4.832  -8.197  1.00 72.61           C  
ANISOU 1584  C   THR A  27     7469   7354  12766  -1598   -611   1421       C  
ATOM   1585  O   THR A  27      63.458  -4.102  -8.963  1.00 71.92           O  
ANISOU 1585  O   THR A  27     7630   7209  12486  -1639   -726   1448       O  
ATOM   1586  CB  THR A  27      62.486  -3.671  -6.027  1.00 75.87           C  
ANISOU 1586  CB  THR A  27     7721   8464  12642  -2006  -1329   1578       C  
ATOM   1587  OG1 THR A  27      62.913  -4.758  -5.195  1.00 78.89           O  
ANISOU 1587  OG1 THR A  27     7559   9024  13393  -1980   -988   2177       O  
ATOM   1588  CG2 THR A  27      61.543  -2.773  -5.243  1.00 75.01           C  
ANISOU 1588  CG2 THR A  27     7856   8545  12102  -2137  -1800   1148       C  
ATOM   1589  N   ARG A  28      62.995  -6.153  -8.148  1.00 72.04           N  
ANISOU 1589  N   ARG A  28     7074   7128  13170  -1430    -77   1725       N  
ATOM   1590  CA  ARG A  28      63.964  -6.800  -9.020  1.00 70.03           C  
ANISOU 1590  CA  ARG A  28     6755   6623  13231  -1252    419   2109       C  
ATOM   1591  C   ARG A  28      63.513  -6.745 -10.475  1.00 70.96           C  
ANISOU 1591  C   ARG A  28     7369   6289  13305  -1103    522   1487       C  
ATOM   1592  O   ARG A  28      64.295  -6.382 -11.362  1.00 72.23           O  
ANISOU 1592  O   ARG A  28     7704   6337  13402  -1053    600   1622       O  
ATOM   1593  CB  ARG A  28      64.166  -8.245  -8.573  1.00 67.42           C  
ANISOU 1593  CB  ARG A  28     6024   6184  13409  -1073   1010   2564       C  
ATOM   1594  CG  ARG A  28      65.193  -9.008  -9.375  1.00 69.07           C  
ANISOU 1594  CG  ARG A  28     6195   6187  13859   -777   1566   2961       C  
ATOM   1595  CD  ARG A  28      65.090 -10.483  -9.078  1.00 65.92           C  
ANISOU 1595  CD  ARG A  28     5636   5640  13771   -463   2101   3093       C  
ATOM   1596  NE  ARG A  28      65.259 -10.750  -7.655  1.00 66.90           N  
ANISOU 1596  NE  ARG A  28     5392   6212  13814   -437   1953   3509       N  
ATOM   1597  CZ  ARG A  28      64.872 -11.871  -7.056  1.00 68.58           C  
ANISOU 1597  CZ  ARG A  28     5489   6323  14244   -246   2262   3565       C  
ATOM   1598  NH1 ARG A  28      65.067 -12.034  -5.754  1.00 69.60           N  
ANISOU 1598  NH1 ARG A  28     5343   6852  14250   -222   2084   3952       N  
ATOM   1599  NH2 ARG A  28      64.292 -12.833  -7.760  1.00 69.58           N  
ANISOU 1599  NH2 ARG A  28     5820   5933  14685    -97   2752   3217       N  
ATOM   1600  N   LYS A  29      62.243  -7.074 -10.738  1.00 68.64           N  
ANISOU 1600  N   LYS A  29     7296   5768  13016  -1048    507    805       N  
ATOM   1601  CA  LYS A  29      61.730  -6.988 -12.101  1.00 66.74           C  
ANISOU 1601  CA  LYS A  29     7526   5163  12670   -937    545    180       C  
ATOM   1602  C   LYS A  29      61.738  -5.558 -12.618  1.00 63.87           C  
ANISOU 1602  C   LYS A  29     7537   4918  11813  -1002     29   -101       C  
ATOM   1603  O   LYS A  29      61.941  -5.336 -13.818  1.00 65.10           O  
ANISOU 1603  O   LYS A  29     8045   4823  11867   -898    106   -319       O  
ATOM   1604  CB  LYS A  29      60.323  -7.579 -12.186  1.00 67.68           C  
ANISOU 1604  CB  LYS A  29     7745   5118  12851   -926    569   -478       C  
ATOM   1605  CG  LYS A  29      60.298  -9.096 -12.164  1.00 74.17           C  
ANISOU 1605  CG  LYS A  29     8386   5624  14171   -850   1206   -334       C  
ATOM   1606  CD  LYS A  29      58.880  -9.636 -12.310  1.00 76.33           C  
ANISOU 1606  CD  LYS A  29     8772   5760  14468   -917   1202  -1024       C  
ATOM   1607  CE  LYS A  29      58.491  -9.829 -13.773  1.00 77.62           C  
ANISOU 1607  CE  LYS A  29     9374   5840  14278   -812   1267  -1512       C  
ATOM   1608  NZ  LYS A  29      59.077 -11.073 -14.356  1.00 79.71           N  
ANISOU 1608  NZ  LYS A  29     9688   5796  14804   -702   1916  -1281       N  
ATOM   1609  N   LEU A  30      61.507  -4.578 -11.741  1.00 58.25           N  
ANISOU 1609  N   LEU A  30     6801   4558  10775  -1167   -474   -108       N  
ATOM   1610  CA  LEU A  30      61.581  -3.185 -12.168  1.00 56.61           C  
ANISOU 1610  CA  LEU A  30     6995   4423  10093  -1233   -925   -326       C  
ATOM   1611  C   LEU A  30      62.981  -2.838 -12.667  1.00 57.11           C  
ANISOU 1611  C   LEU A  30     7078   4469  10154  -1288   -798    195       C  
ATOM   1612  O   LEU A  30      63.135  -2.228 -13.731  1.00 58.58           O  
ANISOU 1612  O   LEU A  30     7666   4467  10125  -1219   -864    -33       O  
ATOM   1613  CB  LEU A  30      61.162  -2.264 -11.019  1.00 54.57           C  
ANISOU 1613  CB  LEU A  30     6729   4512   9495  -1415  -1415   -370       C  
ATOM   1614  CG  LEU A  30      61.141  -0.753 -11.272  1.00 50.26           C  
ANISOU 1614  CG  LEU A  30     6657   4018   8422  -1497  -1882   -606       C  
ATOM   1615  CD1 LEU A  30      60.276  -0.411 -12.473  1.00 48.29           C  
ANISOU 1615  CD1 LEU A  30     6870   3508   7971  -1259  -1976  -1267       C  
ATOM   1616  CD2 LEU A  30      60.658  -0.011 -10.035  1.00 48.67           C  
ANISOU 1616  CD2 LEU A  30     6466   4115   7913  -1663  -2280   -659       C  
ATOM   1617  N   ALA A  31      64.015  -3.250 -11.929  1.00 55.25           N  
ANISOU 1617  N   ALA A  31     6385   4451  10157  -1400   -598    924       N  
ATOM   1618  CA  ALA A  31      65.384  -3.019 -12.376  1.00 57.67           C  
ANISOU 1618  CA  ALA A  31     6611   4801  10500  -1453   -436   1490       C  
ATOM   1619  C   ALA A  31      65.622  -3.616 -13.759  1.00 61.12           C  
ANISOU 1619  C   ALA A  31     7260   4816  11147  -1179     25   1376       C  
ATOM   1620  O   ALA A  31      66.238  -2.980 -14.622  1.00 57.47           O  
ANISOU 1620  O   ALA A  31     7061   4263  10510  -1180      6   1423       O  
ATOM   1621  CB  ALA A  31      66.367  -3.597 -11.361  1.00 58.12           C  
ANISOU 1621  CB  ALA A  31     6046   5203  10833  -1559   -233   2325       C  
ATOM   1622  N   GLN A  32      65.146  -4.842 -13.985  1.00 63.93           N  
ANISOU 1622  N   GLN A  32     7537   4893  11861   -959    464   1222       N  
ATOM   1623  CA  GLN A  32      65.306  -5.470 -15.292  1.00 66.42           C  
ANISOU 1623  CA  GLN A  32     8119   4770  12348   -713    934   1059       C  
ATOM   1624  C   GLN A  32      64.552  -4.707 -16.374  1.00 66.14           C  
ANISOU 1624  C   GLN A  32     8676   4530  11925   -677    636    319       C  
ATOM   1625  O   GLN A  32      65.014  -4.617 -17.518  1.00 67.37           O  
ANISOU 1625  O   GLN A  32     9134   4438  12026   -547    847    276       O  
ATOM   1626  CB  GLN A  32      64.829  -6.921 -15.232  1.00 69.19           C  
ANISOU 1626  CB  GLN A  32     8333   4833  13122   -546   1450    974       C  
ATOM   1627  CG  GLN A  32      65.347  -7.699 -14.032  1.00 71.74           C  
ANISOU 1627  CG  GLN A  32     8078   5370  13809   -550   1717   1662       C  
ATOM   1628  CD  GLN A  32      65.325  -9.201 -14.250  1.00 76.12           C  
ANISOU 1628  CD  GLN A  32     8558   5557  14808   -310   2419   1756       C  
ATOM   1629  OE1 GLN A  32      64.306  -9.770 -14.648  1.00 75.18           O  
ANISOU 1629  OE1 GLN A  32     8707   5167  14689   -282   2519   1129       O  
ATOM   1630  NE2 GLN A  32      66.452  -9.852 -13.987  1.00 81.40           N  
ANISOU 1630  NE2 GLN A  32     8854   6432  15641    -96   2824   2448       N  
ATOM   1631  N   LYS A  33      63.384  -4.153 -16.034  1.00 64.60           N  
ANISOU 1631  N   LYS A  33     8647   4452  11446   -762    161   -244       N  
ATOM   1632  CA  LYS A  33      62.616  -3.379 -17.005  1.00 62.56           C  
ANISOU 1632  CA  LYS A  33     8919   4064  10788   -690   -153   -910       C  
ATOM   1633  C   LYS A  33      63.352  -2.108 -17.409  1.00 65.84           C  
ANISOU 1633  C   LYS A  33     9612   4557  10849   -755   -425   -739       C  
ATOM   1634  O   LYS A  33      63.283  -1.684 -18.570  1.00 67.10           O  
ANISOU 1634  O   LYS A  33    10212   4509  10775   -628   -444  -1052       O  
ATOM   1635  CB  LYS A  33      61.240  -3.044 -16.434  1.00 57.15           C  
ANISOU 1635  CB  LYS A  33     8278   3551   9884   -731   -586  -1457       C  
ATOM   1636  CG  LYS A  33      60.253  -2.520 -17.461  1.00 55.36           C  
ANISOU 1636  CG  LYS A  33     8482   3531   9020   -579   -705  -1967       C  
ATOM   1637  CD  LYS A  33      58.964  -2.067 -16.797  1.00 53.83           C  
ANISOU 1637  CD  LYS A  33     8199   3784   8472   -585   -980  -2213       C  
ATOM   1638  CE  LYS A  33      57.934  -1.626 -17.826  1.00 54.63           C  
ANISOU 1638  CE  LYS A  33     8519   4150   8087   -471   -953  -2497       C  
ATOM   1639  NZ  LYS A  33      57.260  -2.779 -18.489  1.00 56.72           N  
ANISOU 1639  NZ  LYS A  33     8838   4330   8381   -454   -704  -2673       N  
ATOM   1640  N   LEU A  34      64.061  -1.486 -16.467  1.00 67.98           N  
ANISOU 1640  N   LEU A  34     9647   5129  11054   -978   -636   -244       N  
ATOM   1641  CA  LEU A  34      64.830  -0.282 -16.756  1.00 67.82           C  
ANISOU 1641  CA  LEU A  34     9880   5183  10705  -1121   -878    -39       C  
ATOM   1642  C   LEU A  34      66.232  -0.582 -17.262  1.00 70.45           C  
ANISOU 1642  C   LEU A  34    10036   5469  11264  -1124   -469    584       C  
ATOM   1643  O   LEU A  34      66.967   0.356 -17.591  1.00 73.46           O  
ANISOU 1643  O   LEU A  34    10606   5903  11401  -1269   -615    797       O  
ATOM   1644  CB  LEU A  34      64.927   0.598 -15.507  1.00 66.65           C  
ANISOU 1644  CB  LEU A  34     9612   5390  10321  -1433  -1319    168       C  
ATOM   1645  CG  LEU A  34      63.655   0.722 -14.668  1.00 64.07           C  
ANISOU 1645  CG  LEU A  34     9310   5184   9848  -1430  -1648   -287       C  
ATOM   1646  CD1 LEU A  34      63.949   1.278 -13.281  1.00 63.60           C  
ANISOU 1646  CD1 LEU A  34     9034   5486   9643  -1755  -1952     53       C  
ATOM   1647  CD2 LEU A  34      62.659   1.596 -15.405  1.00 63.90           C  
ANISOU 1647  CD2 LEU A  34     9872   4995   9414  -1261  -1960   -964       C  
ATOM   1648  N   GLY A  35      66.616  -1.851 -17.340  1.00 60.74           N  
ANISOU 1648  N   GLY A  35     9161   6844   7072  -2690   -193   2291       N  
ATOM   1649  CA  GLY A  35      67.945  -2.203 -17.799  1.00 59.66           C  
ANISOU 1649  CA  GLY A  35     9038   6869   6761  -2692   -167   2350       C  
ATOM   1650  C   GLY A  35      69.049  -1.798 -16.847  1.00 58.53           C  
ANISOU 1650  C   GLY A  35     8841   6740   6657  -2640    -88   2330       C  
ATOM   1651  O   GLY A  35      70.127  -1.390 -17.297  1.00 60.61           O  
ANISOU 1651  O   GLY A  35     9020   7112   6897  -2708   -146   2462       O  
ATOM   1652  N   VAL A  36      68.806  -1.893 -15.537  1.00 54.99           N  
ANISOU 1652  N   VAL A  36     8427   6204   6263  -2535     44   2180       N  
ATOM   1653  CA  VAL A  36      69.770  -1.480 -14.527  1.00 54.76           C  
ANISOU 1653  CA  VAL A  36     8341   6180   6286  -2482    126   2149       C  
ATOM   1654  C   VAL A  36      69.881  -2.576 -13.476  1.00 53.99           C  
ANISOU 1654  C   VAL A  36     8380   6141   5994  -2318    330   1975       C  
ATOM   1655  O   VAL A  36      69.008  -3.435 -13.339  1.00 54.58           O  
ANISOU 1655  O   VAL A  36     8574   6196   5970  -2272    390   1876       O  
ATOM   1656  CB  VAL A  36      69.405  -0.134 -13.859  1.00 54.66           C  
ANISOU 1656  CB  VAL A  36     8178   5968   6624  -2541     43   2171       C  
ATOM   1657  CG1 VAL A  36      69.161   0.946 -14.908  1.00 50.24           C  
ANISOU 1657  CG1 VAL A  36     7494   5314   6280  -2705   -210   2363       C  
ATOM   1658  CG2 VAL A  36      68.198  -0.297 -12.951  1.00 53.55           C  
ANISOU 1658  CG2 VAL A  36     8061   5708   6577  -2470    132   2027       C  
ATOM   1659  N   GLU A  37      70.980  -2.530 -12.730  1.00 53.66           N  
ANISOU 1659  N   GLU A  37     8316   6175   5896  -2244    423   1951       N  
ATOM   1660  CA  GLU A  37      71.201  -3.416 -11.600  1.00 55.16           C  
ANISOU 1660  CA  GLU A  37     8618   6433   5909  -2080    596   1814       C  
ATOM   1661  C   GLU A  37      70.411  -2.949 -10.382  1.00 57.06           C  
ANISOU 1661  C   GLU A  37     8803   6579   6300  -2057    651   1740       C  
ATOM   1662  O   GLU A  37      69.969  -1.801 -10.293  1.00 58.11           O  
ANISOU 1662  O   GLU A  37     8783   6566   6728  -2155    566   1783       O  
ATOM   1663  CB  GLU A  37      72.688  -3.487 -11.250  1.00 57.14           C  
ANISOU 1663  CB  GLU A  37     8849   6835   6028  -1993    676   1830       C  
ATOM   1664  CG  GLU A  37      73.587  -4.026 -12.357  1.00 61.70           C  
ANISOU 1664  CG  GLU A  37     9463   7548   6431  -1996    655   1905       C  
ATOM   1665  CD  GLU A  37      73.373  -5.504 -12.659  1.00 66.52           C  
ANISOU 1665  CD  GLU A  37    10267   8184   6824  -1880    723   1825       C  
ATOM   1666  OE1 GLU A  37      72.606  -6.177 -11.934  1.00 67.59           O  
ANISOU 1666  OE1 GLU A  37    10527   8234   6921  -1808    788   1709       O  
ATOM   1667  OE2 GLU A  37      73.992  -5.997 -13.626  1.00 69.33           O  
ANISOU 1667  OE2 GLU A  37    10651   8643   7050  -1873    711   1887       O  
ATOM   1668  N   GLN A  38      70.228  -3.865  -9.440  1.00 62.64           N  
ANISOU 1668  N   GLN A  38     9630   7353   6816  -1931    791   1628       N  
ATOM   1669  CA  GLN A  38      69.476  -3.579  -8.224  1.00 63.64           C  
ANISOU 1669  CA  GLN A  38     9705   7456   7019  -1907    872   1563       C  
ATOM   1670  C   GLN A  38      70.191  -2.553  -7.347  1.00 62.63           C  
ANISOU 1670  C   GLN A  38     9412   7349   7037  -1892    903   1576       C  
ATOM   1671  O   GLN A  38      69.525  -1.655  -6.812  1.00 64.62           O  
ANISOU 1671  O   GLN A  38     9508   7472   7573  -1971    884   1560       O  
ATOM   1672  CB  GLN A  38      69.232  -4.859  -7.420  1.00 65.73           C  
ANISOU 1672  CB  GLN A  38    10145   7819   7010  -1780   1021   1468       C  
ATOM   1673  CG  GLN A  38      68.566  -5.981  -8.183  1.00 67.73           C  
ANISOU 1673  CG  GLN A  38    10578   8000   7155  -1818   1006   1442       C  
ATOM   1674  CD  GLN A  38      67.616  -6.766  -7.311  1.00 71.75           C  
ANISOU 1674  CD  GLN A  38    11188   8511   7561  -1795   1127   1386       C  
ATOM   1675  OE1 GLN A  38      67.725  -7.987  -7.199  1.00 73.90           O  
ANISOU 1675  OE1 GLN A  38    11655   8770   7656  -1730   1202   1360       O  
ATOM   1676  NE2 GLN A  38      66.675  -6.066  -6.680  1.00 73.70           N  
ANISOU 1676  NE2 GLN A  38    11297   8770   7934  -1858   1153   1387       N  
ATOM   1677  N   PRO A  39      71.518  -2.643  -7.145  1.00 58.89           N  
ANISOU 1677  N   PRO A  39     8944   7018   6415  -1803    954   1589       N  
ATOM   1678  CA  PRO A  39      72.188  -1.600  -6.349  1.00 54.72           C  
ANISOU 1678  CA  PRO A  39     8237   6497   6058  -1827    985   1594       C  
ATOM   1679  C   PRO A  39      71.981  -0.205  -6.897  1.00 50.02           C  
ANISOU 1679  C   PRO A  39     7479   5590   5935  -2122    794   1636       C  
ATOM   1680  O   PRO A  39      71.973   0.759  -6.122  1.00 50.84           O  
ANISOU 1680  O   PRO A  39     7530   5555   6233  -2439    690   1535       O  
ATOM   1681  CB  PRO A  39      73.663  -2.012  -6.403  1.00 57.43           C  
ANISOU 1681  CB  PRO A  39     8627   7067   6124  -1704   1048   1614       C  
ATOM   1682  CG  PRO A  39      73.623  -3.472  -6.561  1.00 58.42           C  
ANISOU 1682  CG  PRO A  39     8960   7321   5916  -1534   1104   1562       C  
ATOM   1683  CD  PRO A  39      72.450  -3.745  -7.455  1.00 59.15           C  
ANISOU 1683  CD  PRO A  39     9125   7214   6134  -1666   1009   1577       C  
ATOM   1684  N   THR A  40      71.784  -0.071  -8.208  1.00 46.52           N  
ANISOU 1684  N   THR A  40     7016   5043   5618  -2156    671   1732       N  
ATOM   1685  CA  THR A  40      71.465   1.233  -8.775  1.00 43.72           C  
ANISOU 1685  CA  THR A  40     6491   4398   5722  -2347    482   1756       C  
ATOM   1686  C   THR A  40      70.048   1.658  -8.410  1.00 57.45           C  
ANISOU 1686  C   THR A  40     8156   5915   7760  -2378    440   1640       C  
ATOM   1687  O   THR A  40      69.826   2.803  -7.995  1.00 45.60           O  
ANISOU 1687  O   THR A  40     6483   4146   6696  -2533    297   1491       O  
ATOM   1688  CB  THR A  40      71.629   1.193 -10.294  1.00 45.36           C  
ANISOU 1688  CB  THR A  40     6760   4664   5810  -2433    332   1928       C  
ATOM   1689  OG1 THR A  40      72.979   0.846 -10.623  1.00 68.37           O  
ANISOU 1689  OG1 THR A  40     9702   7792   8483  -2426    373   2009       O  
ATOM   1690  CG2 THR A  40      71.287   2.539 -10.906  1.00 48.07           C  
ANISOU 1690  CG2 THR A  40     6953   4757   6555  -2619     88   1999       C  
ATOM   1691  N   LEU A  41      69.080   0.739  -8.533  1.00 53.81           N  
ANISOU 1691  N   LEU A  41     7830   5566   7048  -2294    504   1657       N  
ATOM   1692  CA  LEU A  41      67.683   1.086  -8.293  1.00 50.29           C  
ANISOU 1692  CA  LEU A  41     7303   4947   6858  -2338    470   1562       C  
ATOM   1693  C   LEU A  41      67.421   1.408  -6.829  1.00 47.99           C  
ANISOU 1693  C   LEU A  41     6934   4603   6695  -2456    485   1386       C  
ATOM   1694  O   LEU A  41      66.563   2.245  -6.526  1.00 45.54           O  
ANISOU 1694  O   LEU A  41     6486   4062   6756  -2632    315   1212       O  
ATOM   1695  CB  LEU A  41      66.767  -0.048  -8.753  1.00 49.28           C  
ANISOU 1695  CB  LEU A  41     7350   4980   6395  -2286    522   1615       C  
ATOM   1696  CG  LEU A  41      65.267   0.267  -8.691  1.00 48.44           C  
ANISOU 1696  CG  LEU A  41     7156   4727   6521  -2352    485   1546       C  
ATOM   1697  CD1 LEU A  41      64.889   1.262  -9.774  1.00 49.45           C  
ANISOU 1697  CD1 LEU A  41     7213   4642   6934  -2462    271   1590       C  
ATOM   1698  CD2 LEU A  41      64.421  -0.990  -8.794  1.00 42.86           C  
ANISOU 1698  CD2 LEU A  41     6616   4203   5468  -2319    582   1558       C  
ATOM   1699  N   TYR A  42      68.143   0.758  -5.915  1.00 43.05           N  
ANISOU 1699  N   TYR A  42     6474   4236   5647  -2471    631   1374       N  
ATOM   1700  CA  TYR A  42      67.943   0.994  -4.489  1.00 56.26           C  
ANISOU 1700  CA  TYR A  42     8205   5974   7197  -2761    703   1131       C  
ATOM   1701  C   TYR A  42      68.052   2.474  -4.144  1.00 60.22           C  
ANISOU 1701  C   TYR A  42     8380   6131   8368  -3055    309    828       C  
ATOM   1702  O   TYR A  42      67.367   2.959  -3.236  1.00 62.61           O  
ANISOU 1702  O   TYR A  42     8357   6554   8878  -2813    180    331       O  
ATOM   1703  CB  TYR A  42      68.961   0.182  -3.689  1.00 43.99           C  
ANISOU 1703  CB  TYR A  42     6896   4805   5013  -2668   1040   1112       C  
ATOM   1704  CG  TYR A  42      68.932   0.425  -2.196  1.00 46.01           C  
ANISOU 1704  CG  TYR A  42     6913   5424   5144  -2405   1121    596       C  
ATOM   1705  CD1 TYR A  42      68.083  -0.298  -1.371  1.00 46.33           C  
ANISOU 1705  CD1 TYR A  42     7014   5819   4771  -2222   1400    478       C  
ATOM   1706  CD2 TYR A  42      69.766   1.372  -1.609  1.00 52.50           C  
ANISOU 1706  CD2 TYR A  42     7348   6312   6286  -2199    862    175       C  
ATOM   1707  CE1 TYR A  42      68.064  -0.088  -0.004  1.00 48.59           C  
ANISOU 1707  CE1 TYR A  42     6977   6570   4914  -1816   1433    -35       C  
ATOM   1708  CE2 TYR A  42      69.749   1.595  -0.244  1.00 53.98           C  
ANISOU 1708  CE2 TYR A  42     7213   6927   6369  -1775    869   -394       C  
ATOM   1709  CZ  TYR A  42      68.898   0.862   0.555  1.00 53.76           C  
ANISOU 1709  CZ  TYR A  42     7244   7305   5876  -1570   1161   -493       C  
ATOM   1710  OH  TYR A  42      68.884   1.082   1.916  1.00 56.31           O  
ANISOU 1710  OH  TYR A  42     7216   8143   6036  -1127   1175  -1051       O  
ATOM   1711  N   TRP A  43      68.908   3.209  -4.858  1.00 60.84           N  
ANISOU 1711  N   TRP A  43     8289   6003   8824  -2990     78    924       N  
ATOM   1712  CA  TRP A  43      69.068   4.632  -4.588  1.00 66.08           C  
ANISOU 1712  CA  TRP A  43     8569   6338  10200  -3080   -379    584       C  
ATOM   1713  C   TRP A  43      67.785   5.414  -4.819  1.00 67.19           C  
ANISOU 1713  C   TRP A  43     8548   6233  10748  -3014   -619    386       C  
ATOM   1714  O   TRP A  43      67.628   6.504  -4.259  1.00 71.81           O  
ANISOU 1714  O   TRP A  43     8789   6627  11869  -2933  -1041    -25       O  
ATOM   1715  CB  TRP A  43      70.178   5.211  -5.463  1.00 70.42           C  
ANISOU 1715  CB  TRP A  43     9082   6815  10858  -3049   -423    768       C  
ATOM   1716  CG  TRP A  43      71.549   4.768  -5.073  1.00 71.82           C  
ANISOU 1716  CG  TRP A  43     9294   7222  10774  -3138   -325    849       C  
ATOM   1717  CD1 TRP A  43      72.163   3.603  -5.424  1.00 71.54           C  
ANISOU 1717  CD1 TRP A  43     9570   7535  10079  -3053     42   1171       C  
ATOM   1718  CD2 TRP A  43      72.487   5.488  -4.266  1.00 71.95           C  
ANISOU 1718  CD2 TRP A  43     8985   7204  11150  -3242   -626    522       C  
ATOM   1719  NE1 TRP A  43      73.426   3.548  -4.880  1.00 71.17           N  
ANISOU 1719  NE1 TRP A  43     9498   7706   9838  -3220     66   1122       N  
ATOM   1720  CE2 TRP A  43      73.648   4.694  -4.165  1.00 70.88           C  
ANISOU 1720  CE2 TRP A  43     9011   7524  10397  -3144   -296    641       C  
ATOM   1721  CE3 TRP A  43      72.457   6.724  -3.617  1.00 73.74           C  
ANISOU 1721  CE3 TRP A  43     8752   7176  12088  -3132  -1076     -7       C  
ATOM   1722  CZ2 TRP A  43      74.762   5.094  -3.441  1.00 71.02           C  
ANISOU 1722  CZ2 TRP A  43     8733   7783  10467  -2956   -379    260       C  
ATOM   1723  CZ3 TRP A  43      73.568   7.122  -2.907  1.00 75.88           C  
ANISOU 1723  CZ3 TRP A  43     8736   7653  12442  -2962  -1169   -390       C  
ATOM   1724  CH2 TRP A  43      74.703   6.308  -2.819  1.00 74.24           C  
ANISOU 1724  CH2 TRP A  43     8684   7936  11588  -2881   -810   -252       C  
ATOM   1725  N   HIS A  44      66.858   4.883  -5.615  1.00 63.96           N  
ANISOU 1725  N   HIS A  44     8337   5866  10097  -2954   -387    621       N  
ATOM   1726  CA  HIS A  44      65.595   5.557  -5.884  1.00 67.19           C  
ANISOU 1726  CA  HIS A  44     8637   6100  10790  -2939   -613    476       C  
ATOM   1727  C   HIS A  44      64.467   5.010  -5.016  1.00 69.84           C  
ANISOU 1727  C   HIS A  44     8893   6538  11104  -3010   -592    250       C  
ATOM   1728  O   HIS A  44      63.832   5.763  -4.273  1.00 74.00           O  
ANISOU 1728  O   HIS A  44     9062   6964  12090  -2943   -975   -208       O  
ATOM   1729  CB  HIS A  44      65.244   5.420  -7.370  1.00 67.16           C  
ANISOU 1729  CB  HIS A  44     8823   6100  10595  -2850   -446    803       C  
ATOM   1730  CG  HIS A  44      66.277   5.990  -8.293  1.00 69.93           C  
ANISOU 1730  CG  HIS A  44     9199   6404  10966  -2826   -510   1009       C  
ATOM   1731  ND1 HIS A  44      67.491   5.377  -8.522  1.00 68.53           N  
ANISOU 1731  ND1 HIS A  44     9118   6406  10515  -2781   -280   1177       N  
ATOM   1732  CD2 HIS A  44      66.271   7.108  -9.058  1.00 72.56           C  
ANISOU 1732  CD2 HIS A  44     9453   6547  11572  -2847   -806   1104       C  
ATOM   1733  CE1 HIS A  44      68.191   6.096  -9.380  1.00 70.42           C  
ANISOU 1733  CE1 HIS A  44     9321   6578  10857  -2845   -492   1384       C  
ATOM   1734  NE2 HIS A  44      67.472   7.150  -9.723  1.00 73.35           N  
ANISOU 1734  NE2 HIS A  44     9582   6710  11578  -2892   -832   1386       N  
ATOM   1735  N   VAL A  45      64.212   3.705  -5.092  1.00 67.46           N  
ANISOU 1735  N   VAL A  45     8850   6491  10292  -3034   -181    533       N  
ATOM   1736  CA  VAL A  45      63.199   3.051  -4.271  1.00 64.42           C  
ANISOU 1736  CA  VAL A  45     8490   6373   9614  -3196    -32    381       C  
ATOM   1737  C   VAL A  45      63.861   1.896  -3.524  1.00 62.88           C  
ANISOU 1737  C   VAL A  45     8537   6681   8674  -3034    460    446       C  
ATOM   1738  O   VAL A  45      64.469   1.013  -4.142  1.00 62.42           O  
ANISOU 1738  O   VAL A  45     8821   6661   8236  -3003    687    876       O  
ATOM   1739  CB  VAL A  45      61.992   2.578  -5.102  1.00 59.33           C  
ANISOU 1739  CB  VAL A  45     7916   5719   8909  -3130     84    599       C  
ATOM   1740  CG1 VAL A  45      62.408   1.618  -6.211  1.00 54.83           C  
ANISOU 1740  CG1 VAL A  45     7584   5254   7993  -2822    348   1014       C  
ATOM   1741  CG2 VAL A  45      60.949   1.959  -4.193  1.00 59.59           C  
ANISOU 1741  CG2 VAL A  45     7932   6126   8583  -3317    319    388       C  
ATOM   1742  N   LYS A  46      63.757   1.914  -2.195  1.00 63.01           N  
ANISOU 1742  N   LYS A  46     8275   7177   8489  -2670    558    -43       N  
ATOM   1743  CA  LYS A  46      64.512   0.970  -1.377  1.00 61.75           C  
ANISOU 1743  CA  LYS A  46     8308   7498   7655  -2452    965    -11       C  
ATOM   1744  C   LYS A  46      63.989  -0.450  -1.542  1.00 61.79           C  
ANISOU 1744  C   LYS A  46     8746   7689   7041  -2622   1424    421       C  
ATOM   1745  O   LYS A  46      64.751  -1.371  -1.858  1.00 60.19           O  
ANISOU 1745  O   LYS A  46     8977   7486   6407  -2688   1688    814       O  
ATOM   1746  CB  LYS A  46      64.461   1.395   0.092  1.00 65.43           C  
ANISOU 1746  CB  LYS A  46     8328   8485   8049  -1999    933   -651       C  
ATOM   1747  CG  LYS A  46      65.638   2.261   0.546  1.00 70.22           C  
ANISOU 1747  CG  LYS A  46     8666   9074   8941  -1739    659  -1026       C  
ATOM   1748  CD  LYS A  46      65.794   3.531  -0.299  1.00 70.92           C  
ANISOU 1748  CD  LYS A  46     8558   8512   9877  -1939    126  -1083       C  
ATOM   1749  CE  LYS A  46      67.182   4.153  -0.148  1.00 67.55           C  
ANISOU 1749  CE  LYS A  46     7997   7982   9688  -1836    -82  -1246       C  
ATOM   1750  NZ  LYS A  46      67.560   4.377   1.277  1.00 68.04           N  
ANISOU 1750  NZ  LYS A  46     7692   8579   9580  -1341    -83  -1894       N  
ATOM   1751  N   ASN A  47      62.688  -0.646  -1.341  1.00 64.75           N  
ANISOU 1751  N   ASN A  47     9000   8221   7380  -2696   1504    341       N  
ATOM   1752  CA  ASN A  47      62.096  -1.974  -1.325  1.00 64.08           C  
ANISOU 1752  CA  ASN A  47     9267   8340   6739  -2867   1930    703       C  
ATOM   1753  C   ASN A  47      60.708  -1.910  -1.949  1.00 66.14           C  
ANISOU 1753  C   ASN A  47     9409   8434   7286  -3071   1793    736       C  
ATOM   1754  O   ASN A  47      60.256  -0.855  -2.404  1.00 66.80           O  
ANISOU 1754  O   ASN A  47     9219   8247   7916  -3204   1462    533       O  
ATOM   1755  CB  ASN A  47      62.046  -2.519   0.105  1.00 64.17           C  
ANISOU 1755  CB  ASN A  47     9166   9014   6201  -2564   2250    497       C  
ATOM   1756  CG  ASN A  47      61.392  -1.552   1.069  1.00 66.27           C  
ANISOU 1756  CG  ASN A  47     8800   9679   6700  -2274   2048   -135       C  
ATOM   1757  OD1 ASN A  47      60.737  -0.592   0.660  1.00 64.78           O  
ANISOU 1757  OD1 ASN A  47     8287   9249   7079  -2333   1688   -405       O  
ATOM   1758  ND2 ASN A  47      61.575  -1.793   2.360  1.00 70.48           N  
ANISOU 1758  ND2 ASN A  47     9147  10849   6781  -1925   2258   -391       N  
ATOM   1759  N   LYS A  48      60.030  -3.062  -1.971  1.00 45.95           N  
ANISOU 1759  N   LYS A  48     6584   7044   3829  -1597     92   -325       N  
ATOM   1760  CA  LYS A  48      58.699  -3.130  -2.568  1.00 46.81           C  
ANISOU 1760  CA  LYS A  48     6662   7199   3926  -1399    118   -330       C  
ATOM   1761  C   LYS A  48      57.726  -2.187  -1.874  1.00 46.60           C  
ANISOU 1761  C   LYS A  48     6852   7076   3779  -1257    182   -382       C  
ATOM   1762  O   LYS A  48      56.936  -1.504  -2.536  1.00 46.20           O  
ANISOU 1762  O   LYS A  48     6862   7020   3672  -1117    208   -367       O  
ATOM   1763  CB  LYS A  48      58.167  -4.565  -2.529  1.00 46.27           C  
ANISOU 1763  CB  LYS A  48     6385   7236   3962  -1359    122   -335       C  
ATOM   1764  CG  LYS A  48      56.816  -4.743  -3.209  1.00 46.34           C  
ANISOU 1764  CG  LYS A  48     6346   7292   3968  -1162    137   -338       C  
ATOM   1765  CD  LYS A  48      56.364  -6.192  -3.157  1.00 46.72           C  
ANISOU 1765  CD  LYS A  48     6170   7448   4133  -1144    134   -348       C  
ATOM   1766  CE  LYS A  48      54.975  -6.384  -3.751  1.00 44.70           C  
ANISOU 1766  CE  LYS A  48     5876   7230   3878   -954    144   -357       C  
ATOM   1767  NZ  LYS A  48      54.532  -7.799  -3.610  1.00 42.50           N  
ANISOU 1767  NZ  LYS A  48     5367   7059   3722   -944    141   -375       N  
ATOM   1768  N   ARG A  49      57.773  -2.125  -0.541  1.00 47.53           N  
ANISOU 1768  N   ARG A  49     7093   7122   3844  -1278    217   -439       N  
ATOM   1769  CA  ARG A  49      56.760  -1.366   0.184  1.00 51.37           C  
ANISOU 1769  CA  ARG A  49     7764   7535   4217  -1124    302   -493       C  
ATOM   1770  C   ARG A  49      56.845   0.119  -0.141  1.00 52.78           C  
ANISOU 1770  C   ARG A  49     8111   7633   4310  -1123    311   -499       C  
ATOM   1771  O   ARG A  49      55.820   0.768  -0.380  1.00 52.26           O  
ANISOU 1771  O   ARG A  49     8111   7557   4187   -972    383   -503       O  
ATOM   1772  CB  ARG A  49      56.896  -1.592   1.688  1.00 55.01           C  
ANISOU 1772  CB  ARG A  49     8338   7945   4620  -1137    336   -555       C  
ATOM   1773  CG  ARG A  49      56.411  -0.417   2.523  1.00 61.79           C  
ANISOU 1773  CG  ARG A  49     9438   8700   5341  -1052    408   -625       C  
ATOM   1774  CD  ARG A  49      54.938  -0.579   2.884  1.00 69.76           C  
ANISOU 1774  CD  ARG A  49    10457   9734   6313   -840    538   -638       C  
ATOM   1775  NE  ARG A  49      54.068  -0.282   1.746  1.00 77.20           N  
ANISOU 1775  NE  ARG A  49    11320  10722   7291   -733    572   -590       N  
ATOM   1776  CZ  ARG A  49      52.739  -0.342   1.774  1.00 82.57           C  
ANISOU 1776  CZ  ARG A  49    11974  11438   7962   -550    690   -583       C  
ATOM   1777  NH1 ARG A  49      52.038  -0.055   0.683  1.00 83.08           N  
ANISOU 1777  NH1 ARG A  49    11964  11551   8051   -454    706   -536       N  
ATOM   1778  NH2 ARG A  49      52.109  -0.687   2.891  1.00 84.90           N  
ANISOU 1778  NH2 ARG A  49    12310  11729   8218   -459    802   -616       N  
ATOM   1779  N   ALA A  50      58.059   0.671  -0.168  1.00 54.93           N  
ANISOU 1779  N   ALA A  50     8448   7848   4575  -1292    246   -496       N  
ATOM   1780  CA  ALA A  50      58.224   2.062  -0.568  1.00 56.02           C  
ANISOU 1780  CA  ALA A  50     8737   7906   4642  -1306    250   -495       C  
ATOM   1781  C   ALA A  50      57.697   2.288  -1.978  1.00 58.85           C  
ANISOU 1781  C   ALA A  50     9008   8341   5013  -1202    263   -413       C  
ATOM   1782  O   ALA A  50      57.081   3.323  -2.260  1.00 63.85           O  
ANISOU 1782  O   ALA A  50     9772   8929   5558  -1144    327   -410       O  
ATOM   1783  CB  ALA A  50      59.695   2.462  -0.471  1.00 54.27           C  
ANISOU 1783  CB  ALA A  50     8573   7620   4429  -1511    167   -492       C  
ATOM   1784  N   LEU A  51      57.914   1.319  -2.873  1.00 55.67           N  
ANISOU 1784  N   LEU A  51     8406   8048   4698  -1209    214   -348       N  
ATOM   1785  CA  LEU A  51      57.413   1.443  -4.237  1.00 54.53           C  
ANISOU 1785  CA  LEU A  51     8188   7986   4546  -1079    214   -271       C  
ATOM   1786  C   LEU A  51      55.894   1.461  -4.268  1.00 56.79           C  
ANISOU 1786  C   LEU A  51     8486   8300   4790   -860    285   -283       C  
ATOM   1787  O   LEU A  51      55.291   2.185  -5.069  1.00 57.97           O  
ANISOU 1787  O   LEU A  51     8682   8473   4871   -736    320   -230       O  
ATOM   1788  CB  LEU A  51      57.944   0.304  -5.102  1.00 52.03           C  
ANISOU 1788  CB  LEU A  51     7661   7778   4330  -1127    143   -221       C  
ATOM   1789  CG  LEU A  51      57.597   0.407  -6.586  1.00 51.26           C  
ANISOU 1789  CG  LEU A  51     7508   7763   4205   -986    126   -140       C  
ATOM   1790  CD1 LEU A  51      58.106   1.715  -7.165  1.00 50.31           C  
ANISOU 1790  CD1 LEU A  51     7522   7601   3993   -989    148    -66       C  
ATOM   1791  CD2 LEU A  51      58.174  -0.773  -7.347  1.00 50.91           C  
ANISOU 1791  CD2 LEU A  51     7256   7826   4261  -1043     58   -111       C  
ATOM   1792  N   LEU A  52      55.255   0.662  -3.412  1.00 57.88           N  
ANISOU 1792  N   LEU A  52     8586   8444   4963   -814    318   -341       N  
ATOM   1793  CA  LEU A  52      53.798   0.636  -3.389  1.00 57.46           C  
ANISOU 1793  CA  LEU A  52     8539   8416   4878   -606    401   -349       C  
ATOM   1794  C   LEU A  52      53.232   1.990  -2.986  1.00 60.68           C  
ANISOU 1794  C   LEU A  52     9142   8750   5163   -604    513   -378       C  
ATOM   1795  O   LEU A  52      52.278   2.478  -3.604  1.00 63.67           O  
ANISOU 1795  O   LEU A  52     9567   9153   5473   -534    588   -351       O  
ATOM   1796  CB  LEU A  52      53.309  -0.454  -2.437  1.00 54.02           C  
ANISOU 1796  CB  LEU A  52     8040   7988   4496   -578    439   -397       C  
ATOM   1797  CG  LEU A  52      53.598  -1.886  -2.885  1.00 50.49           C  
ANISOU 1797  CG  LEU A  52     7396   7619   4170   -638    356   -379       C  
ATOM   1798  CD1 LEU A  52      53.197  -2.857  -1.793  1.00 51.52           C  
ANISOU 1798  CD1 LEU A  52     7483   7749   4344   -622    412   -418       C  
ATOM   1799  CD2 LEU A  52      52.880  -2.208  -4.190  1.00 47.07           C  
ANISOU 1799  CD2 LEU A  52     6868   7251   3765   -516    319   -337       C  
ATOM   1800  N   ASP A  53      53.820   2.622  -1.965  1.00 60.04           N  
ANISOU 1800  N   ASP A  53     9221   8552   5041   -733    536   -442       N  
ATOM   1801  CA  ASP A  53      53.385   3.964  -1.590  1.00 59.78           C  
ANISOU 1801  CA  ASP A  53     9458   8368   4889   -799    658   -489       C  
ATOM   1802  C   ASP A  53      53.617   4.944  -2.729  1.00 53.67           C  
ANISOU 1802  C   ASP A  53     8781   7562   4050   -872    658   -415       C  
ATOM   1803  O   ASP A  53      52.731   5.736  -3.067  1.00 52.97           O  
ANISOU 1803  O   ASP A  53     8840   7398   3886   -826    778   -396       O  
ATOM   1804  CB  ASP A  53      54.103   4.426  -0.319  1.00 65.26           C  
ANISOU 1804  CB  ASP A  53    10340   8914   5541   -921    656   -585       C  
ATOM   1805  CG  ASP A  53      53.948   3.445   0.836  1.00 69.90           C  
ANISOU 1805  CG  ASP A  53    10837   9550   6170   -830    656   -636       C  
ATOM   1806  OD1 ASP A  53      53.191   2.463   0.688  1.00 71.58           O  
ANISOU 1806  OD1 ASP A  53    10864   9885   6446   -684    681   -599       O  
ATOM   1807  OD2 ASP A  53      54.564   3.665   1.901  1.00 71.78           O  
ANISOU 1807  OD2 ASP A  53    11207   9701   6366   -898    633   -711       O  
ATOM   1808  N   ALA A  54      54.791   4.879  -3.355  1.00 50.95           N  
ANISOU 1808  N   ALA A  54     8361   7262   3735   -977    542   -357       N  
ATOM   1809  CA  ALA A  54      55.084   5.768  -4.472  1.00 54.45           C  
ANISOU 1809  CA  ALA A  54     8892   7689   4106  -1039    550   -256       C  
ATOM   1810  C   ALA A  54      54.099   5.563  -5.615  1.00 55.51           C  
ANISOU 1810  C   ALA A  54     8910   7961   4221   -849    574   -160       C  
ATOM   1811  O   ALA A  54      53.641   6.531  -6.234  1.00 57.25           O  
ANISOU 1811  O   ALA A  54     9286   8123   4344   -836    658    -83       O  
ATOM   1812  CB  ALA A  54      56.517   5.545  -4.951  1.00 55.26           C  
ANISOU 1812  CB  ALA A  54     8902   7834   4258  -1170    436   -200       C  
ATOM   1813  N   LEU A  55      53.765   4.306  -5.913  1.00 54.55           N  
ANISOU 1813  N   LEU A  55     8543   7998   4186   -696    500   -158       N  
ATOM   1814  CA  LEU A  55      52.797   4.034  -6.969  1.00 51.57           C  
ANISOU 1814  CA  LEU A  55     8076   7745   3771   -514    498    -90       C  
ATOM   1815  C   LEU A  55      51.401   4.494  -6.573  1.00 49.75           C  
ANISOU 1815  C   LEU A  55     7969   7461   3471   -457    640   -129       C  
ATOM   1816  O   LEU A  55      50.677   5.072  -7.391  1.00 51.53           O  
ANISOU 1816  O   LEU A  55     8273   7701   3606   -384    690    -52       O  
ATOM   1817  CB  LEU A  55      52.794   2.544  -7.307  1.00 47.16           C  
ANISOU 1817  CB  LEU A  55     7307   7282   3329   -386    387   -106       C  
ATOM   1818  CG  LEU A  55      54.065   2.029  -7.981  1.00 43.40           C  
ANISOU 1818  CG  LEU A  55     6733   6819   2938   -419    274    -59       C  
ATOM   1819  CD1 LEU A  55      53.916   0.568  -8.379  1.00 41.72           C  
ANISOU 1819  CD1 LEU A  55     6373   6635   2845   -352    183    -88       C  
ATOM   1820  CD2 LEU A  55      54.419   2.895  -9.183  1.00 41.82           C  
ANISOU 1820  CD2 LEU A  55     6599   6661   2631   -397    274     62       C  
ATOM   1821  N   ALA A  56      51.015   4.263  -5.317  1.00 46.37           N  
ANISOU 1821  N   ALA A  56     7586   6946   3088   -480    722   -237       N  
ATOM   1822  CA  ALA A  56      49.681   4.643  -4.867  1.00 47.73           C  
ANISOU 1822  CA  ALA A  56     7899   7010   3226   -409    906   -281       C  
ATOM   1823  C   ALA A  56      49.481   6.149  -4.930  1.00 50.65           C  
ANISOU 1823  C   ALA A  56     8584   7150   3509   -447   1051   -252       C  
ATOM   1824  O   ALA A  56      48.483   6.629  -5.478  1.00 52.01           O  
ANISOU 1824  O   ALA A  56     8872   7245   3643   -320   1176   -196       O  
ATOM   1825  CB  ALA A  56      49.443   4.137  -3.446  1.00 48.60           C  
ANISOU 1825  CB  ALA A  56     8012   7051   3404   -409    986   -388       C  
ATOM   1826  N   ILE A  57      50.449   6.910  -4.412  1.00 52.70           N  
ANISOU 1826  N   ILE A  57     9012   7272   3742   -601   1042   -281       N  
ATOM   1827  CA  ILE A  57      50.316   8.365  -4.351  1.00 53.12           C  
ANISOU 1827  CA  ILE A  57     9405   7063   3715   -640   1196   -266       C  
ATOM   1828  C   ILE A  57      50.062   8.954  -5.735  1.00 53.65           C  
ANISOU 1828  C   ILE A  57     9514   7151   3719   -562   1215    -95       C  
ATOM   1829  O   ILE A  57      49.166   9.789  -5.907  1.00 57.02           O  
ANISOU 1829  O   ILE A  57    10057   7395   4213   -425   1355    -42       O  
ATOM   1830  CB  ILE A  57      51.565   8.989  -3.696  1.00 52.77           C  
ANISOU 1830  CB  ILE A  57     9531   6884   3636   -847   1145   -332       C  
ATOM   1831  CG1 ILE A  57      51.606   8.694  -2.190  1.00 52.04           C  
ANISOU 1831  CG1 ILE A  57     9496   6703   3575   -874   1162   -495       C  
ATOM   1832  CG2 ILE A  57      51.605  10.488  -3.941  1.00 55.08           C  
ANISOU 1832  CG2 ILE A  57    10171   6919   3837   -903   1286   -288       C  
ATOM   1833  CD1 ILE A  57      52.919   9.095  -1.515  1.00 44.01           C  
ANISOU 1833  CD1 ILE A  57     8619   5580   2522  -1077   1062   -577       C  
ATOM   1834  N   GLU A  58      50.789   8.494  -6.756  1.00 41.97           N  
ANISOU 1834  N   GLU A  58     7827   5889   2231   -586   1041     13       N  
ATOM   1835  CA  GLU A  58      50.674   9.182  -8.038  1.00 59.18           C  
ANISOU 1835  CA  GLU A  58    10078   8072   4336   -499   1058    205       C  
ATOM   1836  C   GLU A  58      49.420   8.758  -8.790  1.00 62.71           C  
ANISOU 1836  C   GLU A  58    10353   8616   4859   -240   1029    261       C  
ATOM   1837  O   GLU A  58      48.890   9.533  -9.592  1.00 68.74           O  
ANISOU 1837  O   GLU A  58    11112   9293   5712    -79   1046    399       O  
ATOM   1838  CB  GLU A  58      51.927   8.978  -8.895  1.00 56.62           C  
ANISOU 1838  CB  GLU A  58     9590   7916   4006   -581    901    317       C  
ATOM   1839  CG  GLU A  58      51.706   9.166 -10.406  1.00 54.69           C  
ANISOU 1839  CG  GLU A  58     9291   7794   3694   -410    860    527       C  
ATOM   1840  CD  GLU A  58      52.863   9.883 -11.062  1.00 54.24           C  
ANISOU 1840  CD  GLU A  58     9286   7702   3619   -501    864    697       C  
ATOM   1841  OE1 GLU A  58      52.894   9.972 -12.311  1.00 54.32           O  
ANISOU 1841  OE1 GLU A  58     9222   7835   3581   -352    823    882       O  
ATOM   1842  OE2 GLU A  58      53.729  10.384 -10.310  1.00 55.45           O  
ANISOU 1842  OE2 GLU A  58     9574   7690   3804   -717    915    648       O  
ATOM   1843  N   MET A  59      48.900   7.562  -8.524  1.00 62.29           N  
ANISOU 1843  N   MET A  59    10136   8720   4811   -185    976    157       N  
ATOM   1844  CA  MET A  59      47.615   7.199  -9.115  1.00 60.85           C  
ANISOU 1844  CA  MET A  59     9762   8576   4781     68    934    185       C  
ATOM   1845  C   MET A  59      46.524   8.139  -8.629  1.00 59.65           C  
ANISOU 1845  C   MET A  59     9702   8133   4830    194   1109    187       C  
ATOM   1846  O   MET A  59      45.634   8.517  -9.398  1.00 62.77           O  
ANISOU 1846  O   MET A  59    10009   8475   5366    402   1081    283       O  
ATOM   1847  CB  MET A  59      47.257   5.746  -8.782  1.00 59.42           C  
ANISOU 1847  CB  MET A  59     9373   8574   4628     91    863     64       C  
ATOM   1848  CG  MET A  59      48.211   4.720  -9.347  1.00 59.76           C  
ANISOU 1848  CG  MET A  59     9294   8914   4497     -6    681     59       C  
ATOM   1849  SD  MET A  59      47.507   3.066  -9.231  1.00 61.08           S  
ANISOU 1849  SD  MET A  59     9157   9270   4779     89    577    -61       S  
ATOM   1850  CE  MET A  59      47.084   3.020  -7.486  1.00 60.88           C  
ANISOU 1850  CE  MET A  59     9236   9041   4854      9    823   -188       C  
ATOM   1851  N   LEU A  60      46.592   8.552  -7.361  1.00 54.28           N  
ANISOU 1851  N   LEU A  60     9211   7255   4158     81   1286     79       N  
ATOM   1852  CA  LEU A  60      45.655   9.553  -6.868  1.00 55.23           C  
ANISOU 1852  CA  LEU A  60     9452   7078   4455    195   1475     82       C  
ATOM   1853  C   LEU A  60      45.958  10.922  -7.468  1.00 60.33           C  
ANISOU 1853  C   LEU A  60    10240   7564   5119    191   1497    213       C  
ATOM   1854  O   LEU A  60      45.040  11.660  -7.848  1.00 62.36           O  
ANISOU 1854  O   LEU A  60    10483   7658   5551    365   1566    301       O  
ATOM   1855  CB  LEU A  60      45.696   9.601  -5.344  1.00 53.24           C  
ANISOU 1855  CB  LEU A  60     9392   6666   4170     95   1657    -79       C  
ATOM   1856  CG  LEU A  60      44.859   8.532  -4.638  1.00 52.59           C  
ANISOU 1856  CG  LEU A  60     9176   6630   4177    194   1740   -171       C  
ATOM   1857  CD1 LEU A  60      45.631   7.229  -4.457  1.00 50.94           C  
ANISOU 1857  CD1 LEU A  60     8858   6691   3804     62   1614   -244       C  
ATOM   1858  CD2 LEU A  60      44.351   9.041  -3.298  1.00 53.89           C  
ANISOU 1858  CD2 LEU A  60     9559   6532   4386    226   1998   -271       C  
ATOM   1859  N   ASP A  61      47.246  11.270  -7.569  1.00 60.70           N  
ANISOU 1859  N   ASP A  61    10408   7642   5013     -3   1443    238       N  
ATOM   1860  CA  ASP A  61      47.636  12.553  -8.143  1.00 59.51           C  
ANISOU 1860  CA  ASP A  61    10375   7328   4907    -16   1476    382       C  
ATOM   1861  C   ASP A  61      47.169  12.681  -9.583  1.00 58.70           C  
ANISOU 1861  C   ASP A  61    10119   7333   4853    190   1385    582       C  
ATOM   1862  O   ASP A  61      46.852  13.787 -10.035  1.00 62.21           O  
ANISOU 1862  O   ASP A  61    10629   7596   5414    286   1460    715       O  
ATOM   1863  CB  ASP A  61      49.153  12.730  -8.064  1.00 59.27           C  
ANISOU 1863  CB  ASP A  61    10450   7328   4743   -259   1417    386       C  
ATOM   1864  CG  ASP A  61      49.636  13.011  -6.651  1.00 62.21           C  
ANISOU 1864  CG  ASP A  61    11033   7514   5090   -448   1498    193       C  
ATOM   1865  OD1 ASP A  61      48.844  13.539  -5.838  1.00 64.34           O  
ANISOU 1865  OD1 ASP A  61    11431   7559   5458   -377   1644     96       O  
ATOM   1866  OD2 ASP A  61      50.813  12.711  -6.356  1.00 61.71           O  
ANISOU 1866  OD2 ASP A  61    11015   7524   4910   -655   1410    137       O  
ATOM   1867  N   ARG A  62      47.116  11.571 -10.317  1.00 57.36           N  
ANISOU 1867  N   ARG A  62     9752   7452   4591    271   1218    603       N  
ATOM   1868  CA  ARG A  62      46.749  11.645 -11.725  1.00 61.50           C  
ANISOU 1868  CA  ARG A  62    10155   8098   5115    486   1098    781       C  
ATOM   1869  C   ARG A  62      45.238  11.674 -11.921  1.00 62.80           C  
ANISOU 1869  C   ARG A  62    10202   8179   5482    738   1097    783       C  
ATOM   1870  O   ARG A  62      44.739  12.384 -12.803  1.00 64.23           O  
ANISOU 1870  O   ARG A  62    10374   8299   5733    923   1076    940       O  
ATOM   1871  CB  ARG A  62      47.324  10.455 -12.495  1.00 62.01           C  
ANISOU 1871  CB  ARG A  62    10066   8503   4991    492    897    791       C  
ATOM   1872  CG  ARG A  62      48.820  10.452 -12.732  1.00 64.61           C  
ANISOU 1872  CG  ARG A  62    10473   8944   5134    298    874    859       C  
ATOM   1873  CD  ARG A  62      49.151   9.300 -13.672  1.00 67.44           C  
ANISOU 1873  CD  ARG A  62    10669   9635   5318    375    679    885       C  
ATOM   1874  NE  ARG A  62      50.578   9.021 -13.803  1.00 68.72           N  
ANISOU 1874  NE  ARG A  62    10869   9931   5312    181    658    929       N  
ATOM   1875  CZ  ARG A  62      51.060   7.985 -14.483  1.00 68.01           C  
ANISOU 1875  CZ  ARG A  62    10525  10097   5218    142    474    896       C  
ATOM   1876  NH1 ARG A  62      50.223   7.142 -15.079  1.00 67.63           N  
ANISOU 1876  NH1 ARG A  62    10341  10171   5183    323    320    834       N  
ATOM   1877  NH2 ARG A  62      52.369   7.784 -14.565  1.00 67.16           N  
ANISOU 1877  NH2 ARG A  62    10293  10098   5126    -55    447    921       N  
ATOM   1878  N   HIS A  63      44.497  10.901 -11.126  1.00 61.29           N  
ANISOU 1878  N   HIS A  63     9909   7977   5402    757   1122    623       N  
ATOM   1879  CA  HIS A  63      43.092  10.647 -11.412  1.00 62.67           C  
ANISOU 1879  CA  HIS A  63     9903   8108   5802   1001   1079    622       C  
ATOM   1880  C   HIS A  63      42.119  11.109 -10.335  1.00 62.11           C  
ANISOU 1880  C   HIS A  63     9882   7746   5972   1037   1303    547       C  
ATOM   1881  O   HIS A  63      40.962  11.386 -10.659  1.00 62.02           O  
ANISOU 1881  O   HIS A  63     9762   7609   6195   1247   1309    602       O  
ATOM   1882  CB  HIS A  63      42.884   9.150 -11.678  1.00 63.88           C  
ANISOU 1882  CB  HIS A  63     9810   8517   5945   1059    886    527       C  
ATOM   1883  CG  HIS A  63      43.743   8.615 -12.782  1.00 66.31           C  
ANISOU 1883  CG  HIS A  63    10063   9118   6015   1060    663    592       C  
ATOM   1884  ND1 HIS A  63      45.003   8.101 -12.563  1.00 65.22           N  
ANISOU 1884  ND1 HIS A  63     9984   9150   5647    842    642    549       N  
ATOM   1885  CD2 HIS A  63      43.529   8.530 -14.117  1.00 68.14           C  
ANISOU 1885  CD2 HIS A  63    10199   9498   6194   1267    457    699       C  
ATOM   1886  CE1 HIS A  63      45.526   7.716 -13.714  1.00 65.21           C  
ANISOU 1886  CE1 HIS A  63     9920   9385   5470    914    453    633       C  
ATOM   1887  NE2 HIS A  63      44.652   7.964 -14.673  1.00 67.01           N  
ANISOU 1887  NE2 HIS A  63    10066   9610   5783   1179    336    721       N  
ATOM   1888  N   HIS A  64      42.540  11.209  -9.073  1.00 60.22           N  
ANISOU 1888  N   HIS A  64     7144   6272   9464  -1082   1106   -325       N  
ATOM   1889  CA  HIS A  64      41.648  11.688  -8.015  1.00 59.37           C  
ANISOU 1889  CA  HIS A  64     6902   6250   9405  -1093    918   -334       C  
ATOM   1890  C   HIS A  64      41.629  13.218  -8.064  1.00 62.67           C  
ANISOU 1890  C   HIS A  64     7208   6357  10245  -1158   1389   -337       C  
ATOM   1891  O   HIS A  64      42.163  13.926  -7.206  1.00 63.40           O  
ANISOU 1891  O   HIS A  64     6986   6377  10727  -1269   1544   -718       O  
ATOM   1892  CB  HIS A  64      42.083  11.147  -6.657  1.00 57.81           C  
ANISOU 1892  CB  HIS A  64     6416   6298   9251  -1126    582   -742       C  
ATOM   1893  CG  HIS A  64      41.149  11.490  -5.534  1.00 55.18           C  
ANISOU 1893  CG  HIS A  64     5979   6093   8894  -1144    374   -767       C  
ATOM   1894  ND1 HIS A  64      39.778  11.418  -5.653  1.00 52.96           N  
ANISOU 1894  ND1 HIS A  64     5910   5872   8340  -1083    214   -388       N  
ATOM   1895  CD2 HIS A  64      41.394  11.887  -4.261  1.00 55.38           C  
ANISOU 1895  CD2 HIS A  64     5703   6220   9121  -1222    304  -1145       C  
ATOM   1896  CE1 HIS A  64      39.218  11.772  -4.509  1.00 51.68           C  
ANISOU 1896  CE1 HIS A  64     5583   5819   8236  -1118     91   -526       C  
ATOM   1897  NE2 HIS A  64      40.176  12.058  -3.647  1.00 52.91           N  
ANISOU 1897  NE2 HIS A  64     5447   6002   8655  -1205    141   -985       N  
ATOM   1898  N   THR A  65      40.993  13.724  -9.121  1.00 62.19           N  
ANISOU 1898  N   THR A  65     7428   6107  10093  -1083   1623    104       N  
ATOM   1899  CA  THR A  65      41.004  15.140  -9.454  1.00 62.07           C  
ANISOU 1899  CA  THR A  65     7401   5720  10463  -1107   2142    201       C  
ATOM   1900  C   THR A  65      39.803  15.900  -8.909  1.00 60.49           C  
ANISOU 1900  C   THR A  65     7178   5472  10335  -1032   2105    391       C  
ATOM   1901  O   THR A  65      39.766  17.130  -9.022  1.00 63.45           O  
ANISOU 1901  O   THR A  65     7526   5500  11082  -1038   2544    449       O  
ATOM   1902  CB  THR A  65      41.062  15.313 -10.978  1.00 63.89           C  
ANISOU 1902  CB  THR A  65     7978   5752  10545  -1035   2460    613       C  
ATOM   1903  OG1 THR A  65      39.855  14.806 -11.562  1.00 64.40           O  
ANISOU 1903  OG1 THR A  65     8342   6006  10120   -876   2137   1092       O  
ATOM   1904  CG2 THR A  65      42.249  14.559 -11.558  1.00 62.23           C  
ANISOU 1904  CG2 THR A  65     7795   5578  10272  -1106   2548    412       C  
ATOM   1905  N   HIS A  66      38.834  15.215  -8.313  1.00 57.85           N  
ANISOU 1905  N   HIS A  66     6848   5450   9685   -964   1629    482       N  
ATOM   1906  CA  HIS A  66      37.647  15.854  -7.761  1.00 57.51           C  
ANISOU 1906  CA  HIS A  66     6750   5395   9705   -881   1584    649       C  
ATOM   1907  C   HIS A  66      37.596  15.658  -6.252  1.00 57.13           C  
ANISOU 1907  C   HIS A  66     6422   5553   9732   -980   1336    230       C  
ATOM   1908  O   HIS A  66      36.536  15.423  -5.667  1.00 55.25           O  
ANISOU 1908  O   HIS A  66     6166   5517   9310   -922   1055    343       O  
ATOM   1909  CB  HIS A  66      36.373  15.328  -8.419  1.00 52.85           C  
ANISOU 1909  CB  HIS A  66     6401   5004   8676   -717   1276   1162       C  
ATOM   1910  CG  HIS A  66      35.217  16.277  -8.336  1.00 52.15           C  
ANISOU 1910  CG  HIS A  66     6287   4797   8730   -570   1391   1462       C  
ATOM   1911  ND1 HIS A  66      34.647  16.652  -7.138  1.00 51.70           N  
ANISOU 1911  ND1 HIS A  66     5992   4787   8864   -587   1332   1261       N  
ATOM   1912  CD2 HIS A  66      34.519  16.920  -9.302  1.00 54.53           C  
ANISOU 1912  CD2 HIS A  66     6770   4943   9007   -380   1562   1957       C  
ATOM   1913  CE1 HIS A  66      33.653  17.491  -7.369  1.00 53.69           C  
ANISOU 1913  CE1 HIS A  66     6260   4896   9244   -408   1483   1605       C  
ATOM   1914  NE2 HIS A  66      33.551  17.667  -8.674  1.00 55.48           N  
ANISOU 1914  NE2 HIS A  66     6735   5003   9342   -267   1605   2047       N  
ATOM   1915  N   PHE A  67      38.759  15.761  -5.609  1.00 58.86           N  
ANISOU 1915  N   PHE A  67     6409   5742  10214  -1137   1443   -269       N  
ATOM   1916  CA  PHE A  67      38.844  15.681  -4.159  1.00 60.31           C  
ANISOU 1916  CA  PHE A  67     6325   6128  10460  -1240   1235   -704       C  
ATOM   1917  C   PHE A  67      38.330  16.937  -3.477  1.00 62.72           C  
ANISOU 1917  C   PHE A  67     6486   6223  11123  -1276   1528   -829       C  
ATOM   1918  O   PHE A  67      38.126  16.924  -2.258  1.00 60.24           O  
ANISOU 1918  O   PHE A  67     5994   6097  10799  -1349   1353  -1142       O  
ATOM   1919  CB  PHE A  67      40.290  15.423  -3.735  1.00 63.22           C  
ANISOU 1919  CB  PHE A  67     6460   6566  10995  -1385   1236  -1207       C  
ATOM   1920  CG  PHE A  67      41.254  16.477  -4.198  1.00 68.55           C  
ANISOU 1920  CG  PHE A  67     7009   6873  12164  -1507   1777  -1412       C  
ATOM   1921  CD1 PHE A  67      41.787  16.436  -5.478  1.00 71.72           C  
ANISOU 1921  CD1 PHE A  67     7580   7074  12598  -1477   2042  -1187       C  
ATOM   1922  CD2 PHE A  67      41.631  17.506  -3.353  1.00 71.53           C  
ANISOU 1922  CD2 PHE A  67     7109   7098  12970  -1676   2046  -1851       C  
ATOM   1923  CE1 PHE A  67      42.675  17.405  -5.909  1.00 75.98           C  
ANISOU 1923  CE1 PHE A  67     8013   7253  13603  -1612   2586  -1368       C  
ATOM   1924  CE2 PHE A  67      42.518  18.478  -3.777  1.00 76.70           C  
ANISOU 1924  CE2 PHE A  67     7645   7385  14112  -1826   2579  -2059       C  
ATOM   1925  CZ  PHE A  67      43.041  18.426  -5.058  1.00 78.54           C  
ANISOU 1925  CZ  PHE A  67     8047   7406  14387  -1795   2859  -1805       C  
ATOM   1926  N   SER A  68      38.086  18.002  -4.235  1.00 68.63           N  
ANISOU 1926  N   SER A  68     7333   6578  12166  -1214   1977   -578       N  
ATOM   1927  CA  SER A  68      37.661  19.280  -3.707  1.00 72.61           C  
ANISOU 1927  CA  SER A  68     7724   6788  13078  -1231   2343   -688       C  
ATOM   1928  C   SER A  68      36.310  19.672  -4.288  1.00 72.15           C  
ANISOU 1928  C   SER A  68     7857   6610  12948   -988   2399   -122       C  
ATOM   1929  O   SER A  68      36.039  19.401  -5.464  1.00 71.28           O  
ANISOU 1929  O   SER A  68     7988   6472  12623   -837   2373    360       O  
ATOM   1930  CB  SER A  68      38.695  20.369  -4.028  1.00 78.28           C  
ANISOU 1930  CB  SER A  68     8361   7055  14325  -1377   2922   -934       C  
ATOM   1931  OG  SER A  68      38.886  20.493  -5.427  1.00 80.03           O  
ANISOU 1931  OG  SER A  68     8835   7032  14542  -1275   3178   -505       O  
ATOM   1932  N   PRO A  69      35.440  20.292  -3.490  1.00 72.23           N  
ANISOU 1932  N   PRO A  69     7754   6572  13116   -938   2465   -173       N  
ATOM   1933  CA  PRO A  69      34.119  20.684  -3.997  1.00 71.64           C  
ANISOU 1933  CA  PRO A  69     7803   6408  13008   -673   2505    363       C  
ATOM   1934  C   PRO A  69      34.242  21.793  -5.029  1.00 71.44           C  
ANISOU 1934  C   PRO A  69     7934   5874  13335   -540   3026    687       C  
ATOM   1935  O   PRO A  69      34.879  22.820  -4.787  1.00 72.00           O  
ANISOU 1935  O   PRO A  69     7931   5533  13893   -654   3514    398       O  
ATOM   1936  CB  PRO A  69      33.381  21.159  -2.740  1.00 72.97           C  
ANISOU 1936  CB  PRO A  69     7765   6611  13348   -685   2533    102       C  
ATOM   1937  CG  PRO A  69      34.461  21.567  -1.801  1.00 74.02           C  
ANISOU 1937  CG  PRO A  69     7709   6640  13774   -960   2739   -561       C  
ATOM   1938  CD  PRO A  69      35.611  20.633  -2.069  1.00 72.51           C  
ANISOU 1938  CD  PRO A  69     7534   6668  13349  -1114   2494   -738       C  
ATOM   1939  N   LEU A  70      33.628  21.572  -6.187  1.00 72.00           N  
ANISOU 1939  N   LEU A  70     8237   5978  13144   -309   2924   1288       N  
ATOM   1940  CA  LEU A  70      33.603  22.592  -7.223  1.00 79.55           C  
ANISOU 1940  CA  LEU A  70     9392   6473  14361   -127   3391   1702       C  
ATOM   1941  C   LEU A  70      32.825  23.817  -6.761  1.00 89.50           C  
ANISOU 1941  C   LEU A  70    10557   7378  16070     42   3746   1777       C  
ATOM   1942  O   LEU A  70      31.868  23.714  -5.988  1.00 88.59           O  
ANISOU 1942  O   LEU A  70    10271   7476  15912    127   3520   1742       O  
ATOM   1943  CB  LEU A  70      32.987  22.029  -8.502  1.00 75.26           C  
ANISOU 1943  CB  LEU A  70     9114   6130  13353    106   3124   2341       C  
ATOM   1944  CG  LEU A  70      33.989  21.640  -9.588  1.00 73.31           C  
ANISOU 1944  CG  LEU A  70     9113   5833  12908     20   3221   2441       C  
ATOM   1945  CD1 LEU A  70      34.961  20.590  -9.073  1.00 70.68           C  
ANISOU 1945  CD1 LEU A  70     8663   5788  12404   -268   2960   1929       C  
ATOM   1946  CD2 LEU A  70      33.270  21.156 -10.834  1.00 72.18           C  
ANISOU 1946  CD2 LEU A  70     9249   5906  12270    254   2957   3067       C  
ATOM   1947  N   GLU A  71      33.255  24.983  -7.236  1.00100.14           N  
ANISOU 1947  N   GLU A  71    12022   8156  17869     87   4344   1874       N  
ATOM   1948  CA  GLU A  71      32.533  26.222  -6.989  1.00108.19           C  
ANISOU 1948  CA  GLU A  71    12998   8800  19307    307   4726   1998       C  
ATOM   1949  C   GLU A  71      31.090  26.088  -7.453  1.00110.07           C  
ANISOU 1949  C   GLU A  71    13297   9194  19332    699   4456   2650       C  
ATOM   1950  O   GLU A  71      30.827  25.696  -8.592  1.00108.62           O  
ANISOU 1950  O   GLU A  71    13316   9229  18726    891   4221   3150       O  
ATOM   1951  CB  GLU A  71      33.214  27.373  -7.730  1.00115.42           C  
ANISOU 1951  CB  GLU A  71    14051   9384  20418    370   5236   2016       C  
ATOM   1952  CG  GLU A  71      34.687  27.143  -7.999  1.00117.32           C  
ANISOU 1952  CG  GLU A  71    14329   9625  20624     74   5360   1640       C  
ATOM   1953  CD  GLU A  71      35.398  28.371  -8.551  1.00125.60           C  
ANISOU 1953  CD  GLU A  71    15467  10304  21950     96   5932   1584       C  
ATOM   1954  OE1 GLU A  71      35.119  29.490  -8.074  1.00130.28           O  
ANISOU 1954  OE1 GLU A  71    15965  10600  22935    158   6314   1465       O  
ATOM   1955  OE2 GLU A  71      36.269  28.217  -9.432  1.00127.15           O  
ANISOU 1955  OE2 GLU A  71    15823  10498  21989     32   6028   1634       O  
ATOM   1956  N   GLY A  72      30.154  26.394  -6.564  1.00114.66           N  
ANISOU 1956  N   GLY A  72    13655   9819  20092    815   4417   2553       N  
ATOM   1957  CA  GLY A  72      28.756  26.294  -6.943  1.00112.85           C  
ANISOU 1957  CA  GLY A  72    13397   9815  19666   1197   4133   3116       C  
ATOM   1958  C   GLY A  72      28.276  24.872  -7.141  1.00105.47           C  
ANISOU 1958  C   GLY A  72    12426   9566  18083   1163   3433   3256       C  
ATOM   1959  O   GLY A  72      27.586  24.587  -8.128  1.00107.37           O  
ANISOU 1959  O   GLY A  72    12781  10010  18004   1424   3169   3832       O  
ATOM   1960  N   GLU A  73      28.637  23.968  -6.233  1.00 96.65           N  
ANISOU 1960  N   GLU A  73    11161   8808  16753    843   3127   2742       N  
ATOM   1961  CA  GLU A  73      28.223  22.576  -6.299  1.00 88.94           C  
ANISOU 1961  CA  GLU A  73    10160   8438  15195    768   2499   2815       C  
ATOM   1962  C   GLU A  73      27.693  22.150  -4.937  1.00 83.51           C  
ANISOU 1962  C   GLU A  73     9200   8050  14481    628   2283   2415       C  
ATOM   1963  O   GLU A  73      28.176  22.601  -3.897  1.00 82.38           O  
ANISOU 1963  O   GLU A  73     8932   7729  14641    450   2542   1906       O  
ATOM   1964  CB  GLU A  73      29.397  21.693  -6.762  1.00 87.21           C  
ANISOU 1964  CB  GLU A  73    10128   8354  14655    514   2335   2646       C  
ATOM   1965  CG  GLU A  73      29.478  20.304  -6.163  1.00 82.94           C  
ANISOU 1965  CG  GLU A  73     9512   8319  13681    278   1821   2352       C  
ATOM   1966  CD  GLU A  73      30.379  19.388  -6.976  1.00 79.57           C  
ANISOU 1966  CD  GLU A  73     9308   8031  12892    142   1629   2371       C  
ATOM   1967  OE1 GLU A  73      30.517  19.603  -8.199  1.00 80.90           O  
ANISOU 1967  OE1 GLU A  73     9707   8058  12975    278   1749   2764       O  
ATOM   1968  OE2 GLU A  73      30.978  18.470  -6.390  1.00 75.97           O  
ANISOU 1968  OE2 GLU A  73     8811   7815  12239    -89   1381   1994       O  
ATOM   1969  N   SER A  74      26.678  21.292  -4.956  1.00 82.27           N  
ANISOU 1969  N   SER A  74     8955   8355  13949    697   1819   2643       N  
ATOM   1970  CA  SER A  74      26.070  20.771  -3.742  1.00 83.15           C  
ANISOU 1970  CA  SER A  74     8834   8790  13968    564   1600   2331       C  
ATOM   1971  C   SER A  74      27.040  19.882  -2.983  1.00 81.78           C  
ANISOU 1971  C   SER A  74     8698   8817  13559    209   1411   1820       C  
ATOM   1972  O   SER A  74      27.944  19.265  -3.555  1.00 81.33           O  
ANISOU 1972  O   SER A  74     8826   8804  13271     83   1272   1799       O  
ATOM   1973  CB  SER A  74      24.799  19.971  -4.053  1.00 83.76           C  
ANISOU 1973  CB  SER A  74     8813   9325  13687    684   1148   2708       C  
ATOM   1974  OG  SER A  74      25.104  18.739  -4.683  1.00 81.56           O  
ANISOU 1974  OG  SER A  74     8712   9375  12903    533    720   2806       O  
ATOM   1975  N   TRP A  75      26.824  19.805  -1.668  1.00 81.42           N  
ANISOU 1975  N   TRP A  75     8472   8905  13559     65   1407   1414       N  
ATOM   1976  CA  TRP A  75      27.577  18.843  -0.873  1.00 79.22           C  
ANISOU 1976  CA  TRP A  75     8220   8896  12983   -232   1147    986       C  
ATOM   1977  C   TRP A  75      27.287  17.409  -1.320  1.00 74.53           C  
ANISOU 1977  C   TRP A  75     7739   8722  11857   -290    629   1224       C  
ATOM   1978  O   TRP A  75      28.179  16.552  -1.274  1.00 72.79           O  
ANISOU 1978  O   TRP A  75     7644   8635  11376   -468    413   1030       O  
ATOM   1979  CB  TRP A  75      27.320  19.055   0.634  1.00 82.55           C  
ANISOU 1979  CB  TRP A  75     8455   9407  13502   -362   1245    533       C  
ATOM   1980  CG  TRP A  75      25.974  18.633   1.214  1.00 85.02           C  
ANISOU 1980  CG  TRP A  75     8624  10041  13640   -314   1059    659       C  
ATOM   1981  CD1 TRP A  75      24.915  19.446   1.534  1.00 88.67           C  
ANISOU 1981  CD1 TRP A  75     8892  10400  14397   -137   1315    749       C  
ATOM   1982  CD2 TRP A  75      25.594  17.312   1.608  1.00 83.37           C  
ANISOU 1982  CD2 TRP A  75     8441  10283  12952   -461    623    671       C  
ATOM   1983  NE1 TRP A  75      23.890  18.699   2.072  1.00 88.65           N  
ANISOU 1983  NE1 TRP A  75     8770  10787  14124   -176   1060    817       N  
ATOM   1984  CE2 TRP A  75      24.282  17.386   2.127  1.00 85.82           C  
ANISOU 1984  CE2 TRP A  75     8559  10763  13288   -387    640    775       C  
ATOM   1985  CE3 TRP A  75      26.228  16.071   1.557  1.00 80.84           C  
ANISOU 1985  CE3 TRP A  75     8291  10216  12207   -640    244    614       C  
ATOM   1986  CZ2 TRP A  75      23.599  16.261   2.587  1.00 84.62           C  
ANISOU 1986  CZ2 TRP A  75     8388  11022  12744   -521    306    819       C  
ATOM   1987  CZ3 TRP A  75      25.550  14.960   2.009  1.00 80.60           C  
ANISOU 1987  CZ3 TRP A  75     8271  10563  11792   -752    -90    674       C  
ATOM   1988  CH2 TRP A  75      24.249  15.061   2.519  1.00 82.07           C  
ANISOU 1988  CH2 TRP A  75     8269  10909  12004   -709    -52    773       C  
ATOM   1989  N   GLN A  76      26.052  17.126  -1.745  1.00 72.58           N  
ANISOU 1989  N   GLN A  76     7435   8684  11460   -145    429   1625       N  
ATOM   1990  CA  GLN A  76      25.740  15.818  -2.314  1.00 71.10           C  
ANISOU 1990  CA  GLN A  76     7366   8857  10791   -218    -34   1858       C  
ATOM   1991  C   GLN A  76      26.616  15.510  -3.523  1.00 71.08           C  
ANISOU 1991  C   GLN A  76     7621   8756  10631   -211    -99   2027       C  
ATOM   1992  O   GLN A  76      27.331  14.502  -3.552  1.00 70.39           O  
ANISOU 1992  O   GLN A  76     7689   8809  10246   -388   -332   1873       O  
ATOM   1993  CB  GLN A  76      24.261  15.740  -2.699  1.00 73.75           C  
ANISOU 1993  CB  GLN A  76     7552   9419  11052    -58   -204   2261       C  
ATOM   1994  CG  GLN A  76      23.284  15.687  -1.529  1.00 75.00           C  
ANISOU 1994  CG  GLN A  76     7456   9778  11263   -110   -209   2105       C  
ATOM   1995  CD  GLN A  76      23.091  17.019  -0.832  1.00 78.28           C  
ANISOU 1995  CD  GLN A  76     7677   9898  12167     36    244   1942       C  
ATOM   1996  OE1 GLN A  76      23.900  17.938  -0.968  1.00 81.03           O  
ANISOU 1996  OE1 GLN A  76     8097   9862  12827    105    582   1825       O  
ATOM   1997  NE2 GLN A  76      22.001  17.131  -0.082  1.00 78.64           N  
ANISOU 1997  NE2 GLN A  76     7473  10108  12300     71    283   1918       N  
ATOM   1998  N   ASP A  77      26.568  16.376  -4.537  1.00 74.31           N  
ANISOU 1998  N   ASP A  77     8088   8910  11234      8    127   2357       N  
ATOM   1999  CA  ASP A  77      27.329  16.131  -5.759  1.00 75.47           C  
ANISOU 1999  CA  ASP A  77     8501   8970  11205     23    104   2550       C  
ATOM   2000  C   ASP A  77      28.817  16.013  -5.465  1.00 72.25           C  
ANISOU 2000  C   ASP A  77     8193   8382  10878   -169    262   2136       C  
ATOM   2001  O   ASP A  77      29.543  15.321  -6.190  1.00 70.43           O  
ANISOU 2001  O   ASP A  77     8168   8196  10397   -245    140   2162       O  
ATOM   2002  CB  ASP A  77      27.082  17.249  -6.777  1.00 81.58           C  
ANISOU 2002  CB  ASP A  77     9339   9452  12208    305    398   2971       C  
ATOM   2003  CG  ASP A  77      25.730  17.135  -7.468  1.00 84.36           C  
ANISOU 2003  CG  ASP A  77     9632  10065  12354    523    130   3470       C  
ATOM   2004  OD1 ASP A  77      25.167  16.016  -7.512  1.00 83.45           O  
ANISOU 2004  OD1 ASP A  77     9502  10364  11840    405   -309   3511       O  
ATOM   2005  OD2 ASP A  77      25.231  18.169  -7.971  1.00 86.97           O  
ANISOU 2005  OD2 ASP A  77     9926  10185  12934    815    360   3822       O  
ATOM   2006  N   PHE A  78      29.287  16.691  -4.417  1.00 71.14           N  
ANISOU 2006  N   PHE A  78     7891   8049  11092   -249    538   1734       N  
ATOM   2007  CA  PHE A  78      30.682  16.571  -4.015  1.00 70.08           C  
ANISOU 2007  CA  PHE A  78     7777   7803  11047   -442    648   1290       C  
ATOM   2008  C   PHE A  78      31.016  15.139  -3.622  1.00 68.62           C  
ANISOU 2008  C   PHE A  78     7650   7977  10446   -612    216   1105       C  
ATOM   2009  O   PHE A  78      31.980  14.556  -4.129  1.00 68.71           O  
ANISOU 2009  O   PHE A  78     7798   7985  10323   -683    149   1031       O  
ATOM   2010  CB  PHE A  78      30.970  17.537  -2.866  1.00 70.40           C  
ANISOU 2010  CB  PHE A  78     7606   7636  11507   -518    975    860       C  
ATOM   2011  CG  PHE A  78      32.231  17.235  -2.122  1.00 67.86           C  
ANISOU 2011  CG  PHE A  78     7221   7352  11211   -745    959    330       C  
ATOM   2012  CD1 PHE A  78      33.463  17.385  -2.736  1.00 67.87           C  
ANISOU 2012  CD1 PHE A  78     7288   7146  11354   -814   1148    209       C  
ATOM   2013  CD2 PHE A  78      32.188  16.805  -0.806  1.00 66.12           C  
ANISOU 2013  CD2 PHE A  78     6863   7394  10866   -883    757    -44       C  
ATOM   2014  CE1 PHE A  78      34.630  17.109  -2.056  1.00 67.12           C  
ANISOU 2014  CE1 PHE A  78     7076   7121  11303  -1007   1109   -286       C  
ATOM   2015  CE2 PHE A  78      33.351  16.527  -0.119  1.00 65.49           C  
ANISOU 2015  CE2 PHE A  78     6704   7393  10785  -1063    698   -517       C  
ATOM   2016  CZ  PHE A  78      34.574  16.680  -0.744  1.00 66.31           C  
ANISOU 2016  CZ  PHE A  78     6829   7306  11061  -1120    861   -645       C  
ATOM   2017  N   LEU A  79      30.202  14.546  -2.740  1.00 67.13           N  
ANISOU 2017  N   LEU A  79     7369   8083  10056   -665    -57   1047       N  
ATOM   2018  CA  LEU A  79      30.447  13.177  -2.293  1.00 62.74           C  
ANISOU 2018  CA  LEU A  79     6895   7834   9110   -813   -448    901       C  
ATOM   2019  C   LEU A  79      30.372  12.181  -3.445  1.00 64.22           C  
ANISOU 2019  C   LEU A  79     7315   8141   8943   -798   -711   1217       C  
ATOM   2020  O   LEU A  79      31.202  11.271  -3.536  1.00 62.64           O  
ANISOU 2020  O   LEU A  79     7251   8010   8541   -887   -881   1076       O  
ATOM   2021  CB  LEU A  79      29.460  12.811  -1.193  1.00 58.31           C  
ANISOU 2021  CB  LEU A  79     6215   7534   8405   -874   -629    837       C  
ATOM   2022  CG  LEU A  79      29.709  13.671   0.040  1.00 56.37           C  
ANISOU 2022  CG  LEU A  79     5774   7198   8447   -925   -378    436       C  
ATOM   2023  CD1 LEU A  79      28.686  13.375   1.114  1.00 55.69           C  
ANISOU 2023  CD1 LEU A  79     5584   7365   8209   -982   -501    382       C  
ATOM   2024  CD2 LEU A  79      31.120  13.423   0.533  1.00 55.22           C  
ANISOU 2024  CD2 LEU A  79     5641   7039   8299  -1049   -403     24       C  
ATOM   2025  N   ARG A  80      29.373  12.322  -4.323  1.00 68.86           N  
ANISOU 2025  N   ARG A  80     7947   8772   9445   -679   -758   1632       N  
ATOM   2026  CA  ARG A  80      29.322  11.511  -5.541  1.00 70.57           C  
ANISOU 2026  CA  ARG A  80     8400   9094   9320   -673   -975   1916       C  
ATOM   2027  C   ARG A  80      30.602  11.641  -6.352  1.00 70.37           C  
ANISOU 2027  C   ARG A  80     8547   8838   9353   -662   -777   1854       C  
ATOM   2028  O   ARG A  80      31.228  10.639  -6.711  1.00 68.39           O  
ANISOU 2028  O   ARG A  80     8477   8665   8843   -753   -949   1776       O  
ATOM   2029  CB  ARG A  80      28.115  11.903  -6.392  1.00 76.48           C  
ANISOU 2029  CB  ARG A  80     9130   9922  10007   -518  -1023   2365       C  
ATOM   2030  CG  ARG A  80      26.807  11.189  -6.119  1.00 81.04           C  
ANISOU 2030  CG  ARG A  80     9608  10845  10339   -576  -1362   2508       C  
ATOM   2031  CD  ARG A  80      25.739  11.919  -6.905  1.00 89.32           C  
ANISOU 2031  CD  ARG A  80    10554  11940  11445   -364  -1345   2929       C  
ATOM   2032  NE  ARG A  80      24.480  11.971  -6.184  1.00 96.37           N  
ANISOU 2032  NE  ARG A  80    11165  13048  12402   -352  -1455   2981       N  
ATOM   2033  CZ  ARG A  80      23.320  11.656  -6.749  1.00103.30           C  
ANISOU 2033  CZ  ARG A  80    11948  14216  13085   -308  -1723   3288       C  
ATOM   2034  NH1 ARG A  80      23.295  11.313  -8.038  1.00105.53           N  
ANISOU 2034  NH1 ARG A  80    12440  14567  13091   -275  -1843   3445       N  
ATOM   2035  NH2 ARG A  80      22.190  11.690  -6.045  1.00106.73           N  
ANISOU 2035  NH2 ARG A  80    12086  14855  13612   -311  -1797   3306       N  
ATOM   2036  N   ASN A  81      30.972  12.868  -6.708  1.00 70.14           N  
ANISOU 2036  N   ASN A  81     8476   8503   9672   -549   -384   1904       N  
ATOM   2037  CA  ASN A  81      32.133  13.036  -7.569  1.00 68.10           C  
ANISOU 2037  CA  ASN A  81     8382   8016   9476   -550   -145   1875       C  
ATOM   2038  C   ASN A  81      33.433  12.771  -6.822  1.00 63.17           C  
ANISOU 2038  C   ASN A  81     7670   7328   9006   -697    -75   1390       C  
ATOM   2039  O   ASN A  81      34.433  12.420  -7.456  1.00 61.83           O  
ANISOU 2039  O   ASN A  81     7628   7076   8788   -736      6   1311       O  
ATOM   2040  CB  ASN A  81      32.143  14.439  -8.177  1.00 72.13           C  
ANISOU 2040  CB  ASN A  81     8894   8183  10327   -396    295   2093       C  
ATOM   2041  CG  ASN A  81      31.082  14.617  -9.246  1.00 75.94           C  
ANISOU 2041  CG  ASN A  81     9520   8742  10592   -205    209   2636       C  
ATOM   2042  OD1 ASN A  81      31.014  13.851 -10.207  1.00 77.15           O  
ANISOU 2042  OD1 ASN A  81     9900   9069  10344   -208     -6   2852       O  
ATOM   2043  ND2 ASN A  81      30.240  15.629  -9.078  1.00 78.41           N  
ANISOU 2043  ND2 ASN A  81     9694   8935  11164    -28    371   2850       N  
ATOM   2044  N   ASN A  82      33.434  12.926  -5.495  1.00 59.55           N  
ANISOU 2044  N   ASN A  82     6983   6928   8714   -772   -109   1061       N  
ATOM   2045  CA  ASN A  82      34.575  12.501  -4.691  1.00 57.90           C  
ANISOU 2045  CA  ASN A  82     6669   6762   8570   -899   -158    605       C  
ATOM   2046  C   ASN A  82      34.814  11.002  -4.828  1.00 57.46           C  
ANISOU 2046  C   ASN A  82     6777   6948   8108   -942   -540    606       C  
ATOM   2047  O   ASN A  82      35.943  10.558  -5.062  1.00 59.23           O  
ANISOU 2047  O   ASN A  82     7034   7130   8341   -972   -521    413       O  
ATOM   2048  CB  ASN A  82      34.349  12.869  -3.224  1.00 57.06           C  
ANISOU 2048  CB  ASN A  82     6323   6742   8616   -967   -181    287       C  
ATOM   2049  CG  ASN A  82      35.631  12.861  -2.412  1.00 56.98           C  
ANISOU 2049  CG  ASN A  82     6143   6736   8771  -1081   -145   -214       C  
ATOM   2050  OD1 ASN A  82      36.731  12.842  -2.964  1.00 57.57           O  
ANISOU 2050  OD1 ASN A  82     6221   6683   8968  -1104    -11   -338       O  
ATOM   2051  ND2 ASN A  82      35.493  12.872  -1.090  1.00 56.31           N  
ANISOU 2051  ND2 ASN A  82     5896   6823   8678  -1154   -268   -510       N  
ATOM   2052  N   ALA A  83      33.755  10.204  -4.680  1.00 56.23           N  
ANISOU 2052  N   ALA A  83     6716   7030   7618   -947   -868    812       N  
ATOM   2053  CA  ALA A  83      33.906   8.759  -4.811  1.00 53.80           C  
ANISOU 2053  CA  ALA A  83     6598   6904   6938   -999  -1203    821       C  
ATOM   2054  C   ALA A  83      34.218   8.369  -6.248  1.00 53.77           C  
ANISOU 2054  C   ALA A  83     6843   6816   6772   -965  -1162   1032       C  
ATOM   2055  O   ALA A  83      35.077   7.514  -6.491  1.00 54.90           O  
ANISOU 2055  O   ALA A  83     7108   6956   6795   -986  -1241    896       O  
ATOM   2056  CB  ALA A  83      32.645   8.045  -4.322  1.00 51.73           C  
ANISOU 2056  CB  ALA A  83     6378   6890   6386  -1053  -1516    983       C  
ATOM   2057  N   LYS A  84      33.530   8.982  -7.212  1.00 54.36           N  
ANISOU 2057  N   LYS A  84     6999   6829   6827   -896  -1037   1367       N  
ATOM   2058  CA  LYS A  84      33.761   8.639  -8.610  1.00 56.17           C  
ANISOU 2058  CA  LYS A  84     7496   7012   6836   -870   -998   1580       C  
ATOM   2059  C   LYS A  84      35.205   8.908  -9.016  1.00 57.99           C  
ANISOU 2059  C   LYS A  84     7748   7008   7278   -860   -682   1370       C  
ATOM   2060  O   LYS A  84      35.802   8.122  -9.760  1.00 59.34           O  
ANISOU 2060  O   LYS A  84     8126   7177   7245   -881   -708   1351       O  
ATOM   2061  CB  LYS A  84      32.782   9.402  -9.507  1.00 57.50           C  
ANISOU 2061  CB  LYS A  84     7727   7173   6947   -765   -916   1995       C  
ATOM   2062  CG  LYS A  84      31.328   8.958  -9.326  1.00 55.84           C  
ANISOU 2062  CG  LYS A  84     7486   7247   6484   -784  -1264   2216       C  
ATOM   2063  CD  LYS A  84      30.354   9.750 -10.192  1.00 55.11           C  
ANISOU 2063  CD  LYS A  84     7404   7185   6349   -637  -1218   2639       C  
ATOM   2064  CE  LYS A  84      30.251   9.173 -11.599  1.00 53.30           C  
ANISOU 2064  CE  LYS A  84     7479   7072   5701   -640  -1348   2891       C  
ATOM   2065  NZ  LYS A  84      29.115   9.766 -12.360  1.00 53.56           N  
ANISOU 2065  NZ  LYS A  84     7472   7215   5664   -452  -1347   3146       N  
ATOM   2066  N   SER A  85      35.797   9.997  -8.518  1.00 58.62           N  
ANISOU 2066  N   SER A  85     7602   6885   7784   -844   -363   1180       N  
ATOM   2067  CA  SER A  85      37.209  10.235  -8.799  1.00 59.66           C  
ANISOU 2067  CA  SER A  85     7691   6812   8163   -870    -54    926       C  
ATOM   2068  C   SER A  85      38.093   9.270  -8.015  1.00 60.32           C  
ANISOU 2068  C   SER A  85     7666   7023   8232   -926   -266    546       C  
ATOM   2069  O   SER A  85      39.064   8.731  -8.559  1.00 63.20           O  
ANISOU 2069  O   SER A  85     8105   7334   8574   -925   -190    423       O  
ATOM   2070  CB  SER A  85      37.586  11.687  -8.493  1.00 59.30           C  
ANISOU 2070  CB  SER A  85     7426   6499   8606   -875    368    800       C  
ATOM   2071  OG  SER A  85      37.686  11.925  -7.100  1.00 57.13           O  
ANISOU 2071  OG  SER A  85     6858   6291   8558   -939    287    453       O  
ATOM   2072  N   PHE A  86      37.773   9.039  -6.739  1.00 58.07           N  
ANISOU 2072  N   PHE A  86     7205   6908   7950   -956   -524    367       N  
ATOM   2073  CA  PHE A  86      38.518   8.058  -5.956  1.00 58.32           C  
ANISOU 2073  CA  PHE A  86     7160   7088   7911   -968   -778     66       C  
ATOM   2074  C   PHE A  86      38.425   6.673  -6.585  1.00 59.81           C  
ANISOU 2074  C   PHE A  86     7643   7369   7714   -941  -1030    219       C  
ATOM   2075  O   PHE A  86      39.413   5.929  -6.615  1.00 59.59           O  
ANISOU 2075  O   PHE A  86     7622   7336   7684   -902  -1076     24       O  
ATOM   2076  CB  PHE A  86      37.996   8.038  -4.518  1.00 58.22           C  
ANISOU 2076  CB  PHE A  86     6977   7266   7879  -1000  -1019    -79       C  
ATOM   2077  CG  PHE A  86      38.702   7.054  -3.618  1.00 59.08           C  
ANISOU 2077  CG  PHE A  86     7020   7548   7879   -980  -1308   -345       C  
ATOM   2078  CD1 PHE A  86      40.084   7.057  -3.504  1.00 59.34           C  
ANISOU 2078  CD1 PHE A  86     6866   7542   8140   -949  -1220   -669       C  
ATOM   2079  CD2 PHE A  86      37.978   6.143  -2.863  1.00 57.76           C  
ANISOU 2079  CD2 PHE A  86     6966   7588   7392   -985  -1662   -261       C  
ATOM   2080  CE1 PHE A  86      40.730   6.158  -2.668  1.00 57.55           C  
ANISOU 2080  CE1 PHE A  86     6564   7495   7809   -883  -1515   -882       C  
ATOM   2081  CE2 PHE A  86      38.621   5.244  -2.022  1.00 56.24           C  
ANISOU 2081  CE2 PHE A  86     6746   7541   7082   -932  -1926   -458       C  
ATOM   2082  CZ  PHE A  86      39.996   5.253  -1.925  1.00 55.63           C  
ANISOU 2082  CZ  PHE A  86     6478   7440   7220   -861  -1871   -759       C  
ATOM   2083  N   ARG A  87      37.248   6.316  -7.105  1.00 60.88           N  
ANISOU 2083  N   ARG A  87     8010   7586   7537   -961  -1185    552       N  
ATOM   2084  CA  ARG A  87      37.095   5.036  -7.787  1.00 60.40           C  
ANISOU 2084  CA  ARG A  87     8252   7588   7109   -975  -1395    677       C  
ATOM   2085  C   ARG A  87      37.961   4.980  -9.039  1.00 62.58           C  
ANISOU 2085  C   ARG A  87     8689   7700   7388   -941  -1139    679       C  
ATOM   2086  O   ARG A  87      38.747   4.043  -9.220  1.00 64.90           O  
ANISOU 2086  O   ARG A  87     9087   7964   7607   -914  -1186    524       O  
ATOM   2087  CB  ARG A  87      35.626   4.795  -8.135  1.00 59.60           C  
ANISOU 2087  CB  ARG A  87     8318   7630   6696  -1039  -1598   1005       C  
ATOM   2088  CG  ARG A  87      35.399   3.551  -8.980  1.00 58.42           C  
ANISOU 2088  CG  ARG A  87     8502   7534   6162  -1098  -1783   1117       C  
ATOM   2089  CD  ARG A  87      33.929   3.316  -9.227  1.00 56.27           C  
ANISOU 2089  CD  ARG A  87     8306   7434   5638  -1178  -1973   1365       C  
ATOM   2090  NE  ARG A  87      33.692   2.094  -9.985  1.00 56.41           N  
ANISOU 2090  NE  ARG A  87     8493   7445   5497  -1185  -1942   1280       N  
ATOM   2091  CZ  ARG A  87      33.552   2.050 -11.306  1.00 58.25           C  
ANISOU 2091  CZ  ARG A  87     8901   7683   5550  -1189  -1867   1393       C  
ATOM   2092  NH1 ARG A  87      33.620   3.164 -12.021  1.00 59.40           N  
ANISOU 2092  NH1 ARG A  87     9093   7821   5657  -1151  -1759   1627       N  
ATOM   2093  NH2 ARG A  87      33.342   0.890 -11.911  1.00 59.27           N  
ANISOU 2093  NH2 ARG A  87     9170   7812   5538  -1228  -1879   1292       N  
ATOM   2094  N   ASN A  88      37.830   5.979  -9.917  1.00 63.95           N  
ANISOU 2094  N   ASN A  88     8897   7754   7648   -929   -843    865       N  
ATOM   2095  CA  ASN A  88      38.616   5.984 -11.147  1.00 68.13           C  
ANISOU 2095  CA  ASN A  88     9609   8129   8147   -908   -552    889       C  
ATOM   2096  C   ASN A  88      40.109   5.995 -10.851  1.00 66.63           C  
ANISOU 2096  C   ASN A  88     9219   7806   8293   -881   -331    521       C
[truncated: 249,805 more chars]
