# Supplementary material for: Unified Nanotechnology Format: One Way to Store Them All
Source: Molecules. 2021 Dec 23;27(1):63. doi: 10.3390/molecules27010063 (PMC8746876; doi:10.3390/molecules27010063)
Supplement: Supplementary file 1 [file molecules-27-00063-s001.zip › unf-1.0.0_finalized/example-files/cg_6sy6/unf/6sy6.unf]

{"format": "unf", "version": "1.0.0", "idCounter": 399, "lengthUnits": "A", "angularUnits": "deg", "name": "6SY6, TETR IN COMPLEX WITH THE TETR-BINDING RNA-APTAMER K2", "author": "F.C.GRAU, Y.A.MULLER, B.SUESS, F.GROHER, J.JAEGER (converted to UNF by PDB to UNF converter)", "creationDate": "2021-11-02T11:34:35", "doi": "NULL", "simData": {"boxSize": []}, "externalFiles": [], "lattices": [], "structures": [{"id": 398, "name": "6SY6", "naStrands": [{"id": 397, "name": "D", "isScaffold": false, "naType": "RNA", "color": "#FF0000", "fivePrimeId": 361, "threePrimeId": 396, "pdbFileId": -1, "chainName": "D", "nucleotides": [{"id": 361, "nbAbbrev": "G", "pair": -1, "prev": -1, "next": 362, "pdbId": 361, "altPositions": [{"nucleobaseCenter": [71.23818181818181, -37.32745454545454, -18.01881818181818], "backboneCenter": [68.36333333333333, -33.4615, -19.730166666666666], "baseNormal": [-0.45130736795440357, 0.5060636523337301, 0.7349974417756256], "hydrogenFaceDir": [0.8405316577873486, -0.0309925044852712, 0.5408752138182908]}]}, {"id": 362, "nbAbbrev": "C", "pair": -1, "prev": 361, "next": 363, "pdbId": 362, "altPositions": [{"nucleobaseCenter": [68.649, -36.7935, -15.156375], "backboneCenter": [64.50591666666666, -35.928916666666666, -16.44741666666667], "baseNormal": [0.1821390304370259, -0.4297817340839224, -0.8843715478458569], "hydrogenFaceDir": [0.650178637102424, -0.6214573278985639, 0.43710242444627495]}]}, {"id": 363, "nbAbbrev": "G", "pair": -1, "prev": 362, "next": 364, "pdbId": 363, "altPositions": [{"nucleobaseCenter": [67.72472727272726, -38.93536363636363, -9.334181818181817], "backboneCenter": [62.56458333333334, -39.73575, -11.766583333333337], "baseNormal": [0.5995793507603945, -0.44368355193140663, -0.6660701974171152], "hydrogenFaceDir": [0.7949322437108478, 0.23119842404432633, 0.56091890378936]}]}, {"id": 364, "nbAbbrev": "G", "pair": -1, "prev": 363, "next": 365, "pdbId": 364, "altPositions": [{"nucleobaseCenter": [67.64118181818183, -37.174, -5.282909090909091], "backboneCenter": [63.033416666666675, -39.87866666666666, -5.382583333333333], "baseNormal": [0.6070846820016826, -0.560086343824405, -0.5636944884778691], "hydrogenFaceDir": [0.7215055181750274, 0.6861320958831765, 0.09301899936004888]}]}, {"id": 365, "nbAbbrev": "A", "pair": -1, "prev": 364, "next": 366, "pdbId": 365, "altPositions": [{"nucleobaseCenter": [65.30319999999999, -34.1976, -4.1715], "backboneCenter": [61.006, -36.853500000000004, -4.053583333333335], "baseNormal": [-0.281089232483187, 0.7896488320723744, 0.5453838697548253], "hydrogenFaceDir": [0.8868365963541293, 0.43201054861091087, -0.163974806772025]}]}, {"id": 366, "nbAbbrev": "G", "pair": -1, "prev": 365, "next": 367, "pdbId": 366, "altPositions": [{"nucleobaseCenter": [52.74845454545454, -31.785909090909094, -2.858], "backboneCenter": [57.61766666666667, -33.24666666666667, -5.024916666666667], "baseNormal": [-0.22531754783398994, 0.37003879375340126, -0.9012786992687698], "hydrogenFaceDir": [-0.8957728139758255, 0.28433080768951086, 0.34168268545605507]}]}, {"id": 367, "nbAbbrev": "A", "pair": -1, "prev": 366, "next": 368, "pdbId": 367, "altPositions": [{"nucleobaseCenter": [66.3832, -29.9531, -2.7214], "backboneCenter": [62.197, -31.561999999999998, -1.437], "baseNormal": [0.545337775205963, -0.7405961847263577, -0.3925862989231456], "hydrogenFaceDir": [0.7539776432835483, 0.6380950003433341, -0.1560528242789178]}]}, {"id": 368, "nbAbbrev": "A", "pair": -1, "prev": 367, "next": 369, "pdbId": 368, "altPositions": [{"nucleobaseCenter": [66.8339, -26.231099999999998, -0.44079999999999997], "backboneCenter": [64.18641666666666, -28.87433333333333, 2.8041666666666667], "baseNormal": [0.49611722274416425, -0.6482422602599982, -0.5776241626781434], "hydrogenFaceDir": [0.3954842376691174, 0.7604041197338288, -0.5151483208233315]}]}, {"id": 369, "nbAbbrev": "U", "pair": -1, "prev": 368, "next": 370, "pdbId": 369, "altPositions": [{"nucleobaseCenter": [65.65337500000001, -23.352, 1.1801249999999999], "backboneCenter": [66.53041666666667, -23.987, 5.400333333333333], "baseNormal": [0.4768961315019846, -0.7877848921789755, -0.38982694033763476], "hydrogenFaceDir": [0.08075654035746045, 0.4807023929422504, -0.8731572542269166]}]}, {"id": 370, "nbAbbrev": "G", "pair": -1, "prev": 369, "next": 371, "pdbId": 370, "altPositions": [{"nucleobaseCenter": [62.221, -20.66572727272727, 0.8344545454545453], "backboneCenter": [65.34066666666668, -18.66191666666667, 4.612666666666667], "baseNormal": [0.6217986619305726, -0.6353974211666493, -0.45786083169028696], "hydrogenFaceDir": [-0.7531439474053545, -0.3253402354730179, -0.5717761149864883]}]}, {"id": 371, "nbAbbrev": "U", "pair": -1, "prev": 370, "next": 372, "pdbId": 371, "altPositions": [{"nucleobaseCenter": [57.917625, -15.836875000000001, 1.0065], "backboneCenter": [62.46608333333333, -14.88575, 3.7084166666666665], "baseNormal": [0.1199943604646155, -0.9924625621873634, -0.02488807170477379], "hydrogenFaceDir": [-0.43218418023491545, -0.031039843954345357, -0.9012509985802867]}]}, {"id": 372, "nbAbbrev": "U", "pair": -1, "prev": 371, "next": 373, "pdbId": 372, "altPositions": [{"nucleobaseCenter": [56.899874999999994, -12.157875, -0.604125], "backboneCenter": [60.83325, -9.740166666666667, 0.7414166666666665], "baseNormal": [0.6879514746206049, -0.721119857087759, 0.08190799888329217], "hydrogenFaceDir": [-0.44452550714808897, -0.5033087569639754, -0.7409975496977789]}]}, {"id": 373, "nbAbbrev": "A", "pair": -1, "prev": 372, "next": 374, "pdbId": 373, "altPositions": [{"nucleobaseCenter": [62.7279, -11.4864, -3.4219999999999993], "backboneCenter": [64.55833333333334, -7.240833333333334, -2.2215000000000003], "baseNormal": [-0.5665602398930885, 0.5220827782426866, 0.6375257384880112], "hydrogenFaceDir": [-0.5651029309837429, -0.8089347247338756, 0.16212121549418596]}]}, {"id": 374, "nbAbbrev": "U", "pair": -1, "prev": 373, "next": 375, "pdbId": 374, "altPositions": [{"nucleobaseCenter": [70.51025, -2.3308750000000003, 1.075875], "backboneCenter": [70.53425, -4.452999999999999, -2.432], "baseNormal": [-0.7404391481209872, 0.6614229457770521, -0.11945524153202217], "hydrogenFaceDir": [0.44080650257273857, 0.613438970426547, 0.655272658403819]}]}, {"id": 375, "nbAbbrev": "G", "pair": -1, "prev": 374, "next": 376, "pdbId": 375, "altPositions": [{"nucleobaseCenter": [69.6101818181818, -10.732181818181818, -4.058636363636364], "backboneCenter": [73.50541666666666, -7.96625, -1.5864166666666668], "baseNormal": [-0.7682684510398089, 0.6332445804528823, 0.09362098303236266], "hydrogenFaceDir": [-0.5761895099145686, -0.6198771623096543, -0.5326893581735416]}]}, {"id": 376, "nbAbbrev": "G", "pair": -1, "prev": 375, "next": 377, "pdbId": 376, "altPositions": [{"nucleobaseCenter": [71.14836363636364, -14.532636363636364, -5.767090909090909], "backboneCenter": [73.58508333333333, -14.335, -1.1533333333333333], "baseNormal": [-0.9175681872252137, 0.36971068421363, 0.1462280129473307], "hydrogenFaceDir": [-0.18224300752546554, -0.06361665560437169, -0.9811933587921333]}]}, {"id": 377, "nbAbbrev": "C", "pair": -1, "prev": 376, "next": 378, "pdbId": 377, "altPositions": [{"nucleobaseCenter": [73.755125, -15.626, -8.327875], "backboneCenter": [74.95408333333334, -18.29875, -4.3115], "baseNormal": [-0.8016504566046179, 0.48544397647350296, 0.34885626141894155], "hydrogenFaceDir": [-0.37027587661072964, 0.05476922520187908, -0.9273058325983622]}]}, {"id": 378, "nbAbbrev": "C", "pair": -1, "prev": 377, "next": 379, "pdbId": 378, "altPositions": [{"nucleobaseCenter": [76.03412500000002, -17.185000000000002, -12.0345], "backboneCenter": [76.405, -21.268250000000005, -10.046916666666666], "baseNormal": [-0.8603147458057009, 0.34372836733244166, 0.3764430204429966], "hydrogenFaceDir": [-0.11876078043347152, 0.5823224974124669, -0.8042365236907238]}]}, {"id": 379, "nbAbbrev": "U", "pair": -1, "prev": 378, "next": 380, "pdbId": 379, "altPositions": [{"nucleobaseCenter": [79.44787500000001, -16.7285, -13.523375], "backboneCenter": [79.29466666666666, -20.942249999999998, -14.97925], "baseNormal": [-0.9583531289338014, 0.16968105584989945, 0.22971203614189625], "hydrogenFaceDir": [0.14879884908911806, 0.9830571022542072, -0.10704034854817647]}]}, {"id": 380, "nbAbbrev": "U", "pair": -1, "prev": 379, "next": 381, "pdbId": 380, "altPositions": [{"nucleobaseCenter": [78.43575, -22.795625, -21.277749999999997], "backboneCenter": [82.20858333333332, -20.576333333333334, -19.61075], "baseNormal": [0.5649971570481406, -0.8070986700812676, -0.17137662991367295], "hydrogenFaceDir": [-0.6123703100917077, -0.27246833737711473, -0.74213449484924]}]}, {"id": 381, "nbAbbrev": "C", "pair": -1, "prev": 380, "next": 382, "pdbId": 381, "altPositions": [{"nucleobaseCenter": [82.775875, -16.055625000000003, -15.827374999999998], "backboneCenter": [84.02741666666667, -14.89975, -20.06816666666667], "baseNormal": [-0.9491198627844045, -0.15185711096323304, -0.27588204711074177], "hydrogenFaceDir": [-0.30745830993785955, 0.26550773003963213, 0.9137696826549658]}]}, {"id": 382, "nbAbbrev": "G", "pair": -1, "prev": 381, "next": 383, "pdbId": 382, "altPositions": [{"nucleobaseCenter": [79.30190909090908, -14.475999999999999, -20.327727272727273], "backboneCenter": [80.66225000000001, -10.785083333333333, -22.23866666666667], "baseNormal": [0.9879377508868828, -0.13220981343974425, -0.08061988342087456], "hydrogenFaceDir": [0.03065145301695209, -0.33847427691277393, 0.9404762901298066]}]}, {"id": 383, "nbAbbrev": "G", "pair": -1, "prev": 382, "next": 384, "pdbId": 383, "altPositions": [{"nucleobaseCenter": [76.48454545454545, -13.543545454545455, -16.250181818181815], "backboneCenter": [75.59258333333332, -10.907416666666668, -20.469416666666667], "baseNormal": [0.9311436168250365, -0.29775619281459065, -0.21050609132884948], "hydrogenFaceDir": [0.07000560249889157, -0.42040898015419614, 0.9046300376532252]}]}, {"id": 384, "nbAbbrev": "G", "pair": -1, "prev": 383, "next": 385, "pdbId": 384, "altPositions": [{"nucleobaseCenter": [72.96227272727273, -14.739818181818185, -13.871454545454544], "backboneCenter": [70.9285, -14.291916666666665, -18.52266666666667], "baseNormal": [0.9517333567461884, -0.28797985704086343, -0.10616600018535281], "hydrogenFaceDir": [0.1273615979069987, 0.0573971265972627, 0.9901942199573546]}]}, {"id": 385, "nbAbbrev": "C", "pair": -1, "prev": 384, "next": 386, "pdbId": 385, "altPositions": [{"nucleobaseCenter": [69.686125, -15.1335, -11.1615], "backboneCenter": [67.4785, -17.220666666666666, -14.599916666666667], "baseNormal": [0.9621811485944847, -0.1930007909456932, -0.1922449790858918], "hydrogenFaceDir": [0.21506491883621984, 0.10591947252683946, 0.9708388877798448]}]}, {"id": 386, "nbAbbrev": "A", "pair": -1, "prev": 385, "next": 387, "pdbId": 386, "altPositions": [{"nucleobaseCenter": [66.76589999999999, -14.965500000000002, -8.2257], "backboneCenter": [63.59308333333333, -17.862333333333332, -11.03375], "baseNormal": [0.8668034201101075, -0.3858499221532414, -0.3158665358339787], "hydrogenFaceDir": [0.49388827089544074, 0.586969362281692, 0.6415148818340348]}]}, {"id": 387, "nbAbbrev": "G", "pair": -1, "prev": 386, "next": 388, "pdbId": 387, "altPositions": [{"nucleobaseCenter": [63.626000000000005, -15.63290909090909, -3.605090909090909], "backboneCenter": [59.21574999999999, -16.851166666666668, -6.098083333333332], "baseNormal": [0.3597185403654211, -0.8052251226033267, -0.47139693851978753], "hydrogenFaceDir": [0.8937178177457625, 0.15091410590147877, 0.4224847865707231]}]}, {"id": 388, "nbAbbrev": "A", "pair": -1, "prev": 387, "next": 389, "pdbId": 388, "altPositions": [{"nucleobaseCenter": [58.801700000000004, -19.867699999999996, 2.5149999999999997], "backboneCenter": [55.21841666666666, -19.569666666666667, -1.3267499999999999], "baseNormal": [0.5998869709539326, -0.6409514132479193, -0.47887045005430307], "hydrogenFaceDir": [0.603109986377833, -0.03256053914187038, 0.7969931967226074]}]}, {"id": 389, "nbAbbrev": "G", "pair": -1, "prev": 388, "next": 390, "pdbId": 389, "altPositions": [{"nucleobaseCenter": [52.17072727272728, -28.31872727272727, -5.4790909090909095], "backboneCenter": [54.599333333333334, -24.647000000000002, -2.6701666666666672], "baseNormal": [-0.2758846491476528, -0.35667196553765196, 0.8925652745677397], "hydrogenFaceDir": [-0.5074857628712904, -0.7346175001681894, -0.45032802370004127]}]}, {"id": 390, "nbAbbrev": "A", "pair": -1, "prev": 389, "next": 391, "pdbId": 390, "altPositions": [{"nucleobaseCenter": [65.05659999999999, -19.9855, -3.2983000000000002], "backboneCenter": [60.84766666666666, -23.328833333333332, -4.636833333333333], "baseNormal": [-0.5208545363642917, 0.5848004913482642, 0.6218672987604089], "hydrogenFaceDir": [0.814909817299634, 0.5578240668682017, 0.15733499321923627]}]}, {"id": 391, "nbAbbrev": "A", "pair": -1, "prev": 390, "next": 392, "pdbId": 391, "altPositions": [{"nucleobaseCenter": [69.0595, -20.929800000000004, -4.2451], "backboneCenter": [66.03025000000001, -22.30633333333333, -8.44375], "baseNormal": [-0.7407144765574198, 0.41420219223509747, 0.5289410252248419], "hydrogenFaceDir": [0.6366873807581325, 0.17786528282225644, 0.7503286748818198]}]}, {"id": 392, "nbAbbrev": "A", "pair": -1, "prev": 391, "next": 393, "pdbId": 392, "altPositions": [{"nucleobaseCenter": [71.1601, -25.667099999999998, -2.8424000000000005], "backboneCenter": [70.90716666666667, -23.775500000000005, -8.278416666666667], "baseNormal": [-0.5792992187529161, 0.6484350700851744, 0.4939072534756864], "hydrogenFaceDir": [0.2189914918654239, -0.4594927322967955, 0.8607608003719626]}]}, {"id": 393, "nbAbbrev": "A", "pair": -1, "prev": 392, "next": 394, "pdbId": 393, "altPositions": [{"nucleobaseCenter": [70.89540000000001, -29.7486, -4.3521], "backboneCenter": [74.94258333333333, -27.30266666666667, -6.047666666666667], "baseNormal": [0.5863172349514553, -0.71348447358059, -0.3836300378728291], "hydrogenFaceDir": [-0.6710274170711649, -0.692727308667995, 0.2642935514998373]}]}, {"id": 394, "nbAbbrev": "C", "pair": -1, "prev": 393, "next": 395, "pdbId": 394, "altPositions": [{"nucleobaseCenter": [72.192875, -33.15475, -5.052999999999999], "backboneCenter": [76.81725000000002, -32.29891666666666, -4.613166666666667], "baseNormal": [-0.327816070208175, 0.8842275363376302, 0.33268346531733994], "hydrogenFaceDir": [-0.8458084689945627, -0.43152760036638643, 0.31367493348863873]}]}, {"id": 395, "nbAbbrev": "C", "pair": -1, "prev": 394, "next": 396, "pdbId": 395, "altPositions": [{"nucleobaseCenter": [72.85749999999999, -36.595000000000006, -6.8505], "backboneCenter": [76.13341666666666, -38.28608333333333, -4.827083333333334], "baseNormal": [-0.3326391363376571, 0.6742172287452038, 0.659380264672575], "hydrogenFaceDir": [-0.8972156071185509, -0.012401417646470778, -0.44141857593813144]}]}, {"id": 396, "nbAbbrev": "G", "pair": -1, "prev": 395, "next": -1, "pdbId": 396, "altPositions": [{"nucleobaseCenter": [72.19763636363638, -39.91836363636364, -11.284454545454546], "backboneCenter": [74.98308333333334, -42.836666666666666, -8.08025], "baseNormal": [0.9277683458315072, 0.3193411357046749, 0.19304697749490196], "hydrogenFaceDir": [-0.02144422229714639, 0.5696704271111034, -0.8215934212279963]}]}]}], "aaChains": [{"id": 176, "color": "#0000FF", "nTerm": 0, "cTerm": 175, "pdbFileId": -1, "chainName": "B", "aminoAcids": [{"id": 0, "secondary": "NULL", "aaAbbrev": "ARG", "prev": -1, "next": 1, "pdbId": 0, "altPositions": [[46.204, -38.498, 14.64]]}, {"id": 1, "secondary": "NULL", "aaAbbrev": "LEU", "prev": 0, "next": 2, "pdbId": 1, "altPositions": [[45.291, -35.836, 12.063]]}, {"id": 2, "secondary": "NULL", "aaAbbrev": "ASP", "prev": 1, "next": 3, "pdbId": 2, "altPositions": [[41.678, -35.065, 11.192]]}, {"id": 3, "secondary": "NULL", "aaAbbrev": "LYS", "prev": 2, "next": 4, "pdbId": 3, "altPositions": [[40.178, -32.125, 9.322]]}, {"id": 4, "secondary": "NULL", "aaAbbrev": "SER", "prev": 3, "next": 5, "pdbId": 4, "altPositions": [[39.038, -30.54, 12.592]]}, {"id": 5, "secondary": "NULL", "aaAbbrev": "LYS", "prev": 4, "next": 6, "pdbId": 5, "altPositions": [[42.506, -30.629, 14.182]]}, {"id": 6, "secondary": "NULL", "aaAbbrev": "VAL", "prev": 5, "next": 7, "pdbId": 6, "altPositions": [[44.641, -29.177, 11.378]]}, {"id": 7, "secondary": "NULL", "aaAbbrev": "ILE", "prev": 6, "next": 8, "pdbId": 7, "altPositions": [[42.535, -26.139, 10.522]]}, {"id": 8, "secondary": "NULL", "aaAbbrev": "ASN", "prev": 7, "next": 9, "pdbId": 8, "altPositions": [[41.801, -25.408, 14.177]]}, {"id": 9, "secondary": "NULL", "aaAbbrev": "SER", "prev": 8, "next": 10, "pdbId": 9, "altPositions": [[45.528, -25.027, 14.771]]}, {"id": 10, "secondary": "NULL", "aaAbbrev": "ALA", "prev": 9, "next": 11, "pdbId": 10, "altPositions": [[45.83, -23.211, 11.433]]}, {"id": 11, "secondary": "NULL", "aaAbbrev": "LEU", "prev": 10, "next": 12, "pdbId": 11, "altPositions": [[43.231, -20.748, 12.717]]}, {"id": 12, "secondary": "NULL", "aaAbbrev": "GLU", "prev": 11, "next": 13, "pdbId": 12, "altPositions": [[45.408, -20.217, 15.789]]}, {"id": 13, "secondary": "NULL", "aaAbbrev": "LEU", "prev": 12, "next": 14, "pdbId": 13, "altPositions": [[48.629, -19.82, 13.767]]}, {"id": 14, "secondary": "NULL", "aaAbbrev": "LEU", "prev": 13, "next": 15, "pdbId": 14, "altPositions": [[46.922, -17.33, 11.45]]}, {"id": 15, "secondary": "NULL", "aaAbbrev": "ASN", "prev": 14, "next": 16, "pdbId": 15, "altPositions": [[46.556, -15.173, 14.564]]}, {"id": 16, "secondary": "NULL", "aaAbbrev": "GLU", "prev": 15, "next": 17, "pdbId": 16, "altPositions": [[50.189, -15.727, 15.56]]}, {"id": 17, "secondary": "NULL", "aaAbbrev": "VAL", "prev": 16, "next": 18, "pdbId": 17, "altPositions": [[51.822, -14.918, 12.219]]}, {"id": 18, "secondary": "NULL", "aaAbbrev": "GLY", "prev": 17, "next": 19, "pdbId": 18, "altPositions": [[49.407, -13.239, 9.808]]}, {"id": 19, "secondary": "NULL", "aaAbbrev": "ILE", "prev": 18, "next": 20, "pdbId": 19, "altPositions": [[48.308, -14.037, 6.267]]}, {"id": 20, "secondary": "NULL", "aaAbbrev": "GLU", "prev": 19, "next": 21, "pdbId": 20, "altPositions": [[51.515, -12.995, 4.508]]}, {"id": 21, "secondary": "NULL", "aaAbbrev": "GLY", "prev": 20, "next": 22, "pdbId": 21, "altPositions": [[53.884, -14.676, 6.965]]}, {"id": 22, "secondary": "NULL", "aaAbbrev": "LEU", "prev": 21, "next": 23, "pdbId": 22, "altPositions": [[51.761, -17.839, 7.037]]}, {"id": 23, "secondary": "NULL", "aaAbbrev": "THR", "prev": 22, "next": 24, "pdbId": 23, "altPositions": [[53.488, -20.936, 5.64]]}, {"id": 24, "secondary": "NULL", "aaAbbrev": "THR", "prev": 23, "next": 25, "pdbId": 24, "altPositions": [[52.363, -24.547, 5.307]]}, {"id": 25, "secondary": "NULL", "aaAbbrev": "ARG", "prev": 24, "next": 26, "pdbId": 25, "altPositions": [[55.729, -25.584, 6.752]]}, {"id": 26, "secondary": "NULL", "aaAbbrev": "LYS", "prev": 25, "next": 27, "pdbId": 26, "altPositions": [[55.18, -23.716, 10.018]]}, {"id": 27, "secondary": "NULL", "aaAbbrev": "LEU", "prev": 26, "next": 28, "pdbId": 27, "altPositions": [[51.775, -25.396, 10.219]]}, {"id": 28, "secondary": "NULL", "aaAbbrev": "ALA", "prev": 27, "next": 29, "pdbId": 28, "altPositions": [[53.349, -28.837, 9.737]]}, {"id": 29, "secondary": "NULL", "aaAbbrev": "GLN", "prev": 28, "next": 30, "pdbId": 29, "altPositions": [[55.854, -28.152, 12.51]]}, {"id": 30, "secondary": "NULL", "aaAbbrev": "LYS", "prev": 29, "next": 31, "pdbId": 30, "altPositions": [[52.999, -26.848, 14.667]]}, {"id": 31, "secondary": "NULL", "aaAbbrev": "LEU", "prev": 30, "next": 32, "pdbId": 31, "altPositions": [[51.246, -30.206, 14.219]]}, {"id": 32, "secondary": "NULL", "aaAbbrev": "GLY", "prev": 31, "next": 33, "pdbId": 32, "altPositions": [[54.456, -32.172, 14.817]]}, {"id": 33, "secondary": "NULL", "aaAbbrev": "VAL", "prev": 32, "next": 34, "pdbId": 33, "altPositions": [[54.286, -33.834, 11.391]]}, {"id": 34, "secondary": "NULL", "aaAbbrev": "GLU", "prev": 33, "next": 35, "pdbId": 34, "altPositions": [[56.337, -34.029, 8.232]]}, {"id": 35, "secondary": "NULL", "aaAbbrev": "GLN", "prev": 34, "next": 36, "pdbId": 35, "altPositions": [[55.101, -32.039, 5.258]]}, {"id": 36, "secondary": "NULL", "aaAbbrev": "PRO", "prev": 35, "next": 37, "pdbId": 36, "altPositions": [[54.695, -34.875, 2.691]]}, {"id": 37, "secondary": "NULL", "aaAbbrev": "THR", "prev": 36, "next": 38, "pdbId": 37, "altPositions": [[52.139, -36.351, 5.1]]}, {"id": 38, "secondary": "NULL", "aaAbbrev": "LEU", "prev": 37, "next": 39, "pdbId": 38, "altPositions": [[50.26, -33.08, 5.654]]}, {"id": 39, "secondary": "NULL", "aaAbbrev": "TYR", "prev": 38, "next": 40, "pdbId": 39, "altPositions": [[49.831, -32.616, 1.884]]}, {"id": 40, "secondary": "NULL", "aaAbbrev": "TRP", "prev": 39, "next": 41, "pdbId": 40, "altPositions": [[47.005, -35.178, 2.032]]}, {"id": 41, "secondary": "NULL", "aaAbbrev": "HIS", "prev": 40, "next": 42, "pdbId": 41, "altPositions": [[44.951, -32.587, 3.968]]}, {"id": 42, "secondary": "NULL", "aaAbbrev": "VAL", "prev": 41, "next": 43, "pdbId": 42, "altPositions": [[46.052, -29.238, 2.481]]}, {"id": 43, "secondary": "NULL", "aaAbbrev": "LYS", "prev": 42, "next": 44, "pdbId": 43, "altPositions": [[47.593, -29.323, -0.975]]}, {"id": 44, "secondary": "NULL", "aaAbbrev": "ASN", "prev": 43, "next": 45, "pdbId": 44, "altPositions": [[49.239, -25.882, -0.748]]}, {"id": 45, "secondary": "NULL", "aaAbbrev": "LYS", "prev": 44, "next": 46, "pdbId": 45, "altPositions": [[48.969, -22.51, 0.992]]}, {"id": 46, "secondary": "NULL", "aaAbbrev": "ARG", "prev": 45, "next": 47, "pdbId": 46, "altPositions": [[46.188, -21.246, -1.263]]}, {"id": 47, "secondary": "NULL", "aaAbbrev": "ALA", "prev": 46, "next": 48, "pdbId": 47, "altPositions": [[43.887, -24.189, -0.557]]}, {"id": 48, "secondary": "NULL", "aaAbbrev": "LEU", "prev": 47, "next": 49, "pdbId": 48, "altPositions": [[44.504, -23.669, 3.163]]}, {"id": 49, "secondary": "NULL", "aaAbbrev": "LEU", "prev": 48, "next": 50, "pdbId": 49, "altPositions": [[43.337, -20.06, 2.877]]}, {"id": 50, "secondary": "NULL", "aaAbbrev": "ASP", "prev": 49, "next": 51, "pdbId": 50, "altPositions": [[40.144, -21.246, 1.167]]}, {"id": 51, "secondary": "NULL", "aaAbbrev": "ALA", "prev": 50, "next": 52, "pdbId": 51, "altPositions": [[39.545, -23.717, 4.001]]}, {"id": 52, "secondary": "NULL", "aaAbbrev": "LEU", "prev": 51, "next": 53, "pdbId": 52, "altPositions": [[40.08, -20.971, 6.569]]}, {"id": 53, "secondary": "NULL", "aaAbbrev": "ALA", "prev": 52, "next": 54, "pdbId": 53, "altPositions": [[37.699, -18.632, 4.734]]}, {"id": 54, "secondary": "NULL", "aaAbbrev": "ILE", "prev": 53, "next": 55, "pdbId": 54, "altPositions": [[34.978, -21.293, 4.573]]}, {"id": 55, "secondary": "NULL", "aaAbbrev": "GLU", "prev": 54, "next": 56, "pdbId": 55, "altPositions": [[35.523, -22.135, 8.24]]}, {"id": 56, "secondary": "NULL", "aaAbbrev": "MET", "prev": 55, "next": 57, "pdbId": 56, "altPositions": [[35.381, -18.554, 9.551]]}, {"id": 57, "secondary": "NULL", "aaAbbrev": "LEU", "prev": 56, "next": 58, "pdbId": 57, "altPositions": [[32.075, -17.995, 7.747]]}, {"id": 58, "secondary": "NULL", "aaAbbrev": "ASP", "prev": 57, "next": 59, "pdbId": 58, "altPositions": [[30.576, -21.289, 8.942]]}, {"id": 59, "secondary": "NULL", "aaAbbrev": "ARG", "prev": 58, "next": 60, "pdbId": 59, "altPositions": [[31.367, -20.5, 12.583]]}, {"id": 60, "secondary": "NULL", "aaAbbrev": "HIS", "prev": 59, "next": 61, "pdbId": 60, "altPositions": [[30.481, -16.801, 12.913]]}, {"id": 61, "secondary": "NULL", "aaAbbrev": "HIS", "prev": 60, "next": 62, "pdbId": 61, "altPositions": [[28.327, -15.739, 9.927]]}, {"id": 62, "secondary": "NULL", "aaAbbrev": "THR", "prev": 61, "next": 63, "pdbId": 62, "altPositions": [[25.265, -17.109, 11.717]]}, {"id": 63, "secondary": "NULL", "aaAbbrev": "HIS", "prev": 62, "next": 64, "pdbId": 63, "altPositions": [[22.741, -14.426, 10.649]]}, {"id": 64, "secondary": "NULL", "aaAbbrev": "PHE", "prev": 63, "next": 65, "pdbId": 64, "altPositions": [[22.882, -15.003, 6.887]]}, {"id": 65, "secondary": "NULL", "aaAbbrev": "SER", "prev": 64, "next": 66, "pdbId": 65, "altPositions": [[19.142, -15.774, 6.931]]}, {"id": 66, "secondary": "NULL", "aaAbbrev": "PRO", "prev": 65, "next": 67, "pdbId": 66, "altPositions": [[16.307, -13.559, 8.219]]}, {"id": 67, "secondary": "NULL", "aaAbbrev": "LEU", "prev": 66, "next": 68, "pdbId": 67, "altPositions": [[14.814, -14.818, 11.462]]}, {"id": 68, "secondary": "NULL", "aaAbbrev": "GLU", "prev": 67, "next": 69, "pdbId": 68, "altPositions": [[11.226, -15.354, 10.278]]}, {"id": 69, "secondary": "NULL", "aaAbbrev": "GLY", "prev": 68, "next": 70, "pdbId": 69, "altPositions": [[9.213, -12.41, 11.475]]}, {"id": 70, "secondary": "NULL", "aaAbbrev": "GLU", "prev": 69, "next": 71, "pdbId": 70, "altPositions": [[11.991, -9.906, 10.725]]}, {"id": 71, "secondary": "NULL", "aaAbbrev": "SER", "prev": 70, "next": 72, "pdbId": 71, "altPositions": [[11.955, -6.755, 8.612]]}, {"id": 72, "secondary": "NULL", "aaAbbrev": "TRP", "prev": 71, "next": 73, "pdbId": 72, "altPositions": [[14.19, -6.509, 5.552]]}, {"id": 73, "secondary": "NULL", "aaAbbrev": "GLN", "prev": 72, "next": 74, "pdbId": 73, "altPositions": [[15.945, -3.611, 7.335]]}, {"id": 74, "secondary": "NULL", "aaAbbrev": "ASP", "prev": 73, "next": 75, "pdbId": 74, "altPositions": [[16.868, -5.682, 10.403]]}, {"id": 75, "secondary": "NULL", "aaAbbrev": "PHE", "prev": 74, "next": 76, "pdbId": 75, "altPositions": [[17.929, -8.56, 8.151]]}, {"id": 76, "secondary": "NULL", "aaAbbrev": "LEU", "prev": 75, "next": 77, "pdbId": 76, "altPositions": [[20.379, -6.353, 6.241]]}, {"id": 77, "secondary": "NULL", "aaAbbrev": "ARG", "prev": 76, "next": 78, "pdbId": 77, "altPositions": [[21.632, -4.922, 9.542]]}, {"id": 78, "secondary": "NULL", "aaAbbrev": "ASN", "prev": 77, "next": 79, "pdbId": 78, "altPositions": [[22.421, -8.194, 11.289]]}, {"id": 79, "secondary": "NULL", "aaAbbrev": "ASN", "prev": 78, "next": 80, "pdbId": 79, "altPositions": [[23.55, -9.948, 8.107]]}, {"id": 80, "secondary": "NULL", "aaAbbrev": "ALA", "prev": 79, "next": 81, "pdbId": 80, "altPositions": [[26.371, -7.409, 7.843]]}, {"id": 81, "secondary": "NULL", "aaAbbrev": "LYS", "prev": 80, "next": 82, "pdbId": 81, "altPositions": [[27.057, -7.449, 11.59]]}, {"id": 82, "secondary": "NULL", "aaAbbrev": "SER", "prev": 81, "next": 83, "pdbId": 82, "altPositions": [[27.433, -11.242, 11.45]]}, {"id": 83, "secondary": "NULL", "aaAbbrev": "PHE", "prev": 82, "next": 84, "pdbId": 83, "altPositions": [[29.436, -11.019, 8.218]]}, {"id": 84, "secondary": "NULL", "aaAbbrev": "ARG", "prev": 83, "next": 85, "pdbId": 84, "altPositions": [[31.605, -8.394, 9.919]]}, {"id": 85, "secondary": "NULL", "aaAbbrev": "ASN", "prev": 84, "next": 86, "pdbId": 85, "altPositions": [[32.149, -10.445, 13.081]]}, {"id": 86, "secondary": "NULL", "aaAbbrev": "ALA", "prev": 85, "next": 87, "pdbId": 86, "altPositions": [[33.163, -13.426, 10.924]]}, {"id": 87, "secondary": "NULL", "aaAbbrev": "LEU", "prev": 86, "next": 88, "pdbId": 87, "altPositions": [[35.943, -11.429, 9.259]]}, {"id": 88, "secondary": "NULL", "aaAbbrev": "LEU", "prev": 87, "next": 89, "pdbId": 88, "altPositions": [[36.927, -10.038, 12.661]]}, {"id": 89, "secondary": "NULL", "aaAbbrev": "SER", "prev": 88, "next": 90, "pdbId": 89, "altPositions": [[37.146, -13.577, 14.078]]}, {"id": 90, "secondary": "NULL", "aaAbbrev": "HIS", "prev": 89, "next": 91, "pdbId": 90, "altPositions": [[40.836, -13.948, 13.202]]}, {"id": 91, "secondary": "NULL", "aaAbbrev": "ARG", "prev": 90, "next": 92, "pdbId": 91, "altPositions": [[43.749, -11.729, 12.243]]}, {"id": 92, "secondary": "NULL", "aaAbbrev": "ASP", "prev": 91, "next": 93, "pdbId": 92, "altPositions": [[43.618, -10.44, 8.653]]}, {"id": 93, "secondary": "NULL", "aaAbbrev": "GLY", "prev": 92, "next": 94, "pdbId": 93, "altPositions": [[40.271, -12.232, 8.384]]}, {"id": 94, "secondary": "NULL", "aaAbbrev": "ALA", "prev": 93, "next": 95, "pdbId": 94, "altPositions": [[39.093, -9.974, 5.564]]}, {"id": 95, "secondary": "NULL", "aaAbbrev": "LYS", "prev": 94, "next": 96, "pdbId": 95, "altPositions": [[42.128, -10.775, 3.406]]}, {"id": 96, "secondary": "NULL", "aaAbbrev": "VAL", "prev": 95, "next": 97, "pdbId": 96, "altPositions": [[41.788, -14.557, 3.677]]}, {"id": 97, "secondary": "NULL", "aaAbbrev": "HIS", "prev": 96, "next": 98, "pdbId": 97, "altPositions": [[38.077, -14.211, 2.87]]}, {"id": 98, "secondary": "NULL", "aaAbbrev": "LEU", "prev": 97, "next": 99, "pdbId": 98, "altPositions": [[39.09, -11.948, 0.002]]}, {"id": 99, "secondary": "NULL", "aaAbbrev": "GLY", "prev": 98, "next": 100, "pdbId": 99, "altPositions": [[40.195, -13.768, -3.11]]}, {"id": 100, "secondary": "NULL", "aaAbbrev": "THR", "prev": 99, "next": 101, "pdbId": 100, "altPositions": [[38.249, -16.978, -2.418]]}, {"id": 101, "secondary": "NULL", "aaAbbrev": "ARG", "prev": 100, "next": 102, "pdbId": 101, "altPositions": [[35.91, -18.187, -5.129]]}, {"id": 102, "secondary": "NULL", "aaAbbrev": "PRO", "prev": 101, "next": 103, "pdbId": 102, "altPositions": [[32.511, -18.752, -3.465]]}, {"id": 103, "secondary": "NULL", "aaAbbrev": "THR", "prev": 102, "next": 104, "pdbId": 103, "altPositions": [[30.883, -22.155, -3.019]]}, {"id": 104, "secondary": "NULL", "aaAbbrev": "GLU", "prev": 103, "next": 105, "pdbId": 104, "altPositions": [[27.574, -23.276, -4.544]]}, {"id": 105, "secondary": "NULL", "aaAbbrev": "LYS", "prev": 104, "next": 106, "pdbId": 105, "altPositions": [[25.613, -23.023, -1.284]]}, {"id": 106, "secondary": "NULL", "aaAbbrev": "GLN", "prev": 105, "next": 107, "pdbId": 106, "altPositions": [[26.71, -19.385, -1.109]]}, {"id": 107, "secondary": "NULL", "aaAbbrev": "TYR", "prev": 106, "next": 108, "pdbId": 107, "altPositions": [[25.007, -18.93, -4.481]]}, {"id": 108, "secondary": "NULL", "aaAbbrev": "GLU", "prev": 107, "next": 109, "pdbId": 108, "altPositions": [[21.958, -20.816, -3.161]]}, {"id": 109, "secondary": "NULL", "aaAbbrev": "THR", "prev": 108, "next": 110, "pdbId": 109, "altPositions": [[21.89, -18.56, -0.101]]}, {"id": 110, "secondary": "NULL", "aaAbbrev": "LEU", "prev": 109, "next": 111, "pdbId": 110, "altPositions": [[22.037, -15.559, -2.437]]}, {"id": 111, "secondary": "NULL", "aaAbbrev": "GLU", "prev": 110, "next": 112, "pdbId": 111, "altPositions": [[18.927, -16.685, -4.334]]}, {"id": 112, "secondary": "NULL", "aaAbbrev": "ASN", "prev": 111, "next": 113, "pdbId": 112, "altPositions": [[17.119, -17.046, -1.016]]}, {"id": 113, "secondary": "NULL", "aaAbbrev": "GLN", "prev": 112, "next": 114, "pdbId": 113, "altPositions": [[18.428, -13.621, -0.001]]}, {"id": 114, "secondary": "NULL", "aaAbbrev": "LEU", "prev": 113, "next": 115, "pdbId": 114, "altPositions": [[17.338, -12.226, -3.378]]}, {"id": 115, "secondary": "NULL", "aaAbbrev": "ALA", "prev": 114, "next": 116, "pdbId": 115, "altPositions": [[13.9, -13.851, -3.235]]}, {"id": 116, "secondary": "NULL", "aaAbbrev": "PHE", "prev": 115, "next": 117, "pdbId": 116, "altPositions": [[13.23, -12.569, 0.289]]}, {"id": 117, "secondary": "NULL", "aaAbbrev": "LEU", "prev": 116, "next": 118, "pdbId": 117, "altPositions": [[13.81, -8.946, -0.702]]}, {"id": 118, "secondary": "NULL", "aaAbbrev": "THR", "prev": 117, "next": 119, "pdbId": 118, "altPositions": [[11.619, -9.266, -3.795]]}, {"id": 119, "secondary": "NULL", "aaAbbrev": "GLN", "prev": 118, "next": 120, "pdbId": 119, "altPositions": [[8.929, -10.599, -1.446]]}, {"id": 120, "secondary": "NULL", "aaAbbrev": "GLN", "prev": 119, "next": 121, "pdbId": 120, "altPositions": [[9.23, -7.407, 0.617]]}, {"id": 121, "secondary": "NULL", "aaAbbrev": "GLY", "prev": 120, "next": 122, "pdbId": 121, "altPositions": [[8.701, -5.104, -2.38]]}, {"id": 122, "secondary": "NULL", "aaAbbrev": "PHE", "prev": 121, "next": 123, "pdbId": 122, "altPositions": [[12.204, -4.878, -3.846]]}, {"id": 123, "secondary": "NULL", "aaAbbrev": "SER", "prev": 122, "next": 124, "pdbId": 123, "altPositions": [[12.842, -5.016, -7.56]]}, {"id": 124, "secondary": "NULL", "aaAbbrev": "LEU", "prev": 123, "next": 125, "pdbId": 124, "altPositions": [[15.271, -7.745, -8.593]]}, {"id": 125, "secondary": "NULL", "aaAbbrev": "GLU", "prev": 124, "next": 126, "pdbId": 125, "altPositions": [[17.584, -5.042, -9.949]]}, {"id": 126, "secondary": "NULL", "aaAbbrev": "ASN", "prev": 125, "next": 127, "pdbId": 126, "altPositions": [[17.494, -3.012, -6.726]]}, {"id": 127, "secondary": "NULL", "aaAbbrev": "ALA", "prev": 126, "next": 128, "pdbId": 127, "altPositions": [[17.691, -6.207, -4.652]]}, {"id": 128, "secondary": "NULL", "aaAbbrev": "LEU", "prev": 127, "next": 129, "pdbId": 128, "altPositions": [[21.07, -7.137, -6.136]]}, {"id": 129, "secondary": "NULL", "aaAbbrev": "TYR", "prev": 128, "next": 130, "pdbId": 129, "altPositions": [[22.328, -3.548, -5.963]]}, {"id": 130, "secondary": "NULL", "aaAbbrev": "ALA", "prev": 129, "next": 131, "pdbId": 130, "altPositions": [[21.223, -3.363, -2.319]]}, {"id": 131, "secondary": "NULL", "aaAbbrev": "LEU", "prev": 130, "next": 132, "pdbId": 131, "altPositions": [[22.846, -6.664, -1.33]]}, {"id": 132, "secondary": "NULL", "aaAbbrev": "SER", "prev": 131, "next": 133, "pdbId": 132, "altPositions": [[26.097, -5.821, -3.114]]}, {"id": 133, "secondary": "NULL", "aaAbbrev": "ALA", "prev": 132, "next": 134, "pdbId": 133, "altPositions": [[26.252, -2.326, -1.586]]}, {"id": 134, "secondary": "NULL", "aaAbbrev": "VAL", "prev": 133, "next": 135, "pdbId": 134, "altPositions": [[25.946, -3.481, 2.035]]}, {"id": 135, "secondary": "NULL", "aaAbbrev": "GLY", "prev": 134, "next": 136, "pdbId": 135, "altPositions": [[28.429, -6.281, 1.385]]}, {"id": 136, "secondary": "NULL", "aaAbbrev": "HIS", "prev": 135, "next": 137, "pdbId": 136, "altPositions": [[30.956, -4.055, -0.375]]}, {"id": 137, "secondary": "NULL", "aaAbbrev": "PHE", "prev": 136, "next": 138, "pdbId": 137, "altPositions": [[30.87, -1.448, 2.39]]}, {"id": 138, "secondary": "NULL", "aaAbbrev": "THR", "prev": 137, "next": 139, "pdbId": 138, "altPositions": [[31.177, -4.125, 5.088]]}, {"id": 139, "secondary": "NULL", "aaAbbrev": "LEU", "prev": 138, "next": 140, "pdbId": 139, "altPositions": [[34.104, -5.809, 3.33]]}, {"id": 140, "secondary": "NULL", "aaAbbrev": "GLY", "prev": 139, "next": 141, "pdbId": 140, "altPositions": [[35.893, -2.526, 2.682]]}, {"id": 141, "secondary": "NULL", "aaAbbrev": "SER", "prev": 140, "next": 142, "pdbId": 141, "altPositions": [[35.358, -1.416, 6.268]]}, {"id": 142, "secondary": "NULL", "aaAbbrev": "VAL", "prev": 141, "next": 143, "pdbId": 142, "altPositions": [[36.836, -4.635, 7.658]]}, {"id": 143, "secondary": "NULL", "aaAbbrev": "LEU", "prev": 142, "next": 144, "pdbId": 143, "altPositions": [[39.83, -4.608, 5.296]]}, {"id": 144, "secondary": "NULL", "aaAbbrev": "GLU", "prev": 143, "next": 145, "pdbId": 144, "altPositions": [[41.011, -1.078, 6.097]]}, {"id": 145, "secondary": "NULL", "aaAbbrev": "ASP", "prev": 144, "next": 146, "pdbId": 145, "altPositions": [[40.268, -1.785, 9.777]]}, {"id": 146, "secondary": "NULL", "aaAbbrev": "GLN", "prev": 145, "next": 147, "pdbId": 146, "altPositions": [[42.529, -4.842, 9.926]]}, {"id": 147, "secondary": "NULL", "aaAbbrev": "GLU", "prev": 146, "next": 148, "pdbId": 147, "altPositions": [[45.125, -3.092, 7.746]]}, {"id": 148, "secondary": "NULL", "aaAbbrev": "HIS", "prev": 147, "next": 149, "pdbId": 148, "altPositions": [[45.142, 0.1, 9.842]]}, {"id": 149, "secondary": "NULL", "aaAbbrev": "GLN", "prev": 148, "next": 150, "pdbId": 149, "altPositions": [[45.552, -2.252, 12.822]]}, {"id": 150, "secondary": "NULL", "aaAbbrev": "VAL", "prev": 149, "next": 151, "pdbId": 150, "altPositions": [[48.804, -3.383, 11.207]]}, {"id": 151, "secondary": "NULL", "aaAbbrev": "ALA", "prev": 150, "next": 152, "pdbId": 151, "altPositions": [[50.208, 0.138, 11.649]]}, {"id": 152, "secondary": "NULL", "aaAbbrev": "LYS", "prev": 151, "next": 153, "pdbId": 152, "altPositions": [[50.839, -0.099, 15.405]]}, {"id": 153, "secondary": "NULL", "aaAbbrev": "GLY", "prev": 152, "next": 154, "pdbId": 153, "altPositions": [[36.722, 3.96, 17.225]]}, {"id": 154, "secondary": "NULL", "aaAbbrev": "ALA", "prev": 153, "next": 155, "pdbId": 154, "altPositions": [[36.107, 2.238, 13.895]]}, {"id": 155, "secondary": "NULL", "aaAbbrev": "GLU", "prev": 154, "next": 156, "pdbId": 155, "altPositions": [[33.176, 0.117, 15.076]]}, {"id": 156, "secondary": "NULL", "aaAbbrev": "PRO", "prev": 155, "next": 157, "pdbId": 156, "altPositions": [[30.931, 3.23, 15.443]]}, {"id": 157, "secondary": "NULL", "aaAbbrev": "ALA", "prev": 156, "next": 158, "pdbId": 157, "altPositions": [[31.899, 4.352, 11.935]]}, {"id": 158, "secondary": "NULL", "aaAbbrev": "PHE", "prev": 157, "next": 159, "pdbId": 158, "altPositions": [[30.616, 1.016, 10.6]]}, {"id": 159, "secondary": "NULL", "aaAbbrev": "LEU", "prev": 158, "next": 160, "pdbId": 159, "altPositions": [[27.309, 1.287, 12.477]]}, {"id": 160, "secondary": "NULL", "aaAbbrev": "HIS", "prev": 159, "next": 161, "pdbId": 160, "altPositions": [[26.51, 4.84, 11.335]]}, {"id": 161, "secondary": "NULL", "aaAbbrev": "GLY", "prev": 160, "next": 162, "pdbId": 161, "altPositions": [[27.592, 3.978, 7.8]]}, {"id": 162, "secondary": "NULL", "aaAbbrev": "LEU", "prev": 161, "next": 163, "pdbId": 162, "altPositions": [[25.402, 0.873, 7.718]]}, {"id": 163, "secondary": "NULL", "aaAbbrev": "GLU", "prev": 162, "next": 164, "pdbId": 163, "altPositions": [[22.347, 2.857, 8.819]]}, {"id": 164, "secondary": "NULL", "aaAbbrev": "SER", "prev": 163, "next": 165, "pdbId": 164, "altPositions": [[23.099, 5.4, 6.094]]}, {"id": 165, "secondary": "NULL", "aaAbbrev": "LEU", "prev": 164, "next": 166, "pdbId": 165, "altPositions": [[22.647, 2.581, 3.584]]}, {"id": 166, "secondary": "NULL", "aaAbbrev": "ILE", "prev": 165, "next": 167, "pdbId": 166, "altPositions": [[19.529, 1.172, 5.255]]}, {"id": 167, "secondary": "NULL", "aaAbbrev": "ARG", "prev": 166, "next": 168, "pdbId": 167, "altPositions": [[17.629, 4.419, 5.686]]}, {"id": 168, "secondary": "NULL", "aaAbbrev": "GLY", "prev": 167, "next": 169, "pdbId": 168, "altPositions": [[18.767, 5.294, 2.186]]}, {"id": 169, "secondary": "NULL", "aaAbbrev": "PHE", "prev": 168, "next": 170, "pdbId": 169, "altPositions": [[17.347, 1.963, 1.053]]}, {"id": 170, "secondary": "NULL", "aaAbbrev": "GLU", "prev": 169, "next": 171, "pdbId": 170, "altPositions": [[14.072, 2.859, 2.79]]}, {"id": 171, "secondary": "NULL", "aaAbbrev": "VAL", "prev": 170, "next": 172, "pdbId": 171, "altPositions": [[13.478, 6.135, 0.923]]}, {"id": 172, "secondary": "NULL", "aaAbbrev": "GLN", "prev": 171, "next": 173, "pdbId": 172, "altPositions": [[14.325, 4.639, -2.479]]}, {"id": 173, "secondary": "NULL", "aaAbbrev": "LEU", "prev": 172, "next": 174, "pdbId": 173, "altPositions": [[11.842, 1.813, -1.854]]}, {"id": 174, "secondary": "NULL", "aaAbbrev": "THR", "prev": 173, "next": 175, "pdbId": 174, "altPositions": [[9.042, 4.386, -1.48]]}, {"id": 175, "secondary": "NULL", "aaAbbrev": "ALA", "prev": 174, "next": -1, "pdbId": 175, "altPositions": [[7.51, 3.73, -4.904]]}]}, {"id": 360, "color": "#0000FF", "nTerm": 177, "cTerm": 359, "pdbFileId": -1, "chainName": "A", "aminoAcids": [{"id": 177, "secondary": "NULL", "aaAbbrev": "ARG", "prev": -1, "next": 178, "pdbId": 177, "altPositions": [[69.078, 8.729, -17.902]]}, {"id": 178, "secondary": "NULL", "aaAbbrev": "LEU", "prev": 177, "next": 179, "pdbId": 178, "altPositions": [[67.123, 7.283, -14.981]]}, {"id": 179, "secondary": "NULL", "aaAbbrev": "ASP", "prev": 178, "next": 180, "pdbId": 179, "altPositions": [[64.941, 9.738, -13.053]]}, {"id": 180, "secondary": "NULL", "aaAbbrev": "LYS", "prev": 179, "next": 181, "pdbId": 180, "altPositions": [[62.355, 8.711, -10.501]]}, {"id": 181, "secondary": "NULL", "aaAbbrev": "SER", "prev": 180, "next": 182, "pdbId": 181, "altPositions": [[59.687, 10.009, -12.872]]}, {"id": 182, "secondary": "NULL", "aaAbbrev": "LYS", "prev": 181, "next": 183, "pdbId": 182, "altPositions": [[60.677, 7.18, -15.222]]}, {"id": 183, "secondary": "NULL", "aaAbbrev": "VAL", "prev": 182, "next": 184, "pdbId": 183, "altPositions": [[60.865, 4.581, -12.464]]}, {"id": 184, "secondary": "NULL", "aaAbbrev": "ILE", "prev": 183, "next": 185, "pdbId": 184, "altPositions": [[57.327, 5.342, -11.308]]}, {"id": 185, "secondary": "NULL", "aaAbbrev": "ASN", "prev": 184, "next": 186, "pdbId": 185, "altPositions": [[55.998, 5.248, -14.866]]}, {"id": 186, "secondary": "NULL", "aaAbbrev": "SER", "prev": 185, "next": 187, "pdbId": 186, "altPositions": [[57.687, 1.908, -15.545]]}, {"id": 187, "secondary": "NULL", "aaAbbrev": "ALA", "prev": 186, "next": 188, "pdbId": 187, "altPositions": [[56.725, 0.504, -12.138]]}, {"id": 188, "secondary": "NULL", "aaAbbrev": "LEU", "prev": 187, "next": 189, "pdbId": 188, "altPositions": [[53.129, 1.46, -12.927]]}, {"id": 189, "secondary": "NULL", "aaAbbrev": "GLU", "prev": 188, "next": 190, "pdbId": 189, "altPositions": [[53.469, -0.307, -16.282]]}, {"id": 190, "secondary": "NULL", "aaAbbrev": "LEU", "prev": 189, "next": 191, "pdbId": 190, "altPositions": [[55.06, -3.323, -14.604]]}, {"id": 191, "secondary": "NULL", "aaAbbrev": "LEU", "prev": 190, "next": 192, "pdbId": 191, "altPositions": [[52.283, -3.155, -12.022]]}, {"id": 192, "secondary": "NULL", "aaAbbrev": "ASN", "prev": 191, "next": 193, "pdbId": 192, "altPositions": [[49.77, -3.558, -14.862]]}, {"id": 193, "secondary": "NULL", "aaAbbrev": "GLU", "prev": 192, "next": 194, "pdbId": 193, "altPositions": [[51.696, -6.313, -16.658]]}, {"id": 194, "secondary": "NULL", "aaAbbrev": "VAL", "prev": 193, "next": 195, "pdbId": 194, "altPositions": [[52.515, -8.457, -13.628]]}, {"id": 195, "secondary": "NULL", "aaAbbrev": "GLY", "prev": 194, "next": 196, "pdbId": 195, "altPositions": [[50.182, -7.525, -10.762]]}, {"id": 196, "secondary": "NULL", "aaAbbrev": "ILE", "prev": 195, "next": 197, "pdbId": 196, "altPositions": [[50.755, -6.467, -7.171]]}, {"id": 197, "secondary": "NULL", "aaAbbrev": "GLU", "prev": 196, "next": 198, "pdbId": 197, "altPositions": [[51.779, -9.944, -6.01]]}, {"id": 198, "secondary": "NULL", "aaAbbrev": "GLY", "prev": 197, "next": 199, "pdbId": 198, "altPositions": [[54.281, -10.501, -8.787]]}, {"id": 199, "secondary": "NULL", "aaAbbrev": "LEU", "prev": 198, "next": 200, "pdbId": 199, "altPositions": [[55.515, -6.914, -8.742]]}, {"id": 200, "secondary": "NULL", "aaAbbrev": "THR", "prev": 199, "next": 201, "pdbId": 200, "altPositions": [[59.036, -6.82, -7.308]]}, {"id": 201, "secondary": "NULL", "aaAbbrev": "THR", "prev": 200, "next": 202, "pdbId": 201, "altPositions": [[61.787, -4.221, -7.267]]}, {"id": 202, "secondary": "NULL", "aaAbbrev": "ARG", "prev": 201, "next": 203, "pdbId": 202, "altPositions": [[63.964, -6.8, -9.02]]}, {"id": 203, "secondary": "NULL", "aaAbbrev": "LYS", "prev": 202, "next": 204, "pdbId": 203, "altPositions": [[61.73, -6.988, -12.101]]}, {"id": 204, "secondary": "NULL", "aaAbbrev": "LEU", "prev": 203, "next": 205, "pdbId": 204, "altPositions": [[61.581, -3.185, -12.168]]}, {"id": 205, "secondary": "NULL", "aaAbbrev": "ALA", "prev": 204, "next": 206, "pdbId": 205, "altPositions": [[65.384, -3.019, -12.376]]}, {"id": 206, "secondary": "NULL", "aaAbbrev": "GLN", "prev": 205, "next": 207, "pdbId": 206, "altPositions": [[65.306, -5.47, -15.292]]}, {"id": 207, "secondary": "NULL", "aaAbbrev": "LYS", "prev": 206, "next": 208, "pdbId": 207, "altPositions": [[62.616, -3.379, -17.005]]}, {"id": 208, "secondary": "NULL", "aaAbbrev": "LEU", "prev": 207, "next": 209, "pdbId": 208, "altPositions": [[64.83, -0.282, -16.756]]}, {"id": 209, "secondary": "NULL", "aaAbbrev": "GLY", "prev": 208, "next": 210, "pdbId": 209, "altPositions": [[67.945, -2.203, -17.799]]}, {"id": 210, "secondary": "NULL", "aaAbbrev": "VAL", "prev": 209, "next": 211, "pdbId": 210, "altPositions": [[69.77, -1.48, -14.527]]}, {"id": 211, "secondary": "NULL", "aaAbbrev": "GLU", "prev": 210, "next": 212, "pdbId": 211, "altPositions": [[71.201, -3.416, -11.6]]}, {"id": 212, "secondary": "NULL", "aaAbbrev": "GLN", "prev": 211, "next": 213, "pdbId": 212, "altPositions": [[69.476, -3.579, -8.224]]}, {"id": 213, "secondary": "NULL", "aaAbbrev": "PRO", "prev": 212, "next": 214, "pdbId": 213, "altPositions": [[72.188, -1.6, -6.349]]}, {"id": 214, "secondary": "NULL", "aaAbbrev": "THR", "prev": 213, "next": 215, "pdbId": 214, "altPositions": [[71.465, 1.233, -8.775]]}, {"id": 215, "secondary": "NULL", "aaAbbrev": "LEU", "prev": 214, "next": 216, "pdbId": 215, "altPositions": [[67.683, 1.086, -8.293]]}, {"id": 216, "secondary": "NULL", "aaAbbrev": "TYR", "prev": 215, "next": 217, "pdbId": 216, "altPositions": [[67.943, 0.994, -4.489]]}, {"id": 217, "secondary": "NULL", "aaAbbrev": "TRP", "prev": 216, "next": 218, "pdbId": 217, "altPositions": [[69.068, 4.632, -4.588]]}, {"id": 218, "secondary": "NULL", "aaAbbrev": "HIS", "prev": 217, "next": 219, "pdbId": 218, "altPositions": [[65.595, 5.557, -5.884]]}, {"id": 219, "secondary": "NULL", "aaAbbrev": "VAL", "prev": 218, "next": 220, "pdbId": 219, "altPositions": [[63.199, 3.051, -4.271]]}, {"id": 220, "secondary": "NULL", "aaAbbrev": "LYS", "prev": 219, "next": 221, "pdbId": 220, "altPositions": [[64.512, 0.97, -1.377]]}, {"id": 221, "secondary": "NULL", "aaAbbrev": "ASN", "prev": 220, "next": 222, "pdbId": 221, "altPositions": [[62.096, -1.974, -1.325]]}, {"id": 222, "secondary": "NULL", "aaAbbrev": "LYS", "prev": 221, "next": 223, "pdbId": 222, "altPositions": [[58.699, -3.13, -2.568]]}, {"id": 223, "secondary": "NULL", "aaAbbrev": "ARG", "prev": 222, "next": 224, "pdbId": 223, "altPositions": [[56.76, -1.366, 0.184]]}, {"id": 224, "secondary": "NULL", "aaAbbrev": "ALA", "prev": 223, "next": 225, "pdbId": 224, "altPositions": [[58.224, 2.062, -0.568]]}, {"id": 225, "secondary": "NULL", "aaAbbrev": "LEU", "prev": 224, "next": 226, "pdbId": 225, "altPositions": [[57.413, 1.443, -4.237]]}, {"id": 226, "secondary": "NULL", "aaAbbrev": "LEU", "prev": 225, "next": 227, "pdbId": 226, "altPositions": [[53.798, 0.636, -3.389]]}, {"id": 227, "secondary": "NULL", "aaAbbrev": "ASP", "prev": 226, "next": 228, "pdbId": 227, "altPositions": [[53.385, 3.964, -1.59]]}, {"id": 228, "secondary": "NULL", "aaAbbrev": "ALA", "prev": 227, "next": 229, "pdbId": 228, "altPositions": [[55.084, 5.768, -4.472]]}, {"id": 229, "secondary": "NULL", "aaAbbrev": "LEU", "prev": 228, "next": 230, "pdbId": 229, "altPositions": [[52.797, 4.034, -6.969]]}, {"id": 230, "secondary": "NULL", "aaAbbrev": "ALA", "prev": 229, "next": 231, "pdbId": 230, "altPositions": [[49.681, 4.643, -4.867]]}, {"id": 231, "secondary": "NULL", "aaAbbrev": "ILE", "prev": 230, "next": 232, "pdbId": 231, "altPositions": [[50.316, 8.365, -4.351]]}, {"id": 232, "secondary": "NULL", "aaAbbrev": "GLU", "prev": 231, "next": 233, "pdbId": 232, "altPositions": [[50.674, 9.182, -8.038]]}, {"id": 233, "secondary": "NULL", "aaAbbrev": "MET", "prev": 232, "next": 234, "pdbId": 233, "altPositions": [[47.615, 7.199, -9.115]]}, {"id": 234, "secondary": "NULL", "aaAbbrev": "LEU", "prev": 233, "next": 235, "pdbId": 234, "altPositions": [[45.655, 9.553, -6.868]]}, {"id": 235, "secondary": "NULL", "aaAbbrev": "ASP", "prev": 234, "next": 236, "pdbId": 235, "altPositions": [[47.636, 12.553, -8.143]]}, {"id": 236, "secondary": "NULL", "aaAbbrev": "ARG", "prev": 235, "next": 237, "pdbId": 236, "altPositions": [[46.749, 11.645, -11.725]]}, {"id": 237, "secondary": "NULL", "aaAbbrev": "HIS", "prev": 236, "next": 238, "pdbId": 237, "altPositions": [[43.092, 10.647, -11.412]]}, {"id": 238, "secondary": "NULL", "aaAbbrev": "HIS", "prev": 237, "next": 239, "pdbId": 238, "altPositions": [[41.648, 11.688, -8.015]]}, {"id": 239, "secondary": "NULL", "aaAbbrev": "THR", "prev": 238, "next": 240, "pdbId": 239, "altPositions": [[41.004, 15.14, -9.454]]}, {"id": 240, "secondary": "NULL", "aaAbbrev": "HIS", "prev": 239, "next": 241, "pdbId": 240, "altPositions": [[37.647, 15.854, -7.761]]}, {"id": 241, "secondary": "NULL", "aaAbbrev": "PHE", "prev": 240, "next": 242, "pdbId": 241, "altPositions": [[38.844, 15.681, -4.159]]}, {"id": 242, "secondary": "NULL", "aaAbbrev": "SER", "prev": 241, "next": 243, "pdbId": 242, "altPositions": [[37.661, 19.28, -3.707]]}, {"id": 243, "secondary": "NULL", "aaAbbrev": "PRO", "prev": 242, "next": 244, "pdbId": 243, "altPositions": [[34.119, 20.684, -3.997]]}, {"id": 244, "secondary": "NULL", "aaAbbrev": "LEU", "prev": 243, "next": 245, "pdbId": 244, "altPositions": [[33.603, 22.592, -7.223]]}, {"id": 245, "secondary": "NULL", "aaAbbrev": "GLU", "prev": 244, "next": 246, "pdbId": 245, "altPositions": [[32.533, 26.222, -6.989]]}, {"id": 246, "secondary": "NULL", "aaAbbrev": "GLY", "prev": 245, "next": 247, "pdbId": 246, "altPositions": [[28.756, 26.294, -6.943]]}, {"id": 247, "secondary": "NULL", "aaAbbrev": "GLU", "prev": 246, "next": 248, "pdbId": 247, "altPositions": [[28.223, 22.576, -6.299]]}, {"id": 248, "secondary": "NULL", "aaAbbrev": "SER", "prev": 247, "next": 249, "pdbId": 248, "altPositions": [[26.07, 20.771, -3.742]]}, {"id": 249, "secondary": "NULL", "aaAbbrev": "TRP", "prev": 248, "next": 250, "pdbId": 249, "altPositions": [[27.577, 18.843, -0.873]]}, {"id": 250, "secondary": "NULL", "aaAbbrev": "GLN", "prev": 249, "next": 251, "pdbId": 250, "altPositions": [[25.74, 15.818, -2.314]]}, {"id": 251, "secondary": "NULL", "aaAbbrev": "ASP", "prev": 250, "next": 252, "pdbId": 251, "altPositions": [[27.329, 16.131, -5.759]]}, {"id": 252, "secondary": "NULL", "aaAbbrev": "PHE", "prev": 251, "next": 253, "pdbId": 252, "altPositions": [[30.682, 16.571, -4.015]]}, {"id": 253, "secondary": "NULL", "aaAbbrev": "LEU", "prev": 252, "next": 254, "pdbId": 253, "altPositions": [[30.447, 13.177, -2.293]]}, {"id": 254, "secondary": "NULL", "aaAbbrev": "ARG", "prev": 253, "next": 255, "pdbId": 254, "altPositions": [[29.322, 11.511, -5.541]]}, {"id": 255, "secondary": "NULL", "aaAbbrev": "ASN", "prev": 254, "next": 256, "pdbId": 255, "altPositions": [[32.133, 13.036, -7.569]]}, {"id": 256, "secondary": "NULL", "aaAbbrev": "ASN", "prev": 255, "next": 257, "pdbId": 256, "altPositions": [[34.575, 12.501, -4.691]]}, {"id": 257, "secondary": "NULL", "aaAbbrev": "ALA", "prev": 256, "next": 258, "pdbId": 257, "altPositions": [[33.906, 8.759, -4.811]]}, {"id": 258, "secondary": "NULL", "aaAbbrev": "LYS", "prev": 257, "next": 259, "pdbId": 258, "altPositions": [[33.761, 8.639, -8.61]]}, {"id": 259, "secondary": "NULL", "aaAbbrev": "SER", "prev": 258, "next": 260, "pdbId": 259, "altPositions": [[37.209, 10.235, -8.799]]}, {"id": 260, "secondary": "NULL", "aaAbbrev": "PHE", "prev": 259, "next": 261, "pdbId": 260, "altPositions": [[38.518, 8.058, -5.956]]}, {"id": 261, "secondary": "NULL", "aaAbbrev": "ARG", "prev": 260, "next": 262, "pdbId": 261, "altPositions": [[37.095, 5.036, -7.787]]}, {"id": 262, "secondary": "NULL", "aaAbbrev": "ASN", "prev": 261, "next": 263, "pdbId": 262, "altPositions": [[38.616, 5.984, -11.147]]}, {"id": 263, "secondary": "NULL", "aaAbbrev": "ALA", "prev": 262, "next": 264, "pdbId": 263, "altPositions": [[41.901, 6.499, -9.307]]}, {"id": 264, "secondary": "NULL", "aaAbbrev": "LEU", "prev": 263, "next": 265, "pdbId": 264, "altPositions": [[41.71, 2.948, -7.941]]}, {"id": 265, "secondary": "NULL", "aaAbbrev": "LEU", "prev": 264, "next": 266, "pdbId": 265, "altPositions": [[40.799, 1.619, -11.397]]}, {"id": 266, "secondary": "NULL", "aaAbbrev": "SER", "prev": 265, "next": 267, "pdbId": 266, "altPositions": [[43.714, 3.43, -13.067]]}, {"id": 267, "secondary": "NULL", "aaAbbrev": "HIS", "prev": 266, "next": 268, "pdbId": 267, "altPositions": [[45.985, 0.379, -12.787]]}, {"id": 268, "secondary": "NULL", "aaAbbrev": "ARG", "prev": 267, "next": 269, "pdbId": 268, "altPositions": [[45.619, -3.34, -12.161]]}, {"id": 269, "secondary": "NULL", "aaAbbrev": "ASP", "prev": 268, "next": 270, "pdbId": 269, "altPositions": [[44.915, -4.182, -8.505]]}, {"id": 270, "secondary": "NULL", "aaAbbrev": "GLY", "prev": 269, "next": 271, "pdbId": 270, "altPositions": [[44.845, -0.42, -7.948]]}, {"id": 271, "secondary": "NULL", "aaAbbrev": "ALA", "prev": 270, "next": 272, "pdbId": 271, "altPositions": [[42.696, -0.85, -4.846]]}, {"id": 272, "secondary": "NULL", "aaAbbrev": "LYS", "prev": 271, "next": 273, "pdbId": 272, "altPositions": [[45.138, -3.337, -3.292]]}, {"id": 273, "secondary": "NULL", "aaAbbrev": "VAL", "prev": 272, "next": 274, "pdbId": 273, "altPositions": [[48.207, -1.131, -3.785]]}, {"id": 274, "secondary": "NULL", "aaAbbrev": "HIS", "prev": 273, "next": 275, "pdbId": 274, "altPositions": [[46.228, 1.838, -2.457]]}, {"id": 275, "secondary": "NULL", "aaAbbrev": "LEU", "prev": 274, "next": 276, "pdbId": 275, "altPositions": [[45.31, -0.302, 0.553]]}, {"id": 276, "secondary": "NULL", "aaAbbrev": "GLY", "prev": 275, "next": 277, "pdbId": 276, "altPositions": [[47.819, -0.366, 3.383]]}, {"id": 277, "secondary": "NULL", "aaAbbrev": "THR", "prev": 276, "next": 278, "pdbId": 277, "altPositions": [[49.392, 3.004, 2.544]]}, {"id": 278, "secondary": "NULL", "aaAbbrev": "ARG", "prev": 277, "next": 279, "pdbId": 278, "altPositions": [[49.268, 5.364, 5.489]]}, {"id": 279, "secondary": "NULL", "aaAbbrev": "PRO", "prev": 278, "next": 280, "pdbId": 279, "altPositions": [[48.408, 8.871, 4.32]]}, {"id": 280, "secondary": "NULL", "aaAbbrev": "THR", "prev": 279, "next": 281, "pdbId": 280, "altPositions": [[50.503, 11.96, 3.675]]}, {"id": 281, "secondary": "NULL", "aaAbbrev": "GLU", "prev": 280, "next": 282, "pdbId": 281, "altPositions": [[50.387, 15.214, 5.61]]}, {"id": 282, "secondary": "NULL", "aaAbbrev": "LYS", "prev": 281, "next": 283, "pdbId": 282, "altPositions": [[48.746, 16.924, 2.64]]}, {"id": 283, "secondary": "NULL", "aaAbbrev": "GLN", "prev": 282, "next": 284, "pdbId": 283, "altPositions": [[45.975, 14.284, 2.651]]}, {"id": 284, "secondary": "NULL", "aaAbbrev": "TYR", "prev": 283, "next": 285, "pdbId": 284, "altPositions": [[45.184, 14.955, 6.304]]}, {"id": 285, "secondary": "NULL", "aaAbbrev": "GLU", "prev": 284, "next": 286, "pdbId": 285, "altPositions": [[45.169, 18.673, 5.638]]}, {"id": 286, "secondary": "NULL", "aaAbbrev": "THR", "prev": 285, "next": 287, "pdbId": 286, "altPositions": [[42.948, 17.994, 2.582]]}, {"id": 287, "secondary": "NULL", "aaAbbrev": "LEU", "prev": 286, "next": 288, "pdbId": 287, "altPositions": [[40.608, 15.943, 4.781]]}, {"id": 288, "secondary": "NULL", "aaAbbrev": "GLU", "prev": 287, "next": 289, "pdbId": 288, "altPositions": [[40.321, 18.691, 7.383]]}, {"id": 289, "secondary": "NULL", "aaAbbrev": "ASN", "prev": 288, "next": 290, "pdbId": 289, "altPositions": [[39.288, 21.031, 4.564]]}, {"id": 290, "secondary": "NULL", "aaAbbrev": "GLN", "prev": 289, "next": 291, "pdbId": 290, "altPositions": [[36.803, 18.373, 3.426]]}, {"id": 291, "secondary": "NULL", "aaAbbrev": "LEU", "prev": 290, "next": 292, "pdbId": 291, "altPositions": [[35.499, 18.001, 6.988]]}, {"id": 292, "secondary": "NULL", "aaAbbrev": "ALA", "prev": 291, "next": 293, "pdbId": 292, "altPositions": [[35.078, 21.77, 7.33]]}, {"id": 293, "secondary": "NULL", "aaAbbrev": "PHE", "prev": 292, "next": 294, "pdbId": 293, "altPositions": [[33.15, 21.928, 4.044]]}, {"id": 294, "secondary": "NULL", "aaAbbrev": "LEU", "prev": 293, "next": 295, "pdbId": 294, "altPositions": [[30.467, 19.475, 5.138]]}, {"id": 295, "secondary": "NULL", "aaAbbrev": "THR", "prev": 294, "next": 296, "pdbId": 295, "altPositions": [[30.404, 20.669, 8.766]]}, {"id": 296, "secondary": "NULL", "aaAbbrev": "GLN", "prev": 295, "next": 297, "pdbId": 296, "altPositions": [[29.804, 24.156, 7.37]]}, {"id": 297, "secondary": "NULL", "aaAbbrev": "GLN", "prev": 296, "next": 298, "pdbId": 297, "altPositions": [[26.946, 22.685, 5.285]]}, {"id": 298, "secondary": "NULL", "aaAbbrev": "GLY", "prev": 297, "next": 299, "pdbId": 298, "altPositions": [[25.073, 21.607, 8.442]]}, {"id": 299, "secondary": "NULL", "aaAbbrev": "PHE", "prev": 298, "next": 300, "pdbId": 299, "altPositions": [[26.834, 18.356, 9.337]]}, {"id": 300, "secondary": "NULL", "aaAbbrev": "SER", "prev": 299, "next": 301, "pdbId": 300, "altPositions": [[27.971, 17.692, 12.851]]}, {"id": 301, "secondary": "NULL", "aaAbbrev": "LEU", "prev": 300, "next": 302, "pdbId": 301, "altPositions": [[31.676, 16.898, 12.956]]}, {"id": 302, "secondary": "NULL", "aaAbbrev": "GLU", "prev": 301, "next": 303, "pdbId": 302, "altPositions": [[30.861, 13.421, 14.273]]}, {"id": 303, "secondary": "NULL", "aaAbbrev": "ASN", "prev": 302, "next": 304, "pdbId": 303, "altPositions": [[28.422, 12.71, 11.438]]}, {"id": 304, "secondary": "NULL", "aaAbbrev": "ALA", "prev": 303, "next": 305, "pdbId": 304, "altPositions": [[30.725, 14.525, 9.001]]}, {"id": 305, "secondary": "NULL", "aaAbbrev": "LEU", "prev": 304, "next": 306, "pdbId": 305, "altPositions": [[33.542, 12.03, 9.578]]}, {"id": 306, "secondary": "NULL", "aaAbbrev": "TYR", "prev": 305, "next": 307, "pdbId": 306, "altPositions": [[31.204, 9.027, 9.467]]}, {"id": 307, "secondary": "NULL", "aaAbbrev": "ALA", "prev": 306, "next": 308, "pdbId": 307, "altPositions": [[29.949, 10.057, 6.027]]}, {"id": 308, "secondary": "NULL", "aaAbbrev": "LEU", "prev": 307, "next": 309, "pdbId": 308, "altPositions": [[33.433, 10.351, 4.519]]}, {"id": 309, "secondary": "NULL", "aaAbbrev": "SER", "prev": 308, "next": 310, "pdbId": 309, "altPositions": [[34.659, 7.044, 5.954]]}, {"id": 310, "secondary": "NULL", "aaAbbrev": "ALA", "prev": 309, "next": 311, "pdbId": 310, "altPositions": [[31.518, 5.27, 4.747]]}, {"id": 311, "secondary": "NULL", "aaAbbrev": "VAL", "prev": 310, "next": 312, "pdbId": 311, "altPositions": [[31.739, 6.561, 1.171]]}, {"id": 312, "secondary": "NULL", "aaAbbrev": "GLY", "prev": 311, "next": 313, "pdbId": 312, "altPositions": [[35.453, 5.803, 1.129]]}, {"id": 313, "secondary": "NULL", "aaAbbrev": "HIS", "prev": 312, "next": 314, "pdbId": 313, "altPositions": [[35.046, 2.337, 2.631]]}, {"id": 314, "secondary": "NULL", "aaAbbrev": "PHE", "prev": 313, "next": 315, "pdbId": 314, "altPositions": [[32.265, 1.38, 0.216]]}, {"id": 315, "secondary": "NULL", "aaAbbrev": "THR", "prev": 314, "next": 316, "pdbId": 315, "altPositions": [[34.192, 2.767, -2.75]]}, {"id": 316, "secondary": "NULL", "aaAbbrev": "LEU", "prev": 315, "next": 317, "pdbId": 316, "altPositions": [[37.331, 0.961, -1.599]]}, {"id": 317, "secondary": "NULL", "aaAbbrev": "GLY", "prev": 316, "next": 318, "pdbId": 317, "altPositions": [[35.425, -2.25, -0.91]]}, {"id": 318, "secondary": "NULL", "aaAbbrev": "SER", "prev": 317, "next": 319, "pdbId": 318, "altPositions": [[33.542, -1.964, -4.195]]}, {"id": 319, "secondary": "NULL", "aaAbbrev": "VAL", "prev": 318, "next": 320, "pdbId": 319, "altPositions": [[36.732, -1.629, -6.244]]}, {"id": 320, "secondary": "NULL", "aaAbbrev": "LEU", "prev": 319, "next": 321, "pdbId": 320, "altPositions": [[38.491, -4.465, -4.402]]}, {"id": 321, "secondary": "NULL", "aaAbbrev": "GLU", "prev": 320, "next": 322, "pdbId": 321, "altPositions": [[35.674, -6.958, -4.99]]}, {"id": 322, "secondary": "NULL", "aaAbbrev": "ASP", "prev": 321, "next": 323, "pdbId": 322, "altPositions": [[35.589, -5.784, -8.613]]}, {"id": 323, "secondary": "NULL", "aaAbbrev": "GLN", "prev": 322, "next": 324, "pdbId": 323, "altPositions": [[39.337, -6.18, -9.176]]}, {"id": 324, "secondary": "NULL", "aaAbbrev": "GLU", "prev": 323, "next": 325, "pdbId": 324, "altPositions": [[39.438, -9.553, -7.414]]}, {"id": 325, "secondary": "NULL", "aaAbbrev": "HIS", "prev": 324, "next": 326, "pdbId": 325, "altPositions": [[36.489, -11.022, -9.342]]}, {"id": 326, "secondary": "NULL", "aaAbbrev": "GLN", "prev": 325, "next": 327, "pdbId": 326, "altPositions": [[37.776, -10.313, -12.849]]}, {"id": 327, "secondary": "NULL", "aaAbbrev": "VAL", "prev": 326, "next": 328, "pdbId": 327, "altPositions": [[40.608, -12.865, -12.989]]}, {"id": 328, "secondary": "NULL", "aaAbbrev": "ALA", "prev": 327, "next": 329, "pdbId": 328, "altPositions": [[37.735, -15.349, -13.375]]}, {"id": 329, "secondary": "NULL", "aaAbbrev": "LEU", "prev": 328, "next": 330, "pdbId": 329, "altPositions": [[19.572, -15.551, -10.112]]}, {"id": 330, "secondary": "NULL", "aaAbbrev": "ARG", "prev": 329, "next": 331, "pdbId": 330, "altPositions": [[19.511, -16.89, -13.648]]}, {"id": 331, "secondary": "NULL", "aaAbbrev": "GLN", "prev": 330, "next": 332, "pdbId": 331, "altPositions": [[18.49, -13.437, -14.849]]}, {"id": 332, "secondary": "NULL", "aaAbbrev": "ALA", "prev": 331, "next": 333, "pdbId": 332, "altPositions": [[20.603, -11.78, -12.142]]}, {"id": 333, "secondary": "NULL", "aaAbbrev": "ILE", "prev": 332, "next": 334, "pdbId": 333, "altPositions": [[24.174, -12.727, -13.097]]}, {"id": 334, "secondary": "NULL", "aaAbbrev": "GLU", "prev": 333, "next": 335, "pdbId": 334, "altPositions": [[23.227, -12.144, -16.75]]}, {"id": 335, "secondary": "NULL", "aaAbbrev": "LEU", "prev": 334, "next": 336, "pdbId": 335, "altPositions": [[22.872, -8.42, -15.984]]}, {"id": 336, "secondary": "NULL", "aaAbbrev": "PHE", "prev": 335, "next": 337, "pdbId": 336, "altPositions": [[26.518, -8.128, -14.934]]}, {"id": 337, "secondary": "NULL", "aaAbbrev": "GLY", "prev": 336, "next": 338, "pdbId": 337, "altPositions": [[28.914, -4.144, -15.718]]}, {"id": 338, "secondary": "NULL", "aaAbbrev": "ALA", "prev": 337, "next": 339, "pdbId": 338, "altPositions": [[30.062, -3.5, -12.156]]}, {"id": 339, "secondary": "NULL", "aaAbbrev": "GLU", "prev": 338, "next": 340, "pdbId": 339, "altPositions": [[29.782, 0.293, -12.335]]}, {"id": 340, "secondary": "NULL", "aaAbbrev": "PRO", "prev": 339, "next": 341, "pdbId": 340, "altPositions": [[25.943, 0.339, -11.957]]}, {"id": 341, "secondary": "NULL", "aaAbbrev": "ALA", "prev": 340, "next": 342, "pdbId": 341, "altPositions": [[26.239, -1.386, -8.573]]}, {"id": 342, "secondary": "NULL", "aaAbbrev": "PHE", "prev": 341, "next": 343, "pdbId": 342, "altPositions": [[28.728, 1.314, -7.524]]}, {"id": 343, "secondary": "NULL", "aaAbbrev": "LEU", "prev": 342, "next": 344, "pdbId": 343, "altPositions": [[26.581, 4.143, -8.909]]}, {"id": 344, "secondary": "NULL", "aaAbbrev": "HIS", "prev": 343, "next": 345, "pdbId": 344, "altPositions": [[23.313, 2.852, -7.464]]}, {"id": 345, "secondary": "NULL", "aaAbbrev": "GLY", "prev": 344, "next": 346, "pdbId": 345, "altPositions": [[24.996, 1.888, -4.195]]}, {"id": 346, "secondary": "NULL", "aaAbbrev": "LEU", "prev": 345, "next": 347, "pdbId": 346, "altPositions": [[26.655, 5.275, -3.697]]}, {"id": 347, "secondary": "NULL", "aaAbbrev": "GLU", "prev": 346, "next": 348, "pdbId": 347, "altPositions": [[23.316, 7.015, -4.209]]}, {"id": 348, "secondary": "NULL", "aaAbbrev": "SER", "prev": 347, "next": 349, "pdbId": 348, "altPositions": [[21.91, 4.806, -1.441]]}, {"id": 349, "secondary": "NULL", "aaAbbrev": "LEU", "prev": 348, "next": 350, "pdbId": 349, "altPositions": [[24.275, 6.371, 1.095]]}, {"id": 350, "secondary": "NULL", "aaAbbrev": "ILE", "prev": 349, "next": 351, "pdbId": 350, "altPositions": [[23.781, 9.965, -0.073]]}, {"id": 351, "secondary": "NULL", "aaAbbrev": "ARG", "prev": 350, "next": 352, "pdbId": 351, "altPositions": [[20.007, 9.592, -0.234]]}, {"id": 352, "secondary": "NULL", "aaAbbrev": "GLY", "prev": 351, "next": 353, "pdbId": 352, "altPositions": [[20.47, 8.169, 3.253]]}, {"id": 353, "secondary": "NULL", "aaAbbrev": "PHE", "prev": 352, "next": 354, "pdbId": 353, "altPositions": [[22.784, 11.028, 4.196]]}, {"id": 354, "secondary": "NULL", "aaAbbrev": "GLU", "prev": 353, "next": 355, "pdbId": 354, "altPositions": [[20.115, 13.519, 3.105]]}, {"id": 355, "secondary": "NULL", "aaAbbrev": "VAL", "prev": 354, "next": 356, "pdbId": 355, "altPositions": [[17.299, 12.03, 5.185]]}, {"id": 356, "secondary": "NULL", "aaAbbrev": "GLN", "prev": 355, "next": 357, "pdbId": 356, "altPositions": [[19.53, 11.492, 8.215]]}, {"id": 357, "secondary": "NULL", "aaAbbrev": "LEU", "prev": 356, "next": 358, "pdbId": 357, "altPositions": [[20.725, 15.1, 8.201]]}, {"id": 358, "secondary": "NULL", "aaAbbrev": "THR", "prev": 357, "next": 359, "pdbId": 358, "altPositions": [[17.145, 16.407, 7.873]]}, {"id": 359, "secondary": "NULL", "aaAbbrev": "ALA", "prev": 358, "next": -1, "pdbId": 359, "altPositions": [[16.727, 16.146, 11.641]]}]}]}], "groups": [], "connections": [], "modifications": [], "comments": [], "misc": {}, "molecules": {"ligands": [], "nanostructures": [], "others": []}}
