# Supplementary material for: Unified Nanotechnology Format: One Way to Store Them All
Source: Molecules. 2021 Dec 23;27(1):63. doi: 10.3390/molecules27010063 (PMC8746876; doi:10.3390/molecules27010063)
Supplement: Supplementary file 1 [file molecules-27-00063-s001.zip › unf-1.0.0_finalized/example-files/cg_rna_2jyh/README.md]

# 2JYH structure

2JYH RNA complex converted with PDB to UNF Python converter to a coarse-grained UNF representation.

**Generating UNF file from source files:**
```
pdb_to_unf.py 2jyh.pdb
```
