# Supplementary material for: Unified Nanotechnology Format: One Way to Store Them All
Source: Molecules. 2021 Dec 23;27(1):63. doi: 10.3390/molecules27010063 (PMC8746876; doi:10.3390/molecules27010063)
Supplement: Supplementary file 1 [file molecules-27-00063-s001.zip › unf-1.0.0_finalized/example-files/cg_rna_2jyh/pdb/2jyh.pdb]

HEADER    RNA/RNA                                 13-DEC-07   2JYH              
TITLE     RIGID-BODY REFINEMENT OF THE TETRALOOP-RECEPTOR RNA COMPLEX           
COMPND    MOL_ID: 1;                                                            
COMPND   2 MOLECULE: RNA (43-MER);                                              
COMPND   3 CHAIN: A, B;                                                         
COMPND   4 ENGINEERED: YES                                                      
SOURCE    MOL_ID: 1;                                                            
SOURCE   2 SYNTHETIC: YES                                                       
KEYWDS    RNA STRUCTURE, RNA/RNA COMPLEX, TETRALOOP-RECEPTOR, GAAA-             
KEYWDS   2 TETRALOOP, RNA GLOBAL STRUCTURE                                      
EXPDTA    SOLUTION NMR                                                          
NUMMDL    5                                                                     
AUTHOR    X.ZUO,J.WANG,T.R.FOSTER,C.D.SCHWIETERS,D.M.TIEDE                      
REVDAT   2   24-FEB-09 2JYH    1       VERSN                                    
REVDAT   1   07-OCT-08 2JYH    0                                                
JRNL        AUTH   X.ZUO,J.WANG,T.R.FOSTER,C.D.SCHWIETERS,D.M.TIEDE,            
JRNL        AUTH 2 S.E.BUTCHER,Y.WANG                                           
JRNL        TITL   RIGID-BODY REFINEMENT OF THE TETRALOOP-RECEPTOR              
JRNL        TITL 2 RNA COMPLEX                                                  
JRNL        REF    TO BE PUBLISHED                                              
JRNL        REFN                                                                
REMARK   1                                                                      
REMARK   2                                                                      
REMARK   2 RESOLUTION. NOT APPLICABLE.                                          
REMARK   3                                                                      
REMARK   3 REFINEMENT.                                                          
REMARK   3   PROGRAM     : X-PLOR_NIH NOT RELEASED                              
REMARK   3   AUTHORS     : SCHWIETERS, C.D. ET AL.                              
REMARK   3                                                                      
REMARK   3  OTHER REFINEMENT REMARKS: A MODIFIED SA USING A RIGID-BODY          
REMARK   3  REFINEMENT PROTOCOL                                                 
REMARK   4                                                                      
REMARK   4 2JYH COMPLIES WITH FORMAT V. 3.15, 01-DEC-08                         
REMARK 100                                                                      
REMARK 100 THIS ENTRY HAS BEEN PROCESSED BY RCSB ON 17-DEC-07.                  
REMARK 100 THE RCSB ID CODE IS RCSB100448.                                      
REMARK 210                                                                      
REMARK 210 EXPERIMENTAL DETAILS                                                 
REMARK 210  EXPERIMENT TYPE                : NMR                                
REMARK 210  TEMPERATURE           (KELVIN) : 298                                
REMARK 210  PH                             : 7.0                                
REMARK 210  IONIC STRENGTH                 : 20                                 
REMARK 210  PRESSURE                       : AMBIENT                            
REMARK 210  SAMPLE CONTENTS                : 8 MG/ML (W/V) TETRALOOP-           
REMARK 210                                   RECEPTOR RNA/RNA COMPLEX, 95%      
REMARK 210                                   H2O/5% D2O                         
REMARK 210                                                                      
REMARK 210  NMR EXPERIMENTS CONDUCTED      : 3D 1H-13C NOESY                    
REMARK 210  SPECTROMETER FIELD STRENGTH    : 800 MHZ                            
REMARK 210  SPECTROMETER MODEL             : DRX                                
REMARK 210  SPECTROMETER MANUFACTURER      : BRUKER                             
REMARK 210                                                                      
REMARK 210  STRUCTURE DETERMINATION.                                            
REMARK 210   SOFTWARE USED                 : X-PLOR_NIH NOT RELEASED            
REMARK 210   METHOD USED                   : SIMULATED ANNEALING                
REMARK 210                                                                      
REMARK 210 CONFORMERS, NUMBER CALCULATED   : 40                                 
REMARK 210 CONFORMERS, NUMBER SUBMITTED    : 5                                  
REMARK 210 CONFORMERS, SELECTION CRITERIA  : STRUCTURES WITH THE LOWEST         
REMARK 210                                   ENERGY                             
REMARK 210                                                                      
REMARK 210 BEST REPRESENTATIVE CONFORMER IN THIS ENSEMBLE : 1                   
REMARK 210                                                                      
REMARK 210 REMARK: NULL                                                         
REMARK 215                                                                      
REMARK 215 NMR STUDY                                                            
REMARK 215 THE COORDINATES IN THIS ENTRY WERE GENERATED FROM SOLUTION           
REMARK 215 NMR DATA.  PROTEIN DATA BANK CONVENTIONS REQUIRE THAT                
REMARK 215 CRYST1 AND SCALE RECORDS BE INCLUDED, BUT THE VALUES ON              
REMARK 215 THESE RECORDS ARE MEANINGLESS.                                       
REMARK 900                                                                      
REMARK 900 RELATED ENTRIES                                                      
REMARK 900 RELATED ID: 2JYF   RELATED DB: PDB                                   
DBREF  2JYH A    1    43  PDB    2JYH     2JYH             1     43             
DBREF  2JYH B   44    86  PDB    2JYH     2JYH            44     86             
SEQRES   1 A   43    G   G   G   A   U   A   U   G   G   A   A   G   A          
SEQRES   2 A   43    A   C   C   G   G   G   G   A   A   A   C   U   U          
SEQRES   3 A   43    G   G   U   U   C   U   U   C   C   U   A   A   G          
SEQRES   4 A   43    U   C   C   U                                              
SEQRES   1 B   43    G   G   G   A   U   A   U   G   G   A   A   G   A          
SEQRES   2 B   43    A   C   C   G   G   G   G   A   A   A   C   U   U          
SEQRES   3 B   43    G   G   U   U   C   U   U   C   C   U   A   A   G          
SEQRES   4 B   43    U   C   C   U                                              
CRYST1    1.000    1.000    1.000  90.00  90.00  90.00 P 1           1          
ORIGX1      1.000000  0.000000  0.000000        0.00000                         
ORIGX2      0.000000  1.000000  0.000000        0.00000                         
ORIGX3      0.000000  0.000000  1.000000        0.00000                         
SCALE1      1.000000  0.000000  0.000000        0.00000                         
SCALE2      0.000000  1.000000  0.000000        0.00000                         
SCALE3      0.000000  0.000000  1.000000        0.00000                         
MODEL        1                                                                  
ATOM      1  O5'   G A   1      29.747 -31.359  16.520  1.00  1.00           O  
ATOM      2  C5'   G A   1      30.663 -32.049  15.666  1.00  1.00           C  
ATOM      3  C4'   G A   1      29.958 -32.614  14.432  1.00  1.00           C  
ATOM      4  O4'   G A   1      29.070 -33.668  14.819  1.00  1.00           O  
ATOM      5  C3'   G A   1      29.131 -31.585  13.664  1.00  1.00           C  
ATOM      6  O3'   G A   1      29.877 -31.098  12.544  1.00  1.00           O  
ATOM      7  C2'   G A   1      27.932 -32.378  13.179  1.00  1.00           C  
ATOM      8  O2'   G A   1      28.176 -32.975  11.897  1.00  1.00           O  
ATOM      9  C1'   G A   1      27.774 -33.433  14.256  1.00  1.00           C  
ATOM     10  N9    G A   1      26.885 -33.026  15.352  1.00  1.00           N  
ATOM     11  C8    G A   1      27.215 -32.666  16.628  1.00  1.00           C  
ATOM     12  N7    G A   1      26.208 -32.400  17.404  1.00  1.00           N  
ATOM     13  C5    G A   1      25.106 -32.601  16.576  1.00  1.00           C  
ATOM     14  C6    G A   1      23.719 -32.466  16.857  1.00  1.00           C  
ATOM     15  O6    G A   1      23.185 -32.135  17.913  1.00  1.00           O  
ATOM     16  N1    G A   1      22.943 -32.763  15.745  1.00  1.00           N  
ATOM     17  C2    G A   1      23.435 -33.143  14.513  1.00  1.00           C  
ATOM     18  N2    G A   1      22.531 -33.387  13.565  1.00  1.00           N  
ATOM     19  N3    G A   1      24.738 -33.271  14.245  1.00  1.00           N  
ATOM     20  C4    G A   1      25.512 -32.985  15.317  1.00  1.00           C  
ATOM     21  H5'   G A   1      31.127 -32.862  16.228  1.00  1.00           H  
ATOM     22 H5''   G A   1      31.438 -31.358  15.341  1.00  1.00           H  
ATOM     23  H4'   G A   1      30.708 -33.029  13.762  1.00  1.00           H  
ATOM     24  H3'   G A   1      28.819 -30.771  14.320  1.00  1.00           H  
ATOM     25  H2'   G A   1      27.048 -31.741  13.149  1.00  1.00           H  
ATOM     26 HO2'   G A   1      27.869 -33.883  11.943  1.00  1.00           H  
ATOM     27  H1'   G A   1      27.399 -34.353  13.808  1.00  1.00           H  
ATOM     28  H8    G A   1      28.248 -32.605  16.969  1.00  1.00           H  
ATOM     29  H1    G A   1      21.943 -32.688  15.868  1.00  1.00           H  
ATOM     30  H21   G A   1      21.548 -33.293  13.769  1.00  1.00           H  
ATOM     31  H22   G A   1      22.832 -33.672  12.642  1.00  1.00           H  
ATOM     32 HO5'   G A   1      30.134 -31.341  17.399  1.00  1.00           H  
ATOM     33  P     G A   2      29.542 -29.658  11.898  1.00  1.00           P  
ATOM     34  OP1   G A   2      30.271 -29.548  10.616  1.00  1.00           O  
ATOM     35  OP2   G A   2      29.729 -28.626  12.944  1.00  1.00           O  
ATOM     36  O5'   G A   2      27.965 -29.769  11.574  1.00  1.00           O  
ATOM     37  C5'   G A   2      27.484 -30.621  10.525  1.00  1.00           C  
ATOM     38  C4'   G A   2      25.964 -30.530  10.380  1.00  1.00           C  
ATOM     39  O4'   G A   2      25.317 -31.026  11.552  1.00  1.00           O  
ATOM     40  C3'   G A   2      25.443 -29.120  10.169  1.00  1.00           C  
ATOM     41  O3'   G A   2      25.453 -28.815   8.762  1.00  1.00           O  
ATOM     42  C2'   G A   2      24.013 -29.193  10.705  1.00  1.00           C  
ATOM     43  O2'   G A   2      23.074 -29.446   9.652  1.00  1.00           O  
ATOM     44  C1'   G A   2      24.053 -30.360  11.706  1.00  1.00           C  
ATOM     45  N9    G A   2      23.925 -29.950  13.117  1.00  1.00           N  
ATOM     46  C8    G A   2      24.897 -29.760  14.056  1.00  1.00           C  
ATOM     47  N7    G A   2      24.465 -29.446  15.241  1.00  1.00           N  
ATOM     48  C5    G A   2      23.081 -29.424  15.079  1.00  1.00           C  
ATOM     49  C6    G A   2      22.057 -29.143  16.023  1.00  1.00           C  
ATOM     50  O6    G A   2      22.175 -28.853  17.211  1.00  1.00           O  
ATOM     51  N1    G A   2      20.796 -29.229  15.448  1.00  1.00           N  
ATOM     52  C2    G A   2      20.547 -29.545  14.129  1.00  1.00           C  
ATOM     53  N2    G A   2      19.268 -29.576  13.760  1.00  1.00           N  
ATOM     54  N3    G A   2      21.507 -29.811  13.239  1.00  1.00           N  
ATOM     55  C4    G A   2      22.743 -29.732  13.781  1.00  1.00           C  
ATOM     56  H5'   G A   2      27.760 -31.651  10.744  1.00  1.00           H  
ATOM     57 H5''   G A   2      27.949 -30.322   9.586  1.00  1.00           H  
ATOM     58  H4'   G A   2      25.657 -31.143   9.534  1.00  1.00           H  
ATOM     59  H3'   G A   2      26.036 -28.399  10.737  1.00  1.00           H  
ATOM     60  H2'   G A   2      23.765 -28.267  11.228  1.00  1.00           H  
ATOM     61 HO2'   G A   2      22.430 -30.071   9.989  1.00  1.00           H  
ATOM     62  H1'   G A   2      23.246 -31.061  11.483  1.00  1.00           H  
ATOM     63  H8    G A   2      25.958 -29.860  13.828  1.00  1.00           H  
ATOM     64  H1    G A   2      20.015 -29.042  16.061  1.00  1.00           H  
ATOM     65  H21   G A   2      18.545 -29.377  14.435  1.00  1.00           H  
ATOM     66  H22   G A   2      19.022 -29.805  12.806  1.00  1.00           H  
ATOM     67  P     G A   3      25.654 -27.302   8.225  1.00  1.00           P  
ATOM     68  OP1   G A   3      25.962 -27.364   6.777  1.00  1.00           O  
ATOM     69  OP2   G A   3      26.582 -26.601   9.140  1.00  1.00           O  
ATOM     70  O5'   G A   3      24.187 -26.654   8.399  1.00  1.00           O  
ATOM     71  C5'   G A   3      23.078 -27.159   7.647  1.00  1.00           C  
ATOM     72  C4'   G A   3      21.746 -26.632   8.177  1.00  1.00           C  
ATOM     73  O4'   G A   3      21.656 -26.894   9.575  1.00  1.00           O  
ATOM     74  C3'   G A   3      21.534 -25.134   8.001  1.00  1.00           C  
ATOM     75  O3'   G A   3      20.853 -24.876   6.761  1.00  1.00           O  
ATOM     76  C2'   G A   3      20.629 -24.765   9.168  1.00  1.00           C  
ATOM     77  O2'   G A   3      19.255 -24.743   8.767  1.00  1.00           O  
ATOM     78  C1'   G A   3      20.893 -25.858  10.206  1.00  1.00           C  
ATOM     79  N9    G A   3      21.648 -25.383  11.383  1.00  1.00           N  
ATOM     80  C8    G A   3      22.973 -25.522  11.678  1.00  1.00           C  
ATOM     81  N7    G A   3      23.332 -25.054  12.836  1.00  1.00           N  
ATOM     82  C5    G A   3      22.141 -24.558  13.362  1.00  1.00           C  
ATOM     83  C6    G A   3      21.890 -23.921  14.608  1.00  1.00           C  
ATOM     84  O6    G A   3      22.686 -23.668  15.509  1.00  1.00           O  
ATOM     85  N1    G A   3      20.550 -23.577  14.743  1.00  1.00           N  
ATOM     86  C2    G A   3      19.572 -23.814  13.800  1.00  1.00           C  
ATOM     87  N2    G A   3      18.340 -23.410  14.110  1.00  1.00           N  
ATOM     88  N3    G A   3      19.805 -24.412  12.628  1.00  1.00           N  
ATOM     89  C4    G A   3      21.105 -24.756  12.477  1.00  1.00           C  
ATOM     90  H5'   G A   3      23.075 -28.246   7.710  1.00  1.00           H  
ATOM     91 H5''   G A   3      23.187 -26.863   6.605  1.00  1.00           H  
ATOM     92  H4'   G A   3      20.937 -27.161   7.676  1.00  1.00           H  
ATOM     93  H3'   G A   3      22.480 -24.595   8.056  1.00  1.00           H  
ATOM     94  H2'   G A   3      20.926 -23.797   9.572  1.00  1.00           H  
ATOM     95 HO2'   G A   3      18.881 -25.598   8.991  1.00  1.00           H  
ATOM     96  H1'   G A   3      19.942 -26.277  10.550  1.00  1.00           H  
ATOM     97  H8    G A   3      23.678 -25.991  10.992  1.00  1.00           H  
ATOM     98  H1    G A   3      20.294 -23.120  15.607  1.00  1.00           H  
ATOM     99  H21   G A   3      18.152 -22.957  15.015  1.00  1.00           H  
ATOM    100  H22   G A   3      17.584 -23.559  13.456  1.00  1.00           H  
ATOM    101  P     A A   4      20.905 -23.417   6.063  1.00  1.00           P  
ATOM    102  OP1   A A   4      20.581 -23.579   4.627  1.00  1.00           O  
ATOM    103  OP2   A A   4      22.168 -22.755   6.460  1.00  1.00           O  
ATOM    104  O5'   A A   4      19.681 -22.635   6.771  1.00  1.00           O  
ATOM    105  C5'   A A   4      18.330 -23.087   6.607  1.00  1.00           C  
ATOM    106  C4'   A A   4      17.357 -22.340   7.526  1.00  1.00           C  
ATOM    107  O4'   A A   4      17.670 -22.614   8.891  1.00  1.00           O  
ATOM    108  C3'   A A   4      17.370 -20.824   7.377  1.00  1.00           C  
ATOM    109  O3'   A A   4      16.391 -20.415   6.411  1.00  1.00           O  
ATOM    110  C2'   A A   4      16.960 -20.330   8.756  1.00  1.00           C  
ATOM    111  O2'   A A   4      15.544 -20.119   8.831  1.00  1.00           O  
ATOM    112  C1'   A A   4      17.403 -21.451   9.691  1.00  1.00           C  
ATOM    113  N9    A A   4      18.630 -21.151  10.460  1.00  1.00           N  
ATOM    114  C8    A A   4      19.933 -21.309  10.085  1.00  1.00           C  
ATOM    115  N7    A A   4      20.809 -20.986  10.989  1.00  1.00           N  
ATOM    116  C5    A A   4      20.018 -20.577  12.061  1.00  1.00           C  
ATOM    117  C6    A A   4      20.327 -20.106  13.342  1.00  1.00           C  
ATOM    118  N6    A A   4      21.577 -19.958  13.782  1.00  1.00           N  
ATOM    119  N1    A A   4      19.300 -19.793  14.152  1.00  1.00           N  
ATOM    120  C2    A A   4      18.044 -19.933  13.729  1.00  1.00           C  
ATOM    121  N3    A A   4      17.643 -20.369  12.539  1.00  1.00           N  
ATOM    122  C4    A A   4      18.692 -20.676  11.749  1.00  1.00           C  
ATOM    123  H5'   A A   4      18.286 -24.153   6.836  1.00  1.00           H  
ATOM    124 H5''   A A   4      18.029 -22.936   5.571  1.00  1.00           H  
ATOM    125  H4'   A A   4      16.349 -22.701   7.331  1.00  1.00           H  
ATOM    126  H3'   A A   4      18.366 -20.465   7.114  1.00  1.00           H  
ATOM    127  H2'   A A   4      17.497 -19.416   8.999  1.00  1.00           H  
ATOM    128 HO2'   A A   4      15.130 -20.984   8.882  1.00  1.00           H  
ATOM    129  H1'   A A   4      16.598 -21.669  10.386  1.00  1.00           H  
ATOM    130  H8    A A   4      20.217 -21.679   9.100  1.00  1.00           H  
ATOM    131  H61   A A   4      21.747 -19.611  14.724  1.00  1.00           H  
ATOM    132  H62   A A   4      22.353 -20.190  13.181  1.00  1.00           H  
ATOM    133  H2    A A   4      17.260 -19.663  14.436  1.00  1.00           H  
ATOM    134  P     U A   5      16.508 -18.989   5.663  1.00  1.00           P  
ATOM    135  OP1   U A   5      15.366 -18.863   4.730  1.00  1.00           O  
ATOM    136  OP2   U A   5      17.892 -18.843   5.157  1.00  1.00           O  
ATOM    137  O5'   U A   5      16.295 -17.931   6.865  1.00  1.00           O  
ATOM    138  C5'   U A   5      15.048 -17.864   7.568  1.00  1.00           C  
ATOM    139  C4'   U A   5      15.187 -17.140   8.910  1.00  1.00           C  
ATOM    140  O4'   U A   5      16.233 -17.727   9.672  1.00  1.00           O  
ATOM    141  C3'   U A   5      15.512 -15.656   8.799  1.00  1.00           C  
ATOM    142  O3'   U A   5      14.291 -14.900   8.776  1.00  1.00           O  
ATOM    143  C2'   U A   5      16.288 -15.360  10.078  1.00  1.00           C  
ATOM    144  O2'   U A   5      15.434 -14.811  11.087  1.00  1.00           O  
ATOM    145  C1'   U A   5      16.838 -16.726  10.502  1.00  1.00           C  
ATOM    146  N1    U A   5      18.303 -16.864  10.356  1.00  1.00           N  
ATOM    147  C2    U A   5      19.088 -16.644  11.472  1.00  1.00           C  
ATOM    148  O2    U A   5      18.607 -16.315  12.554  1.00  1.00           O  
ATOM    149  N3    U A   5      20.449 -16.819  11.302  1.00  1.00           N  
ATOM    150  C4    U A   5      21.085 -17.189  10.129  1.00  1.00           C  
ATOM    151  O4    U A   5      22.307 -17.314  10.092  1.00  1.00           O  
ATOM    152  C5    U A   5      20.187 -17.399   9.015  1.00  1.00           C  
ATOM    153  C6    U A   5      18.850 -17.234   9.158  1.00  1.00           C  
ATOM    154  H5'   U A   5      14.690 -18.878   7.748  1.00  1.00           H  
ATOM    155 H5''   U A   5      14.323 -17.335   6.952  1.00  1.00           H  
ATOM    156  H4'   U A   5      14.257 -17.253   9.464  1.00  1.00           H  
ATOM    157  H3'   U A   5      16.122 -15.455   7.917  1.00  1.00           H  
ATOM    158  H2'   U A   5      17.115 -14.679   9.860  1.00  1.00           H  
ATOM    159 HO2'   U A   5      15.166 -15.535  11.657  1.00  1.00           H  
ATOM    160  H1'   U A   5      16.561 -16.913  11.540  1.00  1.00           H  
ATOM    161  H3    U A   5      21.035 -16.661  12.110  1.00  1.00           H  
ATOM    162  H5    U A   5      20.592 -17.694   8.048  1.00  1.00           H  
ATOM    163  H6    U A   5      18.197 -17.400   8.302  1.00  1.00           H  
ATOM    164  P     A A   6      14.252 -13.384   8.225  1.00  1.00           P  
ATOM    165  OP1   A A   6      12.945 -13.165   7.568  1.00  1.00           O  
ATOM    166  OP2   A A   6      15.504 -13.136   7.472  1.00  1.00           O  
ATOM    167  O5'   A A   6      14.294 -12.501   9.577  1.00  1.00           O  
ATOM    168  C5'   A A   6      13.546 -12.910  10.730  1.00  1.00           C  
ATOM    169  C4'   A A   6      13.262 -11.743  11.684  1.00  1.00           C  
ATOM    170  O4'   A A   6      14.497 -11.122  12.073  1.00  1.00           O  
ATOM    171  C3'   A A   6      12.365 -10.654  11.087  1.00  1.00           C  
ATOM    172  O3'   A A   6      11.305 -10.352  12.012  1.00  1.00           O  
ATOM    173  C2'   A A   6      13.271  -9.436  10.958  1.00  1.00           C  
ATOM    174  O2'   A A   6      12.554  -8.244  11.249  1.00  1.00           O  
ATOM    175  C1'   A A   6      14.366  -9.699  11.976  1.00  1.00           C  
ATOM    176  N9    A A   6      15.692  -9.142  11.611  1.00  1.00           N  
ATOM    177  C8    A A   6      16.317  -9.114  10.399  1.00  1.00           C  
ATOM    178  N7    A A   6      17.497  -8.569  10.402  1.00  1.00           N  
ATOM    179  C5    A A   6      17.670  -8.203  11.736  1.00  1.00           C  
ATOM    180  C6    A A   6      18.716  -7.574  12.418  1.00  1.00           C  
ATOM    181  N6    A A   6      19.842  -7.180  11.823  1.00  1.00           N  
ATOM    182  N1    A A   6      18.558  -7.365  13.737  1.00  1.00           N  
ATOM    183  C2    A A   6      17.438  -7.751  14.349  1.00  1.00           C  
ATOM    184  N3    A A   6      16.390  -8.352  13.798  1.00  1.00           N  
ATOM    185  C4    A A   6      16.577  -8.549  12.477  1.00  1.00           C  
ATOM    186  H5'   A A   6      14.107 -13.674  11.265  1.00  1.00           H  
ATOM    187 H5''   A A   6      12.596 -13.331  10.401  1.00  1.00           H  
ATOM    188  H4'   A A   6      12.780 -12.137  12.577  1.00  1.00           H  
ATOM    189  H3'   A A   6      11.972 -10.956  10.116  1.00  1.00           H  
ATOM    190  H2'   A A   6      13.702  -9.382   9.966  1.00  1.00           H  
ATOM    191 HO2'   A A   6      12.607  -8.103  12.196  1.00  1.00           H  
ATOM    192  H1'   A A   6      14.060  -9.300  12.943  1.00  1.00           H  
ATOM    193  H8    A A   6      15.861  -9.518   9.495  1.00  1.00           H  
ATOM    194  H61   A A   6      20.569  -6.726  12.360  1.00  1.00           H  
ATOM    195  H62   A A   6      19.955  -7.334  10.841  1.00  1.00           H  
ATOM    196  H2    A A   6      17.376  -7.552  15.418  1.00  1.00           H  
ATOM    197  P     U A   7      10.218  -9.196  11.694  1.00  1.00           P  
ATOM    198  OP1   U A   7       8.909  -9.633  12.222  1.00  1.00           O  
ATOM    199  OP2   U A   7      10.349  -8.818  10.268  1.00  1.00           O  
ATOM    200  O5'   U A   7      10.734  -7.948  12.584  1.00  1.00           O  
ATOM    201  C5'   U A   7      10.915  -8.065  14.000  1.00  1.00           C  
ATOM    202  C4'   U A   7      12.291  -7.533  14.430  1.00  1.00           C  
ATOM    203  O4'   U A   7      13.161  -7.589  13.304  1.00  1.00           O  
ATOM    204  C3'   U A   7      12.308  -6.091  14.958  1.00  1.00           C  
ATOM    205  O3'   U A   7      13.213  -5.998  16.069  1.00  1.00           O  
ATOM    206  C2'   U A   7      12.845  -5.266  13.801  1.00  1.00           C  
ATOM    207  O2'   U A   7      13.715  -4.227  14.263  1.00  1.00           O  
ATOM    208  C1'   U A   7      13.599  -6.277  12.947  1.00  1.00           C  
ATOM    209  N1    U A   7      13.422  -6.115  11.482  1.00  1.00           N  
ATOM    210  C2    U A   7      12.162  -5.805  11.010  1.00  1.00           C  
ATOM    211  O2    U A   7      11.199  -5.664  11.763  1.00  1.00           O  
ATOM    212  N3    U A   7      12.044  -5.664   9.640  1.00  1.00           N  
ATOM    213  C4    U A   7      13.064  -5.805   8.714  1.00  1.00           C  
ATOM    214  O4    U A   7      12.846  -5.654   7.515  1.00  1.00           O  
ATOM    215  C5    U A   7      14.346  -6.130   9.296  1.00  1.00           C  
ATOM    216  C6    U A   7      14.486  -6.273  10.636  1.00  1.00           C  
ATOM    217  H5'   U A   7      10.836  -9.115  14.281  1.00  1.00           H  
ATOM    218 H5''   U A   7      10.131  -7.503  14.506  1.00  1.00           H  
ATOM    219  H4'   U A   7      12.694  -8.186  15.201  1.00  1.00           H  
ATOM    220  H3'   U A   7      11.310  -5.757  15.237  1.00  1.00           H  
ATOM    221  H2'   U A   7      12.018  -4.847  13.241  1.00  1.00           H  
ATOM    222 HO2'   U A   7      14.559  -4.344  13.821  1.00  1.00           H  
ATOM    223  H1'   U A   7      14.649  -6.202  13.176  1.00  1.00           H  
ATOM    224  H3    U A   7      11.127  -5.437   9.281  1.00  1.00           H  
ATOM    225  H5    U A   7      15.213  -6.261   8.648  1.00  1.00           H  
ATOM    226  H6    U A   7      15.464  -6.522  11.049  1.00  1.00           H  
ATOM    227  P     G A   8      13.465  -4.590  16.818  1.00  1.00           P  
ATOM    228  OP1   G A   8      13.627  -4.861  18.264  1.00  1.00           O  
ATOM    229  OP2   G A   8      12.437  -3.628  16.360  1.00  1.00           O  
ATOM    230  O5'   G A   8      14.894  -4.120  16.232  1.00  1.00           O  
ATOM    231  C5'   G A   8      16.110  -4.588  16.825  1.00  1.00           C  
ATOM    232  C4'   G A   8      17.305  -3.695  16.467  1.00  1.00           C  
ATOM    233  O4'   G A   8      18.172  -4.394  15.567  1.00  1.00           O  
ATOM    234  C3'   G A   8      16.925  -2.374  15.803  1.00  1.00           C  
ATOM    235  O3'   G A   8      16.929  -1.325  16.783  1.00  1.00           O  
ATOM    236  C2'   G A   8      18.039  -2.139  14.792  1.00  1.00           C  
ATOM    237  O2'   G A   8      19.088  -1.338  15.351  1.00  1.00           O  
ATOM    238  C1'   G A   8      18.526  -3.547  14.465  1.00  1.00           C  
ATOM    239  N9    G A   8      17.920  -4.137  13.252  1.00  1.00           N  
ATOM    240  C8    G A   8      16.934  -5.079  13.168  1.00  1.00           C  
ATOM    241  N7    G A   8      16.611  -5.434  11.961  1.00  1.00           N  
ATOM    242  C5    G A   8      17.456  -4.663  11.165  1.00  1.00           C  
ATOM    243  C6    G A   8      17.574  -4.608   9.749  1.00  1.00           C  
ATOM    244  O6    G A   8      16.940  -5.240   8.907  1.00  1.00           O  
ATOM    245  N1    G A   8      18.547  -3.699   9.354  1.00  1.00           N  
ATOM    246  C2    G A   8      19.315  -2.937  10.212  1.00  1.00           C  
ATOM    247  N2    G A   8      20.202  -2.120   9.644  1.00  1.00           N  
ATOM    248  N3    G A   8      19.206  -2.986  11.543  1.00  1.00           N  
ATOM    249  C4    G A   8      18.262  -3.867  11.947  1.00  1.00           C  
ATOM    250  H5'   G A   8      16.308  -5.601  16.471  1.00  1.00           H  
ATOM    251 H5''   G A   8      15.990  -4.609  17.908  1.00  1.00           H  
ATOM    252  H4'   G A   8      17.866  -3.477  17.375  1.00  1.00           H  
ATOM    253  H3'   G A   8      15.958  -2.452  15.305  1.00  1.00           H  
ATOM    254  H2'   G A   8      17.636  -1.672  13.894  1.00  1.00           H  
ATOM    255 HO2'   G A   8      18.841  -1.134  16.256  1.00  1.00           H  
ATOM    256  H1'   G A   8      19.610  -3.536  14.354  1.00  1.00           H  
ATOM    257  H8    G A   8      16.454  -5.502  14.051  1.00  1.00           H  
ATOM    258  H1    G A   8      18.686  -3.603   8.359  1.00  1.00           H  
ATOM    259  H21   G A   8      20.278  -2.095   8.612  1.00  1.00           H  
ATOM    260  H22   G A   8      20.797  -1.535  10.214  1.00  1.00           H  
ATOM    261  P     G A   9      16.090   0.034  16.551  1.00  1.00           P  
ATOM    262  OP1   G A   9      15.710   0.575  17.876  1.00  1.00           O  
ATOM    263  OP2   G A   9      15.045  -0.230  15.537  1.00  1.00           O  
ATOM    264  O5'   G A   9      17.189   1.017  15.899  1.00  1.00           O  
ATOM    265  C5'   G A   9      16.809   1.993  14.923  1.00  1.00           C  
ATOM    266  C4'   G A   9      17.949   2.289  13.951  1.00  1.00           C  
ATOM    267  O4'   G A   9      18.339   1.080  13.291  1.00  1.00           O  
ATOM    268  C3'   G A   9      17.591   3.306  12.872  1.00  1.00           C  
ATOM    269  O3'   G A   9      18.122   4.588  13.224  1.00  1.00           O  
ATOM    270  C2'   G A   9      18.293   2.788  11.627  1.00  1.00           C  
ATOM    271  O2'   G A   9      19.595   3.367  11.485  1.00  1.00           O  
ATOM    272  C1'   G A   9      18.377   1.288  11.874  1.00  1.00           C  
ATOM    273  N9    G A   9      17.265   0.515  11.286  1.00  1.00           N  
ATOM    274  C8    G A   9      16.270  -0.171  11.922  1.00  1.00           C  
ATOM    275  N7    G A   9      15.436  -0.786  11.139  1.00  1.00           N  
ATOM    276  C5    G A   9      15.914  -0.485   9.865  1.00  1.00           C  
ATOM    277  C6    G A   9      15.418  -0.875   8.591  1.00  1.00           C  
ATOM    278  O6    G A   9      14.440  -1.574   8.335  1.00  1.00           O  
ATOM    279  N1    G A   9      16.193  -0.356   7.562  1.00  1.00           N  
ATOM    280  C2    G A   9      17.308   0.439   7.733  1.00  1.00           C  
ATOM    281  N2    G A   9      17.923   0.841   6.620  1.00  1.00           N  
ATOM    282  N3    G A   9      17.778   0.807   8.929  1.00  1.00           N  
ATOM    283  C4    G A   9      17.034   0.311   9.946  1.00  1.00           C  
ATOM    284  H5'   G A   9      16.527   2.914  15.431  1.00  1.00           H  
ATOM    285 H5''   G A   9      15.952   1.620  14.362  1.00  1.00           H  
ATOM    286  H4'   G A   9      18.802   2.662  14.515  1.00  1.00           H  
ATOM    287  H3'   G A   9      16.512   3.351  12.720  1.00  1.00           H  
ATOM    288  H2'   G A   9      17.682   2.987  10.743  1.00  1.00           H  
ATOM    289 HO2'   G A   9      19.567   3.952  10.725  1.00  1.00           H  
ATOM    290  H1'   G A   9      19.320   0.911  11.480  1.00  1.00           H  
ATOM    291  H8    G A   9      16.184  -0.202  13.008  1.00  1.00           H  
ATOM    292  H1    G A   9      15.901  -0.591   6.625  1.00  1.00           H  
ATOM    293  H21   G A   9      17.567   0.561   5.715  1.00  1.00           H  
ATOM    294  H22   G A   9      18.746   1.425   6.681  1.00  1.00           H  
ATOM    295  P     A A  10      17.201   5.905  13.137  1.00  1.00           P  
ATOM    296  OP1   A A  10      17.785   6.937  14.023  1.00  1.00           O  
ATOM    297  OP2   A A  10      15.790   5.494  13.315  1.00  1.00           O  
ATOM    298  O5'   A A  10      17.403   6.379  11.607  1.00  1.00           O  
ATOM    299  C5'   A A  10      18.673   6.863  11.154  1.00  1.00           C  
ATOM    300  C4'   A A  10      18.733   6.965   9.629  1.00  1.00           C  
ATOM    301  O4'   A A  10      18.673   5.660   9.053  1.00  1.00           O  
ATOM    302  C3'   A A  10      17.604   7.774   9.008  1.00  1.00           C  
ATOM    303  O3'   A A  10      18.012   9.139   8.858  1.00  1.00           O  
ATOM    304  C2'   A A  10      17.422   7.133   7.641  1.00  1.00           C  
ATOM    305  O2'   A A  10      18.228   7.778   6.648  1.00  1.00           O  
ATOM    306  C1'   A A  10      17.864   5.692   7.868  1.00  1.00           C  
ATOM    307  N9    A A  10      16.749   4.750   8.074  1.00  1.00           N  
ATOM    308  C8    A A  10      16.126   4.399   9.237  1.00  1.00           C  
ATOM    309  N7    A A  10      15.179   3.518   9.110  1.00  1.00           N  
ATOM    310  C5    A A  10      15.173   3.261   7.740  1.00  1.00           C  
ATOM    311  C6    A A  10      14.400   2.414   6.939  1.00  1.00           C  
ATOM    312  N6    A A  10      13.435   1.634   7.426  1.00  1.00           N  
ATOM    313  N1    A A  10      14.657   2.404   5.619  1.00  1.00           N  
ATOM    314  C2    A A  10      15.618   3.180   5.116  1.00  1.00           C  
ATOM    315  N3    A A  10      16.405   4.015   5.785  1.00  1.00           N  
ATOM    316  C4    A A  10      16.125   4.004   7.104  1.00  1.00           C  
ATOM    317  H5'   A A  10      19.453   6.183  11.495  1.00  1.00           H  
ATOM    318 H5''   A A  10      18.850   7.849  11.583  1.00  1.00           H  
ATOM    319  H4'   A A  10      19.681   7.418   9.348  1.00  1.00           H  
ATOM    320  H3'   A A  10      16.692   7.691   9.601  1.00  1.00           H  
ATOM    321  H2'   A A  10      16.370   7.153   7.358  1.00  1.00           H  
ATOM    322 HO2'   A A  10      18.395   7.136   5.955  1.00  1.00           H  
ATOM    323  H1'   A A  10      18.458   5.360   7.018  1.00  1.00           H  
ATOM    324  H8    A A  10      16.401   4.828  10.201  1.00  1.00           H  
ATOM    325  H61   A A  10      12.900   1.036   6.799  1.00  1.00           H  
ATOM    326  H62   A A  10      13.235   1.636   8.415  1.00  1.00           H  
ATOM    327  H2    A A  10      15.774   3.123   4.039  1.00  1.00           H  
ATOM    328  P     A A  11      16.923  10.328   8.862  1.00  1.00           P  
ATOM    329  OP1   A A  11      17.651  11.616   8.839  1.00  1.00           O  
ATOM    330  OP2   A A  11      15.949  10.053   9.942  1.00  1.00           O  
ATOM    331  O5'   A A  11      16.172  10.147   7.444  1.00  1.00           O  
ATOM    332  C5'   A A  11      16.838  10.480   6.220  1.00  1.00           C  
ATOM    333  C4'   A A  11      16.059   9.998   4.995  1.00  1.00           C  
ATOM    334  O4'   A A  11      15.847   8.587   5.078  1.00  1.00           O  
ATOM    335  C3'   A A  11      14.687  10.637   4.820  1.00  1.00           C  
ATOM    336  O3'   A A  11      14.790  11.813   4.002  1.00  1.00           O  
ATOM    337  C2'   A A  11      13.904   9.565   4.082  1.00  1.00           C  
ATOM    338  O2'   A A  11      14.010   9.721   2.663  1.00  1.00           O  
ATOM    339  C1'   A A  11      14.550   8.267   4.551  1.00  1.00           C  
ATOM    340  N9    A A  11      13.794   7.573   5.612  1.00  1.00           N  
ATOM    341  C8    A A  11      13.877   7.724   6.966  1.00  1.00           C  
ATOM    342  N7    A A  11      13.103   6.939   7.655  1.00  1.00           N  
ATOM    343  C5    A A  11      12.447   6.201   6.672  1.00  1.00           C  
ATOM    344  C6    A A  11      11.485   5.186   6.731  1.00  1.00           C  
ATOM    345  N6    A A  11      10.990   4.719   7.876  1.00  1.00           N  
ATOM    346  N1    A A  11      11.053   4.673   5.565  1.00  1.00           N  
ATOM    347  C2    A A  11      11.537   5.130   4.409  1.00  1.00           C  
ATOM    348  N3    A A  11      12.448   6.084   4.243  1.00  1.00           N  
ATOM    349  C4    A A  11      12.863   6.579   5.426  1.00  1.00           C  
ATOM    350  H5'   A A  11      17.824  10.016   6.217  1.00  1.00           H  
ATOM    351 H5''   A A  11      16.955  11.561   6.162  1.00  1.00           H  
ATOM    352  H4'   A A  11      16.650  10.201   4.106  1.00  1.00           H  
ATOM    353  H3'   A A  11      14.232  10.858   5.787  1.00  1.00           H  
ATOM    354  H2'   A A  11      12.867   9.586   4.395  1.00  1.00           H  
ATOM    355 HO2'   A A  11      14.933   9.887   2.462  1.00  1.00           H  
ATOM    356  H1'   A A  11      14.664   7.596   3.700  1.00  1.00           H  
ATOM    357  H8    A A  11      14.542   8.450   7.435  1.00  1.00           H  
ATOM    358  H61   A A  11      10.297   3.985   7.863  1.00  1.00           H  
ATOM    359  H62   A A  11      11.304   5.096   8.755  1.00  1.00           H  
ATOM    360  H2    A A  11      11.145   4.670   3.503  1.00  1.00           H  
ATOM    361  P     G A  12      13.973  13.155   4.373  1.00  1.00           P  
ATOM    362  OP1   G A  12      14.609  14.290   3.666  1.00  1.00           O  
ATOM    363  OP2   G A  12      13.812  13.203   5.844  1.00  1.00           O  
ATOM    364  O5'   G A  12      12.520  12.903   3.712  1.00  1.00           O  
ATOM    365  C5'   G A  12      12.296  13.171   2.322  1.00  1.00           C  
ATOM    366  C4'   G A  12      10.971  12.585   1.827  1.00  1.00           C  
ATOM    367  O4'   G A  12      10.937  11.184   2.084  1.00  1.00           O  
ATOM    368  C3'   G A  12       9.725  13.178   2.479  1.00  1.00           C  
ATOM    369  O3'   G A  12       9.253  14.287   1.700  1.00  1.00           O  
ATOM    370  C2'   G A  12       8.724  12.030   2.413  1.00  1.00           C  
ATOM    371  O2'   G A  12       7.959  12.070   1.201  1.00  1.00           O  
ATOM    372  C1'   G A  12       9.610  10.799   2.472  1.00  1.00           C  
ATOM    373  N9    G A  12       9.693  10.211   3.818  1.00  1.00           N  
ATOM    374  C8    G A  12      10.571  10.485   4.827  1.00  1.00           C  
ATOM    375  N7    G A  12      10.427   9.761   5.896  1.00  1.00           N  
ATOM    376  C5    G A  12       9.357   8.928   5.574  1.00  1.00           C  
ATOM    377  C6    G A  12       8.730   7.913   6.346  1.00  1.00           C  
ATOM    378  O6    G A  12       9.002   7.544   7.486  1.00  1.00           O  
ATOM    379  N1    G A  12       7.689   7.313   5.649  1.00  1.00           N  
ATOM    380  C2    G A  12       7.297   7.646   4.369  1.00  1.00           C  
ATOM    381  N2    G A  12       6.273   6.956   3.867  1.00  1.00           N  
ATOM    382  N3    G A  12       7.884   8.600   3.640  1.00  1.00           N  
ATOM    383  C4    G A  12       8.902   9.196   4.303  1.00  1.00           C  
ATOM    384  H5'   G A  12      13.113  12.739   1.743  1.00  1.00           H  
ATOM    385 H5''   G A  12      12.285  14.250   2.167  1.00  1.00           H  
ATOM    386  H4'   G A  12      10.905  12.733   0.751  1.00  1.00           H  
ATOM    387  H3'   G A  12       9.925  13.468   3.512  1.00  1.00           H  
ATOM    388  H2'   G A  12       8.068  12.036   3.288  1.00  1.00           H  
ATOM    389 HO2'   G A  12       7.669  11.174   1.015  1.00  1.00           H  
ATOM    390  H1'   G A  12       9.232  10.050   1.778  1.00  1.00           H  
ATOM    391  H8    G A  12      11.336  11.256   4.742  1.00  1.00           H  
ATOM    392  H1    G A  12       7.194   6.580   6.136  1.00  1.00           H  
ATOM    393  H21   G A  12       5.837   6.236   4.420  1.00  1.00           H  
ATOM    394  H22   G A  12       5.938   7.151   2.932  1.00  1.00           H  
ATOM    395  P     A A  13       8.416  15.482   2.388  1.00  1.00           P  
ATOM    396  OP1   A A  13       8.119  16.494   1.348  1.00  1.00           O  
ATOM    397  OP2   A A  13       9.118  15.887   3.626  1.00  1.00           O  
ATOM    398  O5'   A A  13       7.033  14.764   2.806  1.00  1.00           O  
ATOM    399  C5'   A A  13       6.084  14.369   1.811  1.00  1.00           C  
ATOM    400  C4'   A A  13       4.866  13.677   2.426  1.00  1.00           C  
ATOM    401  O4'   A A  13       5.230  12.393   2.928  1.00  1.00           O  
ATOM    402  C3'   A A  13       4.229  14.425   3.587  1.00  1.00           C  
ATOM    403  O3'   A A  13       3.264  15.370   3.100  1.00  1.00           O  
ATOM    404  C2'   A A  13       3.539  13.307   4.356  1.00  1.00           C  
ATOM    405  O2'   A A  13       2.211  13.074   3.873  1.00  1.00           O  
ATOM    406  C1'   A A  13       4.444  12.101   4.093  1.00  1.00           C  
ATOM    407  N9    A A  13       5.377  11.801   5.186  1.00  1.00           N  
ATOM    408  C8    A A  13       6.590  12.361   5.466  1.00  1.00           C  
ATOM    409  N7    A A  13       7.208  11.852   6.489  1.00  1.00           N  
ATOM    410  C5    A A  13       6.327  10.864   6.928  1.00  1.00           C  
ATOM    411  C6    A A  13       6.381   9.948   7.984  1.00  1.00           C  
ATOM    412  N6    A A  13       7.405   9.874   8.834  1.00  1.00           N  
ATOM    413  N1    A A  13       5.337   9.112   8.131  1.00  1.00           N  
ATOM    414  C2    A A  13       4.303   9.173   7.292  1.00  1.00           C  
ATOM    415  N3    A A  13       4.154  10.001   6.264  1.00  1.00           N  
ATOM    416  C4    A A  13       5.213  10.826   6.140  1.00  1.00           C  
ATOM    417  H5'   A A  13       6.567  13.680   1.116  1.00  1.00           H  
ATOM    418 H5''   A A  13       5.754  15.251   1.265  1.00  1.00           H  
ATOM    419  H4'   A A  13       4.117  13.538   1.650  1.00  1.00           H  
ATOM    420  H3'   A A  13       4.989  14.908   4.204  1.00  1.00           H  
ATOM    421  H2'   A A  13       3.528  13.540   5.422  1.00  1.00           H  
ATOM    422 HO2'   A A  13       2.170  12.160   3.583  1.00  1.00           H  
ATOM    423  H1'   A A  13       3.833  11.216   3.903  1.00  1.00           H  
ATOM    424  H8    A A  13       7.009  13.176   4.875  1.00  1.00           H  
ATOM    425  H61   A A  13       7.385   9.179   9.590  1.00  1.00           H  
ATOM    426  H62   A A  13       8.195  10.496   8.736  1.00  1.00           H  
ATOM    427  H2    A A  13       3.493   8.465   7.467  1.00  1.00           H  
ATOM    428  P     A A  14       2.963  16.735   3.911  1.00  1.00           P  
ATOM    429  OP1   A A  14       1.869  17.449   3.216  1.00  1.00           O  
ATOM    430  OP2   A A  14       4.250  17.426   4.152  1.00  1.00           O  
ATOM    431  O5'   A A  14       2.399  16.208   5.330  1.00  1.00           O  
ATOM    432  C5'   A A  14       1.023  15.836   5.475  1.00  1.00           C  
ATOM    433  C4'   A A  14       0.672  15.473   6.921  1.00  1.00           C  
ATOM    434  O4'   A A  14       1.278  14.235   7.285  1.00  1.00           O  
ATOM    435  C3'   A A  14       1.122  16.488   7.961  1.00  1.00           C  
ATOM    436  O3'   A A  14       0.097  17.470   8.173  1.00  1.00           O  
ATOM    437  C2'   A A  14       1.295  15.650   9.220  1.00  1.00           C  
ATOM    438  O2'   A A  14       0.149  15.741  10.075  1.00  1.00           O  
ATOM    439  C1'   A A  14       1.508  14.227   8.705  1.00  1.00           C  
ATOM    440  N9    A A  14       2.872  13.717   8.941  1.00  1.00           N  
ATOM    441  C8    A A  14       4.006  13.963   8.222  1.00  1.00           C  
ATOM    442  N7    A A  14       5.072  13.357   8.653  1.00  1.00           N  
ATOM    443  C5    A A  14       4.604  12.643   9.756  1.00  1.00           C  
ATOM    444  C6    A A  14       5.231  11.787  10.669  1.00  1.00           C  
ATOM    445  N6    A A  14       6.529  11.489  10.615  1.00  1.00           N  
ATOM    446  N1    A A  14       4.470  11.252  11.639  1.00  1.00           N  
ATOM    447  C2    A A  14       3.169  11.538  11.708  1.00  1.00           C  
ATOM    448  N3    A A  14       2.480  12.334  10.898  1.00  1.00           N  
ATOM    449  C4    A A  14       3.267  12.856   9.937  1.00  1.00           C  
ATOM    450  H5'   A A  14       0.821  14.977   4.836  1.00  1.00           H  
ATOM    451 H5''   A A  14       0.396  16.669   5.157  1.00  1.00           H  
ATOM    452  H4'   A A  14      -0.408  15.357   6.995  1.00  1.00           H  
ATOM    453  H3'   A A  14       2.065  16.952   7.667  1.00  1.00           H  
ATOM    454  H2'   A A  14       2.189  15.973   9.744  1.00  1.00           H  
ATOM    455 HO2'   A A  14       0.467  15.971  10.953  1.00  1.00           H  
ATOM    456  H1'   A A  14       0.789  13.559   9.178  1.00  1.00           H  
ATOM    457  H8    A A  14       4.017  14.620   7.353  1.00  1.00           H  
ATOM    458  H61   A A  14       6.935  10.855  11.319  1.00  1.00           H  
ATOM    459  H62   A A  14       7.113  11.886   9.894  1.00  1.00           H  
ATOM    460  H2    A A  14       2.611  11.069  12.518  1.00  1.00           H  
ATOM    461  P     C A  15       0.403  18.835   8.986  1.00  1.00           P  
ATOM    462  OP1   C A  15      -0.812  19.679   8.934  1.00  1.00           O  
ATOM    463  OP2   C A  15       1.696  19.381   8.515  1.00  1.00           O  
ATOM    464  O5'   C A  15       0.594  18.326  10.509  1.00  1.00           O  
ATOM    465  C5'   C A  15      -0.545  18.027  11.326  1.00  1.00           C  
ATOM    466  C4'   C A  15      -0.148  17.572  12.735  1.00  1.00           C  
ATOM    467  O4'   C A  15       0.542  16.327  12.687  1.00  1.00           O  
ATOM    468  C3'   C A  15       0.768  18.526  13.474  1.00  1.00           C  
ATOM    469  O3'   C A  15      -0.006  19.522  14.153  1.00  1.00           O  
ATOM    470  C2'   C A  15       1.460  17.619  14.485  1.00  1.00           C  
ATOM    471  O2'   C A  15       0.751  17.597  15.729  1.00  1.00           O  
ATOM    472  C1'   C A  15       1.441  16.241  13.811  1.00  1.00           C  
ATOM    473  N1    C A  15       2.753  15.803  13.283  1.00  1.00           N  
ATOM    474  C2    C A  15       3.482  14.863  13.994  1.00  1.00           C  
ATOM    475  O2    C A  15       3.039  14.410  15.047  1.00  1.00           O  
ATOM    476  N3    C A  15       4.683  14.463  13.493  1.00  1.00           N  
ATOM    477  C4    C A  15       5.149  14.964  12.342  1.00  1.00           C  
ATOM    478  N4    C A  15       6.332  14.555  11.882  1.00  1.00           N  
ATOM    479  C5    C A  15       4.397  15.933  11.603  1.00  1.00           C  
ATOM    480  C6    C A  15       3.210  16.321  12.108  1.00  1.00           C  
ATOM    481  H5'   C A  15      -1.121  17.234  10.850  1.00  1.00           H  
ATOM    482 H5''   C A  15      -1.168  18.917  11.407  1.00  1.00           H  
ATOM    483  H4'   C A  15      -1.054  17.434  13.323  1.00  1.00           H  
ATOM    484  H3'   C A  15       1.493  18.977  12.793  1.00  1.00           H  
ATOM    485  H2'   C A  15       2.491  17.948  14.633  1.00  1.00           H  
ATOM    486 HO2'   C A  15      -0.181  17.490  15.525  1.00  1.00           H  
ATOM    487  H1'   C A  15       1.071  15.503  14.515  1.00  1.00           H  
ATOM    488  H41   C A  15       6.866  13.868  12.410  1.00  1.00           H  
ATOM    489  H42   C A  15       6.696  14.926  11.013  1.00  1.00           H  
ATOM    490  H5    C A  15       4.771  16.342  10.665  1.00  1.00           H  
ATOM    491  H6    C A  15       2.609  17.054  11.572  1.00  1.00           H  
ATOM    492  P     C A  16       0.661  20.927  14.577  1.00  1.00           P  
ATOM    493  OP1   C A  16      -0.339  21.698  15.351  1.00  1.00           O  
ATOM    494  OP2   C A  16       1.289  21.527  13.378  1.00  1.00           O  
ATOM    495  O5'   C A  16       1.828  20.457  15.585  1.00  1.00           O  
ATOM    496  C5'   C A  16       1.491  19.839  16.828  1.00  1.00           C  
ATOM    497  C4'   C A  16       2.649  19.023  17.406  1.00  1.00           C  
ATOM    498  O4'   C A  16       3.118  18.085  16.447  1.00  1.00           O  
ATOM    499  C3'   C A  16       3.863  19.834  17.826  1.00  1.00           C  
ATOM    500  O3'   C A  16       3.702  20.240  19.192  1.00  1.00           O  
ATOM    501  C2'   C A  16       5.007  18.834  17.716  1.00  1.00           C  
ATOM    502  O2'   C A  16       5.333  18.263  18.989  1.00  1.00           O  
ATOM    503  C1'   C A  16       4.483  17.772  16.745  1.00  1.00           C  
ATOM    504  N1    C A  16       5.239  17.676  15.472  1.00  1.00           N  
ATOM    505  C2    C A  16       6.159  16.645  15.366  1.00  1.00           C  
ATOM    506  O2    C A  16       6.317  15.863  16.300  1.00  1.00           O  
ATOM    507  N3    C A  16       6.869  16.531  14.210  1.00  1.00           N  
ATOM    508  C4    C A  16       6.683  17.394  13.200  1.00  1.00           C  
ATOM    509  N4    C A  16       7.398  17.258  12.082  1.00  1.00           N  
ATOM    510  C5    C A  16       5.732  18.456  13.306  1.00  1.00           C  
ATOM    511  C6    C A  16       5.035  18.560  14.453  1.00  1.00           C  
ATOM    512  H5'   C A  16       0.636  19.179  16.674  1.00  1.00           H  
ATOM    513 H5''   C A  16       1.215  20.613  17.542  1.00  1.00           H  
ATOM    514  H4'   C A  16       2.285  18.471  18.269  1.00  1.00           H  
ATOM    515  H3'   C A  16       4.020  20.686  17.166  1.00  1.00           H  
ATOM    516  H2'   C A  16       5.878  19.329  17.280  1.00  1.00           H  
ATOM    517 HO2'   C A  16       5.058  17.344  18.970  1.00  1.00           H  
ATOM    518  H1'   C A  16       4.511  16.805  17.248  1.00  1.00           H  
ATOM    519  H41   C A  16       8.070  16.510  12.002  1.00  1.00           H  
ATOM    520  H42   C A  16       7.263  17.903  11.313  1.00  1.00           H  
ATOM    521  H5    C A  16       5.578  19.158  12.488  1.00  1.00           H  
ATOM    522  H6    C A  16       4.301  19.357  14.569  1.00  1.00           H  
ATOM    523  P     G A  17       4.708  21.299  19.870  1.00  1.00           P  
ATOM    524  OP1   G A  17       4.022  21.901  21.036  1.00  1.00           O  
ATOM    525  OP2   G A  17       5.249  22.171  18.805  1.00  1.00           O  
ATOM    526  O5'   G A  17       5.905  20.356  20.416  1.00  1.00           O  
ATOM    527  C5'   G A  17       5.667  19.393  21.454  1.00  1.00           C  
ATOM    528  C4'   G A  17       6.957  18.703  21.912  1.00  1.00           C  
ATOM    529  O4'   G A  17       7.395  17.750  20.945  1.00  1.00           O  
ATOM    530  C3'   G A  17       8.127  19.644  22.143  1.00  1.00           C  
ATOM    531  O3'   G A  17       8.124  20.111  23.497  1.00  1.00           O  
ATOM    532  C2'   G A  17       9.348  18.768  21.902  1.00  1.00           C  
ATOM    533  O2'   G A  17       9.848  18.214  23.127  1.00  1.00           O  
ATOM    534  C1'   G A  17       8.834  17.679  20.963  1.00  1.00           C  
ATOM    535  N9    G A  17       9.295  17.826  19.570  1.00  1.00           N  
ATOM    536  C8    G A  17       8.568  18.212  18.481  1.00  1.00           C  
ATOM    537  N7    G A  17       9.219  18.214  17.356  1.00  1.00           N  
ATOM    538  C5    G A  17      10.494  17.791  17.726  1.00  1.00           C  
ATOM    539  C6    G A  17      11.655  17.595  16.930  1.00  1.00           C  
ATOM    540  O6    G A  17      11.787  17.763  15.719  1.00  1.00           O  
ATOM    541  N1    G A  17      12.730  17.162  17.694  1.00  1.00           N  
ATOM    542  C2    G A  17      12.696  16.944  19.056  1.00  1.00           C  
ATOM    543  N2    G A  17      13.831  16.525  19.615  1.00  1.00           N  
ATOM    544  N3    G A  17      11.608  17.128  19.808  1.00  1.00           N  
ATOM    545  C4    G A  17      10.549  17.550  19.080  1.00  1.00           C  
ATOM    546  H5'   G A  17       4.977  18.636  21.078  1.00  1.00           H  
ATOM    547 H5''   G A  17       5.212  19.893  22.307  1.00  1.00           H  
ATOM    548  H4'   G A  17       6.754  18.171  22.838  1.00  1.00           H  
ATOM    549  H3'   G A  17       8.102  20.474  21.436  1.00  1.00           H  
ATOM    550  H2'   G A  17      10.123  19.345  21.398  1.00  1.00           H  
ATOM    551 HO2'   G A  17      10.707  17.823  22.932  1.00  1.00           H  
ATOM    552  H1'   G A  17       9.140  16.703  21.341  1.00  1.00           H  
ATOM    553  H8    G A  17       7.519  18.497  18.549  1.00  1.00           H  
ATOM    554  H1    G A  17      13.594  17.004  17.196  1.00  1.00           H  
ATOM    555  H21   G A  17      14.649  16.385  19.047  1.00  1.00           H  
ATOM    556  H22   G A  17      13.867  16.345  20.611  1.00  1.00           H  
ATOM    557  P     G A  18       8.922  21.451  23.904  1.00  1.00           P  
ATOM    558  OP1   G A  18       8.715  21.687  25.351  1.00  1.00           O  
ATOM    559  OP2   G A  18       8.577  22.512  22.930  1.00  1.00           O  
ATOM    560  O5'   G A  18      10.468  21.032  23.672  1.00  1.00           O  
ATOM    561  C5'   G A  18      11.081  20.010  24.470  1.00  1.00           C  
ATOM    562  C4'   G A  18      12.561  19.798  24.116  1.00  1.00           C  
ATOM    563  O4'   G A  18      12.699  19.264  22.800  1.00  1.00           O  
ATOM    564  C3'   G A  18      13.414  21.056  24.146  1.00  1.00           C  
ATOM    565  O3'   G A  18      13.927  21.264  25.469  1.00  1.00           O  
ATOM    566  C2'   G A  18      14.555  20.731  23.192  1.00  1.00           C  
ATOM    567  O2'   G A  18      15.709  20.246  23.892  1.00  1.00           O  
ATOM    568  C1'   G A  18      13.974  19.666  22.265  1.00  1.00           C  
ATOM    569  N9    G A  18      13.754  20.135  20.879  1.00  1.00           N  
ATOM    570  C8    G A  18      12.619  20.661  20.331  1.00  1.00           C  
ATOM    571  N7    G A  18      12.691  20.929  19.062  1.00  1.00           N  
ATOM    572  C5    G A  18      13.990  20.548  18.729  1.00  1.00           C  
ATOM    573  C6    G A  18      14.663  20.600  17.478  1.00  1.00           C  
ATOM    574  O6    G A  18      14.236  21.004  16.399  1.00  1.00           O  
ATOM    575  N1    G A  18      15.962  20.118  17.578  1.00  1.00           N  
ATOM    576  C2    G A  18      16.545  19.644  18.735  1.00  1.00           C  
ATOM    577  N2    G A  18      17.806  19.222  18.630  1.00  1.00           N  
ATOM    578  N3    G A  18      15.916  19.594  19.913  1.00  1.00           N  
ATOM    579  C4    G A  18      14.648  20.060  19.837  1.00  1.00           C  
ATOM    580  H5'   G A  18      10.544  19.072  24.316  1.00  1.00           H  
ATOM    581 H5''   G A  18      11.007  20.290  25.520  1.00  1.00           H  
ATOM    582  H4'   G A  18      12.982  19.082  24.817  1.00  1.00           H  
ATOM    583  H3'   G A  18      12.847  21.920  23.795  1.00  1.00           H  
ATOM    584  H2'   G A  18      14.803  21.613  22.611  1.00  1.00           H  
ATOM    585 HO2'   G A  18      15.411  19.582  24.513  1.00  1.00           H  
ATOM    586  H1'   G A  18      14.643  18.806  22.245  1.00  1.00           H  
ATOM    587  H8    G A  18      11.718  20.843  20.917  1.00  1.00           H  
ATOM    588  H1    G A  18      16.505  20.126  16.726  1.00  1.00           H  
ATOM    589  H21   G A  18      18.278  19.261  17.737  1.00  1.00           H  
ATOM    590  H22   G A  18      18.289  18.862  19.440  1.00  1.00           H  
ATOM    591  P     G A  19      14.473  22.710  25.935  1.00  1.00           P  
ATOM    592  OP1   G A  19      14.834  22.621  27.367  1.00  1.00           O  
ATOM    593  OP2   G A  19      13.514  23.743  25.481  1.00  1.00           O  
ATOM    594  O5'   G A  19      15.835  22.870  25.084  1.00  1.00           O  
ATOM    595  C5'   G A  19      16.952  22.009  25.335  1.00  1.00           C  
ATOM    596  C4'   G A  19      18.130  22.306  24.403  1.00  1.00           C  
ATOM    597  O4'   G A  19      17.816  21.930  23.067  1.00  1.00           O  
ATOM    598  C3'   G A  19      18.542  23.766  24.359  1.00  1.00           C  
ATOM    599  O3'   G A  19      19.520  24.008  25.384  1.00  1.00           O  
ATOM    600  C2'   G A  19      19.167  23.914  22.971  1.00  1.00           C  
ATOM    601  O2'   G A  19      20.593  23.784  23.029  1.00  1.00           O  
ATOM    602  C1'   G A  19      18.533  22.774  22.155  1.00  1.00           C  
ATOM    603  N9    G A  19      17.567  23.220  21.130  1.00  1.00           N  
ATOM    604  C8    G A  19      16.255  23.558  21.291  1.00  1.00           C  
ATOM    605  N7    G A  19      15.634  23.899  20.202  1.00  1.00           N  
ATOM    606  C5    G A  19      16.619  23.777  19.223  1.00  1.00           C  
ATOM    607  C6    G A  19      16.545  24.015  17.825  1.00  1.00           C  
ATOM    608  O6    G A  19      15.578  24.390  17.165  1.00  1.00           O  
ATOM    609  N1    G A  19      17.762  23.773  17.202  1.00  1.00           N  
ATOM    610  C2    G A  19      18.910  23.353  17.842  1.00  1.00           C  
ATOM    611  N2    G A  19      19.982  23.173  17.072  1.00  1.00           N  
ATOM    612  N3    G A  19      18.983  23.129  19.158  1.00  1.00           N  
ATOM    613  C4    G A  19      17.805  23.360  19.783  1.00  1.00           C  
ATOM    614  H5'   G A  19      16.639  20.975  25.190  1.00  1.00           H  
ATOM    615 H5''   G A  19      17.275  22.140  26.367  1.00  1.00           H  
ATOM    616  H4'   G A  19      18.986  21.718  24.729  1.00  1.00           H  
ATOM    617  H3'   G A  19      17.675  24.420  24.472  1.00  1.00           H  
ATOM    618  H2'   G A  19      18.885  24.880  22.541  1.00  1.00           H  
ATOM    619 HO2'   G A  19      20.817  22.928  22.658  1.00  1.00           H  
ATOM    620  H1'   G A  19      19.319  22.194  21.670  1.00  1.00           H  
ATOM    621  H8    G A  19      15.763  23.543  22.264  1.00  1.00           H  
ATOM    622  H1    G A  19      17.787  23.922  16.204  1.00  1.00           H  
ATOM    623  H21   G A  19      19.924  23.343  16.078  1.00  1.00           H  
ATOM    624  H22   G A  19      20.853  22.867  17.481  1.00  1.00           H  
ATOM    625  P     G A  20      19.641  25.449  26.100  1.00  1.00           P  
ATOM    626  OP1   G A  20      20.646  25.344  27.183  1.00  1.00           O  
ATOM    627  OP2   G A  20      18.277  25.932  26.406  1.00  1.00           O  
ATOM    628  O5'   G A  20      20.253  26.375  24.936  1.00  1.00           O  
ATOM    629  C5'   G A  20      19.808  27.724  24.770  1.00  1.00           C  
ATOM    630  C4'   G A  20      20.237  28.285  23.419  1.00  1.00           C  
ATOM    631  O4'   G A  20      19.956  27.326  22.397  1.00  1.00           O  
ATOM    632  C3'   G A  20      19.532  29.580  23.036  1.00  1.00           C  
ATOM    633  O3'   G A  20      20.361  30.697  23.376  1.00  1.00           O  
ATOM    634  C2'   G A  20      19.393  29.481  21.524  1.00  1.00           C  
ATOM    635  O2'   G A  20      20.502  30.095  20.859  1.00  1.00           O  
ATOM    636  C1'   G A  20      19.358  27.976  21.268  1.00  1.00           C  
ATOM    637  N9    G A  20      18.000  27.426  21.106  1.00  1.00           N  
ATOM    638  C8    G A  20      17.109  27.032  22.062  1.00  1.00           C  
ATOM    639  N7    G A  20      15.978  26.579  21.610  1.00  1.00           N  
ATOM    640  C5    G A  20      16.125  26.679  20.228  1.00  1.00           C  
ATOM    641  C6    G A  20      15.218  26.335  19.189  1.00  1.00           C  
ATOM    642  O6    G A  20      14.087  25.866  19.289  1.00  1.00           O  
ATOM    643  N1    G A  20      15.757  26.593  17.936  1.00  1.00           N  
ATOM    644  C2    G A  20      17.012  27.117  17.706  1.00  1.00           C  
ATOM    645  N2    G A  20      17.353  27.296  16.430  1.00  1.00           N  
ATOM    646  N3    G A  20      17.868  27.441  18.680  1.00  1.00           N  
ATOM    647  C4    G A  20      17.360  27.196  19.911  1.00  1.00           C  
ATOM    648  H5'   G A  20      20.232  28.341  25.563  1.00  1.00           H  
ATOM    649 H5''   G A  20      18.720  27.753  24.839  1.00  1.00           H  
ATOM    650  H4'   G A  20      21.310  28.462  23.438  1.00  1.00           H  
ATOM    651  H3'   G A  20      18.554  29.649  23.514  1.00  1.00           H  
ATOM    652  H2'   G A  20      18.451  29.935  21.207  1.00  1.00           H  
ATOM    653 HO2'   G A  20      20.295  30.118  19.921  1.00  1.00           H  
ATOM    654  H1'   G A  20      19.940  27.749  20.373  1.00  1.00           H  
ATOM    655  H8    G A  20      17.329  27.097  23.128  1.00  1.00           H  
ATOM    656  H1    G A  20      15.167  26.374  17.145  1.00  1.00           H  
ATOM    657  H21   G A  20      16.704  27.051  15.695  1.00  1.00           H  
ATOM    658  H22   G A  20      18.261  27.678  16.197  1.00  1.00           H  
ATOM    659  P     A A  21      19.739  31.979  24.132  1.00  1.00           P  
ATOM    660  OP1   A A  21      20.846  32.908  24.450  1.00  1.00           O  
ATOM    661  OP2   A A  21      18.852  31.494  25.214  1.00  1.00           O  
ATOM    662  O5'   A A  21      18.820  32.659  22.991  1.00  1.00           O  
ATOM    663  C5'   A A  21      17.603  33.325  23.344  1.00  1.00           C  
ATOM    664  C4'   A A  21      17.083  34.219  22.215  1.00  1.00           C  
ATOM    665  O4'   A A  21      17.972  35.327  22.041  1.00  1.00           O  
ATOM    666  C3'   A A  21      16.946  33.512  20.864  1.00  1.00           C  
ATOM    667  O3'   A A  21      15.561  33.242  20.598  1.00  1.00           O  
ATOM    668  C2'   A A  21      17.458  34.529  19.854  1.00  1.00           C  
ATOM    669  O2'   A A  21      16.380  35.287  19.289  1.00  1.00           O  
ATOM    670  C1'   A A  21      18.384  35.413  20.673  1.00  1.00           C  
ATOM    671  N9    A A  21      19.802  35.015  20.611  1.00  1.00           N  
ATOM    672  C8    A A  21      20.557  34.376  21.553  1.00  1.00           C  
ATOM    673  N7    A A  21      21.794  34.164  21.215  1.00  1.00           N  
ATOM    674  C5    A A  21      21.869  34.711  19.935  1.00  1.00           C  
ATOM    675  C6    A A  21      22.913  34.817  19.010  1.00  1.00           C  
ATOM    676  N6    A A  21      24.142  34.356  19.241  1.00  1.00           N  
ATOM    677  N1    A A  21      22.643  35.417  17.838  1.00  1.00           N  
ATOM    678  C2    A A  21      21.419  35.885  17.589  1.00  1.00           C  
ATOM    679  N3    A A  21      20.363  35.837  18.394  1.00  1.00           N  
ATOM    680  C4    A A  21      20.662  35.230  19.561  1.00  1.00           C  
ATOM    681  H5'   A A  21      17.782  33.938  24.228  1.00  1.00           H  
ATOM    682 H5''   A A  21      16.847  32.577  23.580  1.00  1.00           H  
ATOM    683  H4'   A A  21      16.108  34.608  22.502  1.00  1.00           H  
ATOM    684  H3'   A A  21      17.543  32.599  20.837  1.00  1.00           H  
ATOM    685  H2'   A A  21      18.026  34.023  19.070  1.00  1.00           H  
ATOM    686 HO2'   A A  21      15.591  34.743  19.341  1.00  1.00           H  
ATOM    687  H1'   A A  21      18.290  36.444  20.334  1.00  1.00           H  
ATOM    688  H8    A A  21      20.154  34.068  22.517  1.00  1.00           H  
ATOM    689  H61   A A  21      24.861  34.458  18.539  1.00  1.00           H  
ATOM    690  H62   A A  21      24.355  33.904  20.119  1.00  1.00           H  
ATOM    691  H2    A A  21      21.269  36.361  16.620  1.00  1.00           H  
ATOM    692  P     A A  22      15.085  31.809  20.027  1.00  1.00           P  
ATOM    693  OP1   A A  22      13.622  31.866  19.800  1.00  1.00           O  
ATOM    694  OP2   A A  22      15.652  30.756  20.898  1.00  1.00           O  
ATOM    695  O5'   A A  22      15.814  31.721  18.590  1.00  1.00           O  
ATOM    696  C5'   A A  22      15.138  32.140  17.397  1.00  1.00           C  
ATOM    697  C4'   A A  22      16.023  33.047  16.539  1.00  1.00           C  
ATOM    698  O4'   A A  22      17.120  33.508  17.331  1.00  1.00           O  
ATOM    699  C3'   A A  22      16.615  32.371  15.302  1.00  1.00           C  
ATOM    700  O3'   A A  22      15.792  32.647  14.154  1.00  1.00           O  
ATOM    701  C2'   A A  22      17.965  33.054  15.140  1.00  1.00           C  
ATOM    702  O2'   A A  22      17.868  34.202  14.288  1.00  1.00           O  
ATOM    703  C1'   A A  22      18.330  33.452  16.568  1.00  1.00           C  
ATOM    704  N9    A A  22      19.242  32.510  17.240  1.00  1.00           N  
ATOM    705  C8    A A  22      19.013  31.694  18.311  1.00  1.00           C  
ATOM    706  N7    A A  22      20.042  31.007  18.709  1.00  1.00           N  
ATOM    707  C5    A A  22      21.045  31.401  17.824  1.00  1.00           C  
ATOM    708  C6    A A  22      22.392  31.042  17.697  1.00  1.00           C  
ATOM    709  N6    A A  22      22.991  30.164  18.501  1.00  1.00           N  
ATOM    710  N1    A A  22      23.097  31.623  16.711  1.00  1.00           N  
ATOM    711  C2    A A  22      22.514  32.504  15.898  1.00  1.00           C  
ATOM    712  N3    A A  22      21.249  32.912  15.930  1.00  1.00           N  
ATOM    713  C4    A A  22      20.567  32.314  16.928  1.00  1.00           C  
ATOM    714  H5'   A A  22      14.234  32.680  17.675  1.00  1.00           H  
ATOM    715 H5''   A A  22      14.862  31.257  16.818  1.00  1.00           H  
ATOM    716  H4'   A A  22      15.445  33.913  16.221  1.00  1.00           H  
ATOM    717  H3'   A A  22      16.736  31.298  15.461  1.00  1.00           H  
ATOM    718  H2'   A A  22      18.699  32.343  14.750  1.00  1.00           H  
ATOM    719 HO2'   A A  22      17.601  33.892  13.421  1.00  1.00           H  
ATOM    720  H1'   A A  22      18.791  34.441  16.564  1.00  1.00           H  
ATOM    721  H8    A A  22      18.039  31.625  18.797  1.00  1.00           H  
ATOM    722  H61   A A  22      23.967  29.940  18.366  1.00  1.00           H  
ATOM    723  H62   A A  22      22.470  29.722  19.244  1.00  1.00           H  
ATOM    724  H2    A A  22      23.144  32.938  15.120  1.00  1.00           H  
ATOM    725  P     A A  23      15.247  31.455  13.205  1.00  1.00           P  
ATOM    726  OP1   A A  23      14.390  32.056  12.157  1.00  1.00           O  
ATOM    727  OP2   A A  23      14.704  30.383  14.070  1.00  1.00           O  
ATOM    728  O5'   A A  23      16.593  30.906  12.502  1.00  1.00           O  
ATOM    729  C5'   A A  23      16.857  31.177  11.120  1.00  1.00           C  
ATOM    730  C4'   A A  23      18.354  31.138  10.806  1.00  1.00           C  
ATOM    731  O4'   A A  23      19.088  31.616  11.934  1.00  1.00           O  
ATOM    732  C3'   A A  23      18.894  29.748  10.472  1.00  1.00           C  
ATOM    733  O3'   A A  23      18.936  29.577   9.047  1.00  1.00           O  
ATOM    734  C2'   A A  23      20.313  29.782  11.027  1.00  1.00           C  
ATOM    735  O2'   A A  23      21.247  30.254  10.048  1.00  1.00           O  
ATOM    736  C1'   A A  23      20.196  30.745  12.194  1.00  1.00           C  
ATOM    737  N9    A A  23      19.944  30.078  13.480  1.00  1.00           N  
ATOM    738  C8    A A  23      18.753  29.755  14.066  1.00  1.00           C  
ATOM    739  N7    A A  23      18.849  29.196  15.235  1.00  1.00           N  
ATOM    740  C5    A A  23      20.225  29.140  15.446  1.00  1.00           C  
ATOM    741  C6    A A  23      21.002  28.657  16.505  1.00  1.00           C  
ATOM    742  N6    A A  23      20.478  28.113  17.603  1.00  1.00           N  
ATOM    743  N1    A A  23      22.337  28.757  16.389  1.00  1.00           N  
ATOM    744  C2    A A  23      22.878  29.300  15.297  1.00  1.00           C  
ATOM    745  N3    A A  23      22.234  29.787  14.240  1.00  1.00           N  
ATOM    746  C4    A A  23      20.898  29.674  14.384  1.00  1.00           C  
ATOM    747  H5'   A A  23      16.469  32.165  10.873  1.00  1.00           H  
ATOM    748 H5''   A A  23      16.348  30.432  10.508  1.00  1.00           H  
ATOM    749  H4'   A A  23      18.552  31.801   9.966  1.00  1.00           H  
ATOM    750  H3'   A A  23      18.301  28.969  10.955  1.00  1.00           H  
ATOM    751  H2'   A A  23      20.603  28.796  11.397  1.00  1.00           H  
ATOM    752 HO2'   A A  23      21.894  29.558   9.911  1.00  1.00           H  
ATOM    753  H1'   A A  23      21.110  31.334  12.271  1.00  1.00           H  
ATOM    754  H8    A A  23      17.793  29.951  13.589  1.00  1.00           H  
ATOM    755  H61   A A  23      21.089  27.781  18.336  1.00  1.00           H  
ATOM    756  H62   A A  23      19.459  28.027  17.713  1.00  1.00           H  
ATOM    757  H2    A A  23      23.966  29.351  15.269  1.00  1.00           H  
ATOM    758  P     C A  24      18.190  28.336   8.331  1.00  1.00           P  
ATOM    759  OP1   C A  24      18.556  28.345   6.896  1.00  1.00           O  
ATOM    760  OP2   C A  24      16.764  28.361   8.726  1.00  1.00           O  
ATOM    761  O5'   C A  24      18.878  27.052   9.017  1.00  1.00           O  
ATOM    762  C5'   C A  24      20.254  26.744   8.780  1.00  1.00           C  
ATOM    763  C4'   C A  24      20.762  25.689   9.758  1.00  1.00           C  
ATOM    764  O4'   C A  24      20.506  26.111  11.094  1.00  1.00           O  
ATOM    765  C3'   C A  24      20.107  24.324   9.612  1.00  1.00           C  
ATOM    766  O3'   C A  24      20.843  23.525   8.679  1.00  1.00           O  
ATOM    767  C2'   C A  24      20.221  23.733  11.008  1.00  1.00           C  
ATOM    768  O2'   C A  24      21.424  22.970  11.160  1.00  1.00           O  
ATOM    769  C1'   C A  24      20.225  24.965  11.909  1.00  1.00           C  
ATOM    770  N1    C A  24      18.942  25.207  12.586  1.00  1.00           N  
ATOM    771  C2    C A  24      18.710  24.536  13.777  1.00  1.00           C  
ATOM    772  O2    C A  24      19.543  23.742  14.208  1.00  1.00           O  
ATOM    773  N3    C A  24      17.547  24.781  14.439  1.00  1.00           N  
ATOM    774  C4    C A  24      16.648  25.648  13.954  1.00  1.00           C  
ATOM    775  N4    C A  24      15.520  25.864  14.627  1.00  1.00           N  
ATOM    776  C5    C A  24      16.884  26.342  12.726  1.00  1.00           C  
ATOM    777  C6    C A  24      18.038  26.093  12.078  1.00  1.00           C  
ATOM    778  H5'   C A  24      20.847  27.652   8.898  1.00  1.00           H  
ATOM    779 H5''   C A  24      20.368  26.373   7.762  1.00  1.00           H  
ATOM    780  H4'   C A  24      21.838  25.580   9.634  1.00  1.00           H  
ATOM    781  H3'   C A  24      19.061  24.425   9.315  1.00  1.00           H  
ATOM    782  H2'   C A  24      19.344  23.120  11.223  1.00  1.00           H  
ATOM    783 HO2'   C A  24      21.319  22.427  11.946  1.00  1.00           H  
ATOM    784  H1'   C A  24      21.007  24.865  12.660  1.00  1.00           H  
ATOM    785  H41   C A  24      15.355  25.372  15.495  1.00  1.00           H  
ATOM    786  H42   C A  24      14.833  26.514  14.275  1.00  1.00           H  
ATOM    787  H5    C A  24      16.154  27.046  12.327  1.00  1.00           H  
ATOM    788  H6    C A  24      18.252  26.605  11.139  1.00  1.00           H  
ATOM    789  P     U A  25      20.157  22.259   7.953  1.00  1.00           P  
ATOM    790  OP1   U A  25      21.157  21.653   7.048  1.00  1.00           O  
ATOM    791  OP2   U A  25      18.841  22.682   7.420  1.00  1.00           O  
ATOM    792  O5'   U A  25      19.904  21.237   9.176  1.00  1.00           O  
ATOM    793  C5'   U A  25      21.005  20.710   9.929  1.00  1.00           C  
ATOM    794  C4'   U A  25      20.538  19.924  11.160  1.00  1.00           C  
ATOM    795  O4'   U A  25      19.864  20.785  12.070  1.00  1.00           O  
ATOM    796  C3'   U A  25      19.573  18.790  10.865  1.00  1.00           C  
ATOM    797  O3'   U A  25      20.309  17.589  10.583  1.00  1.00           O  
ATOM    798  C2'   U A  25      18.804  18.638  12.171  1.00  1.00           C  
ATOM    799  O2'   U A  25      19.379  17.632  13.001  1.00  1.00           O  
ATOM    800  C1'   U A  25      18.909  20.016  12.821  1.00  1.00           C  
ATOM    801  N1    U A  25      17.641  20.777  12.819  1.00  1.00           N  
ATOM    802  C2    U A  25      16.893  20.792  13.980  1.00  1.00           C  
ATOM    803  O2    U A  25      17.227  20.162  14.981  1.00  1.00           O  
ATOM    804  N3    U A  25      15.744  21.561  13.953  1.00  1.00           N  
ATOM    805  C4    U A  25      15.286  22.306  12.879  1.00  1.00           C  
ATOM    806  O4    U A  25      14.246  22.956  12.965  1.00  1.00           O  
ATOM    807  C5    U A  25      16.132  22.233  11.709  1.00  1.00           C  
ATOM    808  C6    U A  25      17.262  21.486  11.713  1.00  1.00           C  
ATOM    809  H5'   U A  25      21.641  21.537  10.257  1.00  1.00           H  
ATOM    810 H5''   U A  25      21.587  20.048   9.288  1.00  1.00           H  
ATOM    811  H4'   U A  25      21.412  19.515  11.664  1.00  1.00           H  
ATOM    812  H3'   U A  25      18.901  19.054  10.044  1.00  1.00           H  
ATOM    813  H2'   U A  25      17.762  18.408  11.960  1.00  1.00           H  
ATOM    814 HO2'   U A  25      18.652  17.139  13.386  1.00  1.00           H  
ATOM    815  H1'   U A  25      19.265  19.901  13.850  1.00  1.00           H  
ATOM    816  H3    U A  25      15.187  21.582  14.795  1.00  1.00           H  
ATOM    817  H5    U A  25      15.857  22.787  10.812  1.00  1.00           H  
ATOM    818  H6    U A  25      17.882  21.452  10.818  1.00  1.00           H  
ATOM    819  P     U A  26      19.580  16.295   9.955  1.00  1.00           P  
ATOM    820  OP1   U A  26      20.616  15.405   9.386  1.00  1.00           O  
ATOM    821  OP2   U A  26      18.467  16.767   9.103  1.00  1.00           O  
ATOM    822  O5'   U A  26      18.952  15.568  11.253  1.00  1.00           O  
ATOM    823  C5'   U A  26      19.805  15.046  12.279  1.00  1.00           C  
ATOM    824  C4'   U A  26      19.030  14.702  13.557  1.00  1.00           C  
ATOM    825  O4'   U A  26      18.449  15.877  14.114  1.00  1.00           O  
ATOM    826  C3'   U A  26      17.887  13.719  13.369  1.00  1.00           C  
ATOM    827  O3'   U A  26      18.368  12.368  13.508  1.00  1.00           O  
ATOM    828  C2'   U A  26      16.947  14.065  14.515  1.00  1.00           C  
ATOM    829  O2'   U A  26      17.210  13.272  15.678  1.00  1.00           O  
ATOM    830  C1'   U A  26      17.224  15.530  14.781  1.00  1.00           C  
ATOM    831  N1    U A  26      16.165  16.412  14.259  1.00  1.00           N  
ATOM    832  C2    U A  26      15.236  16.918  15.146  1.00  1.00           C  
ATOM    833  O2    U A  26      15.225  16.600  16.333  1.00  1.00           O  
ATOM    834  N3    U A  26      14.318  17.811  14.622  1.00  1.00           N  
ATOM    835  C4    U A  26      14.250  18.233  13.305  1.00  1.00           C  
ATOM    836  O4    U A  26      13.389  19.033  12.946  1.00  1.00           O  
ATOM    837  C5    U A  26      15.261  17.653  12.449  1.00  1.00           C  
ATOM    838  C6    U A  26      16.170  16.778  12.941  1.00  1.00           C  
ATOM    839  H5'   U A  26      20.566  15.790  12.517  1.00  1.00           H  
ATOM    840 H5''   U A  26      20.297  14.147  11.910  1.00  1.00           H  
ATOM    841  H4'   U A  26      19.726  14.292  14.285  1.00  1.00           H  
ATOM    842  H3'   U A  26      17.400  13.876  12.404  1.00  1.00           H  
ATOM    843  H2'   U A  26      15.917  13.957  14.188  1.00  1.00           H  
ATOM    844 HO2'   U A  26      16.620  13.573  16.372  1.00  1.00           H  
ATOM    845  H1'   U A  26      17.337  15.691  15.852  1.00  1.00           H  
ATOM    846  H3    U A  26      13.633  18.190  15.259  1.00  1.00           H  
ATOM    847  H5    U A  26      15.291  17.923  11.394  1.00  1.00           H  
ATOM    848  H6    U A  26      16.924  16.360  12.274  1.00  1.00           H  
ATOM    849  P     G A  27      17.525  11.117  12.926  1.00  1.00           P  
ATOM    850  OP1   G A  27      18.321   9.884  13.128  1.00  1.00           O  
ATOM    851  OP2   G A  27      17.050  11.473  11.570  1.00  1.00           O  
ATOM    852  O5'   G A  27      16.256  11.063  13.917  1.00  1.00           O  
ATOM    853  C5'   G A  27      16.470  10.930  15.322  1.00  1.00           C  
ATOM    854  C4'   G A  27      15.279  11.440  16.131  1.00  1.00           C  
ATOM    855  O4'   G A  27      14.887  12.717  15.633  1.00  1.00           O  
ATOM    856  C3'   G A  27      14.026  10.579  16.077  1.00  1.00           C  
ATOM    857  O3'   G A  27      14.076   9.607  17.136  1.00  1.00           O  
ATOM    858  C2'   G A  27      12.911  11.579  16.358  1.00  1.00           C  
ATOM    859  O2'   G A  27      12.561  11.584  17.747  1.00  1.00           O  
ATOM    860  C1'   G A  27      13.503  12.921  15.934  1.00  1.00           C  
ATOM    861  N9    G A  27      12.832  13.535  14.770  1.00  1.00           N  
ATOM    862  C8    G A  27      13.217  13.594  13.461  1.00  1.00           C  
ATOM    863  N7    G A  27      12.441  14.296  12.689  1.00  1.00           N  
ATOM    864  C5    G A  27      11.449  14.746  13.559  1.00  1.00           C  
ATOM    865  C6    G A  27      10.312  15.563  13.303  1.00  1.00           C  
ATOM    866  O6    G A  27       9.953  16.057  12.237  1.00  1.00           O  
ATOM    867  N1    G A  27       9.569  15.779  14.457  1.00  1.00           N  
ATOM    868  C2    G A  27       9.877  15.274  15.704  1.00  1.00           C  
ATOM    869  N2    G A  27       9.041  15.589  16.695  1.00  1.00           N  
ATOM    870  N3    G A  27      10.944  14.507  15.948  1.00  1.00           N  
ATOM    871  C4    G A  27      11.681  14.284  14.835  1.00  1.00           C  
ATOM    872  H5'   G A  27      17.360  11.496  15.603  1.00  1.00           H  
ATOM    873 H5''   G A  27      16.633   9.879  15.554  1.00  1.00           H  
ATOM    874  H4'   G A  27      15.581  11.559  17.168  1.00  1.00           H  
ATOM    875  H3'   G A  27      13.904  10.111  15.099  1.00  1.00           H  
ATOM    876  H2'   G A  27      12.039  11.351  15.743  1.00  1.00           H  
ATOM    877 HO2'   G A  27      13.215  11.059  18.208  1.00  1.00           H  
ATOM    878  H1'   G A  27      13.433  13.614  16.769  1.00  1.00           H  
ATOM    879  H8    G A  27      14.109  13.088  13.090  1.00  1.00           H  
ATOM    880  H1    G A  27       8.744  16.353  14.354  1.00  1.00           H  
ATOM    881  H21   G A  27       8.234  16.169  16.512  1.00  1.00           H  
ATOM    882  H22   G A  27       9.220  15.250  17.630  1.00  1.00           H  
ATOM    883  P     G A  28      13.131   8.299  17.124  1.00  1.00           P  
ATOM    884  OP1   G A  28      13.747   7.278  18.003  1.00  1.00           O  
ATOM    885  OP2   G A  28      12.822   7.968  15.717  1.00  1.00           O  
ATOM    886  O5'   G A  28      11.776   8.816  17.835  1.00  1.00           O  
ATOM    887  C5'   G A  28      11.712   8.961  19.260  1.00  1.00           C  
ATOM    888  C4'   G A  28      10.268   8.972  19.774  1.00  1.00           C  
ATOM    889  O4'   G A  28       9.762  10.312  19.797  1.00  1.00           O  
ATOM    890  C3'   G A  28       9.309   8.129  18.943  1.00  1.00           C  
ATOM    891  O3'   G A  28       9.142   6.848  19.567  1.00  1.00           O  
ATOM    892  C2'   G A  28       8.001   8.913  18.993  1.00  1.00           C  
ATOM    893  O2'   G A  28       7.176   8.482  20.084  1.00  1.00           O  
ATOM    894  C1'   G A  28       8.465  10.356  19.186  1.00  1.00           C  
ATOM    895  N9    G A  28       8.612  11.123  17.931  1.00  1.00           N  
ATOM    896  C8    G A  28       9.764  11.425  17.261  1.00  1.00           C  
ATOM    897  N7    G A  28       9.603  12.090  16.157  1.00  1.00           N  
ATOM    898  C5    G A  28       8.221  12.250  16.080  1.00  1.00           C  
ATOM    899  C6    G A  28       7.435  12.898  15.090  1.00  1.00           C  
ATOM    900  O6    G A  28       7.815  13.466  14.068  1.00  1.00           O  
ATOM    901  N1    G A  28       6.082  12.835  15.392  1.00  1.00           N  
ATOM    902  C2    G A  28       5.546  12.225  16.507  1.00  1.00           C  
ATOM    903  N2    G A  28       4.219  12.274  16.625  1.00  1.00           N  
ATOM    904  N3    G A  28       6.281  11.611  17.440  1.00  1.00           N  
ATOM    905  C4    G A  28       7.605  11.663  17.163  1.00  1.00           C  
ATOM    906  H5'   G A  28      12.193   9.898  19.539  1.00  1.00           H  
ATOM    907 H5''   G A  28      12.247   8.134  19.726  1.00  1.00           H  
ATOM    908  H4'   G A  28      10.264   8.591  20.793  1.00  1.00           H  
ATOM    909  H3'   G A  28       9.666   8.030  17.917  1.00  1.00           H  
ATOM    910  H2'   G A  28       7.470   8.815  18.043  1.00  1.00           H  
ATOM    911 HO2'   G A  28       6.665   7.729  19.777  1.00  1.00           H  
ATOM    912  H1'   G A  28       7.770  10.877  19.845  1.00  1.00           H  
ATOM    913  H8    G A  28      10.747  11.132  17.627  1.00  1.00           H  
ATOM    914  H1    G A  28       5.459  13.272  14.729  1.00  1.00           H  
ATOM    915  H21   G A  28       3.658  12.762  15.897  1.00  1.00           H  
ATOM    916  H22   G A  28       3.763  11.846  17.422  1.00  1.00           H  
ATOM    917  P     U A  29       9.141   5.494  18.691  1.00  1.00           P  
ATOM    918  OP1   U A  29       9.131   4.341  19.619  1.00  1.00           O  
ATOM    919  OP2   U A  29      10.204   5.604  17.667  1.00  1.00           O  
ATOM    920  O5'   U A  29       7.711   5.550  17.947  1.00  1.00           O  
ATOM    921  C5'   U A  29       6.510   5.219  18.655  1.00  1.00           C  
ATOM    922  C4'   U A  29       5.265   5.371  17.776  1.00  1.00           C  
ATOM    923  O4'   U A  29       5.057   6.741  17.446  1.00  1.00           O  
ATOM    924  C3'   U A  29       5.326   4.626  16.453  1.00  1.00           C  
ATOM    925  O3'   U A  29       4.824   3.291  16.617  1.00  1.00           O  
ATOM    926  C2'   U A  29       4.397   5.430  15.555  1.00  1.00           C  
ATOM    927  O2'   U A  29       3.073   4.892  15.550  1.00  1.00           O  
ATOM    928  C1'   U A  29       4.432   6.828  16.151  1.00  1.00           C  
ATOM    929  N1    U A  29       5.221   7.777  15.344  1.00  1.00           N  
ATOM    930  C2    U A  29       4.563   8.534  14.394  1.00  1.00           C  
ATOM    931  O2    U A  29       3.360   8.406  14.175  1.00  1.00           O  
ATOM    932  N3    U A  29       5.336   9.450  13.704  1.00  1.00           N  
ATOM    933  C4    U A  29       6.692   9.670  13.879  1.00  1.00           C  
ATOM    934  O4    U A  29       7.281  10.515  13.209  1.00  1.00           O  
ATOM    935  C5    U A  29       7.297   8.834  14.892  1.00  1.00           C  
ATOM    936  C6    U A  29       6.560   7.931  15.581  1.00  1.00           C  
ATOM    937  H5'   U A  29       6.417   5.881  19.518  1.00  1.00           H  
ATOM    938 H5''   U A  29       6.575   4.189  19.005  1.00  1.00           H  
ATOM    939  H4'   U A  29       4.399   5.022  18.332  1.00  1.00           H  
ATOM    940  H3'   U A  29       6.346   4.623  16.058  1.00  1.00           H  
ATOM    941  H2'   U A  29       4.801   5.467  14.550  1.00  1.00           H  
ATOM    942 HO2'   U A  29       2.712   5.046  14.676  1.00  1.00           H  
ATOM    943  H1'   U A  29       3.414   7.206  16.262  1.00  1.00           H  
ATOM    944  H3    U A  29       4.868  10.013  13.008  1.00  1.00           H  
ATOM    945  H5    U A  29       8.362   8.933  15.104  1.00  1.00           H  
ATOM    946  H6    U A  29       7.041   7.317  16.342  1.00  1.00           H  
ATOM    947  P     U A  30       5.162   2.143  15.532  1.00  1.00           P  
ATOM    948  OP1   U A  30       4.659   0.850  16.050  1.00  1.00           O  
ATOM    949  OP2   U A  30       6.586   2.280  15.152  1.00  1.00           O  
ATOM    950  O5'   U A  30       4.258   2.562  14.257  1.00  1.00           O  
ATOM    951  C5'   U A  30       2.828   2.471  14.314  1.00  1.00           C  
ATOM    952  C4'   U A  30       2.157   2.953  13.019  1.00  1.00           C  
ATOM    953  O4'   U A  30       2.347   4.354  12.849  1.00  1.00           O  
ATOM    954  C3'   U A  30       2.670   2.307  11.742  1.00  1.00           C  
ATOM    955  O3'   U A  30       1.972   1.083  11.494  1.00  1.00           O  
ATOM    956  C2'   U A  30       2.308   3.335  10.683  1.00  1.00           C  
ATOM    957  O2'   U A  30       0.985   3.117  10.177  1.00  1.00           O  
ATOM    958  C1'   U A  30       2.404   4.655  11.442  1.00  1.00           C  
ATOM    959  N1    U A  30       3.661   5.387  11.211  1.00  1.00           N  
ATOM    960  C2    U A  30       3.667   6.385  10.256  1.00  1.00           C  
ATOM    961  O2    U A  30       2.687   6.623   9.554  1.00  1.00           O  
ATOM    962  N3    U A  30       4.841   7.105  10.136  1.00  1.00           N  
ATOM    963  C4    U A  30       5.995   6.915  10.878  1.00  1.00           C  
ATOM    964  O4    U A  30       6.985   7.617  10.687  1.00  1.00           O  
ATOM    965  C5    U A  30       5.898   5.850  11.852  1.00  1.00           C  
ATOM    966  C6    U A  30       4.757   5.132  11.988  1.00  1.00           C  
ATOM    967  H5'   U A  30       2.473   3.082  15.143  1.00  1.00           H  
ATOM    968 H5''   U A  30       2.544   1.434  14.495  1.00  1.00           H  
ATOM    969  H4'   U A  30       1.089   2.766  13.093  1.00  1.00           H  
ATOM    970  H3'   U A  30       3.750   2.153  11.787  1.00  1.00           H  
ATOM    971  H2'   U A  30       3.041   3.316   9.875  1.00  1.00           H  
ATOM    972 HO2'   U A  30       0.584   2.431  10.714  1.00  1.00           H  
ATOM    973  H1'   U A  30       1.560   5.292  11.175  1.00  1.00           H  
ATOM    974  H3    U A  30       4.860   7.838   9.442  1.00  1.00           H  
ATOM    975  H5    U A  30       6.756   5.622  12.485  1.00  1.00           H  
ATOM    976  H6    U A  30       4.713   4.335  12.730  1.00  1.00           H  
ATOM    977  P     C A  31       2.647  -0.073  10.596  1.00  1.00           P  
ATOM    978  OP1   C A  31       1.659  -1.161  10.428  1.00  1.00           O  
ATOM    979  OP2   C A  31       3.983  -0.371  11.158  1.00  1.00           O  
ATOM    980  O5'   C A  31       2.850   0.650   9.167  1.00  1.00           O  
ATOM    981  C5'   C A  31       1.758   0.752   8.247  1.00  1.00           C  
ATOM    982  C4'   C A  31       2.074   1.686   7.074  1.00  1.00           C  
ATOM    983  O4'   C A  31       2.524   2.945   7.560  1.00  1.00           O  
ATOM    984  C3'   C A  31       3.163   1.197   6.135  1.00  1.00           C  
ATOM    985  O3'   C A  31       2.599   0.336   5.136  1.00  1.00           O  
ATOM    986  C2'   C A  31       3.646   2.496   5.492  1.00  1.00           C  
ATOM    987  O2'   C A  31       2.926   2.783   4.287  1.00  1.00           O  
ATOM    988  C1'   C A  31       3.372   3.552   6.571  1.00  1.00           C  
ATOM    989  N1    C A  31       4.586   4.022   7.262  1.00  1.00           N  
ATOM    990  C2    C A  31       5.141   5.222   6.847  1.00  1.00           C  
ATOM    991  O2    C A  31       4.640   5.841   5.911  1.00  1.00           O  
ATOM    992  N3    C A  31       6.243   5.684   7.501  1.00  1.00           N  
ATOM    993  C4    C A  31       6.776   4.996   8.520  1.00  1.00           C  
ATOM    994  N4    C A  31       7.858   5.473   9.135  1.00  1.00           N  
ATOM    995  C5    C A  31       6.204   3.758   8.952  1.00  1.00           C  
ATOM    996  C6    C A  31       5.115   3.310   8.299  1.00  1.00           C  
ATOM    997  H5'   C A  31       0.886   1.135   8.777  1.00  1.00           H  
ATOM    998 H5''   C A  31       1.528  -0.240   7.859  1.00  1.00           H  
ATOM    999  H4'   C A  31       1.165   1.848   6.501  1.00  1.00           H  
ATOM   1000  H3'   C A  31       3.967   0.706   6.688  1.00  1.00           H  
ATOM   1001  H2'   C A  31       4.716   2.439   5.297  1.00  1.00           H  
ATOM   1002 HO2'   C A  31       3.326   2.265   3.584  1.00  1.00           H  
ATOM   1003  H1'   C A  31       2.857   4.408   6.131  1.00  1.00           H  
ATOM   1004  H41   C A  31       8.259   6.343   8.832  1.00  1.00           H  
ATOM   1005  H42   C A  31       8.270   4.962   9.906  1.00  1.00           H  
ATOM   1006  H5    C A  31       6.635   3.196   9.781  1.00  1.00           H  
ATOM   1007  H6    C A  31       4.651   2.371   8.601  1.00  1.00           H  
ATOM   1008  P     U A  32       3.270  -1.094   4.798  1.00  1.00           P  
ATOM   1009  OP1   U A  32       2.228  -1.961   4.205  1.00  1.00           O  
ATOM   1010  OP2   U A  32       4.011  -1.549   5.997  1.00  1.00           O  
ATOM   1011  O5'   U A  32       4.346  -0.733   3.650  1.00  1.00           O  
ATOM   1012  C5'   U A  32       3.936  -0.079   2.446  1.00  1.00           C  
ATOM   1013  C4'   U A  32       4.970   0.950   1.980  1.00  1.00           C  
ATOM   1014  O4'   U A  32       5.265   1.851   3.037  1.00  1.00           O  
ATOM   1015  C3'   U A  32       6.309   0.372   1.549  1.00  1.00           C  
ATOM   1016  O3'   U A  32       6.259   0.032   0.154  1.00  1.00           O  
ATOM   1017  C2'   U A  32       7.274   1.535   1.774  1.00  1.00           C  
ATOM   1018  O2'   U A  32       7.480   2.286   0.573  1.00  1.00           O  
ATOM   1019  C1'   U A  32       6.585   2.383   2.845  1.00  1.00           C  
ATOM   1020  N1    U A  32       7.263   2.369   4.161  1.00  1.00           N  
ATOM   1021  C2    U A  32       8.101   3.423   4.471  1.00  1.00           C  
ATOM   1022  O2    U A  32       8.337   4.327   3.672  1.00  1.00           O  
ATOM   1023  N3    U A  32       8.665   3.400   5.734  1.00  1.00           N  
ATOM   1024  C4    U A  32       8.466   2.429   6.700  1.00  1.00           C  
ATOM   1025  O4    U A  32       9.017   2.514   7.795  1.00  1.00           O  
ATOM   1026  C5    U A  32       7.577   1.365   6.289  1.00  1.00           C  
ATOM   1027  C6    U A  32       7.013   1.366   5.057  1.00  1.00           C  
ATOM   1028  H5'   U A  32       2.988   0.427   2.626  1.00  1.00           H  
ATOM   1029 H5''   U A  32       3.795  -0.826   1.662  1.00  1.00           H  
ATOM   1030  H4'   U A  32       4.552   1.520   1.156  1.00  1.00           H  
ATOM   1031  H3'   U A  32       6.581  -0.490   2.163  1.00  1.00           H  
ATOM   1032  H2'   U A  32       8.219   1.159   2.161  1.00  1.00           H  
ATOM   1033 HO2'   U A  32       7.673   3.191   0.834  1.00  1.00           H  
ATOM   1034  H1'   U A  32       6.507   3.411   2.490  1.00  1.00           H  
ATOM   1035  H3    U A  32       9.279   4.166   5.974  1.00  1.00           H  
ATOM   1036  H5    U A  32       7.359   0.551   6.980  1.00  1.00           H  
ATOM   1037  H6    U A  32       6.347   0.550   4.774  1.00  1.00           H  
ATOM   1038  P     U A  33       7.206  -1.122  -0.460  1.00  1.00           P  
ATOM   1039  OP1   U A  33       6.785  -1.372  -1.857  1.00  1.00           O  
ATOM   1040  OP2   U A  33       7.249  -2.241   0.506  1.00  1.00           O  
ATOM   1041  O5'   U A  33       8.661  -0.429  -0.492  1.00  1.00           O  
ATOM   1042  C5'   U A  33       9.019   0.449  -1.563  1.00  1.00           C  
ATOM   1043  C4'   U A  33      10.467   0.926  -1.450  1.00  1.00           C  
ATOM   1044  O4'   U A  33      10.620   1.718  -0.278  1.00  1.00           O  
ATOM   1045  C3'   U A  33      11.493  -0.191  -1.352  1.00  1.00           C  
ATOM   1046  O3'   U A  33      11.978  -0.519  -2.658  1.00  1.00           O  
ATOM   1047  C2'   U A  33      12.620   0.420  -0.527  1.00  1.00           C  
ATOM   1048  O2'   U A  33      13.661   0.928  -1.368  1.00  1.00           O  
ATOM   1049  C1'   U A  33      11.940   1.543   0.259  1.00  1.00           C  
ATOM   1050  N1    U A  33      11.783   1.252   1.699  1.00  1.00           N  
ATOM   1051  C2    U A  33      12.709   1.780   2.578  1.00  1.00           C  
ATOM   1052  O2    U A  33      13.655   2.466   2.196  1.00  1.00           O  
ATOM   1053  N3    U A  33      12.509   1.495   3.917  1.00  1.00           N  
ATOM   1054  C4    U A  33      11.477   0.738   4.445  1.00  1.00           C  
ATOM   1055  O4    U A  33      11.396   0.546   5.656  1.00  1.00           O  
ATOM   1056  C5    U A  33      10.556   0.227   3.454  1.00  1.00           C  
ATOM   1057  C6    U A  33      10.732   0.494   2.136  1.00  1.00           C  
ATOM   1058  H5'   U A  33       8.357   1.316  -1.544  1.00  1.00           H  
ATOM   1059 H5''   U A  33       8.890  -0.074  -2.510  1.00  1.00           H  
ATOM   1060  H4'   U A  33      10.702   1.545  -2.313  1.00  1.00           H  
ATOM   1061  H3'   U A  33      11.072  -1.065  -0.852  1.00  1.00           H  
ATOM   1062  H2'   U A  33      13.014  -0.326   0.163  1.00  1.00           H  
ATOM   1063 HO2'   U A  33      13.627   0.438  -2.193  1.00  1.00           H  
ATOM   1064  H1'   U A  33      12.506   2.466   0.133  1.00  1.00           H  
ATOM   1065  H3    U A  33      13.178   1.875   4.570  1.00  1.00           H  
ATOM   1066  H5    U A  33       9.708  -0.380   3.771  1.00  1.00           H  
ATOM   1067  H6    U A  33      10.022   0.096   1.412  1.00  1.00           H  
ATOM   1068  P     C A  34      12.931  -1.799  -2.876  1.00  1.00           P  
ATOM   1069  OP1   C A  34      13.173  -1.958  -4.327  1.00  1.00           O  
ATOM   1070  OP2   C A  34      12.383  -2.927  -2.090  1.00  1.00           O  
ATOM   1071  O5'   C A  34      14.306  -1.325  -2.187  1.00  1.00           O  
ATOM   1072  C5'   C A  34      15.084  -2.241  -1.416  1.00  1.00           C  
ATOM   1073  C4'   C A  34      16.264  -1.546  -0.748  1.00  1.00           C  
ATOM   1074  O4'   C A  34      15.793  -0.555   0.165  1.00  1.00           O  
ATOM   1075  C3'   C A  34      17.162  -2.483   0.038  1.00  1.00           C  
ATOM   1076  O3'   C A  34      18.239  -2.916  -0.801  1.00  1.00           O  
ATOM   1077  C2'   C A  34      17.688  -1.619   1.175  1.00  1.00           C  
ATOM   1078  O2'   C A  34      18.972  -1.066   0.863  1.00  1.00           O  
ATOM   1079  C1'   C A  34      16.632  -0.529   1.329  1.00  1.00           C  
ATOM   1080  N1    C A  34      15.759  -0.713   2.504  1.00  1.00           N  
ATOM   1081  C2    C A  34      16.197  -0.219   3.721  1.00  1.00           C  
ATOM   1082  O2    C A  34      17.282   0.353   3.798  1.00  1.00           O  
ATOM   1083  N3    C A  34      15.399  -0.385   4.811  1.00  1.00           N  
ATOM   1084  C4    C A  34      14.219  -1.011   4.710  1.00  1.00           C  
ATOM   1085  N4    C A  34      13.464  -1.160   5.799  1.00  1.00           N  
ATOM   1086  C5    C A  34      13.762  -1.522   3.454  1.00  1.00           C  
ATOM   1087  C6    C A  34      14.559  -1.352   2.382  1.00  1.00           C  
ATOM   1088  H5'   C A  34      15.458  -3.029  -2.069  1.00  1.00           H  
ATOM   1089 H5''   C A  34      14.452  -2.687  -0.647  1.00  1.00           H  
ATOM   1090  H4'   C A  34      16.859  -1.052  -1.514  1.00  1.00           H  
ATOM   1091  H3'   C A  34      16.594  -3.331   0.424  1.00  1.00           H  
ATOM   1092  H2'   C A  34      17.734  -2.205   2.090  1.00  1.00           H  
ATOM   1093 HO2'   C A  34      18.954  -0.807  -0.061  1.00  1.00           H  
ATOM   1094  H1'   C A  34      17.123   0.440   1.399  1.00  1.00           H  
ATOM   1095  H41   C A  34      13.782  -0.800   6.674  1.00  1.00           H  
ATOM   1096  H42   C A  34      12.572  -1.630   5.738  1.00  1.00           H  
ATOM   1097  H5    C A  34      12.802  -2.031   3.369  1.00  1.00           H  
ATOM   1098  H6    C A  34      14.243  -1.725   1.408  1.00  1.00           H  
ATOM   1099  P     C A  35      19.016  -4.292  -0.495  1.00  1.00           P  
ATOM   1100  OP1   C A  35      19.874  -4.610  -1.658  1.00  1.00           O  
ATOM   1101  OP2   C A  35      18.030  -5.285  -0.011  1.00  1.00           O  
ATOM   1102  O5'   C A  35      19.967  -3.880   0.736  1.00  1.00           O  
ATOM   1103  C5'   C A  35      20.976  -2.881   0.561  1.00  1.00           C  
ATOM   1104  C4'   C A  35      21.764  -2.644   1.844  1.00  1.00           C  
ATOM   1105  O4'   C A  35      20.926  -2.030   2.823  1.00  1.00           O  
ATOM   1106  C3'   C A  35      22.328  -3.913   2.463  1.00  1.00           C  
ATOM   1107  O3'   C A  35      23.674  -4.106   2.005  1.00  1.00           O  
ATOM   1108  C2'   C A  35      22.311  -3.627   3.958  1.00  1.00           C  
ATOM   1109  O2'   C A  35      23.572  -3.113   4.402  1.00  1.00           O  
ATOM   1110  C1'   C A  35      21.197  -2.586   4.116  1.00  1.00           C  
ATOM   1111  N1    C A  35      19.920  -3.133   4.628  1.00  1.00           N  
ATOM   1112  C2    C A  35      19.696  -3.087   5.994  1.00  1.00           C  
ATOM   1113  O2    C A  35      20.532  -2.580   6.738  1.00  1.00           O  
ATOM   1114  N3    C A  35      18.537  -3.613   6.477  1.00  1.00           N  
ATOM   1115  C4    C A  35      17.635  -4.160   5.651  1.00  1.00           C  
ATOM   1116  N4    C A  35      16.510  -4.667   6.156  1.00  1.00           N  
ATOM   1117  C5    C A  35      17.862  -4.208   4.240  1.00  1.00           C  
ATOM   1118  C6    C A  35      19.012  -3.685   3.773  1.00  1.00           C  
ATOM   1119  H5'   C A  35      20.502  -1.947   0.258  1.00  1.00           H  
ATOM   1120 H5''   C A  35      21.661  -3.202  -0.223  1.00  1.00           H  
ATOM   1121  H4'   C A  35      22.588  -1.966   1.627  1.00  1.00           H  
ATOM   1122  H3'   C A  35      21.701  -4.774   2.224  1.00  1.00           H  
ATOM   1123  H2'   C A  35      22.051  -4.537   4.507  1.00  1.00           H  
ATOM   1124 HO2'   C A  35      23.454  -2.176   4.575  1.00  1.00           H  
ATOM   1125  H1'   C A  35      21.540  -1.793   4.782  1.00  1.00           H  
ATOM   1126  H41   C A  35      16.347  -4.635   7.152  1.00  1.00           H  
ATOM   1127  H42   C A  35      15.823  -5.083   5.544  1.00  1.00           H  
ATOM   1128  H5    C A  35      17.130  -4.652   3.565  1.00  1.00           H  
ATOM   1129  H6    C A  35      19.218  -3.702   2.703  1.00  1.00           H  
ATOM   1130  P     U A  36      24.361  -5.564   2.031  1.00  1.00           P  
ATOM   1131  OP1   U A  36      25.569  -5.521   1.176  1.00  1.00           O  
ATOM   1132  OP2   U A  36      23.314  -6.578   1.780  1.00  1.00           O  
ATOM   1133  O5'   U A  36      24.838  -5.690   3.565  1.00  1.00           O  
ATOM   1134  C5'   U A  36      24.636  -6.894   4.314  1.00  1.00           C  
ATOM   1135  C4'   U A  36      24.484  -6.592   5.802  1.00  1.00           C  
ATOM   1136  O4'   U A  36      23.167  -6.117   6.065  1.00  1.00           O  
ATOM   1137  C3'   U A  36      24.711  -7.789   6.715  1.00  1.00           C  
ATOM   1138  O3'   U A  36      26.084  -7.811   7.131  1.00  1.00           O  
ATOM   1139  C2'   U A  36      23.811  -7.510   7.915  1.00  1.00           C  
ATOM   1140  O2'   U A  36      24.567  -6.971   9.005  1.00  1.00           O  
ATOM   1141  C1'   U A  36      22.783  -6.497   7.393  1.00  1.00           C  
ATOM   1142  N1    U A  36      21.393  -7.009   7.334  1.00  1.00           N  
ATOM   1143  C2    U A  36      20.794  -7.349   8.532  1.00  1.00           C  
ATOM   1144  O2    U A  36      21.382  -7.254   9.607  1.00  1.00           O  
ATOM   1145  N3    U A  36      19.489  -7.800   8.451  1.00  1.00           N  
ATOM   1146  C4    U A  36      18.743  -7.940   7.293  1.00  1.00           C  
ATOM   1147  O4    U A  36      17.587  -8.354   7.340  1.00  1.00           O  
ATOM   1148  C5    U A  36      19.449  -7.562   6.089  1.00  1.00           C  
ATOM   1149  C6    U A  36      20.728  -7.117   6.143  1.00  1.00           C  
ATOM   1150  H5'   U A  36      25.490  -7.555   4.171  1.00  1.00           H  
ATOM   1151 H5''   U A  36      23.734  -7.393   3.956  1.00  1.00           H  
ATOM   1152  H4'   U A  36      25.189  -5.808   6.070  1.00  1.00           H  
ATOM   1153  H3'   U A  36      24.425  -8.721   6.223  1.00  1.00           H  
ATOM   1154  H2'   U A  36      23.305  -8.428   8.216  1.00  1.00           H  
ATOM   1155 HO2'   U A  36      23.956  -6.488   9.565  1.00  1.00           H  
ATOM   1156  H1'   U A  36      22.800  -5.615   8.029  1.00  1.00           H  
ATOM   1157  H3    U A  36      19.038  -8.052   9.319  1.00  1.00           H  
ATOM   1158  H5    U A  36      18.946  -7.636   5.125  1.00  1.00           H  
ATOM   1159  H6    U A  36      21.235  -6.837   5.220  1.00  1.00           H  
ATOM   1160  P     A A  37      26.863  -9.198   7.408  1.00  1.00           P  
ATOM   1161  OP1   A A  37      28.291  -8.877   7.633  1.00  1.00           O  
ATOM   1162  OP2   A A  37      26.484 -10.164   6.352  1.00  1.00           O  
ATOM   1163  O5'   A A  37      26.232  -9.699   8.806  1.00  1.00           O  
ATOM   1164  C5'   A A  37      26.413  -8.934  10.003  1.00  1.00           C  
ATOM   1165  C4'   A A  37      25.825  -9.640  11.223  1.00  1.00           C  
ATOM   1166  O4'   A A  37      24.402  -9.700  11.088  1.00  1.00           O  
ATOM   1167  C3'   A A  37      26.335 -11.066  11.427  1.00  1.00           C  
ATOM   1168  O3'   A A  37      26.518 -11.316  12.831  1.00  1.00           O  
ATOM   1169  C2'   A A  37      25.212 -11.942  10.888  1.00  1.00           C  
ATOM   1170  O2'   A A  37      25.079 -13.144  11.655  1.00  1.00           O  
ATOM   1171  C1'   A A  37      23.971 -11.062  11.012  1.00  1.00           C  
ATOM   1172  N9    A A  37      23.035 -11.172   9.873  1.00  1.00           N  
ATOM   1173  C8    A A  37      23.277 -11.032   8.536  1.00  1.00           C  
ATOM   1174  N7    A A  37      22.238 -11.180   7.770  1.00  1.00           N  
ATOM   1175  C5    A A  37      21.213 -11.442   8.678  1.00  1.00           C  
ATOM   1176  C6    A A  37      19.846 -11.696   8.517  1.00  1.00           C  
ATOM   1177  N6    A A  37      19.246 -11.729   7.327  1.00  1.00           N  
ATOM   1178  N1    A A  37      19.122 -11.914   9.629  1.00  1.00           N  
ATOM   1179  C2    A A  37      19.706 -11.884  10.828  1.00  1.00           C  
ATOM   1180  N3    A A  37      20.988 -11.654  11.090  1.00  1.00           N  
ATOM   1181  C4    A A  37      21.689 -11.439   9.958  1.00  1.00           C  
ATOM   1182  H5'   A A  37      25.922  -7.967   9.883  1.00  1.00           H  
ATOM   1183 H5''   A A  37      27.478  -8.774  10.166  1.00  1.00           H  
ATOM   1184  H4'   A A  37      26.058  -9.056  12.111  1.00  1.00           H  
ATOM   1185  H3'   A A  37      27.258 -11.232  10.870  1.00  1.00           H  
ATOM   1186  H2'   A A  37      25.397 -12.175   9.837  1.00  1.00           H  
ATOM   1187 HO2'   A A  37      25.673 -13.793  11.273  1.00  1.00           H  
ATOM   1188  H1'   A A  37      23.440 -11.316  11.929  1.00  1.00           H  
ATOM   1189  H8    A A  37      24.269 -10.813   8.141  1.00  1.00           H  
ATOM   1190  H61   A A  37      18.256 -11.917   7.266  1.00  1.00           H  
ATOM   1191  H62   A A  37      19.783 -11.566   6.487  1.00  1.00           H  
ATOM   1192  H2    A A  37      19.061 -12.070  11.686  1.00  1.00           H  
ATOM   1193  P     A A  38      27.496 -12.492  13.357  1.00  1.00           P  
ATOM   1194  OP1   A A  38      28.890 -11.990  13.328  1.00  1.00           O  
ATOM   1195  OP2   A A  38      27.151 -13.742  12.643  1.00  1.00           O  
ATOM   1196  O5'   A A  38      27.049 -12.649  14.902  1.00  1.00           O  
ATOM   1197  C5'   A A  38      27.915 -12.227  15.963  1.00  1.00           C  
ATOM   1198  C4'   A A  38      27.130 -11.778  17.200  1.00  1.00           C  
ATOM   1199  O4'   A A  38      26.387 -10.596  16.896  1.00  1.00           O  
ATOM   1200  C3'   A A  38      26.144 -12.815  17.735  1.00  1.00           C  
ATOM   1201  O3'   A A  38      26.751 -13.532  18.821  1.00  1.00           O  
ATOM   1202  C2'   A A  38      24.983 -11.978  18.255  1.00  1.00           C  
ATOM   1203  O2'   A A  38      25.125 -11.701  19.654  1.00  1.00           O  
ATOM   1204  C1'   A A  38      25.059 -10.704  17.425  1.00  1.00           C  
ATOM   1205  N9    A A  38      24.131 -10.678  16.281  1.00  1.00           N  
ATOM   1206  C8    A A  38      24.408 -10.821  14.951  1.00  1.00           C  
ATOM   1207  N7    A A  38      23.379 -10.726  14.162  1.00  1.00           N  
ATOM   1208  C5    A A  38      22.324 -10.502  15.046  1.00  1.00           C  
ATOM   1209  C6    A A  38      20.952 -10.311  14.854  1.00  1.00           C  
ATOM   1210  N6    A A  38      20.377 -10.315  13.651  1.00  1.00           N  
ATOM   1211  N1    A A  38      20.194 -10.115  15.947  1.00  1.00           N  
ATOM   1212  C2    A A  38      20.753 -10.107  17.158  1.00  1.00           C  
ATOM   1213  N3    A A  38      22.038 -10.278  17.450  1.00  1.00           N  
ATOM   1214  C4    A A  38      22.773 -10.471  16.336  1.00  1.00           C  
ATOM   1215  H5'   A A  38      28.525 -11.395  15.610  1.00  1.00           H  
ATOM   1216 H5''   A A  38      28.568 -13.054  16.238  1.00  1.00           H  
ATOM   1217  H4'   A A  38      27.840 -11.537  17.989  1.00  1.00           H  
ATOM   1218  H3'   A A  38      25.817 -13.490  16.942  1.00  1.00           H  
ATOM   1219  H2'   A A  38      24.037 -12.485  18.058  1.00  1.00           H  
ATOM   1220 HO2'   A A  38      26.064 -11.696  19.850  1.00  1.00           H  
ATOM   1221  H1'   A A  38      24.856  -9.846  18.065  1.00  1.00           H  
ATOM   1222  H8    A A  38      25.416 -11.000  14.579  1.00  1.00           H  
ATOM   1223  H61   A A  38      19.380 -10.172  13.567  1.00  1.00           H  
ATOM   1224  H62   A A  38      20.937 -10.461  12.824  1.00  1.00           H  
ATOM   1225  H2    A A  38      20.081  -9.943  18.001  1.00  1.00           H  
ATOM   1226  P     G A  39      26.315 -15.045  19.177  1.00  1.00           P  
ATOM   1227  OP1   G A  39      27.157 -15.513  20.301  1.00  1.00           O  
ATOM   1228  OP2   G A  39      26.273 -15.821  17.917  1.00  1.00           O  
ATOM   1229  O5'   G A  39      24.801 -14.872  19.716  1.00  1.00           O  
ATOM   1230  C5'   G A  39      24.532 -14.113  20.901  1.00  1.00           C  
ATOM   1231  C4'   G A  39      23.030 -13.914  21.130  1.00  1.00           C  
ATOM   1232  O4'   G A  39      22.481 -13.183  20.030  1.00  1.00           O  
ATOM   1233  C3'   G A  39      22.231 -15.211  21.262  1.00  1.00           C  
ATOM   1234  O3'   G A  39      21.964 -15.471  22.646  1.00  1.00           O  
ATOM   1235  C2'   G A  39      20.923 -14.912  20.547  1.00  1.00           C  
ATOM   1236  O2'   G A  39      19.927 -14.433  21.459  1.00  1.00           O  
ATOM   1237  C1'   G A  39      21.311 -13.846  19.537  1.00  1.00           C  
ATOM   1238  N9    G A  39      21.626 -14.381  18.198  1.00  1.00           N  
ATOM   1239  C8    G A  39      22.835 -14.747  17.680  1.00  1.00           C  
ATOM   1240  N7    G A  39      22.804 -15.165  16.450  1.00  1.00           N  
ATOM   1241  C5    G A  39      21.455 -15.069  16.115  1.00  1.00           C  
ATOM   1242  C6    G A  39      20.794 -15.385  14.896  1.00  1.00           C  
ATOM   1243  O6    G A  39      21.282 -15.817  13.855  1.00  1.00           O  
ATOM   1244  N1    G A  39      19.429 -15.143  14.980  1.00  1.00           N  
ATOM   1245  C2    G A  39      18.776 -14.660  16.095  1.00  1.00           C  
ATOM   1246  N2    G A  39      17.458 -14.494  15.983  1.00  1.00           N  
ATOM   1247  N3    G A  39      19.393 -14.362  17.242  1.00  1.00           N  
ATOM   1248  C4    G A  39      20.726 -14.590  17.180  1.00  1.00           C  
ATOM   1249  H5'   G A  39      25.008 -13.137  20.811  1.00  1.00           H  
ATOM   1250 H5''   G A  39      24.953 -14.636  21.759  1.00  1.00           H  
ATOM   1251  H4'   G A  39      22.891 -13.325  22.034  1.00  1.00           H  
ATOM   1252  H3'   G A  39      22.754 -16.045  20.791  1.00  1.00           H  
ATOM   1253  H2'   G A  39      20.571 -15.799  20.024  1.00  1.00           H  
ATOM   1254 HO2'   G A  39      19.793 -13.501  21.273  1.00  1.00           H  
ATOM   1255  H1'   G A  39      20.499 -13.124  19.449  1.00  1.00           H  
ATOM   1256  H8    G A  39      23.758 -14.695  18.256  1.00  1.00           H  
ATOM   1257  H1    G A  39      18.892 -15.344  14.149  1.00  1.00           H  
ATOM   1258  H21   G A  39      16.993 -14.720  15.114  1.00  1.00           H  
ATOM   1259  H22   G A  39      16.924 -14.143  16.765  1.00  1.00           H  
ATOM   1260  P     U A  40      21.728 -16.976  23.177  1.00  1.00           P  
ATOM   1261  OP1   U A  40      21.540 -16.924  24.644  1.00  1.00           O  
ATOM   1262  OP2   U A  40      22.786 -17.837  22.601  1.00  1.00           O  
ATOM   1263  O5'   U A  40      20.320 -17.385  22.501  1.00  1.00           O  
ATOM   1264  C5'   U A  40      19.113 -16.693  22.844  1.00  1.00           C  
ATOM   1265  C4'   U A  40      17.930 -17.145  21.984  1.00  1.00           C  
ATOM   1266  O4'   U A  40      18.153 -16.780  20.622  1.00  1.00           O  
ATOM   1267  C3'   U A  40      17.673 -18.645  22.007  1.00  1.00           C  
ATOM   1268  O3'   U A  40      16.706 -18.946  23.027  1.00  1.00           O  
ATOM   1269  C2'   U A  40      17.086 -18.924  20.628  1.00  1.00           C  
ATOM   1270  O2'   U A  40      15.655 -18.850  20.643  1.00  1.00           O  
ATOM   1271  C1'   U A  40      17.689 -17.825  19.753  1.00  1.00           C  
ATOM   1272  N1    U A  40      18.849 -18.266  18.944  1.00  1.00           N  
ATOM   1273  C2    U A  40      18.622 -18.654  17.638  1.00  1.00           C  
ATOM   1274  O2    U A  40      17.497 -18.654  17.143  1.00  1.00           O  
ATOM   1275  N3    U A  40      19.736 -19.047  16.919  1.00  1.00           N  
ATOM   1276  C4    U A  40      21.038 -19.084  17.387  1.00  1.00           C  
ATOM   1277  O4    U A  40      21.956 -19.450  16.657  1.00  1.00           O  
ATOM   1278  C5    U A  40      21.181 -18.662  18.763  1.00  1.00           C  
ATOM   1279  C6    U A  40      20.104 -18.273  19.486  1.00  1.00           C  
ATOM   1280  H5'   U A  40      19.266 -15.623  22.701  1.00  1.00           H  
ATOM   1281 H5''   U A  40      18.882 -16.881  23.892  1.00  1.00           H  
ATOM   1282  H4'   U A  40      17.034 -16.634  22.330  1.00  1.00           H  
ATOM   1283  H3'   U A  40      18.601 -19.200  22.159  1.00  1.00           H  
ATOM   1284  H2'   U A  40      17.418 -19.902  20.273  1.00  1.00           H  
ATOM   1285 HO2'   U A  40      15.362 -18.818  19.729  1.00  1.00           H  
ATOM   1286  H1'   U A  40      16.918 -17.427  19.093  1.00  1.00           H  
ATOM   1287  H3    U A  40      19.585 -19.333  15.963  1.00  1.00           H  
ATOM   1288  H5    U A  40      22.168 -18.658  19.224  1.00  1.00           H  
ATOM   1289  H6    U A  40      20.240 -17.961  20.521  1.00  1.00           H  
ATOM   1290  P     C A  41      16.711 -20.368  23.793  1.00  1.00           P  
ATOM   1291  OP1   C A  41      15.624 -20.352  24.799  1.00  1.00           O  
ATOM   1292  OP2   C A  41      18.098 -20.661  24.218  1.00  1.00           O  
ATOM   1293  O5'   C A  41      16.305 -21.409  22.629  1.00  1.00           O  
ATOM   1294  C5'   C A  41      15.007 -21.361  22.025  1.00  1.00           C  
ATOM   1295  C4'   C A  41      14.916 -22.266  20.798  1.00  1.00           C  
ATOM   1296  O4'   C A  41      15.810 -21.806  19.791  1.00  1.00           O  
ATOM   1297  C3'   C A  41      15.268 -23.723  21.049  1.00  1.00           C  
ATOM   1298  O3'   C A  41      14.077 -24.444  21.411  1.00  1.00           O  
ATOM   1299  C2'   C A  41      15.782 -24.202  19.695  1.00  1.00           C  
ATOM   1300  O2'   C A  41      14.761 -24.880  18.956  1.00  1.00           O  
ATOM   1301  C1'   C A  41      16.226 -22.918  18.986  1.00  1.00           C  
ATOM   1302  N1    C A  41      17.693 -22.817  18.784  1.00  1.00           N  
ATOM   1303  C2    C A  41      18.196 -23.211  17.555  1.00  1.00           C  
ATOM   1304  O2    C A  41      17.439 -23.655  16.695  1.00  1.00           O  
ATOM   1305  N3    C A  41      19.534 -23.094  17.338  1.00  1.00           N  
ATOM   1306  C4    C A  41      20.345 -22.611  18.288  1.00  1.00           C  
ATOM   1307  N4    C A  41      21.651 -22.508  18.044  1.00  1.00           N  
ATOM   1308  C5    C A  41      19.829 -22.203  19.558  1.00  1.00           C  
ATOM   1309  C6    C A  41      18.504 -22.322  19.762  1.00  1.00           C  
ATOM   1310  H5'   C A  41      14.797 -20.336  21.720  1.00  1.00           H  
ATOM   1311 H5''   C A  41      14.262 -21.675  22.754  1.00  1.00           H  
ATOM   1312  H4'   C A  41      13.902 -22.216  20.405  1.00  1.00           H  
ATOM   1313  H3'   C A  41      16.039 -23.813  21.815  1.00  1.00           H  
ATOM   1314  H2'   C A  41      16.646 -24.852  19.841  1.00  1.00           H  
ATOM   1315 HO2'   C A  41      15.021 -24.863  18.032  1.00  1.00           H  
ATOM   1316  H1'   C A  41      15.725 -22.854  18.016  1.00  1.00           H  
ATOM   1317  H41   C A  41      22.025 -22.803  17.132  1.00  1.00           H  
ATOM   1318  H42   C A  41      22.273 -22.147  18.750  1.00  1.00           H  
ATOM   1319  H5    C A  41      20.486 -21.811  20.334  1.00  1.00           H  
ATOM   1320  H6    C A  41      18.075 -22.021  20.718  1.00  1.00           H  
ATOM   1321  P     C A  42      14.153 -25.888  22.129  1.00  1.00           P  
ATOM   1322  OP1   C A  42      12.903 -26.084  22.900  1.00  1.00           O  
ATOM   1323  OP2   C A  42      15.461 -26.005  22.811  1.00  1.00           O  
ATOM   1324  O5'   C A  42      14.140 -26.912  20.879  1.00  1.00           O  
ATOM   1325  C5'   C A  42      12.996 -27.015  20.020  1.00  1.00           C  
ATOM   1326  C4'   C A  42      13.287 -27.867  18.780  1.00  1.00           C  
ATOM   1327  O4'   C A  42      14.277 -27.232  17.966  1.00  1.00           O  
ATOM   1328  C3'   C A  42      13.815 -29.264  19.075  1.00  1.00           C  
ATOM   1329  O3'   C A  42      12.731 -30.191  19.212  1.00  1.00           O  
ATOM   1330  C2'   C A  42      14.614 -29.600  17.829  1.00  1.00           C  
ATOM   1331  O2'   C A  42      13.800 -30.267  16.855  1.00  1.00           O  
ATOM   1332  C1'   C A  42      15.085 -28.238  17.328  1.00  1.00           C  
ATOM   1333  N1    C A  42      16.499 -27.936  17.644  1.00  1.00           N  
ATOM   1334  C2    C A  42      17.459 -28.284  16.709  1.00  1.00           C  
ATOM   1335  O2    C A  42      17.131 -28.867  15.678  1.00  1.00           O  
ATOM   1336  N3    C A  42      18.756 -27.964  16.966  1.00  1.00           N  
ATOM   1337  C4    C A  42      19.096 -27.327  18.095  1.00  1.00           C  
ATOM   1338  N4    C A  42      20.376 -27.031  18.317  1.00  1.00           N  
ATOM   1339  C5    C A  42      18.106 -26.964  19.061  1.00  1.00           C  
ATOM   1340  C6    C A  42      16.826 -27.285  18.797  1.00  1.00           C  
ATOM   1341  H5'   C A  42      12.701 -26.015  19.701  1.00  1.00           H  
ATOM   1342 H5''   C A  42      12.173 -27.467  20.575  1.00  1.00           H  
ATOM   1343  H4'   C A  42      12.373 -27.956  18.196  1.00  1.00           H  
ATOM   1344  H3'   C A  42      14.454 -29.262  19.959  1.00  1.00           H  
ATOM   1345  H2'   C A  42      15.473 -30.212  18.095  1.00  1.00           H  
ATOM   1346 HO2'   C A  42      13.070 -29.682  16.644  1.00  1.00           H  
ATOM   1347  H1'   C A  42      14.938 -28.182  16.249  1.00  1.00           H  
ATOM   1348  H41   C A  42      21.082 -27.294  17.632  1.00  1.00           H  
ATOM   1349  H42   C A  42      20.647 -26.552  19.166  1.00  1.00           H  
ATOM   1350  H5    C A  42      18.379 -26.446  19.981  1.00  1.00           H  
ATOM   1351  H6    C A  42      16.044 -27.022  19.509  1.00  1.00           H  
ATOM   1352  P     U A  43      12.949 -31.603  19.966  1.00  1.00           P  
ATOM   1353  OP1   U A  43      11.721 -32.412  19.787  1.00  1.00           O  
ATOM   1354  OP2   U A  43      13.453 -31.326  21.330  1.00  1.00           O  
ATOM   1355  O5'   U A  43      14.138 -32.294  19.113  1.00  1.00           O  
ATOM   1356  C5'   U A  43      13.920 -32.721  17.762  1.00  1.00           C  
ATOM   1357  C4'   U A  43      15.177 -33.335  17.130  1.00  1.00           C  
ATOM   1358  O4'   U A  43      16.185 -32.345  16.987  1.00  1.00           O  
ATOM   1359  C3'   U A  43      15.800 -34.476  17.922  1.00  1.00           C  
ATOM   1360  O3'   U A  43      15.302 -35.745  17.479  1.00  1.00           O  
ATOM   1361  C2'   U A  43      17.300 -34.347  17.635  1.00  1.00           C  
ATOM   1362  O2'   U A  43      17.763 -35.413  16.795  1.00  1.00           O  
ATOM   1363  C1'   U A  43      17.458 -32.998  16.953  1.00  1.00           C  
ATOM   1364  N1    U A  43      18.431 -32.129  17.642  1.00  1.00           N  
ATOM   1365  C2    U A  43      19.722 -32.073  17.154  1.00  1.00           C  
ATOM   1366  O2    U A  43      20.080 -32.728  16.178  1.00  1.00           O  
ATOM   1367  N3    U A  43      20.592 -31.236  17.830  1.00  1.00           N  
ATOM   1368  C4    U A  43      20.286 -30.462  18.936  1.00  1.00           C  
ATOM   1369  O4    U A  43      21.142 -29.751  19.460  1.00  1.00           O  
ATOM   1370  C5    U A  43      18.915 -30.583  19.378  1.00  1.00           C  
ATOM   1371  C6    U A  43      18.044 -31.397  18.731  1.00  1.00           C  
ATOM   1372  H5'   U A  43      13.606 -31.864  17.166  1.00  1.00           H  
ATOM   1373 H5''   U A  43      13.122 -33.463  17.752  1.00  1.00           H  
ATOM   1374  H4'   U A  43      14.918 -33.702  16.136  1.00  1.00           H  
ATOM   1375  H3'   U A  43      15.609 -34.337  18.987  1.00  1.00           H  
ATOM   1376 HO3'   U A  43      14.452 -35.881  17.895  1.00  1.00           H  
ATOM   1377  H2'   U A  43      17.859 -34.329  18.570  1.00  1.00           H  
ATOM   1378 HO2'   U A  43      17.448 -35.234  15.909  1.00  1.00           H  
ATOM   1379  H1'   U A  43      17.766 -33.146  15.917  1.00  1.00           H  
ATOM   1380  H3    U A  43      21.539 -31.184  17.483  1.00  1.00           H  
ATOM   1381  H5    U A  43      18.576 -30.012  20.241  1.00  1.00           H  
ATOM   1382  H6    U A  43      17.017 -31.469  19.086  1.00  1.00           H  
TER    1383        U A  43                                                      
ATOM   1384  O5'   G B  44      16.552  58.946  26.918  1.00  1.00           O  
ATOM   1385  C5'   G B  44      15.601  59.800  26.278  1.00  1.00           C  
ATOM   1386  C4'   G B  44      16.244  60.598  25.142  1.00  1.00           C  
ATOM   1387  O4'   G B  44      17.172  61.546  25.679  1.00  1.00           O  
ATOM   1388  C3'   G B  44      17.006  59.740  24.135  1.00  1.00           C  
ATOM   1389  O3'   G B  44      16.187  59.493  22.986  1.00  1.00           O  
ATOM   1390  C2'   G B  44      18.189  60.608  23.746  1.00  1.00           C  
ATOM   1391  O2'   G B  44      17.882  61.451  22.628  1.00  1.00           O  
ATOM   1392  C1'   G B  44      18.428  61.423  25.001  1.00  1.00           C  
ATOM   1393  N9    G B  44      19.372  60.803  25.939  1.00  1.00           N  
ATOM   1394  C8    G B  44      19.111  60.199  27.137  1.00  1.00           C  
ATOM   1395  N7    G B  44      20.157  59.776  27.781  1.00  1.00           N  
ATOM   1396  C5    G B  44      21.212  60.128  26.941  1.00  1.00           C  
ATOM   1397  C6    G B  44      22.609  59.927  27.103  1.00  1.00           C  
ATOM   1398  O6    G B  44      23.199  59.389  28.038  1.00  1.00           O  
ATOM   1399  N1    G B  44      23.325  60.432  26.025  1.00  1.00           N  
ATOM   1400  C2    G B  44      22.768  61.053  24.926  1.00  1.00           C  
ATOM   1401  N2    G B  44      23.620  61.473  23.990  1.00  1.00           N  
ATOM   1402  N3    G B  44      21.454  61.243  24.770  1.00  1.00           N  
ATOM   1403  C4    G B  44      20.740  60.757  25.811  1.00  1.00           C  
ATOM   1404  H5'   G B  44      15.186  60.485  27.019  1.00  1.00           H  
ATOM   1405 H5''   G B  44      14.796  59.194  25.868  1.00  1.00           H  
ATOM   1406  H4'   G B  44      15.464  61.144  24.616  1.00  1.00           H  
ATOM   1407  H3'   G B  44      17.341  58.809  24.593  1.00  1.00           H  
ATOM   1408  H2'   G B  44      19.058  59.984  23.537  1.00  1.00           H  
ATOM   1409 HO2'   G B  44      18.207  62.331  22.837  1.00  1.00           H  
ATOM   1410  H1'   G B  44      18.792  62.412  24.725  1.00  1.00           H  
ATOM   1411  H8    G B  44      18.100  60.081  27.523  1.00  1.00           H  
ATOM   1412  H1    G B  44      24.328  60.325  26.069  1.00  1.00           H  
ATOM   1413  H21   G B  44      24.611  61.329  24.108  1.00  1.00           H  
ATOM   1414  H22   G B  44      23.271  61.935  23.161  1.00  1.00           H  
ATOM   1415 HO5'   G B  44      16.216  58.753  27.798  1.00  1.00           H  
ATOM   1416  P     G B  45      16.459  58.211  22.044  1.00  1.00           P  
ATOM   1417  OP1   G B  45      15.655  58.367  20.813  1.00  1.00           O  
ATOM   1418  OP2   G B  45      16.314  56.990  22.870  1.00  1.00           O  
ATOM   1419  O5'   G B  45      18.016  58.376  21.655  1.00  1.00           O  
ATOM   1420  C5'   G B  45      18.451  59.419  20.771  1.00  1.00           C  
ATOM   1421  C4'   G B  45      19.958  59.351  20.519  1.00  1.00           C  
ATOM   1422  O4'   G B  45      20.682  59.597  21.725  1.00  1.00           O  
ATOM   1423  C3'   G B  45      20.440  58.009  19.999  1.00  1.00           C  
ATOM   1424  O3'   G B  45      20.342  57.994  18.563  1.00  1.00           O  
ATOM   1425  C2'   G B  45      21.901  57.965  20.450  1.00  1.00           C  
ATOM   1426  O2'   G B  45      22.781  58.418  19.415  1.00  1.00           O  
ATOM   1427  C1'   G B  45      21.940  58.907  21.666  1.00  1.00           C  
ATOM   1428  N9    G B  45      22.143  58.219  22.954  1.00  1.00           N  
ATOM   1429  C8    G B  45      21.222  57.850  23.892  1.00  1.00           C  
ATOM   1430  N7    G B  45      21.714  57.298  24.961  1.00  1.00           N  
ATOM   1431  C5    G B  45      23.087  57.300  24.715  1.00  1.00           C  
ATOM   1432  C6    G B  45      24.157  56.825  25.521  1.00  1.00           C  
ATOM   1433  O6    G B  45      24.101  56.302  26.631  1.00  1.00           O  
ATOM   1434  N1    G B  45      25.385  57.017  24.900  1.00  1.00           N  
ATOM   1435  C2    G B  45      25.565  57.592  23.661  1.00  1.00           C  
ATOM   1436  N2    G B  45      26.822  57.688  23.230  1.00  1.00           N  
ATOM   1437  N3    G B  45      24.562  58.041  22.901  1.00  1.00           N  
ATOM   1438  C4    G B  45      23.356  57.863  23.489  1.00  1.00           C  
ATOM   1439  H5'   G B  45      18.207  60.386  21.209  1.00  1.00           H  
ATOM   1440 H5''   G B  45      17.927  59.319  19.821  1.00  1.00           H  
ATOM   1441  H4'   G B  45      20.226  60.119  19.797  1.00  1.00           H  
ATOM   1442  H3'   G B  45      19.869  57.192  20.446  1.00  1.00           H  
ATOM   1443  H2'   G B  45      22.162  56.951  20.762  1.00  1.00           H  
ATOM   1444 HO2'   G B  45      23.454  58.959  19.831  1.00  1.00           H  
ATOM   1445  H1'   G B  45      22.746  59.633  21.540  1.00  1.00           H  
ATOM   1446  H8    G B  45      20.152  58.003  23.753  1.00  1.00           H  
ATOM   1447  H1    G B  45      26.195  56.704  25.415  1.00  1.00           H  
ATOM   1448  H21   G B  45      27.576  57.351  23.806  1.00  1.00           H  
ATOM   1449  H22   G B  45      27.018  58.103  22.330  1.00  1.00           H  
ATOM   1450  P     G B  46      20.082  56.621  17.747  1.00  1.00           P  
ATOM   1451  OP1   G B  46      19.691  56.975  16.362  1.00  1.00           O  
ATOM   1452  OP2   G B  46      19.197  55.756  18.558  1.00  1.00           O  
ATOM   1453  O5'   G B  46      21.545  55.943  17.697  1.00  1.00           O  
ATOM   1454  C5'   G B  46      22.618  56.582  16.997  1.00  1.00           C  
ATOM   1455  C4'   G B  46      23.969  55.951  17.329  1.00  1.00           C  
ATOM   1456  O4'   G B  46      24.144  55.927  18.744  1.00  1.00           O  
ATOM   1457  C3'   G B  46      24.142  54.518  16.844  1.00  1.00           C  
ATOM   1458  O3'   G B  46      24.747  54.511  15.539  1.00  1.00           O  
ATOM   1459  C2'   G B  46      25.107  53.916  17.857  1.00  1.00           C  
ATOM   1460  O2'   G B  46      26.455  53.966  17.378  1.00  1.00           O  
ATOM   1461  C1'   G B  46      24.924  54.780  19.107  1.00  1.00           C  
ATOM   1462  N9    G B  46      24.232  54.082  20.209  1.00  1.00           N  
ATOM   1463  C8    G B  46      22.929  54.167  20.607  1.00  1.00           C  
ATOM   1464  N7    G B  46      22.629  53.477  21.667  1.00  1.00           N  
ATOM   1465  C5    G B  46      23.840  52.876  22.008  1.00  1.00           C  
ATOM   1466  C6    G B  46      24.152  52.000  23.083  1.00  1.00           C  
ATOM   1467  O6    G B  46      23.406  51.575  23.961  1.00  1.00           O  
ATOM   1468  N1    G B  46      25.490  51.626  23.063  1.00  1.00           N  
ATOM   1469  C2    G B  46      26.416  52.042  22.128  1.00  1.00           C  
ATOM   1470  N2    G B  46      27.656  51.574  22.274  1.00  1.00           N  
ATOM   1471  N3    G B  46      26.126  52.866  21.118  1.00  1.00           N  
ATOM   1472  C4    G B  46      24.826  53.242  21.119  1.00  1.00           C  
ATOM   1473  H5'   G B  46      22.644  57.634  17.278  1.00  1.00           H  
ATOM   1474 H5''   G B  46      22.443  56.504  15.925  1.00  1.00           H  
ATOM   1475  H4'   G B  46      24.756  56.565  16.897  1.00  1.00           H  
ATOM   1476  H3'   G B  46      23.192  53.985  16.847  1.00  1.00           H  
ATOM   1477  H2'   G B  46      24.815  52.890  18.077  1.00  1.00           H  
ATOM   1478 HO2'   G B  46      26.856  54.757  17.743  1.00  1.00           H  
ATOM   1479  H1'   G B  46      25.901  55.115  19.469  1.00  1.00           H  
ATOM   1480  H8    G B  46      22.193  54.769  20.075  1.00  1.00           H  
ATOM   1481  H1    G B  46      25.788  51.002  23.800  1.00  1.00           H  
ATOM   1482  H21   G B  46      27.889  50.948  23.058  1.00  1.00           H  
ATOM   1483  H22   G B  46      28.375  51.848  21.618  1.00  1.00           H  
ATOM   1484  P     A B  47      24.626  53.224  14.566  1.00  1.00           P  
ATOM   1485  OP1   A B  47      24.868  53.672  13.175  1.00  1.00           O  
ATOM   1486  OP2   A B  47      23.376  52.504  14.898  1.00  1.00           O  
ATOM   1487  O5'   A B  47      25.875  52.307  15.025  1.00  1.00           O  
ATOM   1488  C5'   A B  47      27.222  52.775  14.874  1.00  1.00           C  
ATOM   1489  C4'   A B  47      28.233  51.852  15.564  1.00  1.00           C  
ATOM   1490  O4'   A B  47      28.002  51.848  16.972  1.00  1.00           O  
ATOM   1491  C3'   A B  47      28.185  50.396  15.116  1.00  1.00           C  
ATOM   1492  O3'   A B  47      29.100  50.186  14.031  1.00  1.00           O  
ATOM   1493  C2'   A B  47      28.666  49.634  16.342  1.00  1.00           C  
ATOM   1494  O2'   A B  47      30.079  49.404  16.287  1.00  1.00           O  
ATOM   1495  C1'   A B  47      28.298  50.547  17.508  1.00  1.00           C  
ATOM   1496  N9    A B  47      27.113  50.108  18.276  1.00  1.00           N  
ATOM   1497  C8    A B  47      25.793  50.350  18.023  1.00  1.00           C  
ATOM   1498  N7    A B  47      24.966  49.855  18.894  1.00  1.00           N  
ATOM   1499  C5    A B  47      25.811  49.229  19.810  1.00  1.00           C  
ATOM   1500  C6    A B  47      25.569  48.508  20.984  1.00  1.00           C  
ATOM   1501  N6    A B  47      24.344  48.282  21.460  1.00  1.00           N  
ATOM   1502  N1    A B  47      26.635  48.027  21.647  1.00  1.00           N  
ATOM   1503  C2    A B  47      27.867  48.242  21.184  1.00  1.00           C  
ATOM   1504  N3    A B  47      28.205  48.909  20.086  1.00  1.00           N  
ATOM   1505  C4    A B  47      27.118  49.379  19.442  1.00  1.00           C  
ATOM   1506  H5'   A B  47      27.299  53.772  15.309  1.00  1.00           H  
ATOM   1507 H5''   A B  47      27.460  52.833  13.813  1.00  1.00           H  
ATOM   1508  H4'   A B  47      29.235  52.239  15.387  1.00  1.00           H  
ATOM   1509  H3'   A B  47      27.169  50.103  14.847  1.00  1.00           H  
ATOM   1510  H2'   A B  47      28.127  48.694  16.430  1.00  1.00           H  
ATOM   1511 HO2'   A B  47      30.511  50.238  16.484  1.00  1.00           H  
ATOM   1512  H1'   A B  47      29.147  50.620  18.181  1.00  1.00           H  
ATOM   1513  H8    A B  47      25.459  50.917  17.154  1.00  1.00           H  
ATOM   1514  H61   A B  47      24.223  47.751  22.320  1.00  1.00           H  
ATOM   1515  H62   A B  47      23.539  48.638  20.970  1.00  1.00           H  
ATOM   1516  H2    A B  47      28.685  47.825  21.771  1.00  1.00           H  
ATOM   1517  P     U B  48      28.914  48.942  13.019  1.00  1.00           P  
ATOM   1518  OP1   U B  48      29.997  49.000  12.012  1.00  1.00           O  
ATOM   1519  OP2   U B  48      27.500  48.910  12.577  1.00  1.00           O  
ATOM   1520  O5'   U B  48      29.177  47.661  13.966  1.00  1.00           O  
ATOM   1521  C5'   U B  48      30.460  47.443  14.564  1.00  1.00           C  
ATOM   1522  C4'   U B  48      30.386  46.465  15.739  1.00  1.00           C  
ATOM   1523  O4'   U B  48      29.395  46.894  16.662  1.00  1.00           O  
ATOM   1524  C3'   U B  48      30.029  45.036  15.354  1.00  1.00           C  
ATOM   1525  O3'   U B  48      31.234  44.293  15.106  1.00  1.00           O  
ATOM   1526  C2'   U B  48      29.323  44.494  16.592  1.00  1.00           C  
ATOM   1527  O2'   U B  48      30.223  43.748  17.419  1.00  1.00           O  
ATOM   1528  C1'   U B  48      28.822  45.750  17.312  1.00  1.00           C  
ATOM   1529  N1    U B  48      27.353  45.924  17.286  1.00  1.00           N  
ATOM   1530  C2    U B  48      26.633  45.481  18.379  1.00  1.00           C  
ATOM   1531  O2    U B  48      27.172  44.931  19.337  1.00  1.00           O  
ATOM   1532  N3    U B  48      25.267  45.695  18.335  1.00  1.00           N  
ATOM   1533  C4    U B  48      24.570  46.305  17.306  1.00  1.00           C  
ATOM   1534  O4    U B  48      23.350  46.443  17.372  1.00  1.00           O  
ATOM   1535  C5    U B  48      25.403  46.736  16.206  1.00  1.00           C  
ATOM   1536  C6    U B  48      26.742  46.537  16.227  1.00  1.00           C  
ATOM   1537  H5'   U B  48      30.849  48.397  14.921  1.00  1.00           H  
ATOM   1538 H5''   U B  48      31.139  47.043  13.811  1.00  1.00           H  
ATOM   1539  H4'   U B  48      31.347  46.460  16.250  1.00  1.00           H  
ATOM   1540  H3'   U B  48      29.366  45.019  14.488  1.00  1.00           H  
ATOM   1541  H2'   U B  48      28.473  43.875  16.292  1.00  1.00           H  
ATOM   1542 HO2'   U B  48      30.537  44.342  18.105  1.00  1.00           H  
ATOM   1543  H1'   U B  48      29.162  45.726  18.347  1.00  1.00           H  
ATOM   1544  H3    U B  48      24.728  45.377  19.128  1.00  1.00           H  
ATOM   1545  H5    U B  48      24.946  47.228  15.348  1.00  1.00           H  
ATOM   1546  H6    U B  48      27.346  46.873  15.384  1.00  1.00           H  
ATOM   1547  P     A B  49      31.215  42.919  14.261  1.00  1.00           P  
ATOM   1548  OP1   A B  49      32.478  42.829  13.497  1.00  1.00           O  
ATOM   1549  OP2   A B  49      29.918  42.836  13.550  1.00  1.00           O  
ATOM   1550  O5'   A B  49      31.234  41.782  15.409  1.00  1.00           O  
ATOM   1551  C5'   A B  49      32.054  41.944  16.573  1.00  1.00           C  
ATOM   1552  C4'   A B  49      32.371  40.607  17.255  1.00  1.00           C  
ATOM   1553  O4'   A B  49      31.149  39.928  17.583  1.00  1.00           O  
ATOM   1554  C3'   A B  49      33.212  39.655  16.398  1.00  1.00           C  
ATOM   1555  O3'   A B  49      34.319  39.166  17.178  1.00  1.00           O  
ATOM   1556  C2'   A B  49      32.279  38.494  16.082  1.00  1.00           C  
ATOM   1557  O2'   A B  49      32.989  37.262  16.085  1.00  1.00           O  
ATOM   1558  C1'   A B  49      31.248  38.553  17.195  1.00  1.00           C  
ATOM   1559  N9    A B  49      29.892  38.089  16.808  1.00  1.00           N  
ATOM   1560  C8    A B  49      29.198  38.306  15.654  1.00  1.00           C  
ATOM   1561  N7    A B  49      28.010  37.779  15.620  1.00  1.00           N  
ATOM   1562  C5    A B  49      27.908  37.157  16.863  1.00  1.00           C  
ATOM   1563  C6    A B  49      26.891  36.412  17.469  1.00  1.00           C  
ATOM   1564  N6    A B  49      25.726  36.152  16.876  1.00  1.00           N  
ATOM   1565  N1    A B  49      27.120  35.945  18.708  1.00  1.00           N  
ATOM   1566  C2    A B  49      28.280  36.195  19.316  1.00  1.00           C  
ATOM   1567  N3    A B  49      29.306  36.887  18.833  1.00  1.00           N  
ATOM   1568  C4    A B  49      29.048  37.342  17.591  1.00  1.00           C  
ATOM   1569  H5'   A B  49      31.539  42.589  17.283  1.00  1.00           H  
ATOM   1570 H5''   A B  49      32.990  42.417  16.278  1.00  1.00           H  
ATOM   1571  H4'   A B  49      32.910  40.810  18.178  1.00  1.00           H  
ATOM   1572  H3'   A B  49      33.554  40.144  15.486  1.00  1.00           H  
ATOM   1573  H2'   A B  49      31.790  38.643  15.126  1.00  1.00           H  
ATOM   1574 HO2'   A B  49      32.989  36.935  16.987  1.00  1.00           H  
ATOM   1575  H1'   A B  49      31.602  37.966  18.043  1.00  1.00           H  
ATOM   1576  H8    A B  49      29.608  38.878  14.822  1.00  1.00           H  
ATOM   1577  H61   A B  49      25.022  35.606  17.355  1.00  1.00           H  
ATOM   1578  H62   A B  49      25.560  36.499  15.952  1.00  1.00           H  
ATOM   1579  H2    A B  49      28.400  35.787  20.319  1.00  1.00           H  
ATOM   1580  P     U B  50      35.366  38.093  16.570  1.00  1.00           P  
ATOM   1581  OP1   U B  50      36.711  38.408  17.097  1.00  1.00           O  
ATOM   1582  OP2   U B  50      35.148  38.010  15.107  1.00  1.00           O  
ATOM   1583  O5'   U B  50      34.880  36.693  17.220  1.00  1.00           O  
ATOM   1584  C5'   U B  50      34.782  36.523  18.640  1.00  1.00           C  
ATOM   1585  C4'   U B  50      33.424  35.923  19.037  1.00  1.00           C  
ATOM   1586  O4'   U B  50      32.492  36.209  17.999  1.00  1.00           O  
ATOM   1587  C3'   U B  50      33.412  34.404  19.266  1.00  1.00           C  
ATOM   1588  O3'   U B  50      32.571  34.096  20.388  1.00  1.00           O  
ATOM   1589  C2'   U B  50      32.797  33.830  18.002  1.00  1.00           C  
ATOM   1590  O2'   U B  50      31.933  32.728  18.298  1.00  1.00           O  
ATOM   1591  C1'   U B  50      32.013  34.999  17.412  1.00  1.00           C  
ATOM   1592  N1    U B  50      32.102  35.137  15.937  1.00  1.00           N  
ATOM   1593  C2    U B  50      33.324  34.910  15.335  1.00  1.00           C  
ATOM   1594  O2    U B  50      34.324  34.607  15.983  1.00  1.00           O  
ATOM   1595  N3    U B  50      33.357  35.047  13.961  1.00  1.00           N  
ATOM   1596  C4    U B  50      32.289  35.386  13.147  1.00  1.00           C  
ATOM   1597  O4    U B  50      32.433  35.476  11.930  1.00  1.00           O  
ATOM   1598  C5    U B  50      31.052  35.605  13.861  1.00  1.00           C  
ATOM   1599  C6    U B  50      30.995  35.477  15.209  1.00  1.00           C  
ATOM   1600  H5'   U B  50      34.895  37.495  19.120  1.00  1.00           H  
ATOM   1601 H5''   U B  50      35.583  35.868  18.975  1.00  1.00           H  
ATOM   1602  H4'   U B  50      33.077  36.411  19.945  1.00  1.00           H  
ATOM   1603  H3'   U B  50      34.419  34.016  19.413  1.00  1.00           H  
ATOM   1604  H2'   U B  50      33.586  33.521  17.324  1.00  1.00           H  
ATOM   1605 HO2'   U B  50      31.068  32.938  17.938  1.00  1.00           H  
ATOM   1606  H1'   U B  50      30.977  34.885  17.684  1.00  1.00           H  
ATOM   1607  H3    U B  50      34.244  34.883  13.507  1.00  1.00           H  
ATOM   1608  H5    U B  50      30.152  35.876  13.307  1.00  1.00           H  
ATOM   1609  H6    U B  50      30.049  35.650  15.723  1.00  1.00           H  
ATOM   1610  P     G B  51      32.337  32.568  20.854  1.00  1.00           P  
ATOM   1611  OP1   G B  51      32.263  32.544  22.332  1.00  1.00           O  
ATOM   1612  OP2   G B  51      33.319  31.712  20.152  1.00  1.00           O  
ATOM   1613  O5'   G B  51      30.868  32.234  20.271  1.00  1.00           O  
ATOM   1614  C5'   G B  51      29.696  32.582  21.016  1.00  1.00           C  
ATOM   1615  C4'   G B  51      28.466  31.788  20.558  1.00  1.00           C  
ATOM   1616  O4'   G B  51      27.562  32.660  19.872  1.00  1.00           O  
ATOM   1617  C3'   G B  51      28.783  30.626  19.620  1.00  1.00           C  
ATOM   1618  O3'   G B  51      28.815  29.401  20.369  1.00  1.00           O  
ATOM   1619  C2'   G B  51      27.608  30.608  18.651  1.00  1.00           C  
ATOM   1620  O2'   G B  51      26.579  29.716  19.099  1.00  1.00           O  
ATOM   1621  C1'   G B  51      27.128  32.056  18.645  1.00  1.00           C  
ATOM   1622  N9    G B  51      27.670  32.878  17.540  1.00  1.00           N  
ATOM   1623  C8    G B  51      28.664  33.814  17.588  1.00  1.00           C  
ATOM   1624  N7    G B  51      28.925  34.400  16.458  1.00  1.00           N  
ATOM   1625  C5    G B  51      28.025  33.805  15.575  1.00  1.00           C  
ATOM   1626  C6    G B  51      27.829  34.032  14.187  1.00  1.00           C  
ATOM   1627  O6    G B  51      28.426  34.815  13.451  1.00  1.00           O  
ATOM   1628  N1    G B  51      26.822  33.225  13.676  1.00  1.00           N  
ATOM   1629  C2    G B  51      26.091  32.311  14.407  1.00  1.00           C  
ATOM   1630  N2    G B  51      25.162  31.629  13.739  1.00  1.00           N  
ATOM   1631  N3    G B  51      26.273  32.094  15.713  1.00  1.00           N  
ATOM   1632  C4    G B  51      27.253  32.873  16.230  1.00  1.00           C  
ATOM   1633  H5'   G B  51      29.498  33.647  20.886  1.00  1.00           H  
ATOM   1634 H5''   G B  51      29.878  32.384  22.073  1.00  1.00           H  
ATOM   1635  H4'   G B  51      27.955  31.394  21.436  1.00  1.00           H  
ATOM   1636  H3'   G B  51      29.721  30.796  19.092  1.00  1.00           H  
ATOM   1637  H2'   G B  51      27.951  30.330  17.655  1.00  1.00           H  
ATOM   1638 HO2'   G B  51      26.874  29.332  19.928  1.00  1.00           H  
ATOM   1639  H1'   G B  51      26.040  32.073  18.602  1.00  1.00           H  
ATOM   1640  H8    G B  51      29.198  34.053  18.508  1.00  1.00           H  
ATOM   1641  H1    G B  51      26.627  33.329  12.691  1.00  1.00           H  
ATOM   1642  H21   G B  51      25.029  31.811  12.731  1.00  1.00           H  
ATOM   1643  H22   G B  51      24.588  30.945  14.214  1.00  1.00           H  
ATOM   1644  P     G B  52      29.615  28.111  19.820  1.00  1.00           P  
ATOM   1645  OP1   G B  52      30.060  27.313  20.986  1.00  1.00           O  
ATOM   1646  OP2   G B  52      30.605  28.567  18.819  1.00  1.00           O  
ATOM   1647  O5'   G B  52      28.464  27.285  19.051  1.00  1.00           O  
ATOM   1648  C5'   G B  52      28.769  26.524  17.877  1.00  1.00           C  
ATOM   1649  C4'   G B  52      27.569  26.437  16.935  1.00  1.00           C  
ATOM   1650  O4'   G B  52      27.164  27.756  16.556  1.00  1.00           O  
ATOM   1651  C3'   G B  52      27.846  25.655  15.655  1.00  1.00           C  
ATOM   1652  O3'   G B  52      27.313  24.332  15.775  1.00  1.00           O  
ATOM   1653  C2'   G B  52      27.082  26.418  14.584  1.00  1.00           C  
ATOM   1654  O2'   G B  52      25.764  25.886  14.408  1.00  1.00           O  
ATOM   1655  C1'   G B  52      27.040  27.838  15.131  1.00  1.00           C  
ATOM   1656  N9    G B  52      28.129  28.707  14.644  1.00  1.00           N  
ATOM   1657  C8    G B  52      29.171  29.246  15.343  1.00  1.00           C  
ATOM   1658  N7    G B  52      29.970  30.000  14.650  1.00  1.00           N  
ATOM   1659  C5    G B  52      29.414  29.964  13.373  1.00  1.00           C  
ATOM   1660  C6    G B  52      29.842  30.598  12.176  1.00  1.00           C  
ATOM   1661  O6    G B  52      30.816  31.329  12.007  1.00  1.00           O  
ATOM   1662  N1    G B  52      28.999  30.301  11.112  1.00  1.00           N  
ATOM   1663  C2    G B  52      27.882  29.495  11.187  1.00  1.00           C  
ATOM   1664  N2    G B  52      27.196  29.327  10.056  1.00  1.00           N  
ATOM   1665  N3    G B  52      27.476  28.897  12.312  1.00  1.00           N  
ATOM   1666  C4    G B  52      28.285  29.175  13.360  1.00  1.00           C  
ATOM   1667  H5'   G B  52      29.063  25.517  18.172  1.00  1.00           H  
ATOM   1668 H5''   G B  52      29.599  26.998  17.352  1.00  1.00           H  
ATOM   1669  H4'   G B  52      26.744  25.963  17.463  1.00  1.00           H  
ATOM   1670  H3'   G B  52      28.914  25.635  15.432  1.00  1.00           H  
ATOM   1671  H2'   G B  52      27.637  26.398  13.643  1.00  1.00           H  
ATOM   1672 HO2'   G B  52      25.737  25.467  13.544  1.00  1.00           H  
ATOM   1673  H1'   G B  52      26.082  28.292  14.880  1.00  1.00           H  
ATOM   1674  H8    G B  52      29.320  29.057  16.407  1.00  1.00           H  
ATOM   1675  H1    G B  52      29.242  30.718  10.225  1.00  1.00           H  
ATOM   1676  H21   G B  52      27.504  29.781   9.204  1.00  1.00           H  
ATOM   1677  H22   G B  52      26.368  28.749  10.048  1.00  1.00           H  
ATOM   1678  P     A B  53      28.203  23.053  15.369  1.00  1.00           P  
ATOM   1679  OP1   A B  53      27.652  21.869  16.064  1.00  1.00           O  
ATOM   1680  OP2   A B  53      29.629  23.412  15.541  1.00  1.00           O  
ATOM   1681  O5'   A B  53      27.904  22.899  13.790  1.00  1.00           O  
ATOM   1682  C5'   A B  53      26.602  22.524  13.327  1.00  1.00           C  
ATOM   1683  C4'   A B  53      26.451  22.732  11.818  1.00  1.00           C  
ATOM   1684  O4'   A B  53      26.499  24.126  11.513  1.00  1.00           O  
ATOM   1685  C3'   A B  53      27.527  22.059  10.979  1.00  1.00           C  
ATOM   1686  O3'   A B  53      27.086  20.754  10.583  1.00  1.00           O  
ATOM   1687  C2'   A B  53      27.642  22.960   9.761  1.00  1.00           C  
ATOM   1688  O2'   A B  53      26.769  22.533   8.708  1.00  1.00           O  
ATOM   1689  C1'   A B  53      27.238  24.329  10.299  1.00  1.00           C  
ATOM   1690  N9    A B  53      28.378  25.204  10.623  1.00  1.00           N  
ATOM   1691  C8    A B  53      29.071  25.312  11.794  1.00  1.00           C  
ATOM   1692  N7    A B  53      30.026  26.193  11.789  1.00  1.00           N  
ATOM   1693  C5    A B  53      29.961  26.719  10.500  1.00  1.00           C  
ATOM   1694  C6    A B  53      30.704  27.703   9.840  1.00  1.00           C  
ATOM   1695  N6    A B  53      31.709  28.362  10.415  1.00  1.00           N  
ATOM   1696  N1    A B  53      30.373  27.979   8.566  1.00  1.00           N  
ATOM   1697  C2    A B  53      29.371  27.326   7.976  1.00  1.00           C  
ATOM   1698  N3    A B  53      28.607  26.379   8.510  1.00  1.00           N  
ATOM   1699  C4    A B  53      28.960  26.125   9.786  1.00  1.00           C  
ATOM   1700  H5'   A B  53      25.855  23.127  13.844  1.00  1.00           H  
ATOM   1701 H5''   A B  53      26.432  21.473  13.558  1.00  1.00           H  
ATOM   1702  H4'   A B  53      25.479  22.351  11.510  1.00  1.00           H  
ATOM   1703  H3'   A B  53      28.473  22.013  11.522  1.00  1.00           H  
ATOM   1704  H2'   A B  53      28.677  22.991   9.417  1.00  1.00           H  
ATOM   1705 HO2'   A B  53      26.572  23.303   8.171  1.00  1.00           H  
ATOM   1706  H1'   A B  53      26.602  24.828   9.570  1.00  1.00           H  
ATOM   1707  H8    A B  53      28.843  24.701  12.667  1.00  1.00           H  
ATOM   1708  H61   A B  53      32.220  29.069   9.890  1.00  1.00           H  
ATOM   1709  H62   A B  53      31.965  28.161  11.371  1.00  1.00           H  
ATOM   1710  H2    A B  53      29.156  27.598   6.943  1.00  1.00           H  
ATOM   1711  P     A B  54      28.150  19.583  10.283  1.00  1.00           P  
ATOM   1712  OP1   A B  54      27.399  18.330  10.045  1.00  1.00           O  
ATOM   1713  OP2   A B  54      29.190  19.628  11.335  1.00  1.00           O  
ATOM   1714  O5'   A B  54      28.822  20.041   8.889  1.00  1.00           O  
ATOM   1715  C5'   A B  54      28.079  19.967   7.665  1.00  1.00           C  
ATOM   1716  C4'   A B  54      28.795  20.681   6.517  1.00  1.00           C  
ATOM   1717  O4'   A B  54      29.040  22.044   6.870  1.00  1.00           O  
ATOM   1718  C3'   A B  54      30.142  20.081   6.133  1.00  1.00           C  
ATOM   1719  O3'   A B  54      29.969  19.095   5.103  1.00  1.00           O  
ATOM   1720  C2'   A B  54      30.901  21.274   5.579  1.00  1.00           C  
ATOM   1721  O2'   A B  54      30.707  21.409   4.166  1.00  1.00           O  
ATOM   1722  C1'   A B  54      30.308  22.455   6.337  1.00  1.00           C  
ATOM   1723  N9    A B  54      31.138  22.915   7.468  1.00  1.00           N  
ATOM   1724  C8    A B  54      31.133  22.492   8.766  1.00  1.00           C  
ATOM   1725  N7    A B  54      31.959  23.118   9.551  1.00  1.00           N  
ATOM   1726  C5    A B  54      32.567  24.038   8.699  1.00  1.00           C  
ATOM   1727  C6    A B  54      33.548  25.015   8.903  1.00  1.00           C  
ATOM   1728  N6    A B  54      34.115  25.240  10.088  1.00  1.00           N  
ATOM   1729  N1    A B  54      33.920  25.751   7.841  1.00  1.00           N  
ATOM   1730  C2    A B  54      33.361  25.540   6.648  1.00  1.00           C  
ATOM   1731  N3    A B  54      32.427  24.644   6.348  1.00  1.00           N  
ATOM   1732  C4    A B  54      32.074  23.921   7.430  1.00  1.00           C  
ATOM   1733  H5'   A B  54      27.104  20.429   7.817  1.00  1.00           H  
ATOM   1734 H5''   A B  54      27.939  18.920   7.400  1.00  1.00           H  
ATOM   1735  H4'   A B  54      28.148  20.667   5.644  1.00  1.00           H  
ATOM   1736  H3'   A B  54      30.648  19.666   7.006  1.00  1.00           H  
ATOM   1737  H2'   A B  54      31.955  21.183   5.815  1.00  1.00           H  
ATOM   1738 HO2'   A B  54      29.770  21.293   3.995  1.00  1.00           H  
ATOM   1739  H1'   A B  54      30.157  23.284   5.647  1.00  1.00           H  
ATOM   1740  H8    A B  54      30.487  21.688   9.117  1.00  1.00           H  
ATOM   1741  H61   A B  54      34.817  25.957  10.181  1.00  1.00           H  
ATOM   1742  H62   A B  54      33.845  24.695  10.890  1.00  1.00           H  
ATOM   1743  H2    A B  54      33.709  26.171   5.831  1.00  1.00           H  
ATOM   1744  P     G B  55      30.783  17.702   5.145  1.00  1.00           P  
ATOM   1745  OP1   G B  55      30.088  16.738   4.262  1.00  1.00           O  
ATOM   1746  OP2   G B  55      31.028  17.355   6.563  1.00  1.00           O  
ATOM   1747  O5'   G B  55      32.201  18.073   4.463  1.00  1.00           O  
ATOM   1748  C5'   G B  55      32.341  18.089   3.036  1.00  1.00           C  
ATOM   1749  C4'   G B  55      33.645  18.756   2.592  1.00  1.00           C  
ATOM   1750  O4'   G B  55      33.719  20.076   3.123  1.00  1.00           O  
ATOM   1751  C3'   G B  55      34.916  18.037   3.033  1.00  1.00           C  
ATOM   1752  O3'   G B  55      35.320  17.102   2.021  1.00  1.00           O  
ATOM   1753  C2'   G B  55      35.932  19.167   3.138  1.00  1.00           C  
ATOM   1754  O2'   G B  55      36.624  19.367   1.898  1.00  1.00           O  
ATOM   1755  C1'   G B  55      35.074  20.366   3.499  1.00  1.00           C  
ATOM   1756  N9    G B  55      35.080  20.670   4.938  1.00  1.00           N  
ATOM   1757  C8    G B  55      34.257  20.203   5.921  1.00  1.00           C  
ATOM   1758  N7    G B  55      34.476  20.694   7.104  1.00  1.00           N  
ATOM   1759  C5    G B  55      35.540  21.569   6.893  1.00  1.00           C  
ATOM   1760  C6    G B  55      36.228  22.404   7.814  1.00  1.00           C  
ATOM   1761  O6    G B  55      36.029  22.536   9.019  1.00  1.00           O  
ATOM   1762  N1    G B  55      37.238  23.125   7.191  1.00  1.00           N  
ATOM   1763  C2    G B  55      37.549  23.055   5.849  1.00  1.00           C  
ATOM   1764  N2    G B  55      38.555  23.826   5.435  1.00  1.00           N  
ATOM   1765  N3    G B  55      36.904  22.272   4.980  1.00  1.00           N  
ATOM   1766  C4    G B  55      35.915  21.560   5.569  1.00  1.00           C  
ATOM   1767  H5'   G B  55      31.500  18.634   2.606  1.00  1.00           H  
ATOM   1768 H5''   G B  55      32.324  17.064   2.668  1.00  1.00           H  
ATOM   1769  H4'   G B  55      33.646  18.828   1.506  1.00  1.00           H  
ATOM   1770  H3'   G B  55      34.771  17.545   3.997  1.00  1.00           H  
ATOM   1771  H2'   G B  55      36.638  18.981   3.952  1.00  1.00           H  
ATOM   1772 HO2'   G B  55      36.920  20.280   1.879  1.00  1.00           H  
ATOM   1773  H1'   G B  55      35.424  21.238   2.948  1.00  1.00           H  
ATOM   1774  H8    G B  55      33.474  19.469   5.729  1.00  1.00           H  
ATOM   1775  H1    G B  55      37.774  23.742   7.784  1.00  1.00           H  
ATOM   1776  H21   G B  55      39.039  24.418   6.097  1.00  1.00           H  
ATOM   1777  H22   G B  55      38.832  23.821   4.461  1.00  1.00           H  
ATOM   1778  P     A B  56      36.174  15.787   2.403  1.00  1.00           P  
ATOM   1779  OP1   A B  56      36.394  15.005   1.165  1.00  1.00           O  
ATOM   1780  OP2   A B  56      35.537  15.146   3.575  1.00  1.00           O  
ATOM   1781  O5'   A B  56      37.592  16.398   2.873  1.00  1.00           O  
ATOM   1782  C5'   A B  56      38.489  16.980   1.922  1.00  1.00           C  
ATOM   1783  C4'   A B  56      39.754  17.526   2.589  1.00  1.00           C  
ATOM   1784  O4'   A B  56      39.442  18.685   3.359  1.00  1.00           O  
ATOM   1785  C3'   A B  56      40.445  16.557   3.535  1.00  1.00           C  
ATOM   1786  O3'   A B  56      41.361  15.722   2.810  1.00  1.00           O  
ATOM   1787  C2'   A B  56      41.201  17.494   4.467  1.00  1.00           C  
ATOM   1788  O2'   A B  56      42.500  17.812   3.955  1.00  1.00           O  
ATOM   1789  C1'   A B  56      40.302  18.734   4.508  1.00  1.00           C  
ATOM   1790  N9    A B  56      39.439  18.811   5.694  1.00  1.00           N  
ATOM   1791  C8    A B  56      38.233  18.214   5.927  1.00  1.00           C  
ATOM   1792  N7    A B  56      37.684  18.510   7.067  1.00  1.00           N  
ATOM   1793  C5    A B  56      38.607  19.383   7.643  1.00  1.00           C  
ATOM   1794  C6    A B  56      38.631  20.067   8.862  1.00  1.00           C  
ATOM   1795  N6    A B  56      37.658  19.975   9.769  1.00  1.00           N  
ATOM   1796  N1    A B  56      39.696  20.849   9.113  1.00  1.00           N  
ATOM   1797  C2    A B  56      40.679  20.952   8.219  1.00  1.00           C  
ATOM   1798  N3    A B  56      40.755  20.348   7.038  1.00  1.00           N  
ATOM   1799  C4    A B  56      39.675  19.572   6.814  1.00  1.00           C  
ATOM   1800  H5'   A B  56      37.979  17.798   1.411  1.00  1.00           H  
ATOM   1801 H5''   A B  56      38.769  16.225   1.189  1.00  1.00           H  
ATOM   1802  H4'   A B  56      40.458  17.815   1.813  1.00  1.00           H  
ATOM   1803  H3'   A B  56      39.714  15.964   4.089  1.00  1.00           H  
ATOM   1804  H2'   A B  56      41.273  17.052   5.462  1.00  1.00           H  
ATOM   1805 HO2'   A B  56      42.541  18.766   3.858  1.00  1.00           H  
ATOM   1806  H1'   A B  56      40.914  19.636   4.462  1.00  1.00           H  
ATOM   1807  H8    A B  56      37.766  17.539   5.210  1.00  1.00           H  
ATOM   1808  H61   A B  56      37.733  20.503  10.646  1.00  1.00           H  
ATOM   1809  H62   A B  56      36.852  19.391   9.595  1.00  1.00           H  
ATOM   1810  H2    A B  56      41.512  21.604   8.485  1.00  1.00           H  
ATOM   1811  P     A B  57      41.683  14.218   3.309  1.00  1.00           P  
ATOM   1812  OP1   A B  57      42.722  13.652   2.418  1.00  1.00           O  
ATOM   1813  OP2   A B  57      40.399  13.501   3.482  1.00  1.00           O  
ATOM   1814  O5'   A B  57      42.339  14.441   4.768  1.00  1.00           O  
ATOM   1815  C5'   A B  57      43.727  14.766   4.903  1.00  1.00           C  
ATOM   1816  C4'   A B  57      44.166  14.829   6.369  1.00  1.00           C  
ATOM   1817  O4'   A B  57      43.597  15.967   7.004  1.00  1.00           O  
ATOM   1818  C3'   A B  57      43.760  13.632   7.212  1.00  1.00           C  
ATOM   1819  O3'   A B  57      44.778  12.621   7.160  1.00  1.00           O  
ATOM   1820  C2'   A B  57      43.677  14.205   8.621  1.00  1.00           C  
ATOM   1821  O2'   A B  57      44.868  13.937   9.370  1.00  1.00           O  
ATOM   1822  C1'   A B  57      43.461  15.705   8.411  1.00  1.00           C  
ATOM   1823  N9    A B  57      42.123  16.170   8.827  1.00  1.00           N  
ATOM   1824  C8    A B  57      40.945  16.084   8.142  1.00  1.00           C  
ATOM   1825  N7    A B  57      39.916  16.597   8.751  1.00  1.00           N  
ATOM   1826  C5    A B  57      40.460  17.065   9.946  1.00  1.00           C  
ATOM   1827  C6    A B  57      39.902  17.719  11.050  1.00  1.00           C  
ATOM   1828  N6    A B  57      38.609  18.030  11.135  1.00  1.00           N  
ATOM   1829  N1    A B  57      40.727  18.040  12.062  1.00  1.00           N  
ATOM   1830  C2    A B  57      42.024  17.737  11.994  1.00  1.00           C  
ATOM   1831  N3    A B  57      42.651  17.120  10.999  1.00  1.00           N  
ATOM   1832  C4    A B  57      41.801  16.811   9.999  1.00  1.00           C  
ATOM   1833  H5'   A B  57      43.908  15.735   4.438  1.00  1.00           H  
ATOM   1834 H5''   A B  57      44.319  14.010   4.387  1.00  1.00           H  
ATOM   1835  H4'   A B  57      45.249  14.927   6.402  1.00  1.00           H  
ATOM   1836  H3'   A B  57      42.793  13.241   6.889  1.00  1.00           H  
ATOM   1837  H2'   A B  57      42.808  13.791   9.123  1.00  1.00           H  
ATOM   1838 HO2'   A B  57      44.596  13.534  10.200  1.00  1.00           H  
ATOM   1839  H1'   A B  57      44.222  16.263   8.957  1.00  1.00           H  
ATOM   1840  H8    A B  57      40.871  15.618   7.160  1.00  1.00           H  
ATOM   1841  H61   A B  57      38.255  18.508  11.977  1.00  1.00           H  
ATOM   1842  H62   A B  57      37.977  17.792  10.384  1.00  1.00           H  
ATOM   1843  H2    A B  57      42.636  18.027  12.848  1.00  1.00           H  
ATOM   1844  P     C B  58      44.494  11.121   7.697  1.00  1.00           P  
ATOM   1845  OP1   C B  58      45.688  10.298   7.401  1.00  1.00           O  
ATOM   1846  OP2   C B  58      43.166  10.691   7.204  1.00  1.00           O  
ATOM   1847  O5'   C B  58      44.401  11.311   9.300  1.00  1.00           O  
ATOM   1848  C5'   C B  58      45.590  11.433  10.091  1.00  1.00           C  
ATOM   1849  C4'   C B  58      45.282  11.599  11.583  1.00  1.00           C  
ATOM   1850  O4'   C B  58      44.606  12.826  11.818  1.00  1.00           O  
ATOM   1851  C3'   C B  58      44.394  10.524  12.173  1.00  1.00           C  
ATOM   1852  O3'   C B  58      45.188   9.405  12.589  1.00  1.00           O  
ATOM   1853  C2'   C B  58      43.782  11.217  13.386  1.00  1.00           C  
ATOM   1854  O2'   C B  58      44.563  10.982  14.564  1.00  1.00           O  
ATOM   1855  C1'   C B  58      43.788  12.703  12.999  1.00  1.00           C  
ATOM   1856  N1    C B  58      42.456  13.245  12.650  1.00  1.00           N  
ATOM   1857  C2    C B  58      41.782  14.020  13.581  1.00  1.00           C  
ATOM   1858  O2    C B  58      42.289  14.243  14.678  1.00  1.00           O  
ATOM   1859  N3    C B  58      40.561  14.520  13.243  1.00  1.00           N  
ATOM   1860  C4    C B  58      40.024  14.269  12.042  1.00  1.00           C  
ATOM   1861  N4    C B  58      38.824  14.769  11.745  1.00  1.00           N  
ATOM   1862  C5    C B  58      40.719  13.472  11.077  1.00  1.00           C  
ATOM   1863  C6    C B  58      41.926  12.983  11.421  1.00  1.00           C  
ATOM   1864  H5'   C B  58      46.152  12.302   9.749  1.00  1.00           H  
ATOM   1865 H5''   C B  58      46.202  10.541   9.954  1.00  1.00           H  
ATOM   1866  H4'   C B  58      46.221  11.618  12.132  1.00  1.00           H  
ATOM   1867  H3'   C B  58      43.621  10.223  11.463  1.00  1.00           H  
ATOM   1868  H2'   C B  58      42.754  10.872  13.529  1.00  1.00           H  
ATOM   1869 HO2'   C B  58      45.483  11.120  14.328  1.00  1.00           H  
ATOM   1870  H1'   C B  58      44.217  13.285  13.806  1.00  1.00           H  
ATOM   1871  H41   C B  58      38.330  15.333  12.434  1.00  1.00           H  
ATOM   1872  H42   C B  58      38.406  14.587  10.841  1.00  1.00           H  
ATOM   1873  H5    C B  58      40.288  13.268  10.097  1.00  1.00           H  
ATOM   1874  H6    C B  58      42.486  12.375  10.712  1.00  1.00           H  
ATOM   1875  P     C B  59      44.522   7.948  12.762  1.00  1.00           P  
ATOM   1876  OP1   C B  59      45.553   7.032  13.304  1.00  1.00           O  
ATOM   1877  OP2   C B  59      43.817   7.604  11.507  1.00  1.00           O  
ATOM   1878  O5'   C B  59      43.423   8.210  13.911  1.00  1.00           O  
ATOM   1879  C5'   C B  59      43.841   8.561  15.231  1.00  1.00           C  
ATOM   1880  C4'   C B  59      42.732   9.253  16.027  1.00  1.00           C  
ATOM   1881  O4'   C B  59      42.224  10.357  15.297  1.00  1.00           O  
ATOM   1882  C3'   C B  59      41.530   8.386  16.352  1.00  1.00           C  
ATOM   1883  O3'   C B  59      41.764   7.712  17.596  1.00  1.00           O  
ATOM   1884  C2'   C B  59      40.402   9.400  16.516  1.00  1.00           C  
ATOM   1885  O2'   C B  59      40.165   9.705  17.896  1.00  1.00           O  
ATOM   1886  C1'   C B  59      40.891  10.632  15.744  1.00  1.00           C  
ATOM   1887  N1    C B  59      40.064  10.986  14.565  1.00  1.00           N  
ATOM   1888  C2    C B  59      39.161  12.026  14.720  1.00  1.00           C  
ATOM   1889  O2    C B  59      39.073  12.608  15.799  1.00  1.00           O  
ATOM   1890  N3    C B  59      38.388  12.372  13.653  1.00  1.00           N  
ATOM   1891  C4    C B  59      38.499  11.726  12.484  1.00  1.00           C  
ATOM   1892  N4    C B  59      37.725  12.087  11.459  1.00  1.00           N  
ATOM   1893  C5    C B  59      39.433  10.655  12.322  1.00  1.00           C  
ATOM   1894  C6    C B  59      40.192  10.320  13.382  1.00  1.00           C  
ATOM   1895  H5'   C B  59      44.698   9.233  15.163  1.00  1.00           H  
ATOM   1896 H5''   C B  59      44.142   7.657  15.758  1.00  1.00           H  
ATOM   1897  H4'   C B  59      43.155   9.627  16.957  1.00  1.00           H  
ATOM   1898  H3'   C B  59      41.316   7.686  15.545  1.00  1.00           H  
ATOM   1899  H2'   C B  59      39.498   9.011  16.045  1.00  1.00           H  
ATOM   1900 HO2'   C B  59      40.456  10.607  18.044  1.00  1.00           H  
ATOM   1901  H1'   C B  59      40.922  11.481  16.429  1.00  1.00           H  
ATOM   1902  H41   C B  59      37.061  12.844  11.569  1.00  1.00           H  
ATOM   1903  H42   C B  59      37.803  11.606  10.571  1.00  1.00           H  
ATOM   1904  H5    C B  59      39.527  10.129  11.373  1.00  1.00           H  
ATOM   1905  H6    C B  59      40.915   9.509  13.295  1.00  1.00           H  
ATOM   1906  P     G B  60      40.784   6.543  18.107  1.00  1.00           P  
ATOM   1907  OP1   G B  60      41.528   5.715  19.085  1.00  1.00           O  
ATOM   1908  OP2   G B  60      40.166   5.905  16.924  1.00  1.00           O  
ATOM   1909  O5'   G B  60      39.637   7.361  18.903  1.00  1.00           O  
ATOM   1910  C5'   G B  60      39.953   8.098  20.095  1.00  1.00           C  
ATOM   1911  C4'   G B  60      38.705   8.689  20.760  1.00  1.00           C  
ATOM   1912  O4'   G B  60      38.229   9.820  20.034  1.00  1.00           O  
ATOM   1913  C3'   G B  60      37.534   7.726  20.867  1.00  1.00           C  
ATOM   1914  O3'   G B  60      37.607   6.997  22.096  1.00  1.00           O  
ATOM   1915  C2'   G B  60      36.317   8.642  20.881  1.00  1.00           C  
ATOM   1916  O2'   G B  60      35.899   8.939  22.222  1.00  1.00           O  
ATOM   1917  C1'   G B  60      36.795   9.895  20.153  1.00  1.00           C  
ATOM   1918  N9    G B  60      36.252  10.036  18.791  1.00  1.00           N  
ATOM   1919  C8    G B  60      36.910   9.874  17.605  1.00  1.00           C  
ATOM   1920  N7    G B  60      36.197  10.103  16.543  1.00  1.00           N  
ATOM   1921  C5    G B  60      34.952  10.449  17.064  1.00  1.00           C  
ATOM   1922  C6    G B  60      33.752  10.808  16.393  1.00  1.00           C  
ATOM   1923  O6    G B  60      33.549  10.888  15.184  1.00  1.00           O  
ATOM   1924  N1    G B  60      32.729  11.083  17.291  1.00  1.00           N  
ATOM   1925  C2    G B  60      32.843  11.021  18.665  1.00  1.00           C  
ATOM   1926  N2    G B  60      31.748  11.324  19.361  1.00  1.00           N  
ATOM   1927  N3    G B  60      33.969  10.683  19.299  1.00  1.00           N  
ATOM   1928  C4    G B  60      34.978  10.411  18.440  1.00  1.00           C  
ATOM   1929  H5'   G B  60      40.631   8.910  19.834  1.00  1.00           H  
ATOM   1930 H5''   G B  60      40.450   7.435  20.802  1.00  1.00           H  
ATOM   1931  H4'   G B  60      38.971   9.020  21.760  1.00  1.00           H  
ATOM   1932  H3'   G B  60      37.503   7.057  20.007  1.00  1.00           H  
ATOM   1933  H2'   G B  60      35.504   8.183  20.320  1.00  1.00           H  
ATOM   1934 HO2'   G B  60      35.038   9.367  22.161  1.00  1.00           H  
ATOM   1935  H1'   G B  60      36.529  10.776  20.738  1.00  1.00           H  
ATOM   1936  H8    G B  60      37.956   9.576  17.552  1.00  1.00           H  
ATOM   1937  H1    G B  60      31.842  11.344  16.887  1.00  1.00           H  
ATOM   1938  H21   G B  60      30.903  11.580  18.882  1.00  1.00           H  
ATOM   1939  H22   G B  60      31.772  11.299  20.374  1.00  1.00           H  
ATOM   1940  P     G B  61      36.810   5.607  22.272  1.00  1.00           P  
ATOM   1941  OP1   G B  61      37.096   5.083  23.627  1.00  1.00           O  
ATOM   1942  OP2   G B  61      37.079   4.762  21.086  1.00  1.00           O  
ATOM   1943  O5'   G B  61      35.261   6.074  22.223  1.00  1.00           O  
ATOM   1944  C5'   G B  61      34.714   6.918  23.247  1.00  1.00           C  
ATOM   1945  C4'   G B  61      33.221   7.206  23.033  1.00  1.00           C  
ATOM   1946  O4'   G B  61      33.016   7.996  21.863  1.00  1.00           O  
ATOM   1947  C3'   G B  61      32.347   5.974  22.860  1.00  1.00           C  
ATOM   1948  O3'   G B  61      31.908   5.506  24.142  1.00  1.00           O  
ATOM   1949  C2'   G B  61      31.159   6.493  22.062  1.00  1.00           C  
ATOM   1950  O2'   G B  61      30.056   6.833  22.914  1.00  1.00           O  
ATOM   1951  C1'   G B  61      31.704   7.719  21.336  1.00  1.00           C  
ATOM   1952  N9    G B  61      31.835   7.538  19.872  1.00  1.00           N  
ATOM   1953  C8    G B  61      32.927   7.126  19.164  1.00  1.00           C  
ATOM   1954  N7    G B  61      32.776   7.118  17.873  1.00  1.00           N  
ATOM   1955  C5    G B  61      31.468   7.567  17.702  1.00  1.00           C  
ATOM   1956  C6    G B  61      30.724   7.770  16.508  1.00  1.00           C  
ATOM   1957  O6    G B  61      31.082   7.587  15.347  1.00  1.00           O  
ATOM   1958  N1    G B  61      29.442   8.230  16.779  1.00  1.00           N  
ATOM   1959  C2    G B  61      28.934   8.467  18.040  1.00  1.00           C  
ATOM   1960  N2    G B  61      27.678   8.910  18.097  1.00  1.00           N  
ATOM   1961  N3    G B  61      29.631   8.276  19.165  1.00  1.00           N  
ATOM   1962  C4    G B  61      30.884   7.827  18.922  1.00  1.00           C  
ATOM   1963  H5'   G B  61      35.258   7.863  23.252  1.00  1.00           H  
ATOM   1964 H5''   G B  61      34.844   6.430  24.212  1.00  1.00           H  
ATOM   1965  H4'   G B  61      32.854   7.769  23.888  1.00  1.00           H  
ATOM   1966  H3'   G B  61      32.877   5.195  22.309  1.00  1.00           H  
ATOM   1967  H2'   G B  61      30.862   5.749  21.332  1.00  1.00           H  
ATOM   1968 HO2'   G B  61      30.402   7.356  23.637  1.00  1.00           H  
ATOM   1969  H1'   G B  61      31.052   8.570  21.530  1.00  1.00           H  
ATOM   1970  H8    G B  61      33.857   6.824  19.646  1.00  1.00           H  
ATOM   1971  H1    G B  61      28.852   8.397  15.976  1.00  1.00           H  
ATOM   1972  H21   G B  61      27.155   9.053  17.244  1.00  1.00           H  
ATOM   1973  H22   G B  61      27.249   9.103  18.990  1.00  1.00           H  
ATOM   1974  P     G B  62      31.366   3.997  24.342  1.00  1.00           P  
ATOM   1975  OP1   G B  62      31.092   3.798  25.782  1.00  1.00           O  
ATOM   1976  OP2   G B  62      32.278   3.073  23.631  1.00  1.00           O  
ATOM   1977  O5'   G B  62      29.953   4.018  23.561  1.00  1.00           O  
ATOM   1978  C5'   G B  62      28.867   4.813  24.048  1.00  1.00           C  
ATOM   1979  C4'   G B  62      27.633   4.718  23.146  1.00  1.00           C  
ATOM   1980  O4'   G B  62      27.885   5.348  21.899  1.00  1.00           O  
ATOM   1981  C3'   G B  62      27.191   3.302  22.832  1.00  1.00           C  
ATOM   1982  O3'   G B  62      26.270   2.864  23.844  1.00  1.00           O  
ATOM   1983  C2'   G B  62      26.484   3.446  21.482  1.00  1.00           C  
ATOM   1984  O2'   G B  62      25.065   3.571  21.651  1.00  1.00           O  
ATOM   1985  C1'   G B  62      27.093   4.725  20.878  1.00  1.00           C  
ATOM   1986  N9    G B  62      27.991   4.494  19.727  1.00  1.00           N  
ATOM   1987  C8    G B  62      29.307   4.131  19.737  1.00  1.00           C  
ATOM   1988  N7    G B  62      29.856   4.013  18.565  1.00  1.00           N  
ATOM   1989  C5    G B  62      28.815   4.327  17.693  1.00  1.00           C  
ATOM   1990  C6    G B  62      28.801   4.371  16.273  1.00  1.00           C  
ATOM   1991  O6    G B  62      29.721   4.134  15.494  1.00  1.00           O  
ATOM   1992  N1    G B  62      27.551   4.732  15.788  1.00  1.00           N  
ATOM   1993  C2    G B  62      26.450   5.017  16.568  1.00  1.00           C  
ATOM   1994  N2    G B  62      25.335   5.347  15.916  1.00  1.00           N  
ATOM   1995  N3    G B  62      26.459   4.976  17.904  1.00  1.00           N  
ATOM   1996  C4    G B  62      27.669   4.625  18.396  1.00  1.00           C  
ATOM   1997  H5'   G B  62      29.188   5.854  24.098  1.00  1.00           H  
ATOM   1998 H5''   G B  62      28.601   4.477  25.050  1.00  1.00           H  
ATOM   1999  H4'   G B  62      26.809   5.237  23.629  1.00  1.00           H  
ATOM   2000  H3'   G B  62      28.050   2.632  22.756  1.00  1.00           H  
ATOM   2001  H2'   G B  62      26.721   2.587  20.847  1.00  1.00           H  
ATOM   2002 HO2'   G B  62      24.837   4.487  21.476  1.00  1.00           H  
ATOM   2003  H1'   G B  62      26.294   5.403  20.574  1.00  1.00           H  
ATOM   2004  H8    G B  62      29.856   3.950  20.660  1.00  1.00           H  
ATOM   2005  H1    G B  62      27.464   4.784  14.783  1.00  1.00           H  
ATOM   2006  H21   G B  62      25.331   5.378  14.908  1.00  1.00           H  
ATOM   2007  H22   G B  62      24.495   5.567  16.431  1.00  1.00           H  
ATOM   2008  P     G B  63      26.164   1.311  24.263  1.00  1.00           P  
ATOM   2009  OP1   G B  63      25.227   1.202  25.405  1.00  1.00           O  
ATOM   2010  OP2   G B  63      27.535   0.768  24.382  1.00  1.00           O  
ATOM   2011  O5'   G B  63      25.468   0.641  22.977  1.00  1.00           O  
ATOM   2012  C5'   G B  63      25.880  -0.649  22.517  1.00  1.00           C  
ATOM   2013  C4'   G B  63      25.363  -0.923  21.110  1.00  1.00           C  
ATOM   2014  O4'   G B  63      25.601   0.221  20.287  1.00  1.00           O  
ATOM   2015  C3'   G B  63      26.020  -2.117  20.432  1.00  1.00           C  
ATOM   2016  O3'   G B  63      25.193  -3.276  20.589  1.00  1.00           O  
ATOM   2017  C2'   G B  63      26.074  -1.715  18.965  1.00  1.00           C  
ATOM   2018  O2'   G B  63      24.918  -2.177  18.257  1.00  1.00           O  
ATOM   2019  C1'   G B  63      26.119  -0.190  19.016  1.00  1.00           C  
ATOM   2020  N9    G B  63      27.475   0.375  18.886  1.00  1.00           N  
ATOM   2021  C8    G B  63      28.427   0.565  19.847  1.00  1.00           C  
ATOM   2022  N7    G B  63      29.537   1.094  19.427  1.00  1.00           N  
ATOM   2023  C5    G B  63      29.309   1.274  18.064  1.00  1.00           C  
ATOM   2024  C6    G B  63      30.160   1.815  17.062  1.00  1.00           C  
ATOM   2025  O6    G B  63      31.303   2.249  17.186  1.00  1.00           O  
ATOM   2026  N1    G B  63      29.545   1.815  15.818  1.00  1.00           N  
ATOM   2027  C2    G B  63      28.270   1.354  15.564  1.00  1.00           C  
ATOM   2028  N2    G B  63      27.853   1.435  14.301  1.00  1.00           N  
ATOM   2029  N3    G B  63      27.467   0.846  16.504  1.00  1.00           N  
ATOM   2030  C4    G B  63      28.049   0.837  17.725  1.00  1.00           C  
ATOM   2031  H5'   G B  63      25.492  -1.410  23.194  1.00  1.00           H  
ATOM   2032 H5''   G B  63      26.969  -0.696  22.513  1.00  1.00           H  
ATOM   2033  H4'   G B  63      24.289  -1.094  21.158  1.00  1.00           H  
ATOM   2034  H3'   G B  63      27.023  -2.288  20.826  1.00  1.00           H  
ATOM   2035  H2'   G B  63      26.988  -2.101  18.507  1.00  1.00           H  
ATOM   2036 HO2'   G B  63      25.069  -2.010  17.324  1.00  1.00           H  
ATOM   2037  H1'   G B  63      25.490   0.217  18.223  1.00  1.00           H  
ATOM   2038  H8    G B  63      28.268   0.289  20.889  1.00  1.00           H  
ATOM   2039  H1    G B  63      30.092   2.185  15.053  1.00  1.00           H  
ATOM   2040  H21   G B  63      28.462   1.820  13.592  1.00  1.00           H  
ATOM   2041  H22   G B  63      26.927   1.113  14.051  1.00  1.00           H  
ATOM   2042  P     A B  64      25.833  -4.687  21.034  1.00  1.00           P  
ATOM   2043  OP1   A B  64      24.730  -5.655  21.225  1.00  1.00           O  
ATOM   2044  OP2   A B  64      26.789  -4.435  22.136  1.00  1.00           O  
ATOM   2045  O5'   A B  64      26.672  -5.128  19.727  1.00  1.00           O  
ATOM   2046  C5'   A B  64      27.896  -5.859  19.865  1.00  1.00           C  
ATOM   2047  C4'   A B  64      28.333  -6.509  18.550  1.00  1.00           C  
ATOM   2048  O4'   A B  64      27.415  -7.554  18.211  1.00  1.00           O  
ATOM   2049  C3'   A B  64      28.405  -5.545  17.364  1.00  1.00           C  
ATOM   2050  O3'   A B  64      29.777  -5.236  17.075  1.00  1.00           O  
ATOM   2051  C2'   A B  64      27.817  -6.334  16.203  1.00  1.00           C  
ATOM   2052  O2'   A B  64      28.846  -6.970  15.434  1.00  1.00           O  
ATOM   2053  C1'   A B  64      26.923  -7.359  16.882  1.00  1.00           C  
ATOM   2054  N9    A B  64      25.511  -6.947  16.988  1.00  1.00           N  
ATOM   2055  C8    A B  64      24.825  -6.505  18.083  1.00  1.00           C  
ATOM   2056  N7    A B  64      23.575  -6.222  17.870  1.00  1.00           N  
ATOM   2057  C5    A B  64      23.415  -6.501  16.514  1.00  1.00           C  
ATOM   2058  C6    A B  64      22.316  -6.413  15.650  1.00  1.00           C  
ATOM   2059  N6    A B  64      21.111  -6.001  16.044  1.00  1.00           N  
ATOM   2060  N1    A B  64      22.507  -6.768  14.368  1.00  1.00           N  
ATOM   2061  C2    A B  64      23.705  -7.185  13.957  1.00  1.00           C  
ATOM   2062  N3    A B  64      24.807  -7.304  14.690  1.00  1.00           N  
ATOM   2063  C4    A B  64      24.587  -6.942  15.970  1.00  1.00           C  
ATOM   2064  H5'   A B  64      27.758  -6.637  20.616  1.00  1.00           H  
ATOM   2065 H5''   A B  64      28.678  -5.178  20.200  1.00  1.00           H  
ATOM   2066  H4'   A B  64      29.316  -6.955  18.694  1.00  1.00           H  
ATOM   2067  H3'   A B  64      27.824  -4.642  17.557  1.00  1.00           H  
ATOM   2068  H2'   A B  64      27.215  -5.676  15.572  1.00  1.00           H  
ATOM   2069 HO2'   A B  64      29.647  -6.451  15.545  1.00  1.00           H  
ATOM   2070  H1'   A B  64      26.978  -8.301  16.337  1.00  1.00           H  
ATOM   2071  H8    A B  64      25.291  -6.399  19.063  1.00  1.00           H  
ATOM   2072  H61   A B  64      20.351  -5.956  15.380  1.00  1.00           H  
ATOM   2073  H62   A B  64      20.958  -5.733  17.005  1.00  1.00           H  
ATOM   2074  H2    A B  64      23.789  -7.459  12.905  1.00  1.00           H  
ATOM   2075  P     A B  65      30.245  -3.720  16.778  1.00  1.00           P  
ATOM   2076  OP1   A B  65      31.691  -3.738  16.458  1.00  1.00           O  
ATOM   2077  OP2   A B  65      29.748  -2.862  17.876  1.00  1.00           O  
ATOM   2078  O5'   A B  65      29.436  -3.338  15.434  1.00  1.00           O  
ATOM   2079  C5'   A B  65      30.034  -3.512  14.142  1.00  1.00           C  
ATOM   2080  C4'   A B  65      29.084  -4.223  13.175  1.00  1.00           C  
ATOM   2081  O4'   A B  65      28.027  -4.826  13.924  1.00  1.00           O  
ATOM   2082  C3'   A B  65      28.435  -3.308  12.136  1.00  1.00           C  
ATOM   2083  O3'   A B  65      29.187  -3.351  10.910  1.00  1.00           O  
ATOM   2084  C2'   A B  65      27.066  -3.937  11.921  1.00  1.00           C  
ATOM   2085  O2'   A B  65      27.094  -4.892  10.854  1.00  1.00           O  
ATOM   2086  C1'   A B  65      26.776  -4.611  13.261  1.00  1.00           C  
ATOM   2087  N9    A B  65      25.920  -3.817  14.162  1.00  1.00           N  
ATOM   2088  C8    A B  65      26.226  -3.233  15.358  1.00  1.00           C  
ATOM   2089  N7    A B  65      25.234  -2.634  15.946  1.00  1.00           N  
ATOM   2090  C5    A B  65      24.174  -2.836  15.064  1.00  1.00           C  
ATOM   2091  C6    A B  65      22.829  -2.453  15.094  1.00  1.00           C  
ATOM   2092  N6    A B  65      22.293  -1.750  16.092  1.00  1.00           N  
ATOM   2093  N1    A B  65      22.057  -2.821  14.056  1.00  1.00           N  
ATOM   2094  C2    A B  65      22.575  -3.524  13.049  1.00  1.00           C  
ATOM   2095  N3    A B  65      23.832  -3.938  12.923  1.00  1.00           N  
ATOM   2096  C4    A B  65      24.583  -3.555  13.976  1.00  1.00           C  
ATOM   2097  H5'   A B  65      30.944  -4.102  14.251  1.00  1.00           H  
ATOM   2098 H5''   A B  65      30.292  -2.533  13.737  1.00  1.00           H  
ATOM   2099  H4'   A B  65      29.627  -5.011  12.656  1.00  1.00           H  
ATOM   2100  H3'   A B  65      28.341  -2.289  12.514  1.00  1.00           H  
ATOM   2101  H2'   A B  65      26.323  -3.159  11.725  1.00  1.00           H  
ATOM   2102 HO2'   A B  65      27.312  -4.416  10.050  1.00  1.00           H  
ATOM   2103  H1'   A B  65      26.298  -5.576  13.087  1.00  1.00           H  
ATOM   2104  H8    A B  65      27.227  -3.266  15.787  1.00  1.00           H  
ATOM   2105  H61   A B  65      21.316  -1.498  16.065  1.00  1.00           H  
ATOM   2106  H62   A B  65      22.866  -1.469  16.875  1.00  1.00           H  
ATOM   2107  H2    A B  65      21.893  -3.789  12.240  1.00  1.00           H  
ATOM   2108  P     A B  66      29.696  -1.995  10.187  1.00  1.00           P  
ATOM   2109  OP1   A B  66      30.479  -2.377   8.989  1.00  1.00           O  
ATOM   2110  OP2   A B  66      30.306  -1.121  11.213  1.00  1.00           O  
ATOM   2111  O5'   A B  66      28.320  -1.310   9.691  1.00  1.00           O  
ATOM   2112  C5'   A B  66      27.972  -1.293   8.300  1.00  1.00           C  
ATOM   2113  C4'   A B  66      26.461  -1.182   8.091  1.00  1.00           C  
ATOM   2114  O4'   A B  66      25.784  -1.874   9.143  1.00  1.00           O  
ATOM   2115  C3'   A B  66      25.927   0.250   8.076  1.00  1.00           C  
ATOM   2116  O3'   A B  66      25.808   0.705   6.719  1.00  1.00           O  
ATOM   2117  C2'   A B  66      24.542   0.113   8.698  1.00  1.00           C  
ATOM   2118  O2'   A B  66      23.544  -0.147   7.703  1.00  1.00           O  
ATOM   2119  C1'   A B  66      24.709  -1.067   9.639  1.00  1.00           C  
ATOM   2120  N9    A B  66      25.048  -0.676  11.018  1.00  1.00           N  
ATOM   2121  C8    A B  66      26.276  -0.495  11.586  1.00  1.00           C  
ATOM   2122  N7    A B  66      26.257  -0.182  12.848  1.00  1.00           N  
ATOM   2123  C5    A B  66      24.896  -0.153  13.145  1.00  1.00           C  
ATOM   2124  C6    A B  66      24.190   0.116  14.323  1.00  1.00           C  
ATOM   2125  N6    A B  66      24.786   0.419  15.476  1.00  1.00           N  
ATOM   2126  N1    A B  66      22.848   0.059  14.267  1.00  1.00           N  
ATOM   2127  C2    A B  66      22.236  -0.244  13.121  1.00  1.00           C  
ATOM   2128  N3    A B  66      22.809  -0.516  11.953  1.00  1.00           N  
ATOM   2129  C4    A B  66      24.153  -0.451  12.038  1.00  1.00           C  
ATOM   2130  H5'   A B  66      28.327  -2.213   7.836  1.00  1.00           H  
ATOM   2131 H5''   A B  66      28.459  -0.444   7.822  1.00  1.00           H  
ATOM   2132  H4'   A B  66      26.202  -1.662   7.148  1.00  1.00           H  
ATOM   2133  H3'   A B  66      26.560   0.912   8.669  1.00  1.00           H  
ATOM   2134  H2'   A B  66      24.292   1.005   9.275  1.00  1.00           H  
ATOM   2135 HO2'   A B  66      22.903   0.567   7.747  1.00  1.00           H  
ATOM   2136  H1'   A B  66      23.791  -1.654   9.650  1.00  1.00           H  
ATOM   2137  H8    A B  66      27.203  -0.602  11.024  1.00  1.00           H  
ATOM   2138  H61   A B  66      24.225   0.604  16.295  1.00  1.00           H  
ATOM   2139  H62   A B  66      25.811   0.468  15.541  1.00  1.00           H  
ATOM   2140  H2    A B  66      21.147  -0.273  13.146  1.00  1.00           H  
ATOM   2141  P     C B  67      26.533   2.061   6.222  1.00  1.00           P  
ATOM   2142  OP1   C B  67      26.086   2.343   4.840  1.00  1.00           O  
ATOM   2143  OP2   C B  67      27.979   1.950   6.519  1.00  1.00           O  
ATOM   2144  O5'   C B  67      25.909   3.185   7.192  1.00  1.00           O  
ATOM   2145  C5'   C B  67      24.527   3.541   7.106  1.00  1.00           C  
ATOM   2146  C4'   C B  67      24.094   4.379   8.305  1.00  1.00           C  
ATOM   2147  O4'   C B  67      24.420   3.693   9.511  1.00  1.00           O  
ATOM   2148  C3'   C B  67      24.763   5.742   8.399  1.00  1.00           C  
ATOM   2149  O3'   C B  67      23.990   6.717   7.692  1.00  1.00           O  
ATOM   2150  C2'   C B  67      24.739   6.038   9.890  1.00  1.00           C  
ATOM   2151  O2'   C B  67      23.560   6.760  10.265  1.00  1.00           O  
ATOM   2152  C1'   C B  67      24.767   4.649  10.522  1.00  1.00           C  
ATOM   2153  N1    C B  67      26.084   4.270  11.058  1.00  1.00           N  
ATOM   2154  C2    C B  67      26.395   4.681  12.344  1.00  1.00           C  
ATOM   2155  O2    C B  67      25.600   5.373  12.978  1.00  1.00           O  
ATOM   2156  N3    C B  67      27.589   4.301  12.872  1.00  1.00           N  
ATOM   2157  C4    C B  67      28.444   3.548  12.167  1.00  1.00           C  
ATOM   2158  N4    C B  67      29.605   3.193  12.714  1.00  1.00           N  
ATOM   2159  C5    C B  67      28.126   3.120  10.840  1.00  1.00           C  
ATOM   2160  C6    C B  67      26.942   3.502  10.326  1.00  1.00           C  
ATOM   2161  H5'   C B  67      23.926   2.632   7.074  1.00  1.00           H  
ATOM   2162 H5''   C B  67      24.360   4.111   6.193  1.00  1.00           H  
ATOM   2163  H4'   C B  67      23.015   4.516   8.271  1.00  1.00           H  
ATOM   2164  H3'   C B  67      25.788   5.697   8.027  1.00  1.00           H  
ATOM   2165  H2'   C B  67      25.636   6.589  10.173  1.00  1.00           H  
ATOM   2166 HO2'   C B  67      23.722   7.137  11.134  1.00  1.00           H  
ATOM   2167  H1'   C B  67      24.031   4.598  11.324  1.00  1.00           H  
ATOM   2168  H41   C B  67      29.828   3.496  13.654  1.00  1.00           H  
ATOM   2169  H42   C B  67      30.261   2.625  12.197  1.00  1.00           H  
ATOM   2170  H5    C B  67      28.821   2.509  10.264  1.00  1.00           H  
ATOM   2171  H6    C B  67      26.666   3.194   9.318  1.00  1.00           H  
ATOM   2172  P     U B  68      24.656   8.099   7.193  1.00  1.00           P  
ATOM   2173  OP1   U B  68      23.616   8.880   6.489  1.00  1.00           O  
ATOM   2174  OP2   U B  68      25.930   7.783   6.507  1.00  1.00           O  
ATOM   2175  O5'   U B  68      24.998   8.855   8.577  1.00  1.00           O  
ATOM   2176  C5'   U B  68      23.952   9.229   9.484  1.00  1.00           C  
ATOM   2177  C4'   U B  68      24.505   9.745  10.817  1.00  1.00           C  
ATOM   2178  O4'   U B  68      25.219   8.714  11.485  1.00  1.00           O  
ATOM   2179  C3'   U B  68      25.472  10.909  10.703  1.00  1.00           C  
ATOM   2180  O3'   U B  68      24.742  12.146  10.716  1.00  1.00           O  
ATOM   2181  C2'   U B  68      26.317  10.786  11.965  1.00  1.00           C  
ATOM   2182  O2'   U B  68      25.811  11.606  13.016  1.00  1.00           O  
ATOM   2183  C1'   U B  68      26.223   9.303  12.328  1.00  1.00           C  
ATOM   2184  N1    U B  68      27.475   8.552  12.097  1.00  1.00           N  
ATOM   2185  C2    U B  68      28.294   8.307  13.183  1.00  1.00           C  
ATOM   2186  O2    U B  68      28.035   8.731  14.307  1.00  1.00           O  
ATOM   2187  N3    U B  68      29.425   7.551  12.931  1.00  1.00           N  
ATOM   2188  C4    U B  68      29.802   7.028  11.706  1.00  1.00           C  
ATOM   2189  O4    U B  68      30.833   6.368  11.597  1.00  1.00           O  
ATOM   2190  C5    U B  68      28.886   7.333  10.630  1.00  1.00           C  
ATOM   2191  C6    U B  68      27.771   8.070  10.853  1.00  1.00           C  
ATOM   2192  H5'   U B  68      23.319   8.359   9.676  1.00  1.00           H  
ATOM   2193 H5''   U B  68      23.349  10.012   9.025  1.00  1.00           H  
ATOM   2194  H4'   U B  68      23.671  10.044  11.450  1.00  1.00           H  
ATOM   2195  H3'   U B  68      26.091  10.814   9.807  1.00  1.00           H  
ATOM   2196  H2'   U B  68      27.349  11.044  11.744  1.00  1.00           H  
ATOM   2197 HO2'   U B  68      26.568  12.010  13.442  1.00  1.00           H  
ATOM   2198  H1'   U B  68      25.923   9.206  13.376  1.00  1.00           H  
ATOM   2199  H3    U B  68      30.033   7.363  13.716  1.00  1.00           H  
ATOM   2200  H5    U B  68      29.094   6.963   9.626  1.00  1.00           H  
ATOM   2201  H6    U B  68      27.097   8.282  10.024  1.00  1.00           H  
ATOM   2202  P     U B  69      25.455  13.536  10.314  1.00  1.00           P  
ATOM   2203  OP1   U B  69      24.403  14.527   9.998  1.00  1.00           O  
ATOM   2204  OP2   U B  69      26.507  13.237   9.319  1.00  1.00           O  
ATOM   2205  O5'   U B  69      26.171  13.986  11.690  1.00  1.00           O  
ATOM   2206  C5'   U B  69      25.389  14.297  12.850  1.00  1.00           C  
ATOM   2207  C4'   U B  69      26.244  14.370  14.120  1.00  1.00           C  
ATOM   2208  O4'   U B  69      26.836  13.106  14.383  1.00  1.00           O  
ATOM   2209  C3'   U B  69      27.392  15.361  14.069  1.00  1.00           C  
ATOM   2210  O3'   U B  69      26.945  16.659  14.505  1.00  1.00           O  
ATOM   2211  C2'   U B  69      28.388  14.781  15.066  1.00  1.00           C  
ATOM   2212  O2'   U B  69      28.206  15.324  16.377  1.00  1.00           O  
ATOM   2213  C1'   U B  69      28.098  13.294  15.045  1.00  1.00           C  
ATOM   2214  N1    U B  69      29.107  12.529  14.294  1.00  1.00           N  
ATOM   2215  C2    U B  69      30.083  11.856  15.002  1.00  1.00           C  
ATOM   2216  O2    U B  69      30.173  11.934  16.225  1.00  1.00           O  
ATOM   2217  N3    U B  69      30.953  11.082  14.254  1.00  1.00           N  
ATOM   2218  C4    U B  69      30.931  10.928  12.878  1.00  1.00           C  
ATOM   2219  O4    U B  69      31.757  10.212  12.314  1.00  1.00           O  
ATOM   2220  C5    U B  69      29.878  11.668  12.221  1.00  1.00           C  
ATOM   2221  C6    U B  69      29.014  12.431  12.932  1.00  1.00           C  
ATOM   2222  H5'   U B  69      24.629  13.525  12.979  1.00  1.00           H  
ATOM   2223 H5''   U B  69      24.894  15.255  12.698  1.00  1.00           H  
ATOM   2224  H4'   U B  69      25.600  14.624  14.959  1.00  1.00           H  
ATOM   2225  H3'   U B  69      27.821  15.400  13.065  1.00  1.00           H  
ATOM   2226  H2'   U B  69      29.400  14.945  14.706  1.00  1.00           H  
ATOM   2227 HO2'   U B  69      28.832  14.890  16.959  1.00  1.00           H  
ATOM   2228  H1'   U B  69      28.037  12.917  16.066  1.00  1.00           H  
ATOM   2229  H3    U B  69      31.671  10.583  14.758  1.00  1.00           H  
ATOM   2230  H5    U B  69      29.778  11.611  11.136  1.00  1.00           H  
ATOM   2231  H6    U B  69      28.227  12.974  12.410  1.00  1.00           H  
ATOM   2232  P     G B  70      27.774  17.996  14.136  1.00  1.00           P  
ATOM   2233  OP1   G B  70      27.015  19.168  14.629  1.00  1.00           O  
ATOM   2234  OP2   G B  70      28.163  17.916  12.711  1.00  1.00           O  
ATOM   2235  O5'   G B  70      29.099  17.840  15.039  1.00  1.00           O  
ATOM   2236  C5'   G B  70      28.969  17.687  16.453  1.00  1.00           C  
ATOM   2237  C4'   G B  70      30.195  17.018  17.069  1.00  1.00           C  
ATOM   2238  O4'   G B  70      30.535  15.863  16.301  1.00  1.00           O  
ATOM   2239  C3'   G B  70      31.459  17.864  17.112  1.00  1.00           C  
ATOM   2240  O3'   G B  70      31.489  18.603  18.347  1.00  1.00           O  
ATOM   2241  C2'   G B  70      32.570  16.821  17.118  1.00  1.00           C  
ATOM   2242  O2'   G B  70      33.003  16.536  18.453  1.00  1.00           O  
ATOM   2243  C1'   G B  70      31.930  15.595  16.470  1.00  1.00           C  
ATOM   2244  N9    G B  70      32.520  15.222  15.168  1.00  1.00           N  
ATOM   2245  C8    G B  70      32.057  15.429  13.900  1.00  1.00           C  
ATOM   2246  N7    G B  70      32.774  14.894  12.957  1.00  1.00           N  
ATOM   2247  C5    G B  70      33.809  14.273  13.657  1.00  1.00           C  
ATOM   2248  C6    G B  70      34.915  13.520  13.174  1.00  1.00           C  
ATOM   2249  O6    G B  70      35.203  13.249  12.010  1.00  1.00           O  
ATOM   2250  N1    G B  70      35.721  13.073  14.214  1.00  1.00           N  
ATOM   2251  C2    G B  70      35.495  13.318  15.554  1.00  1.00           C  
ATOM   2252  N2    G B  70      36.382  12.806  16.408  1.00  1.00           N  
ATOM   2253  N3    G B  70      34.458  14.026  16.010  1.00  1.00           N  
ATOM   2254  C4    G B  70      33.660  14.470  15.011  1.00  1.00           C  
ATOM   2255  H5'   G B  70      28.087  17.081  16.667  1.00  1.00           H  
ATOM   2256 H5''   G B  70      28.840  18.671  16.901  1.00  1.00           H  
ATOM   2257  H4'   G B  70      29.953  16.694  18.077  1.00  1.00           H  
ATOM   2258  H3'   G B  70      31.531  18.519  16.243  1.00  1.00           H  
ATOM   2259  H2'   G B  70      33.407  17.164  16.507  1.00  1.00           H  
ATOM   2260 HO2'   G B  70      32.386  16.959  19.050  1.00  1.00           H  
ATOM   2261  H1'   G B  70      32.035  14.748  17.144  1.00  1.00           H  
ATOM   2262  H8    G B  70      31.153  16.003  13.694  1.00  1.00           H  
ATOM   2263  H1    G B  70      36.530  12.529  13.948  1.00  1.00           H  
ATOM   2264  H21   G B  70      37.167  12.271  16.064  1.00  1.00           H  
ATOM   2265  H22   G B  70      36.264  12.951  17.401  1.00  1.00           H  
ATOM   2266  P     G B  71      32.453  19.881  18.539  1.00  1.00           P  
ATOM   2267  OP1   G B  71      31.908  20.709  19.641  1.00  1.00           O  
ATOM   2268  OP2   G B  71      32.685  20.487  17.211  1.00  1.00           O  
ATOM   2269  O5'   G B  71      33.839  19.225  19.049  1.00  1.00           O  
ATOM   2270  C5'   G B  71      33.983  18.794  20.409  1.00  1.00           C  
ATOM   2271  C4'   G B  71      35.453  18.671  20.823  1.00  1.00           C  
ATOM   2272  O4'   G B  71      35.936  17.350  20.547  1.00  1.00           O  
ATOM   2273  C3'   G B  71      36.378  19.657  20.121  1.00  1.00           C  
ATOM   2274  O3'   G B  71      36.605  20.786  20.978  1.00  1.00           O  
ATOM   2275  C2'   G B  71      37.672  18.871  19.933  1.00  1.00           C  
ATOM   2276  O2'   G B  71      38.567  19.069  21.036  1.00  1.00           O  
ATOM   2277  C1'   G B  71      37.194  17.421  19.862  1.00  1.00           C  
ATOM   2278  N9    G B  71      36.960  16.922  18.491  1.00  1.00           N  
ATOM   2279  C8    G B  71      35.765  16.769  17.847  1.00  1.00           C  
ATOM   2280  N7    G B  71      35.848  16.340  16.623  1.00  1.00           N  
ATOM   2281  C5    G B  71      37.221  16.191  16.431  1.00  1.00           C  
ATOM   2282  C6    G B  71      37.935  15.751  15.284  1.00  1.00           C  
ATOM   2283  O6    G B  71      37.487  15.405  14.193  1.00  1.00           O  
ATOM   2284  N1    G B  71      39.305  15.745  15.509  1.00  1.00           N  
ATOM   2285  C2    G B  71      39.917  16.115  16.689  1.00  1.00           C  
ATOM   2286  N2    G B  71      41.247  16.036  16.713  1.00  1.00           N  
ATOM   2287  N3    G B  71      39.248  16.531  17.770  1.00  1.00           N  
ATOM   2288  C4    G B  71      37.909  16.544  17.570  1.00  1.00           C  
ATOM   2289  H5'   G B  71      33.503  17.822  20.522  1.00  1.00           H  
ATOM   2290 H5''   G B  71      33.491  19.512  21.063  1.00  1.00           H  
ATOM   2291  H4'   G B  71      35.523  18.840  21.895  1.00  1.00           H  
ATOM   2292  H3'   G B  71      35.964  19.964  19.159  1.00  1.00           H  
ATOM   2293  H2'   G B  71      38.149  19.154  18.991  1.00  1.00           H  
ATOM   2294 HO2'   G B  71      39.071  19.867  20.856  1.00  1.00           H  
ATOM   2295  H1'   G B  71      37.917  16.775  20.361  1.00  1.00           H  
ATOM   2296  H8    G B  71      34.811  16.988  18.325  1.00  1.00           H  
ATOM   2297  H1    G B  71      39.880  15.447  14.735  1.00  1.00           H  
ATOM   2298  H21   G B  71      41.756  15.700  15.867  1.00  1.00           H  
ATOM   2299  H22   G B  71      41.757  16.291  17.550  1.00  1.00           H  
ATOM   2300  P     U B  72      36.578  22.289  20.393  1.00  1.00           P  
ATOM   2301  OP1   U B  72      36.661  23.231  21.531  1.00  1.00           O  
ATOM   2302  OP2   U B  72      35.455  22.393  19.434  1.00  1.00           O  
ATOM   2303  O5'   U B  72      37.961  22.376  19.568  1.00  1.00           O  
ATOM   2304  C5'   U B  72      39.206  22.550  20.254  1.00  1.00           C  
ATOM   2305  C4'   U B  72      40.395  22.570  19.289  1.00  1.00           C  
ATOM   2306  O4'   U B  72      40.560  21.294  18.679  1.00  1.00           O  
ATOM   2307  C3'   U B  72      40.272  23.567  18.149  1.00  1.00           C  
ATOM   2308  O3'   U B  72      40.808  24.839  18.547  1.00  1.00           O  
ATOM   2309  C2'   U B  72      41.133  22.954  17.053  1.00  1.00           C  
ATOM   2310  O2'   U B  72      42.464  23.473  17.077  1.00  1.00           O  
ATOM   2311  C1'   U B  72      41.106  21.465  17.358  1.00  1.00           C  
ATOM   2312  N1    U B  72      40.255  20.704  16.426  1.00  1.00           N  
ATOM   2313  C2    U B  72      40.844  20.148  15.307  1.00  1.00           C  
ATOM   2314  O2    U B  72      42.033  20.311  15.046  1.00  1.00           O  
ATOM   2315  N3    U B  72      40.015  19.395  14.495  1.00  1.00           N  
ATOM   2316  C4    U B  72      38.668  19.153  14.703  1.00  1.00           C  
ATOM   2317  O4    U B  72      38.026  18.463  13.914  1.00  1.00           O  
ATOM   2318  C5    U B  72      38.137  19.772  15.897  1.00  1.00           C  
ATOM   2319  C6    U B  72      38.930  20.514  16.708  1.00  1.00           C  
ATOM   2320  H5'   U B  72      39.337  21.728  20.960  1.00  1.00           H  
ATOM   2321 H5''   U B  72      39.180  23.489  20.807  1.00  1.00           H  
ATOM   2322  H4'   U B  72      41.299  22.795  19.851  1.00  1.00           H  
ATOM   2323  H3'   U B  72      39.232  23.656  17.825  1.00  1.00           H  
ATOM   2324  H2'   U B  72      40.671  23.122  16.087  1.00  1.00           H  
ATOM   2325 HO2'   U B  72      42.771  23.498  16.169  1.00  1.00           H  
ATOM   2326  H1'   U B  72      42.122  21.066  17.329  1.00  1.00           H  
ATOM   2327  H3    U B  72      40.432  18.982  13.673  1.00  1.00           H  
ATOM   2328  H5    U B  72      37.085  19.639  16.149  1.00  1.00           H  
ATOM   2329  H6    U B  72      38.504  20.967  17.603  1.00  1.00           H  
ATOM   2330  P     U B  73      40.429  26.184  17.737  1.00  1.00           P  
ATOM   2331  OP1   U B  73      40.985  27.343  18.473  1.00  1.00           O  
ATOM   2332  OP2   U B  73      38.983  26.136  17.425  1.00  1.00           O  
ATOM   2333  O5'   U B  73      41.249  26.026  16.352  1.00  1.00           O  
ATOM   2334  C5'   U B  73      42.682  26.094  16.339  1.00  1.00           C  
ATOM   2335  C4'   U B  73      43.266  25.879  14.935  1.00  1.00           C  
ATOM   2336  O4'   U B  73      43.040  24.542  14.499  1.00  1.00           O  
ATOM   2337  C3'   U B  73      42.691  26.772  13.849  1.00  1.00           C  
ATOM   2338  O3'   U B  73      43.395  28.018  13.809  1.00  1.00           O  
ATOM   2339  C2'   U B  73      42.970  25.978  12.584  1.00  1.00           C  
ATOM   2340  O2'   U B  73      44.264  26.286  12.051  1.00  1.00           O  
ATOM   2341  C1'   U B  73      42.895  24.532  13.066  1.00  1.00           C  
ATOM   2342  N1    U B  73      41.614  23.870  12.769  1.00  1.00           N  
ATOM   2343  C2    U B  73      41.535  23.085  11.635  1.00  1.00           C  
ATOM   2344  O2    U B  73      42.468  22.990  10.841  1.00  1.00           O  
ATOM   2345  N3    U B  73      40.344  22.409  11.445  1.00  1.00           N  
ATOM   2346  C4    U B  73      39.240  22.449  12.279  1.00  1.00           C  
ATOM   2347  O4    U B  73      38.229  21.803  12.012  1.00  1.00           O  
ATOM   2348  C5    U B  73      39.411  23.295  13.440  1.00  1.00           C  
ATOM   2349  C6    U B  73      40.570  23.967  13.648  1.00  1.00           C  
ATOM   2350  H5'   U B  73      43.073  25.325  17.005  1.00  1.00           H  
ATOM   2351 H5''   U B  73      42.995  27.070  16.707  1.00  1.00           H  
ATOM   2352  H4'   U B  73      44.340  26.040  14.980  1.00  1.00           H  
ATOM   2353  H3'   U B  73      41.618  26.921  13.991  1.00  1.00           H  
ATOM   2354  H2'   U B  73      42.190  26.164  11.844  1.00  1.00           H  
ATOM   2355 HO2'   U B  73      44.710  26.844  12.691  1.00  1.00           H  
ATOM   2356  H1'   U B  73      43.711  23.957  12.625  1.00  1.00           H  
ATOM   2357  H3    U B  73      40.273  21.831  10.620  1.00  1.00           H  
ATOM   2358  H5    U B  73      38.596  23.394  14.157  1.00  1.00           H  
ATOM   2359  H6    U B  73      40.671  24.596  14.532  1.00  1.00           H  
ATOM   2360  P     C B  74      42.690  29.334  13.203  1.00  1.00           P  
ATOM   2361  OP1   C B  74      43.688  30.428  13.199  1.00  1.00           O  
ATOM   2362  OP2   C B  74      41.395  29.522  13.892  1.00  1.00           O  
ATOM   2363  O5'   C B  74      42.392  28.914  11.671  1.00  1.00           O  
ATOM   2364  C5'   C B  74      43.424  28.994  10.682  1.00  1.00           C  
ATOM   2365  C4'   C B  74      43.022  28.317   9.364  1.00  1.00           C  
ATOM   2366  O4'   C B  74      42.580  26.991   9.617  1.00  1.00           O  
ATOM   2367  C3'   C B  74      41.881  28.987   8.614  1.00  1.00           C  
ATOM   2368  O3'   C B  74      42.385  30.026   7.759  1.00  1.00           O  
ATOM   2369  C2'   C B  74      41.341  27.847   7.758  1.00  1.00           C  
ATOM   2370  O2'   C B  74      41.988  27.805   6.480  1.00  1.00           O  
ATOM   2371  C1'   C B  74      41.663  26.599   8.583  1.00  1.00           C  
ATOM   2372  N1    C B  74      40.484  26.005   9.237  1.00  1.00           N  
ATOM   2373  C2    C B  74      39.890  24.911   8.628  1.00  1.00           C  
ATOM   2374  O2    C B  74      40.329  24.488   7.560  1.00  1.00           O  
ATOM   2375  N3    C B  74      38.822  24.332   9.242  1.00  1.00           N  
ATOM   2376  C4    C B  74      38.357  24.808  10.405  1.00  1.00           C  
ATOM   2377  N4    C B  74      37.307  24.221  10.978  1.00  1.00           N  
ATOM   2378  C5    C B  74      38.970  25.934  11.038  1.00  1.00           C  
ATOM   2379  C6    C B  74      40.026  26.499  10.423  1.00  1.00           C  
ATOM   2380  H5'   C B  74      44.320  28.507  11.070  1.00  1.00           H  
ATOM   2381 H5''   C B  74      43.647  30.041  10.488  1.00  1.00           H  
ATOM   2382  H4'   C B  74      43.893  28.268   8.715  1.00  1.00           H  
ATOM   2383  H3'   C B  74      41.120  29.362   9.306  1.00  1.00           H  
ATOM   2384  H2'   C B  74      40.264  27.949   7.643  1.00  1.00           H  
ATOM   2385 HO2'   C B  74      41.563  28.463   5.919  1.00  1.00           H  
ATOM   2386  H1'   C B  74      42.138  25.848   7.948  1.00  1.00           H  
ATOM   2387  H41   C B  74      36.878  23.429  10.533  1.00  1.00           H  
ATOM   2388  H42   C B  74      36.947  24.570  11.856  1.00  1.00           H  
ATOM   2389  H5    C B  74      38.595  26.322  11.986  1.00  1.00           H  
ATOM   2390  H6    C B  74      40.520  27.358  10.876  1.00  1.00           H  
ATOM   2391  P     U B  75      41.742  31.512   7.784  1.00  1.00           P  
ATOM   2392  OP1   U B  75      42.805  32.457   7.387  1.00  1.00           O  
ATOM   2393  OP2   U B  75      41.057  31.685   9.085  1.00  1.00           O  
ATOM   2394  O5'   U B  75      40.621  31.510   6.606  1.00  1.00           O  
ATOM   2395  C5'   U B  75      40.943  31.018   5.297  1.00  1.00           C  
ATOM   2396  C4'   U B  75      39.855  30.090   4.721  1.00  1.00           C  
ATOM   2397  O4'   U B  75      39.610  28.999   5.598  1.00  1.00           O  
ATOM   2398  C3'   U B  75      38.501  30.738   4.492  1.00  1.00           C  
ATOM   2399  O3'   U B  75      38.470  31.342   3.193  1.00  1.00           O  
ATOM   2400  C2'   U B  75      37.533  29.562   4.537  1.00  1.00           C  
ATOM   2401  O2'   U B  75      37.247  29.069   3.224  1.00  1.00           O  
ATOM   2402  C1'   U B  75      38.272  28.516   5.377  1.00  1.00           C  
ATOM   2403  N1    U B  75      37.663  28.270   6.702  1.00  1.00           N  
ATOM   2404  C2    U B  75      36.825  27.181   6.843  1.00  1.00           C  
ATOM   2405  O2    U B  75      36.526  26.460   5.893  1.00  1.00           O  
ATOM   2406  N3    U B  75      36.337  26.949   8.116  1.00  1.00           N  
ATOM   2407  C4    U B  75      36.610  27.701   9.245  1.00  1.00           C  
ATOM   2408  O4    U B  75      36.124  27.398  10.333  1.00  1.00           O  
ATOM   2409  C5    U B  75      37.493  28.821   9.006  1.00  1.00           C  
ATOM   2410  C6    U B  75      37.984  29.069   7.767  1.00  1.00           C  
ATOM   2411  H5'   U B  75      41.881  30.467   5.354  1.00  1.00           H  
ATOM   2412 H5''   U B  75      41.073  31.868   4.623  1.00  1.00           H  
ATOM   2413  H4'   U B  75      40.213  29.686   3.775  1.00  1.00           H  
ATOM   2414  H3'   U B  75      38.277  31.463   5.277  1.00  1.00           H  
ATOM   2415  H2'   U B  75      36.618  29.856   5.047  1.00  1.00           H  
ATOM   2416 HO2'   U B  75      37.047  28.134   3.310  1.00  1.00           H  
ATOM   2417  H1'   U B  75      38.315  27.581   4.819  1.00  1.00           H  
ATOM   2418  H3    U B  75      35.725  26.154   8.233  1.00  1.00           H  
ATOM   2419  H5    U B  75      37.766  29.476   9.833  1.00  1.00           H  
ATOM   2420  H6    U B  75      38.646  29.921   7.615  1.00  1.00           H  
ATOM   2421  P     U B  76      37.518  32.606   2.883  1.00  1.00           P  
ATOM   2422  OP1   U B  76      37.866  33.129   1.542  1.00  1.00           O  
ATOM   2423  OP2   U B  76      37.555  33.507   4.057  1.00  1.00           O  
ATOM   2424  O5'   U B  76      36.047  31.953   2.798  1.00  1.00           O  
ATOM   2425  C5'   U B  76      35.614  31.312   1.596  1.00  1.00           C  
ATOM   2426  C4'   U B  76      34.167  30.830   1.698  1.00  1.00           C  
ATOM   2427  O4'   U B  76      34.069  29.820   2.693  1.00  1.00           O  
ATOM   2428  C3'   U B  76      33.169  31.911   2.081  1.00  1.00           C  
ATOM   2429  O3'   U B  76      32.615  32.498   0.899  1.00  1.00           O  
ATOM   2430  C2'   U B  76      32.082  31.155   2.833  1.00  1.00           C  
ATOM   2431  O2'   U B  76      30.983  30.833   1.973  1.00  1.00           O  
ATOM   2432  C1'   U B  76      32.786  29.891   3.333  1.00  1.00           C  
ATOM   2433  N1    U B  76      33.032  29.885   4.790  1.00  1.00           N  
ATOM   2434  C2    U B  76      32.150  29.194   5.598  1.00  1.00           C  
ATOM   2435  O2    U B  76      31.172  28.604   5.144  1.00  1.00           O  
ATOM   2436  N3    U B  76      32.433  29.200   6.952  1.00  1.00           N  
ATOM   2437  C4    U B  76      33.507  29.830   7.559  1.00  1.00           C  
ATOM   2438  O4    U B  76      33.661  29.771   8.778  1.00  1.00           O  
ATOM   2439  C5    U B  76      34.377  30.526   6.638  1.00  1.00           C  
ATOM   2440  C6    U B  76      34.120  30.534   5.307  1.00  1.00           C  
ATOM   2441  H5'   U B  76      36.260  30.456   1.400  1.00  1.00           H  
ATOM   2442 H5''   U B  76      35.699  32.016   0.767  1.00  1.00           H  
ATOM   2443  H4'   U B  76      33.871  30.400   0.744  1.00  1.00           H  
ATOM   2444  H3'   U B  76      33.636  32.664   2.718  1.00  1.00           H  
ATOM   2445  H2'   U B  76      31.742  31.748   3.683  1.00  1.00           H  
ATOM   2446 HO2'   U B  76      30.980  31.477   1.261  1.00  1.00           H  
ATOM   2447  H1'   U B  76      32.197  29.016   3.059  1.00  1.00           H  
ATOM   2448  H3    U B  76      31.797  28.699   7.555  1.00  1.00           H  
ATOM   2449  H5    U B  76      35.252  31.052   7.020  1.00  1.00           H  
ATOM   2450  H6    U B  76      34.793  31.067   4.637  1.00  1.00           H  
ATOM   2451  P     C B  77      31.674  33.801   1.001  1.00  1.00           P  
ATOM   2452  OP1   C B  77      31.350  34.250  -0.371  1.00  1.00           O  
ATOM   2453  OP2   C B  77      32.287  34.744   1.962  1.00  1.00           O  
ATOM   2454  O5'   C B  77      30.334  33.206   1.664  1.00  1.00           O  
ATOM   2455  C5'   C B  77      29.618  33.954   2.648  1.00  1.00           C  
ATOM   2456  C4'   C B  77      28.466  33.146   3.233  1.00  1.00           C  
ATOM   2457  O4'   C B  77      28.970  31.988   3.898  1.00  1.00           O  
ATOM   2458  C3'   C B  77      27.632  33.911   4.243  1.00  1.00           C  
ATOM   2459  O3'   C B  77      26.517  34.511   3.574  1.00  1.00           O  
ATOM   2460  C2'   C B  77      27.156  32.840   5.214  1.00  1.00           C  
ATOM   2461  O2'   C B  77      25.847  32.368   4.873  1.00  1.00           O  
ATOM   2462  C1'   C B  77      28.199  31.734   5.082  1.00  1.00           C  
ATOM   2463  N1    C B  77      29.144  31.671   6.214  1.00  1.00           N  
ATOM   2464  C2    C B  77      28.772  30.939   7.329  1.00  1.00           C  
ATOM   2465  O2    C B  77      27.686  30.364   7.353  1.00  1.00           O  
ATOM   2466  N3    C B  77      29.635  30.878   8.379  1.00  1.00           N  
ATOM   2467  C4    C B  77      30.816  31.508   8.337  1.00  1.00           C  
ATOM   2468  N4    C B  77      31.636  31.430   9.385  1.00  1.00           N  
ATOM   2469  C5    C B  77      31.205  32.264   7.186  1.00  1.00           C  
ATOM   2470  C6    C B  77      30.343  32.318   6.152  1.00  1.00           C  
ATOM   2471  H5'   C B  77      29.222  34.859   2.188  1.00  1.00           H  
ATOM   2472 H5''   C B  77      30.302  34.233   3.450  1.00  1.00           H  
ATOM   2473  H4'   C B  77      27.819  32.819   2.420  1.00  1.00           H  
ATOM   2474  H3'   C B  77      28.236  34.661   4.756  1.00  1.00           H  
ATOM   2475  H2'   C B  77      27.172  33.231   6.230  1.00  1.00           H  
ATOM   2476 HO2'   C B  77      25.808  32.299   3.917  1.00  1.00           H  
ATOM   2477  H1'   C B  77      27.696  30.774   4.985  1.00  1.00           H  
ATOM   2478  H41   C B  77      31.365  30.900  10.188  1.00  1.00           H  
ATOM   2479  H42   C B  77      32.530  31.902   9.366  1.00  1.00           H  
ATOM   2480  H5    C B  77      32.166  32.778   7.147  1.00  1.00           H  
ATOM   2481  H6    C B  77      30.607  32.882   5.257  1.00  1.00           H  
ATOM   2482  P     C B  78      25.783  35.801   4.195  1.00  1.00           P  
ATOM   2483  OP1   C B  78      24.863  36.350   3.173  1.00  1.00           O  
ATOM   2484  OP2   C B  78      26.812  36.672   4.806  1.00  1.00           O  
ATOM   2485  O5'   C B  78      24.899  35.155   5.374  1.00  1.00           O  
ATOM   2486  C5'   C B  78      23.863  34.218   5.063  1.00  1.00           C  
ATOM   2487  C4'   C B  78      23.147  33.733   6.318  1.00  1.00           C  
ATOM   2488  O4'   C B  78      24.030  32.928   7.101  1.00  1.00           O  
ATOM   2489  C3'   C B  78      22.643  34.854   7.212  1.00  1.00           C  
ATOM   2490  O3'   C B  78      21.277  35.145   6.883  1.00  1.00           O  
ATOM   2491  C2'   C B  78      22.742  34.272   8.615  1.00  1.00           C  
ATOM   2492  O2'   C B  78      21.499  33.688   9.022  1.00  1.00           O  
ATOM   2493  C1'   C B  78      23.844  33.214   8.494  1.00  1.00           C  
ATOM   2494  N1    C B  78      25.159  33.639   9.028  1.00  1.00           N  
ATOM   2495  C2    C B  78      25.466  33.308  10.337  1.00  1.00           C  
ATOM   2496  O2    C B  78      24.670  32.657  11.009  1.00  1.00           O  
ATOM   2497  N3    C B  78      26.661  33.717  10.843  1.00  1.00           N  
ATOM   2498  C4    C B  78      27.519  34.423  10.094  1.00  1.00           C  
ATOM   2499  N4    C B  78      28.681  34.809  10.621  1.00  1.00           N  
ATOM   2500  C5    C B  78      27.206  34.766   8.742  1.00  1.00           C  
ATOM   2501  C6    C B  78      26.021  34.356   8.251  1.00  1.00           C  
ATOM   2502  H5'   C B  78      24.302  33.361   4.551  1.00  1.00           H  
ATOM   2503 H5''   C B  78      23.140  34.694   4.402  1.00  1.00           H  
ATOM   2504  H4'   C B  78      22.299  33.118   6.020  1.00  1.00           H  
ATOM   2505  H3'   C B  78      23.272  35.742   7.114  1.00  1.00           H  
ATOM   2506  H2'   C B  78      23.050  35.051   9.319  1.00  1.00           H  
ATOM   2507 HO2'   C B  78      21.611  32.734   8.998  1.00  1.00           H  
ATOM   2508  H1'   C B  78      23.526  32.305   9.006  1.00  1.00           H  
ATOM   2509  H41   C B  78      28.904  34.568  11.577  1.00  1.00           H  
ATOM   2510  H42   C B  78      29.336  35.343  10.066  1.00  1.00           H  
ATOM   2511  H5    C B  78      27.901  35.339   8.130  1.00  1.00           H  
ATOM   2512  H6    C B  78      25.748  34.598   7.224  1.00  1.00           H  
ATOM   2513  P     U B  79      20.619  36.573   7.244  1.00  1.00           P  
ATOM   2514  OP1   U B  79      19.363  36.710   6.473  1.00  1.00           O  
ATOM   2515  OP2   U B  79      21.667  37.610   7.139  1.00  1.00           O  
ATOM   2516  O5'   U B  79      20.234  36.389   8.798  1.00  1.00           O  
ATOM   2517  C5'   U B  79      20.501  37.415   9.761  1.00  1.00           C  
ATOM   2518  C4'   U B  79      20.733  36.819  11.146  1.00  1.00           C  
ATOM   2519  O4'   U B  79      22.053  36.292  11.229  1.00  1.00           O  
ATOM   2520  C3'   U B  79      20.581  37.808  12.293  1.00  1.00           C  
ATOM   2521  O3'   U B  79      19.234  37.756  12.784  1.00  1.00           O  
ATOM   2522  C2'   U B  79      21.542  37.285  13.356  1.00  1.00           C  
ATOM   2523  O2'   U B  79      20.841  36.543  14.358  1.00  1.00           O  
ATOM   2524  C1'   U B  79      22.519  36.392  12.580  1.00  1.00           C  
ATOM   2525  N1    U B  79      23.912  36.896  12.541  1.00  1.00           N  
ATOM   2526  C2    U B  79      24.588  36.980  13.743  1.00  1.00           C  
ATOM   2527  O2    U B  79      24.063  36.670  14.811  1.00  1.00           O  
ATOM   2528  N3    U B  79      25.894  37.431  13.676  1.00  1.00           N  
ATOM   2529  C4    U B  79      26.572  37.800  12.527  1.00  1.00           C  
ATOM   2530  O4    U B  79      27.736  38.189  12.585  1.00  1.00           O  
ATOM   2531  C5    U B  79      25.789  37.681  11.317  1.00  1.00           C  
ATOM   2532  C6    U B  79      24.508  37.241  11.359  1.00  1.00           C  
ATOM   2533  H5'   U B  79      19.653  38.096   9.805  1.00  1.00           H  
ATOM   2534 H5''   U B  79      21.391  37.970   9.456  1.00  1.00           H  
ATOM   2535  H4'   U B  79      20.030  36.001  11.293  1.00  1.00           H  
ATOM   2536  H3'   U B  79      20.857  38.817  11.983  1.00  1.00           H  
ATOM   2537  H2'   U B  79      22.083  38.119  13.805  1.00  1.00           H  
ATOM   2538 HO2'   U B  79      21.479  35.971  14.789  1.00  1.00           H  
ATOM   2539  H1'   U B  79      22.521  35.399  13.026  1.00  1.00           H  
ATOM   2540  H3    U B  79      26.400  37.497  14.548  1.00  1.00           H  
ATOM   2541  H5    U B  79      26.235  37.948  10.360  1.00  1.00           H  
ATOM   2542  H6    U B  79      23.941  37.159  10.431  1.00  1.00           H  
ATOM   2543  P     A B  80      18.497  39.063  13.381  1.00  1.00           P  
ATOM   2544  OP1   A B  80      17.079  38.713  13.623  1.00  1.00           O  
ATOM   2545  OP2   A B  80      18.833  40.220  12.520  1.00  1.00           O  
ATOM   2546  O5'   A B  80      19.217  39.268  14.812  1.00  1.00           O  
ATOM   2547  C5'   A B  80      19.091  38.278  15.839  1.00  1.00           C  
ATOM   2548  C4'   A B  80      19.763  38.718  17.139  1.00  1.00           C  
ATOM   2549  O4'   A B  80      21.176  38.793  16.934  1.00  1.00           O  
ATOM   2550  C3'   A B  80      19.294  40.077  17.656  1.00  1.00           C  
ATOM   2551  O3'   A B  80      19.195  40.039  19.090  1.00  1.00           O  
ATOM   2552  C2'   A B  80      20.400  41.035  17.238  1.00  1.00           C  
ATOM   2553  O2'   A B  80      20.600  42.057  18.221  1.00  1.00           O  
ATOM   2554  C1'   A B  80      21.629  40.139  17.107  1.00  1.00           C  
ATOM   2555  N9    A B  80      22.499  40.468  15.959  1.00  1.00           N  
ATOM   2556  C8    A B  80      22.178  40.598  14.638  1.00  1.00           C  
ATOM   2557  N7    A B  80      23.173  40.893  13.856  1.00  1.00           N  
ATOM   2558  C5    A B  80      24.252  40.966  14.735  1.00  1.00           C  
ATOM   2559  C6    A B  80      25.611  41.244  14.546  1.00  1.00           C  
ATOM   2560  N6    A B  80      26.140  41.513  13.353  1.00  1.00           N  
ATOM   2561  N1    A B  80      26.401  41.234  15.633  1.00  1.00           N  
ATOM   2562  C2    A B  80      25.888  40.967  16.835  1.00  1.00           C  
ATOM   2563  N3    A B  80      24.620  40.692  17.123  1.00  1.00           N  
ATOM   2564  C4    A B  80      23.851  40.710  16.015  1.00  1.00           C  
ATOM   2565  H5'   A B  80      19.555  37.352  15.497  1.00  1.00           H  
ATOM   2566 H5''   A B  80      18.034  38.096  16.031  1.00  1.00           H  
ATOM   2567  H4'   A B  80      19.570  37.968  17.904  1.00  1.00           H  
ATOM   2568  H3'   A B  80      18.343  40.358  17.201  1.00  1.00           H  
ATOM   2569  H2'   A B  80      20.159  41.477  16.268  1.00  1.00           H  
ATOM   2570 HO2'   A B  80      19.995  42.773  18.015  1.00  1.00           H  
ATOM   2571  H1'   A B  80      22.217  40.199  18.022  1.00  1.00           H  
ATOM   2572  H8    A B  80      21.161  40.465  14.267  1.00  1.00           H  
ATOM   2573  H61   A B  80      27.128  41.707  13.271  1.00  1.00           H  
ATOM   2574  H62   A B  80      25.553  41.523  12.531  1.00  1.00           H  
ATOM   2575  H2    A B  80      26.585  40.976  17.673  1.00  1.00           H  
ATOM   2576  P     A B  81      18.271  41.090  19.899  1.00  1.00           P  
ATOM   2577  OP1   A B  81      16.870  40.612  19.854  1.00  1.00           O  
ATOM   2578  OP2   A B  81      18.596  42.456  19.430  1.00  1.00           O  
ATOM   2579  O5'   A B  81      18.811  40.932  21.414  1.00  1.00           O  
ATOM   2580  C5'   A B  81      18.002  40.308  22.420  1.00  1.00           C  
ATOM   2581  C4'   A B  81      18.850  39.615  23.493  1.00  1.00           C  
ATOM   2582  O4'   A B  81      19.553  38.514  22.914  1.00  1.00           O  
ATOM   2583  C3'   A B  81      19.884  40.517  24.164  1.00  1.00           C  
ATOM   2584  O3'   A B  81      19.355  41.005  25.406  1.00  1.00           O  
ATOM   2585  C2'   A B  81      21.058  39.585  24.436  1.00  1.00           C  
ATOM   2586  O2'   A B  81      20.992  39.033  25.756  1.00  1.00           O  
ATOM   2587  C1'   A B  81      20.911  38.504  23.374  1.00  1.00           C  
ATOM   2588  N9    A B  81      21.771  38.704  22.195  1.00  1.00           N  
ATOM   2589  C8    A B  81      21.419  39.113  20.940  1.00  1.00           C  
ATOM   2590  N7    A B  81      22.397  39.173  20.086  1.00  1.00           N  
ATOM   2591  C5    A B  81      23.498  38.769  20.840  1.00  1.00           C  
ATOM   2592  C6    A B  81      24.853  38.613  20.530  1.00  1.00           C  
ATOM   2593  N6    A B  81      25.356  38.855  19.320  1.00  1.00           N  
ATOM   2594  N1    A B  81      25.670  38.197  21.514  1.00  1.00           N  
ATOM   2595  C2    A B  81      25.184  37.949  22.731  1.00  1.00           C  
ATOM   2596  N3    A B  81      23.921  38.065  23.129  1.00  1.00           N  
ATOM   2597  C4    A B  81      23.126  38.483  22.123  1.00  1.00           C  
ATOM   2598  H5'   A B  81      17.357  39.568  21.946  1.00  1.00           H  
ATOM   2599 H5''   A B  81      17.381  41.067  22.895  1.00  1.00           H  
ATOM   2600  H4'   A B  81      18.183  39.225  24.259  1.00  1.00           H  
ATOM   2601  H3'   A B  81      20.178  41.335  23.504  1.00  1.00           H  
ATOM   2602  H2'   A B  81      22.000  40.114  24.287  1.00  1.00           H  
ATOM   2603 HO2'   A B  81      20.066  38.994  26.004  1.00  1.00           H  
ATOM   2604  H1'   A B  81      21.134  37.534  23.815  1.00  1.00           H  
ATOM   2605  H8    A B  81      20.393  39.369  20.674  1.00  1.00           H  
ATOM   2606  H61   A B  81      26.343  38.726  19.148  1.00  1.00           H  
ATOM   2607  H62   A B  81      24.750  39.167  18.574  1.00  1.00           H  
ATOM   2608  H2    A B  81      25.901  37.615  23.481  1.00  1.00           H  
ATOM   2609  P     G B  82      19.841  42.412  26.031  1.00  1.00           P  
ATOM   2610  OP1   G B  82      19.074  42.651  27.275  1.00  1.00           O  
ATOM   2611  OP2   G B  82      19.824  43.426  24.952  1.00  1.00           O  
ATOM   2612  O5'   G B  82      21.379  42.123  26.432  1.00  1.00           O  
ATOM   2613  C5'   G B  82      21.702  41.140  27.423  1.00  1.00           C  
ATOM   2614  C4'   G B  82      23.210  40.890  27.518  1.00  1.00           C  
ATOM   2615  O4'   G B  82      23.683  40.392  26.264  1.00  1.00           O  
ATOM   2616  C3'   G B  82      24.038  42.129  27.860  1.00  1.00           C  
ATOM   2617  O3'   G B  82      24.390  42.104  29.249  1.00  1.00           O  
ATOM   2618  C2'   G B  82      25.297  41.974  27.022  1.00  1.00           C  
ATOM   2619  O2'   G B  82      26.336  41.316  27.757  1.00  1.00           O  
ATOM   2620  C1'   G B  82      24.833  41.134  25.844  1.00  1.00           C  
ATOM   2621  N9    G B  82      24.450  41.930  24.663  1.00  1.00           N  
ATOM   2622  C8    G B  82      23.219  42.397  24.301  1.00  1.00           C  
ATOM   2623  N7    G B  82      23.185  43.052  23.179  1.00  1.00           N  
ATOM   2624  C5    G B  82      24.511  43.021  22.752  1.00  1.00           C  
ATOM   2625  C6    G B  82      25.105  43.571  21.583  1.00  1.00           C  
ATOM   2626  O6    G B  82      24.564  44.205  20.680  1.00  1.00           O  
ATOM   2627  N1    G B  82      26.469  43.313  21.535  1.00  1.00           N  
ATOM   2628  C2    G B  82      27.178  42.614  22.490  1.00  1.00           C  
ATOM   2629  N2    G B  82      28.484  42.470  22.268  1.00  1.00           N  
ATOM   2630  N3    G B  82      26.623  42.095  23.590  1.00  1.00           N  
ATOM   2631  C4    G B  82      25.293  42.336  23.655  1.00  1.00           C  
ATOM   2632  H5'   G B  82      21.204  40.205  27.167  1.00  1.00           H  
ATOM   2633 H5''   G B  82      21.339  41.481  28.392  1.00  1.00           H  
ATOM   2634  H4'   G B  82      23.390  40.131  28.276  1.00  1.00           H  
ATOM   2635  H3'   G B  82      23.504  43.044  27.599  1.00  1.00           H  
ATOM   2636  H2'   G B  82      25.633  42.947  26.668  1.00  1.00           H  
ATOM   2637 HO2'   G B  82      26.441  40.439  27.381  1.00  1.00           H  
ATOM   2638  H1'   G B  82      25.626  40.441  25.563  1.00  1.00           H  
ATOM   2639  H8    G B  82      22.329  42.232  24.909  1.00  1.00           H  
ATOM   2640  H1    G B  82      26.960  43.675  20.731  1.00  1.00           H  
ATOM   2641  H21   G B  82      28.902  42.863  21.436  1.00  1.00           H  
ATOM   2642  H22   G B  82      29.057  41.967  22.931  1.00  1.00           H  
ATOM   2643  P     U B  83      24.686  43.469  30.054  1.00  1.00           P  
ATOM   2644  OP1   U B  83      24.960  43.122  31.467  1.00  1.00           O  
ATOM   2645  OP2   U B  83      23.613  44.436  29.729  1.00  1.00           O  
ATOM   2646  O5'   U B  83      26.059  43.997  29.389  1.00  1.00           O  
ATOM   2647  C5'   U B  83      27.269  43.242  29.513  1.00  1.00           C  
ATOM   2648  C4'   U B  83      28.408  43.851  28.692  1.00  1.00           C  
ATOM   2649  O4'   U B  83      28.099  43.769  27.301  1.00  1.00           O  
ATOM   2650  C3'   U B  83      28.693  45.314  29.000  1.00  1.00           C  
ATOM   2651  O3'   U B  83      29.723  45.398  29.997  1.00  1.00           O  
ATOM   2652  C2'   U B  83      29.204  45.862  27.672  1.00  1.00           C  
ATOM   2653  O2'   U B  83      30.631  45.777  27.585  1.00  1.00           O  
ATOM   2654  C1'   U B  83      28.531  44.965  26.632  1.00  1.00           C  
ATOM   2655  N1    U B  83      27.336  45.567  26.000  1.00  1.00           N  
ATOM   2656  C2    U B  83      27.492  46.203  24.785  1.00  1.00           C  
ATOM   2657  O2    U B  83      28.584  46.291  24.228  1.00  1.00           O  
ATOM   2658  N3    U B  83      26.345  46.739  24.228  1.00  1.00           N  
ATOM   2659  C4    U B  83      25.074  46.695  24.776  1.00  1.00           C  
ATOM   2660  O4    U B  83      24.121  47.206  24.191  1.00  1.00           O  
ATOM   2661  C5    U B  83      25.005  46.011  26.048  1.00  1.00           C  
ATOM   2662  C6    U B  83      26.115  45.478  26.612  1.00  1.00           C  
ATOM   2663  H5'   U B  83      27.089  42.224  29.168  1.00  1.00           H  
ATOM   2664 H5''   U B  83      27.564  43.215  30.562  1.00  1.00           H  
ATOM   2665  H4'   U B  83      29.313  43.276  28.873  1.00  1.00           H  
ATOM   2666  H3'   U B  83      27.785  45.833  29.315  1.00  1.00           H  
ATOM   2667  H2'   U B  83      28.870  46.892  27.540  1.00  1.00           H  
ATOM   2668 HO2'   U B  83      30.871  45.930  26.667  1.00  1.00           H  
ATOM   2669  H1'   U B  83      29.256  44.702  25.860  1.00  1.00           H  
ATOM   2670  H3    U B  83      26.444  47.208  23.339  1.00  1.00           H  
ATOM   2671  H5    U B  83      24.047  45.925  26.560  1.00  1.00           H  
ATOM   2672  H6    U B  83      26.035  44.968  27.572  1.00  1.00           H  
ATOM   2673  P     C B  84      29.789  46.636  31.032  1.00  1.00           P  
ATOM   2674  OP1   C B  84      30.933  46.411  31.946  1.00  1.00           O  
ATOM   2675  OP2   C B  84      28.435  46.845  31.590  1.00  1.00           O  
ATOM   2676  O5'   C B  84      30.145  47.889  30.078  1.00  1.00           O  
ATOM   2677  C5'   C B  84      31.404  47.955  29.400  1.00  1.00           C  
ATOM   2678  C4'   C B  84      31.440  49.089  28.377  1.00  1.00           C  
ATOM   2679  O4'   C B  84      30.481  48.847  27.353  1.00  1.00           O  
ATOM   2680  C3'   C B  84      31.131  50.467  28.937  1.00  1.00           C  
ATOM   2681  O3'   C B  84      32.353  51.092  29.362  1.00  1.00           O  
ATOM   2682  C2'   C B  84      30.547  51.212  27.740  1.00  1.00           C  
ATOM   2683  O2'   C B  84      31.536  52.019  27.092  1.00  1.00           O  
ATOM   2684  C1'   C B  84      30.039  50.101  26.815  1.00  1.00           C  
ATOM   2685  N1    C B  84      28.561  50.050  26.686  1.00  1.00           N  
ATOM   2686  C2    C B  84      27.993  50.688  25.595  1.00  1.00           C  
ATOM   2687  O2    C B  84      28.705  51.292  24.796  1.00  1.00           O  
ATOM   2688  N3    C B  84      26.643  50.625  25.442  1.00  1.00           N  
ATOM   2689  C4    C B  84      25.882  49.964  26.323  1.00  1.00           C  
ATOM   2690  N4    C B  84      24.562  49.923  26.144  1.00  1.00           N  
ATOM   2691  C5    C B  84      26.464  49.304  27.450  1.00  1.00           C  
ATOM   2692  C6    C B  84      27.801  49.371  27.592  1.00  1.00           C  
ATOM   2693  H5'   C B  84      31.577  47.012  28.884  1.00  1.00           H  
ATOM   2694 H5''   C B  84      32.195  48.111  30.131  1.00  1.00           H  
ATOM   2695  H4'   C B  84      32.429  49.113  27.922  1.00  1.00           H  
ATOM   2696  H3'   C B  84      30.407  50.405  29.749  1.00  1.00           H  
ATOM   2697  H2'   C B  84      29.706  51.825  28.065  1.00  1.00           H  
ATOM   2698 HO2'   C B  84      31.222  52.191  26.201  1.00  1.00           H  
ATOM   2699  H1'   C B  84      30.481  50.230  25.823  1.00  1.00           H  
ATOM   2700  H41   C B  84      24.141  50.400  25.336  1.00  1.00           H  
ATOM   2701  H42   C B  84      23.975  49.431  26.800  1.00  1.00           H  
ATOM   2702  H5    C B  84      25.847  48.767  28.170  1.00  1.00           H  
ATOM   2703  H6    C B  84      28.280  48.880  28.438  1.00  1.00           H  
ATOM   2704  P     C B  85      32.347  52.362  30.360  1.00  1.00           P  
ATOM   2705  OP1   C B  85      33.642  52.390  31.076  1.00  1.00           O  
ATOM   2706  OP2   C B  85      31.082  52.346  31.130  1.00  1.00           O  
ATOM   2707  O5'   C B  85      32.305  53.618  29.344  1.00  1.00           O  
ATOM   2708  C5'   C B  85      33.398  53.885  28.455  1.00  1.00           C  
ATOM   2709  C4'   C B  85      33.050  54.971  27.432  1.00  1.00           C  
ATOM   2710  O4'   C B  85      32.004  54.519  26.569  1.00  1.00           O  
ATOM   2711  C3'   C B  85      32.566  56.283  28.032  1.00  1.00           C  
ATOM   2712  O3'   C B  85      33.674  57.156  28.286  1.00  1.00           O  
ATOM   2713  C2'   C B  85      31.702  56.868  26.930  1.00  1.00           C  
ATOM   2714  O2'   C B  85      32.471  57.712  26.062  1.00  1.00           O  
ATOM   2715  C1'   C B  85      31.179  55.637  26.195  1.00  1.00           C  
ATOM   2716  N1    C B  85      29.781  55.286  26.528  1.00  1.00           N  
ATOM   2717  C2    C B  85      28.775  55.816  25.737  1.00  1.00           C  
ATOM   2718  O2    C B  85      29.054  56.587  24.822  1.00  1.00           O  
ATOM   2719  N3    C B  85      27.489  55.458  26.003  1.00  1.00           N  
ATOM   2720  C4    C B  85      27.203  54.616  27.004  1.00  1.00           C  
ATOM   2721  N4    C B  85      25.933  54.289  27.240  1.00  1.00           N  
ATOM   2722  C5    C B  85      28.239  54.065  27.822  1.00  1.00           C  
ATOM   2723  C6    C B  85      29.508  54.425  27.550  1.00  1.00           C  
ATOM   2724  H5'   C B  85      33.655  52.968  27.924  1.00  1.00           H  
ATOM   2725 H5''   C B  85      34.260  54.210  29.038  1.00  1.00           H  
ATOM   2726  H4'   C B  85      33.931  55.169  26.822  1.00  1.00           H  
ATOM   2727  H3'   C B  85      31.980  56.107  28.936  1.00  1.00           H  
ATOM   2728  H2'   C B  85      30.871  57.420  27.365  1.00  1.00           H  
ATOM   2729 HO2'   C B  85      33.177  57.176  25.694  1.00  1.00           H  
ATOM   2730  H1'   C B  85      31.262  55.799  25.120  1.00  1.00           H  
ATOM   2731  H41   C B  85      25.192  54.685  26.661  1.00  1.00           H  
ATOM   2732  H42   C B  85      25.702  53.654  27.994  1.00  1.00           H  
ATOM   2733  H5    C B  85      28.010  53.379  28.638  1.00  1.00           H  
ATOM   2734  H6    C B  85      30.324  54.024  28.151  1.00  1.00           H  
ATOM   2735  P     U B  86      33.529  58.389  29.318  1.00  1.00           P  
ATOM   2736  OP1   U B  86      34.758  59.210  29.228  1.00  1.00           O  
ATOM   2737  OP2   U B  86      33.102  57.847  30.628  1.00  1.00           O  
ATOM   2738  O5'   U B  86      32.303  59.244  28.697  1.00  1.00           O  
ATOM   2739  C5'   U B  86      32.448  59.934  27.448  1.00  1.00           C  
ATOM   2740  C4'   U B  86      31.167  60.670  27.030  1.00  1.00           C  
ATOM   2741  O4'   U B  86      30.134  59.736  26.754  1.00  1.00           O  
ATOM   2742  C3'   U B  86      30.612  61.632  28.072  1.00  1.00           C  
ATOM   2743  O3'   U B  86      31.109  62.961  27.864  1.00  1.00           O  
ATOM   2744  C2'   U B  86      29.096  61.574  27.855  1.00  1.00           C  
ATOM   2745  O2'   U B  86      28.605  62.790  27.275  1.00  1.00           O  
ATOM   2746  C1'   U B  86      28.873  60.390  26.928  1.00  1.00           C  
ATOM   2747  N1    U B  86      27.927  59.406  27.486  1.00  1.00           N  
ATOM   2748  C2    U B  86      26.610  59.454  27.073  1.00  1.00           C  
ATOM   2749  O2    U B  86      26.208  60.290  26.268  1.00  1.00           O  
ATOM   2750  N3    U B  86      25.767  58.503  27.620  1.00  1.00           N  
ATOM   2751  C4    U B  86      26.123  57.524  28.531  1.00  1.00           C  
ATOM   2752  O4    U B  86      25.287  56.726  28.951  1.00  1.00           O  
ATOM   2753  C5    U B  86      27.518  57.550  28.906  1.00  1.00           C  
ATOM   2754  C6    U B  86      28.363  58.471  28.384  1.00  1.00           C  
ATOM   2755  H5'   U B  86      32.710  59.213  26.674  1.00  1.00           H  
ATOM   2756 H5''   U B  86      33.256  60.659  27.538  1.00  1.00           H  
ATOM   2757  H4'   U B  86      31.373  61.228  26.117  1.00  1.00           H  
ATOM   2758  H3'   U B  86      30.861  61.280  29.074  1.00  1.00           H  
ATOM   2759 HO3'   U B  86      31.984  63.003  28.248  1.00  1.00           H  
ATOM   2760  H2'   U B  86      28.591  61.373  28.799  1.00  1.00           H  
ATOM   2761 HO2'   U B  86      28.864  62.791  26.353  1.00  1.00           H  
ATOM   2762  H1'   U B  86      28.509  60.745  25.963  1.00  1.00           H  
ATOM   2763  H3    U B  86      24.801  58.525  27.325  1.00  1.00           H  
ATOM   2764  H5    U B  86      27.897  56.817  29.619  1.00  1.00           H  
ATOM   2765  H6    U B  86      29.410  58.467  28.684  1.00  1.00           H  
TER    2766        U B  86                                                      
ENDMDL                                                                          
MODEL        2                                                                  
ATOM      1  O5'   G A   1      29.776 -31.383  16.488  1.00  1.00           O  
ATOM      2  C5'   G A   1      30.692 -32.064  15.629  1.00  1.00           C  
ATOM      3  C4'   G A   1      29.986 -32.626  14.397  1.00  1.00           C  
ATOM      4  O4'   G A   1      29.103 -33.685  14.784  1.00  1.00           O  
ATOM      5  C3'   G A   1      29.158 -31.597  13.635  1.00  1.00           C  
ATOM      6  O3'   G A   1      29.901 -31.117  12.511  1.00  1.00           O  
ATOM      7  C2'   G A   1      27.967 -32.395  13.145  1.00  1.00           C  
ATOM      8  O2'   G A   1      28.240 -32.985  11.869  1.00  1.00           O  
ATOM      9  C1'   G A   1      27.807 -33.456  14.222  1.00  1.00           C  
ATOM     10  N9    G A   1      26.916 -33.069  15.329  1.00  1.00           N  
ATOM     11  C8    G A   1      27.244 -32.708  16.604  1.00  1.00           C  
ATOM     12  N7    G A   1      26.237 -32.442  17.380  1.00  1.00           N  
ATOM     13  C5    G A   1      25.135 -32.643  16.550  1.00  1.00           C  
ATOM     14  C6    G A   1      23.749 -32.507  16.830  1.00  1.00           C  
ATOM     15  O6    G A   1      23.213 -32.176  17.885  1.00  1.00           O  
ATOM     16  N1    G A   1      22.973 -32.804  15.717  1.00  1.00           N  
ATOM     17  C2    G A   1      23.467 -33.185  14.486  1.00  1.00           C  
ATOM     18  N2    G A   1      22.563 -33.429  13.537  1.00  1.00           N  
ATOM     19  N3    G A   1      24.770 -33.313  14.219  1.00  1.00           N  
ATOM     20  C4    G A   1      25.542 -33.028  15.292  1.00  1.00           C  
ATOM     21  H5'   G A   1      31.161 -32.879  16.185  1.00  1.00           H  
ATOM     22 H5''   G A   1      31.463 -31.369  15.305  1.00  1.00           H  
ATOM     23  H4'   G A   1      30.735 -33.034  13.723  1.00  1.00           H  
ATOM     24  H3'   G A   1      28.843 -30.779  14.286  1.00  1.00           H  
ATOM     25  H2'   G A   1      27.079 -31.762  13.099  1.00  1.00           H  
ATOM     26 HO2'   G A   1      27.904 -33.882  11.892  1.00  1.00           H  
ATOM     27  H1'   G A   1      27.441 -34.377  13.769  1.00  1.00           H  
ATOM     28  H8    G A   1      28.277 -32.648  16.947  1.00  1.00           H  
ATOM     29  H1    G A   1      21.974 -32.729  15.840  1.00  1.00           H  
ATOM     30  H21   G A   1      21.578 -33.331  13.740  1.00  1.00           H  
ATOM     31  H22   G A   1      22.861 -33.712  12.615  1.00  1.00           H  
ATOM     32 HO5'   G A   1      30.161 -31.378  17.368  1.00  1.00           H  
ATOM     33  P     G A   2      29.581 -29.672  11.877  1.00  1.00           P  
ATOM     34  OP1   G A   2      30.308 -29.562  10.593  1.00  1.00           O  
ATOM     35  OP2   G A   2      29.784 -28.653  12.931  1.00  1.00           O  
ATOM     36  O5'   G A   2      28.004 -29.762  11.556  1.00  1.00           O  
ATOM     37  C5'   G A   2      27.515 -30.608  10.508  1.00  1.00           C  
ATOM     38  C4'   G A   2      25.993 -30.534  10.383  1.00  1.00           C  
ATOM     39  O4'   G A   2      25.368 -31.020  11.567  1.00  1.00           O  
ATOM     40  C3'   G A   2      25.449 -29.134  10.165  1.00  1.00           C  
ATOM     41  O3'   G A   2      25.458 -28.842   8.759  1.00  1.00           O  
ATOM     42  C2'   G A   2      24.021 -29.237  10.684  1.00  1.00           C  
ATOM     43  O2'   G A   2      23.110 -29.534   9.622  1.00  1.00           O  
ATOM     44  C1'   G A   2      24.087 -30.388  11.702  1.00  1.00           C  
ATOM     45  N9    G A   2      23.946 -29.971  13.108  1.00  1.00           N  
ATOM     46  C8    G A   2      24.916 -29.779  14.048  1.00  1.00           C  
ATOM     47  N7    G A   2      24.482 -29.464  15.232  1.00  1.00           N  
ATOM     48  C5    G A   2      23.098 -29.442  15.067  1.00  1.00           C  
ATOM     49  C6    G A   2      22.073 -29.160  16.009  1.00  1.00           C  
ATOM     50  O6    G A   2      22.189 -28.869  17.197  1.00  1.00           O  
ATOM     51  N1    G A   2      20.813 -29.247  15.432  1.00  1.00           N  
ATOM     52  C2    G A   2      20.566 -29.565  14.113  1.00  1.00           C  
ATOM     53  N2    G A   2      19.287 -29.596  13.742  1.00  1.00           N  
ATOM     54  N3    G A   2      21.527 -29.832  13.225  1.00  1.00           N  
ATOM     55  C4    G A   2      22.763 -29.752  13.769  1.00  1.00           C  
ATOM     56  H5'   G A   2      27.807 -31.638  10.712  1.00  1.00           H  
ATOM     57 H5''   G A   2      27.961 -30.295   9.565  1.00  1.00           H  
ATOM     58  H4'   G A   2      25.682 -31.161   9.552  1.00  1.00           H  
ATOM     59  H3'   G A   2      26.021 -28.397  10.732  1.00  1.00           H  
ATOM     60  H2'   G A   2      23.740 -28.310  11.187  1.00  1.00           H  
ATOM     61 HO2'   G A   2      22.435 -30.114   9.980  1.00  1.00           H  
ATOM     62  H1'   G A   2      23.302 -31.113  11.481  1.00  1.00           H  
ATOM     63  H8    G A   2      25.977 -29.880  13.822  1.00  1.00           H  
ATOM     64  H1    G A   2      20.031 -29.060  16.044  1.00  1.00           H  
ATOM     65  H21   G A   2      18.554 -29.392  14.419  1.00  1.00           H  
ATOM     66  H22   G A   2      19.044 -29.822  12.789  1.00  1.00           H  
ATOM     67  P     G A   3      25.675 -27.336   8.230  1.00  1.00           P  
ATOM     68  OP1   G A   3      25.998 -27.396   6.787  1.00  1.00           O  
ATOM     69  OP2   G A   3      26.599 -26.654   9.163  1.00  1.00           O  
ATOM     70  O5'   G A   3      24.213 -26.675   8.393  1.00  1.00           O  
ATOM     71  C5'   G A   3      23.102 -27.164   7.632  1.00  1.00           C  
ATOM     72  C4'   G A   3      21.774 -26.644   8.181  1.00  1.00           C  
ATOM     73  O4'   G A   3      21.715 -26.896   9.581  1.00  1.00           O  
ATOM     74  C3'   G A   3      21.553 -25.146   8.004  1.00  1.00           C  
ATOM     75  O3'   G A   3      20.862 -24.893   6.768  1.00  1.00           O  
ATOM     76  C2'   G A   3      20.654 -24.779   9.179  1.00  1.00           C  
ATOM     77  O2'   G A   3      19.274 -24.776   8.790  1.00  1.00           O  
ATOM     78  C1'   G A   3      20.940 -25.874  10.216  1.00  1.00           C  
ATOM     79  N9    G A   3      21.693 -25.409  11.401  1.00  1.00           N  
ATOM     80  C8    G A   3      23.018 -25.546  11.698  1.00  1.00           C  
ATOM     81  N7    G A   3      23.375 -25.078  12.856  1.00  1.00           N  
ATOM     82  C5    G A   3      22.182 -24.582  13.380  1.00  1.00           C  
ATOM     83  C6    G A   3      21.928 -23.946  14.626  1.00  1.00           C  
ATOM     84  O6    G A   3      22.723 -23.691  15.528  1.00  1.00           O  
ATOM     85  N1    G A   3      20.588 -23.603  14.759  1.00  1.00           N  
ATOM     86  C2    G A   3      19.612 -23.841  13.814  1.00  1.00           C  
ATOM     87  N2    G A   3      18.379 -23.438  14.122  1.00  1.00           N  
ATOM     88  N3    G A   3      19.847 -24.439  12.643  1.00  1.00           N  
ATOM     89  C4    G A   3      21.147 -24.781  12.494  1.00  1.00           C  
ATOM     90  H5'   G A   3      23.099 -28.253   7.669  1.00  1.00           H  
ATOM     91 H5''   G A   3      23.211 -26.843   6.596  1.00  1.00           H  
ATOM     92  H4'   G A   3      20.959 -27.182   7.703  1.00  1.00           H  
ATOM     93  H3'   G A   3      22.497 -24.604   8.050  1.00  1.00           H  
ATOM     94  H2'   G A   3      20.943 -23.803   9.577  1.00  1.00           H  
ATOM     95 HO2'   G A   3      18.918 -25.645   8.990  1.00  1.00           H  
ATOM     96  H1'   G A   3      19.995 -26.306  10.554  1.00  1.00           H  
ATOM     97  H8    G A   3      23.725 -26.014  11.013  1.00  1.00           H  
ATOM     98  H1    G A   3      20.331 -23.146  15.622  1.00  1.00           H  
ATOM     99  H21   G A   3      18.195 -22.987  15.023  1.00  1.00           H  
ATOM    100  H22   G A   3      17.623 -23.588  13.471  1.00  1.00           H  
ATOM    101  P     A A   4      20.929 -23.441   6.062  1.00  1.00           P  
ATOM    102  OP1   A A   4      20.616 -23.605   4.625  1.00  1.00           O  
ATOM    103  OP2   A A   4      22.196 -22.789   6.468  1.00  1.00           O  
ATOM    104  O5'   A A   4      19.706 -22.643   6.757  1.00  1.00           O  
ATOM    105  C5'   A A   4      18.350 -23.076   6.579  1.00  1.00           C  
ATOM    106  C4'   A A   4      17.386 -22.333   7.509  1.00  1.00           C  
ATOM    107  O4'   A A   4      17.715 -22.611   8.868  1.00  1.00           O  
ATOM    108  C3'   A A   4      17.394 -20.816   7.365  1.00  1.00           C  
ATOM    109  O3'   A A   4      16.422 -20.415   6.386  1.00  1.00           O  
ATOM    110  C2'   A A   4      16.968 -20.335   8.745  1.00  1.00           C  
ATOM    111  O2'   A A   4      15.547 -20.151   8.812  1.00  1.00           O  
ATOM    112  C1'   A A   4      17.432 -21.457   9.676  1.00  1.00           C  
ATOM    113  N9    A A   4      18.658 -21.150  10.442  1.00  1.00           N  
ATOM    114  C8    A A   4      19.961 -21.307  10.067  1.00  1.00           C  
ATOM    115  N7    A A   4      20.837 -20.984  10.972  1.00  1.00           N  
ATOM    116  C5    A A   4      20.044 -20.575  12.044  1.00  1.00           C  
ATOM    117  C6    A A   4      20.353 -20.104  13.325  1.00  1.00           C  
ATOM    118  N6    A A   4      21.602 -19.955  13.765  1.00  1.00           N  
ATOM    119  N1    A A   4      19.325 -19.792  14.134  1.00  1.00           N  
ATOM    120  C2    A A   4      18.070 -19.933  13.710  1.00  1.00           C  
ATOM    121  N3    A A   4      17.669 -20.369  12.520  1.00  1.00           N  
ATOM    122  C4    A A   4      18.719 -20.675  11.731  1.00  1.00           C  
ATOM    123  H5'   A A   4      18.289 -24.144   6.786  1.00  1.00           H  
ATOM    124 H5''   A A   4      18.053 -22.897   5.546  1.00  1.00           H  
ATOM    125  H4'   A A   4      16.377 -22.696   7.326  1.00  1.00           H  
ATOM    126  H3'   A A   4      18.392 -20.451   7.114  1.00  1.00           H  
ATOM    127  H2'   A A   4      17.486 -19.412   8.994  1.00  1.00           H  
ATOM    128 HO2'   A A   4      15.147 -21.023   8.867  1.00  1.00           H  
ATOM    129  H1'   A A   4      16.632 -21.693  10.370  1.00  1.00           H  
ATOM    130  H8    A A   4      20.246 -21.678   9.083  1.00  1.00           H  
ATOM    131  H61   A A   4      21.773 -19.609  14.709  1.00  1.00           H  
ATOM    132  H62   A A   4      22.380 -20.188  13.166  1.00  1.00           H  
ATOM    133  H2    A A   4      17.285 -19.662  14.417  1.00  1.00           H  
ATOM    134  P     U A   5      16.528 -18.989   5.634  1.00  1.00           P  
ATOM    135  OP1   U A   5      15.390 -18.875   4.694  1.00  1.00           O  
ATOM    136  OP2   U A   5      17.913 -18.826   5.134  1.00  1.00           O  
ATOM    137  O5'   U A   5      16.296 -17.933   6.831  1.00  1.00           O  
ATOM    138  C5'   U A   5      15.049 -17.882   7.532  1.00  1.00           C  
ATOM    139  C4'   U A   5      15.183 -17.161   8.873  1.00  1.00           C  
ATOM    140  O4'   U A   5      16.235 -17.740   9.635  1.00  1.00           O  
ATOM    141  C3'   U A   5      15.497 -15.677   8.765  1.00  1.00           C  
ATOM    142  O3'   U A   5      14.268 -14.935   8.735  1.00  1.00           O  
ATOM    143  C2'   U A   5      16.253 -15.376  10.053  1.00  1.00           C  
ATOM    144  O2'   U A   5      15.376 -14.848  11.054  1.00  1.00           O  
ATOM    145  C1'   U A   5      16.821 -16.734  10.474  1.00  1.00           C  
ATOM    146  N1    U A   5      18.288 -16.853  10.331  1.00  1.00           N  
ATOM    147  C2    U A   5      19.071 -16.631  11.449  1.00  1.00           C  
ATOM    148  O2    U A   5      18.588 -16.302  12.530  1.00  1.00           O  
ATOM    149  N3    U A   5      20.433 -16.804  11.281  1.00  1.00           N  
ATOM    150  C4    U A   5      21.070 -17.174  10.109  1.00  1.00           C  
ATOM    151  O4    U A   5      22.293 -17.298  10.073  1.00  1.00           O  
ATOM    152  C5    U A   5      20.175 -17.385   8.994  1.00  1.00           C  
ATOM    153  C6    U A   5      18.838 -17.222   9.135  1.00  1.00           C  
ATOM    154  H5'   U A   5      14.697 -18.899   7.709  1.00  1.00           H  
ATOM    155 H5''   U A   5      14.318 -17.356   6.918  1.00  1.00           H  
ATOM    156  H4'   U A   5      14.256 -17.282   9.428  1.00  1.00           H  
ATOM    157  H3'   U A   5      16.114 -15.469   7.888  1.00  1.00           H  
ATOM    158  H2'   U A   5      17.071 -14.678   9.850  1.00  1.00           H  
ATOM    159 HO2'   U A   5      15.169 -15.565  11.658  1.00  1.00           H  
ATOM    160  H1'   U A   5      16.544 -16.931  11.509  1.00  1.00           H  
ATOM    161  H3    U A   5      21.018 -16.645  12.090  1.00  1.00           H  
ATOM    162  H5    U A   5      20.581 -17.681   8.027  1.00  1.00           H  
ATOM    163  H6    U A   5      18.186 -17.389   8.277  1.00  1.00           H  
ATOM    164  P     A A   6      14.218 -13.416   8.195  1.00  1.00           P  
ATOM    165  OP1   A A   6      12.902 -13.198   7.555  1.00  1.00           O  
ATOM    166  OP2   A A   6      15.460 -13.160   7.429  1.00  1.00           O  
ATOM    167  O5'   A A   6      14.273 -12.542   9.548  1.00  1.00           O  
ATOM    168  C5'   A A   6      13.546 -12.946  10.714  1.00  1.00           C  
ATOM    169  C4'   A A   6      13.276 -11.771  11.659  1.00  1.00           C  
ATOM    170  O4'   A A   6      14.519 -11.151  12.004  1.00  1.00           O  
ATOM    171  C3'   A A   6      12.362 -10.681  11.086  1.00  1.00           C  
ATOM    172  O3'   A A   6      11.330 -10.391  12.046  1.00  1.00           O  
ATOM    173  C2'   A A   6      13.262  -9.460  10.941  1.00  1.00           C  
ATOM    174  O2'   A A   6      12.544  -8.280  11.261  1.00  1.00           O  
ATOM    175  C1'   A A   6      14.376  -9.733  11.934  1.00  1.00           C  
ATOM    176  N9    A A   6      15.693  -9.166  11.569  1.00  1.00           N  
ATOM    177  C8    A A   6      16.320  -9.136  10.357  1.00  1.00           C  
ATOM    178  N7    A A   6      17.500  -8.591  10.363  1.00  1.00           N  
ATOM    179  C5    A A   6      17.670  -8.227  11.698  1.00  1.00           C  
ATOM    180  C6    A A   6      18.716  -7.598  12.382  1.00  1.00           C  
ATOM    181  N6    A A   6      19.842  -7.203  11.789  1.00  1.00           N  
ATOM    182  N1    A A   6      18.556  -7.391  13.701  1.00  1.00           N  
ATOM    183  C2    A A   6      17.435  -7.779  14.311  1.00  1.00           C  
ATOM    184  N3    A A   6      16.388  -8.380  13.757  1.00  1.00           N  
ATOM    185  C4    A A   6      16.576  -8.574  12.437  1.00  1.00           C  
ATOM    186  H5'   A A   6      14.127 -13.699  11.247  1.00  1.00           H  
ATOM    187 H5''   A A   6      12.596 -13.383  10.407  1.00  1.00           H  
ATOM    188  H4'   A A   6      12.828 -12.154  12.570  1.00  1.00           H  
ATOM    189  H3'   A A   6      11.941 -10.977  10.125  1.00  1.00           H  
ATOM    190  H2'   A A   6      13.673  -9.395   9.937  1.00  1.00           H  
ATOM    191 HO2'   A A   6      12.632  -8.140  12.206  1.00  1.00           H  
ATOM    192  H1'   A A   6      14.084  -9.352  12.910  1.00  1.00           H  
ATOM    193  H8    A A   6      15.866  -9.539   9.453  1.00  1.00           H  
ATOM    194  H61   A A   6      20.567  -6.753  12.329  1.00  1.00           H  
ATOM    195  H62   A A   6      19.968  -7.355  10.801  1.00  1.00           H  
ATOM    196  H2    A A   6      17.371  -7.581  15.380  1.00  1.00           H  
ATOM    197  P     U A   7      10.205  -9.273  11.746  1.00  1.00           P  
ATOM    198  OP1   U A   7       8.919  -9.735  12.316  1.00  1.00           O  
ATOM    199  OP2   U A   7      10.289  -8.920  10.309  1.00  1.00           O  
ATOM    200  O5'   U A   7      10.707  -8.003  12.610  1.00  1.00           O  
ATOM    201  C5'   U A   7      10.888  -8.107  14.028  1.00  1.00           C  
ATOM    202  C4'   U A   7      12.263  -7.579  14.450  1.00  1.00           C  
ATOM    203  O4'   U A   7      13.121  -7.633  13.316  1.00  1.00           O  
ATOM    204  C3'   U A   7      12.281  -6.138  14.978  1.00  1.00           C  
ATOM    205  O3'   U A   7      13.194  -6.037  16.082  1.00  1.00           O  
ATOM    206  C2'   U A   7      12.811  -5.313  13.817  1.00  1.00           C  
ATOM    207  O2'   U A   7      13.690  -4.282  14.274  1.00  1.00           O  
ATOM    208  C1'   U A   7      13.558  -6.323  12.958  1.00  1.00           C  
ATOM    209  N1    U A   7      13.379  -6.156  11.491  1.00  1.00           N  
ATOM    210  C2    U A   7      12.119  -5.845  11.019  1.00  1.00           C  
ATOM    211  O2    U A   7      11.156  -5.704  11.770  1.00  1.00           O  
ATOM    212  N3    U A   7      12.002  -5.704   9.648  1.00  1.00           N  
ATOM    213  C4    U A   7      13.023  -5.846   8.723  1.00  1.00           C  
ATOM    214  O4    U A   7      12.805  -5.695   7.523  1.00  1.00           O  
ATOM    215  C5    U A   7      14.305  -6.172   9.306  1.00  1.00           C  
ATOM    216  C6    U A   7      14.443  -6.314  10.646  1.00  1.00           C  
ATOM    217  H5'   U A   7      10.805  -9.154  14.318  1.00  1.00           H  
ATOM    218 H5''   U A   7      10.109  -7.539  14.530  1.00  1.00           H  
ATOM    219  H4'   U A   7      12.674  -8.236  15.215  1.00  1.00           H  
ATOM    220  H3'   U A   7      11.283  -5.807  15.263  1.00  1.00           H  
ATOM    221  H2'   U A   7      11.983  -4.889  13.259  1.00  1.00           H  
ATOM    222 HO2'   U A   7      14.524  -4.396  13.812  1.00  1.00           H  
ATOM    223  H1'   U A   7      14.607  -6.252  13.185  1.00  1.00           H  
ATOM    224  H3    U A   7      11.086  -5.477   9.288  1.00  1.00           H  
ATOM    225  H5    U A   7      15.172  -6.302   8.658  1.00  1.00           H  
ATOM    226  H6    U A   7      15.421  -6.563  11.060  1.00  1.00           H  
ATOM    227  P     G A   8      13.434  -4.627  16.837  1.00  1.00           P  
ATOM    228  OP1   G A   8      13.594  -4.900  18.283  1.00  1.00           O  
ATOM    229  OP2   G A   8      12.396  -3.674  16.381  1.00  1.00           O  
ATOM    230  O5'   G A   8      14.861  -4.133  16.258  1.00  1.00           O  
ATOM    231  C5'   G A   8      16.085  -4.601  16.841  1.00  1.00           C  
ATOM    232  C4'   G A   8      17.283  -3.724  16.453  1.00  1.00           C  
ATOM    233  O4'   G A   8      18.126  -4.435  15.539  1.00  1.00           O  
ATOM    234  C3'   G A   8      16.905  -2.403  15.795  1.00  1.00           C  
ATOM    235  O3'   G A   8      16.920  -1.359  16.781  1.00  1.00           O  
ATOM    236  C2'   G A   8      18.017  -2.173  14.779  1.00  1.00           C  
ATOM    237  O2'   G A   8      19.075  -1.389  15.343  1.00  1.00           O  
ATOM    238  C1'   G A   8      18.492  -3.585  14.443  1.00  1.00           C  
ATOM    239  N9    G A   8      17.887  -4.171  13.224  1.00  1.00           N  
ATOM    240  C8    G A   8      16.900  -5.112  13.143  1.00  1.00           C  
ATOM    241  N7    G A   8      16.575  -5.469  11.936  1.00  1.00           N  
ATOM    242  C5    G A   8      17.421  -4.700  11.138  1.00  1.00           C  
ATOM    243  C6    G A   8      17.538  -4.647   9.723  1.00  1.00           C  
ATOM    244  O6    G A   8      16.903  -5.280   8.882  1.00  1.00           O  
ATOM    245  N1    G A   8      18.511  -3.740   9.325  1.00  1.00           N  
ATOM    246  C2    G A   8      19.280  -2.976  10.181  1.00  1.00           C  
ATOM    247  N2    G A   8      20.167  -2.161   9.611  1.00  1.00           N  
ATOM    248  N3    G A   8      19.173  -3.024  11.512  1.00  1.00           N  
ATOM    249  C4    G A   8      18.228  -3.903  11.919  1.00  1.00           C  
ATOM    250  H5'   G A   8      16.270  -5.620  16.499  1.00  1.00           H  
ATOM    251 H5''   G A   8      15.982  -4.605  17.926  1.00  1.00           H  
ATOM    252  H4'   G A   8      17.864  -3.507  17.349  1.00  1.00           H  
ATOM    253  H3'   G A   8      15.934  -2.474  15.303  1.00  1.00           H  
ATOM    254  H2'   G A   8      17.617  -1.695  13.886  1.00  1.00           H  
ATOM    255 HO2'   G A   8      18.827  -1.183  16.248  1.00  1.00           H  
ATOM    256  H1'   G A   8      19.576  -3.583  14.337  1.00  1.00           H  
ATOM    257  H8    G A   8      16.421  -5.533  14.027  1.00  1.00           H  
ATOM    258  H1    G A   8      18.650  -3.645   8.329  1.00  1.00           H  
ATOM    259  H21   G A   8      20.244  -2.137   8.582  1.00  1.00           H  
ATOM    260  H22   G A   8      20.763  -1.575  10.181  1.00  1.00           H  
ATOM    261  P     G A   9      16.090   0.005  16.560  1.00  1.00           P  
ATOM    262  OP1   G A   9      15.735   0.555  17.888  1.00  1.00           O  
ATOM    263  OP2   G A   9      15.028  -0.256  15.563  1.00  1.00           O  
ATOM    264  O5'   G A   9      17.191   0.972  15.888  1.00  1.00           O  
ATOM    265  C5'   G A   9      16.809   1.957  14.923  1.00  1.00           C  
ATOM    266  C4'   G A   9      17.946   2.258  13.946  1.00  1.00           C  
ATOM    267  O4'   G A   9      18.335   1.054  13.275  1.00  1.00           O  
ATOM    268  C3'   G A   9      17.586   3.284  12.875  1.00  1.00           C  
ATOM    269  O3'   G A   9      18.120   4.564  13.235  1.00  1.00           O  
ATOM    270  C2'   G A   9      18.285   2.773  11.625  1.00  1.00           C  
ATOM    271  O2'   G A   9      19.587   3.352  11.485  1.00  1.00           O  
ATOM    272  C1'   G A   9      18.370   1.272  11.859  1.00  1.00           C  
ATOM    273  N9    G A   9      17.257   0.501  11.267  1.00  1.00           N  
ATOM    274  C8    G A   9      16.264  -0.185  11.906  1.00  1.00           C  
ATOM    275  N7    G A   9      15.429  -0.801  11.124  1.00  1.00           N  
ATOM    276  C5    G A   9      15.905  -0.502   9.849  1.00  1.00           C  
ATOM    277  C6    G A   9      15.408  -0.893   8.577  1.00  1.00           C  
ATOM    278  O6    G A   9      14.430  -1.594   8.322  1.00  1.00           O  
ATOM    279  N1    G A   9      16.182  -0.376   7.546  1.00  1.00           N  
ATOM    280  C2    G A   9      17.297   0.420   7.714  1.00  1.00           C  
ATOM    281  N2    G A   9      17.910   0.822   6.601  1.00  1.00           N  
ATOM    282  N3    G A   9      17.767   0.790   8.910  1.00  1.00           N  
ATOM    283  C4    G A   9      17.025   0.295   9.928  1.00  1.00           C  
ATOM    284  H5'   G A   9      16.535   2.875  15.443  1.00  1.00           H  
ATOM    285 H5''   G A   9      15.947   1.593  14.366  1.00  1.00           H  
ATOM    286  H4'   G A   9      18.802   2.628  14.509  1.00  1.00           H  
ATOM    287  H3'   G A   9      16.506   3.331  12.727  1.00  1.00           H  
ATOM    288  H2'   G A   9      17.675   2.976  10.745  1.00  1.00           H  
ATOM    289 HO2'   G A   9      19.568   3.913  10.706  1.00  1.00           H  
ATOM    290  H1'   G A   9      19.313   0.900  11.460  1.00  1.00           H  
ATOM    291  H8    G A   9      16.178  -0.215  12.992  1.00  1.00           H  
ATOM    292  H1    G A   9      15.888  -0.612   6.609  1.00  1.00           H  
ATOM    293  H21   G A   9      17.553   0.541   5.699  1.00  1.00           H  
ATOM    294  H22   G A   9      18.731   1.406   6.658  1.00  1.00           H  
ATOM    295  P     A A  10      17.213   5.892  13.135  1.00  1.00           P  
ATOM    296  OP1   A A  10      17.806   6.922  14.018  1.00  1.00           O  
ATOM    297  OP2   A A  10      15.797   5.499  13.311  1.00  1.00           O  
ATOM    298  O5'   A A  10      17.423   6.356  11.603  1.00  1.00           O  
ATOM    299  C5'   A A  10      18.694   6.839  11.152  1.00  1.00           C  
ATOM    300  C4'   A A  10      18.761   6.929   9.625  1.00  1.00           C  
ATOM    301  O4'   A A  10      18.698   5.620   9.058  1.00  1.00           O  
ATOM    302  C3'   A A  10      17.638   7.736   8.990  1.00  1.00           C  
ATOM    303  O3'   A A  10      18.048   9.099   8.838  1.00  1.00           O  
ATOM    304  C2'   A A  10      17.474   7.092   7.623  1.00  1.00           C  
ATOM    305  O2'   A A  10      18.309   7.722   6.647  1.00  1.00           O  
ATOM    306  C1'   A A  10      17.898   5.649   7.865  1.00  1.00           C  
ATOM    307  N9    A A  10      16.771   4.719   8.066  1.00  1.00           N  
ATOM    308  C8    A A  10      16.147   4.368   9.229  1.00  1.00           C  
ATOM    309  N7    A A  10      15.200   3.488   9.100  1.00  1.00           N  
ATOM    310  C5    A A  10      15.195   3.231   7.730  1.00  1.00           C  
ATOM    311  C6    A A  10      14.421   2.385   6.929  1.00  1.00           C  
ATOM    312  N6    A A  10      13.456   1.605   7.415  1.00  1.00           N  
ATOM    313  N1    A A  10      14.679   2.375   5.609  1.00  1.00           N  
ATOM    314  C2    A A  10      15.641   3.151   5.107  1.00  1.00           C  
ATOM    315  N3    A A  10      16.428   3.986   5.776  1.00  1.00           N  
ATOM    316  C4    A A  10      16.147   3.974   7.095  1.00  1.00           C  
ATOM    317  H5'   A A  10      19.474   6.162  11.503  1.00  1.00           H  
ATOM    318 H5''   A A  10      18.868   7.829  11.574  1.00  1.00           H  
ATOM    319  H4'   A A  10      19.712   7.377   9.345  1.00  1.00           H  
ATOM    320  H3'   A A  10      16.719   7.656   9.574  1.00  1.00           H  
ATOM    321  H2'   A A  10      16.427   7.124   7.317  1.00  1.00           H  
ATOM    322 HO2'   A A  10      18.421   7.100   5.925  1.00  1.00           H  
ATOM    323  H1'   A A  10      18.496   5.305   7.022  1.00  1.00           H  
ATOM    324  H8    A A  10      16.422   4.797  10.192  1.00  1.00           H  
ATOM    325  H61   A A  10      12.923   1.007   6.790  1.00  1.00           H  
ATOM    326  H62   A A  10      13.257   1.607   8.405  1.00  1.00           H  
ATOM    327  H2    A A  10      15.797   3.094   4.030  1.00  1.00           H  
ATOM    328  P     A A  11      16.959  10.285   8.833  1.00  1.00           P  
ATOM    329  OP1   A A  11      17.686  11.574   8.807  1.00  1.00           O  
ATOM    330  OP2   A A  11      15.981  10.013   9.909  1.00  1.00           O  
ATOM    331  O5'   A A  11      16.214  10.097   7.414  1.00  1.00           O  
ATOM    332  C5'   A A  11      16.872  10.447   6.191  1.00  1.00           C  
ATOM    333  C4'   A A  11      16.097   9.952   4.967  1.00  1.00           C  
ATOM    334  O4'   A A  11      15.878   8.545   5.071  1.00  1.00           O  
ATOM    335  C3'   A A  11      14.725  10.588   4.783  1.00  1.00           C  
ATOM    336  O3'   A A  11      14.826  11.768   3.970  1.00  1.00           O  
ATOM    337  C2'   A A  11      13.951   9.515   4.038  1.00  1.00           C  
ATOM    338  O2'   A A  11      14.086   9.660   2.618  1.00  1.00           O  
ATOM    339  C1'   A A  11      14.588   8.222   4.533  1.00  1.00           C  
ATOM    340  N9    A A  11      13.819   7.540   5.595  1.00  1.00           N  
ATOM    341  C8    A A  11      13.902   7.691   6.950  1.00  1.00           C  
ATOM    342  N7    A A  11      13.127   6.906   7.639  1.00  1.00           N  
ATOM    343  C5    A A  11      12.472   6.168   6.655  1.00  1.00           C  
ATOM    344  C6    A A  11      11.509   5.154   6.714  1.00  1.00           C  
ATOM    345  N6    A A  11      11.014   4.686   7.859  1.00  1.00           N  
ATOM    346  N1    A A  11      11.078   4.640   5.547  1.00  1.00           N  
ATOM    347  C2    A A  11      11.563   5.097   4.392  1.00  1.00           C  
ATOM    348  N3    A A  11      12.474   6.051   4.226  1.00  1.00           N  
ATOM    349  C4    A A  11      12.889   6.546   5.410  1.00  1.00           C  
ATOM    350  H5'   A A  11      17.867  10.002   6.184  1.00  1.00           H  
ATOM    351 H5''   A A  11      16.967  11.530   6.136  1.00  1.00           H  
ATOM    352  H4'   A A  11      16.692  10.140   4.078  1.00  1.00           H  
ATOM    353  H3'   A A  11      14.262  10.804   5.747  1.00  1.00           H  
ATOM    354  H2'   A A  11      12.904   9.541   4.330  1.00  1.00           H  
ATOM    355 HO2'   A A  11      15.007   9.857   2.438  1.00  1.00           H  
ATOM    356  H1'   A A  11      14.712   7.540   3.692  1.00  1.00           H  
ATOM    357  H8    A A  11      14.567   8.417   7.419  1.00  1.00           H  
ATOM    358  H61   A A  11      10.325   3.958   7.848  1.00  1.00           H  
ATOM    359  H62   A A  11      11.329   5.065   8.735  1.00  1.00           H  
ATOM    360  H2    A A  11      11.171   4.637   3.485  1.00  1.00           H  
ATOM    361  P     G A  12      14.004  13.104   4.350  1.00  1.00           P  
ATOM    362  OP1   G A  12      14.642  14.246   3.657  1.00  1.00           O  
ATOM    363  OP2   G A  12      13.836  13.141   5.820  1.00  1.00           O  
ATOM    364  O5'   G A  12      12.551  12.858   3.685  1.00  1.00           O  
ATOM    365  C5'   G A  12      12.316  13.143   2.300  1.00  1.00           C  
ATOM    366  C4'   G A  12      10.994  12.546   1.811  1.00  1.00           C  
ATOM    367  O4'   G A  12      10.970  11.145   2.072  1.00  1.00           O  
ATOM    368  C3'   G A  12       9.743  13.130   2.459  1.00  1.00           C  
ATOM    369  O3'   G A  12       9.270  14.239   1.683  1.00  1.00           O  
ATOM    370  C2'   G A  12       8.751  11.979   2.379  1.00  1.00           C  
ATOM    371  O2'   G A  12       8.015  12.009   1.151  1.00  1.00           O  
ATOM    372  C1'   G A  12       9.645  10.757   2.457  1.00  1.00           C  
ATOM    373  N9    G A  12       9.722  10.183   3.808  1.00  1.00           N  
ATOM    374  C8    G A  12      10.599  10.458   4.817  1.00  1.00           C  
ATOM    375  N7    G A  12      10.455   9.735   5.887  1.00  1.00           N  
ATOM    376  C5    G A  12       9.385   8.902   5.565  1.00  1.00           C  
ATOM    377  C6    G A  12       8.758   7.887   6.337  1.00  1.00           C  
ATOM    378  O6    G A  12       9.030   7.519   7.478  1.00  1.00           O  
ATOM    379  N1    G A  12       7.718   7.287   5.641  1.00  1.00           N  
ATOM    380  C2    G A  12       7.326   7.619   4.360  1.00  1.00           C  
ATOM    381  N2    G A  12       6.302   6.929   3.859  1.00  1.00           N  
ATOM    382  N3    G A  12       7.913   8.572   3.631  1.00  1.00           N  
ATOM    383  C4    G A  12       8.930   9.169   4.293  1.00  1.00           C  
ATOM    384  H5'   G A  12      13.133  12.728   1.707  1.00  1.00           H  
ATOM    385 H5''   G A  12      12.290  14.223   2.162  1.00  1.00           H  
ATOM    386  H4'   G A  12      10.924  12.690   0.735  1.00  1.00           H  
ATOM    387  H3'   G A  12       9.932  13.414   3.496  1.00  1.00           H  
ATOM    388  H2'   G A  12       8.077  11.984   3.239  1.00  1.00           H  
ATOM    389 HO2'   G A  12       7.682  11.122   0.998  1.00  1.00           H  
ATOM    390  H1'   G A  12       9.277   9.997   1.769  1.00  1.00           H  
ATOM    391  H8    G A  12      11.364  11.229   4.732  1.00  1.00           H  
ATOM    392  H1    G A  12       7.222   6.554   6.128  1.00  1.00           H  
ATOM    393  H21   G A  12       5.858   6.206   4.417  1.00  1.00           H  
ATOM    394  H22   G A  12       5.967   7.124   2.924  1.00  1.00           H  
ATOM    395  P     A A  13       8.437  15.433   2.373  1.00  1.00           P  
ATOM    396  OP1   A A  13       8.138  16.444   1.335  1.00  1.00           O  
ATOM    397  OP2   A A  13       9.148  15.834   3.608  1.00  1.00           O  
ATOM    398  O5'   A A  13       7.052  14.715   2.789  1.00  1.00           O  
ATOM    399  C5'   A A  13       6.088  14.353   1.793  1.00  1.00           C  
ATOM    400  C4'   A A  13       4.877  13.644   2.403  1.00  1.00           C  
ATOM    401  O4'   A A  13       5.251  12.358   2.892  1.00  1.00           O  
ATOM    402  C3'   A A  13       4.238  14.370   3.574  1.00  1.00           C  
ATOM    403  O3'   A A  13       3.274  15.317   3.100  1.00  1.00           O  
ATOM    404  C2'   A A  13       3.539  13.242   4.313  1.00  1.00           C  
ATOM    405  O2'   A A  13       2.223  13.024   3.792  1.00  1.00           O  
ATOM    406  C1'   A A  13       4.454  12.043   4.046  1.00  1.00           C  
ATOM    407  N9    A A  13       5.382  11.738   5.146  1.00  1.00           N  
ATOM    408  C8    A A  13       6.595  12.298   5.427  1.00  1.00           C  
ATOM    409  N7    A A  13       7.212  11.787   6.451  1.00  1.00           N  
ATOM    410  C5    A A  13       6.330  10.799   6.888  1.00  1.00           C  
ATOM    411  C6    A A  13       6.381   9.882   7.944  1.00  1.00           C  
ATOM    412  N6    A A  13       7.405   9.807   8.795  1.00  1.00           N  
ATOM    413  N1    A A  13       5.337   9.046   8.089  1.00  1.00           N  
ATOM    414  C2    A A  13       4.304   9.109   7.249  1.00  1.00           C  
ATOM    415  N3    A A  13       4.156   9.938   6.221  1.00  1.00           N  
ATOM    416  C4    A A  13       5.216  10.763   6.099  1.00  1.00           C  
ATOM    417  H5'   A A  13       6.559  13.688   1.066  1.00  1.00           H  
ATOM    418 H5''   A A  13       5.752  15.254   1.281  1.00  1.00           H  
ATOM    419  H4'   A A  13       4.127  13.507   1.628  1.00  1.00           H  
ATOM    420  H3'   A A  13       4.994  14.844   4.203  1.00  1.00           H  
ATOM    421  H2'   A A  13       3.504  13.458   5.383  1.00  1.00           H  
ATOM    422 HO2'   A A  13       2.162  12.098   3.548  1.00  1.00           H  
ATOM    423  H1'   A A  13       3.851  11.156   3.839  1.00  1.00           H  
ATOM    424  H8    A A  13       7.015  13.112   4.837  1.00  1.00           H  
ATOM    425  H61   A A  13       7.388   9.120   9.543  1.00  1.00           H  
ATOM    426  H62   A A  13       8.195  10.430   8.695  1.00  1.00           H  
ATOM    427  H2    A A  13       3.493   8.402   7.423  1.00  1.00           H  
ATOM    428  P     A A  14       2.992  16.680   3.912  1.00  1.00           P  
ATOM    429  OP1   A A  14       1.910  17.411   3.215  1.00  1.00           O  
ATOM    430  OP2   A A  14       4.293  17.345   4.147  1.00  1.00           O  
ATOM    431  O5'   A A  14       2.419  16.166   5.334  1.00  1.00           O  
ATOM    432  C5'   A A  14       1.037  15.816   5.480  1.00  1.00           C  
ATOM    433  C4'   A A  14       0.680  15.441   6.923  1.00  1.00           C  
ATOM    434  O4'   A A  14       1.273  14.194   7.275  1.00  1.00           O  
ATOM    435  C3'   A A  14       1.127  16.439   7.977  1.00  1.00           C  
ATOM    436  O3'   A A  14       0.098  17.413   8.188  1.00  1.00           O  
ATOM    437  C2'   A A  14       1.291  15.584   9.228  1.00  1.00           C  
ATOM    438  O2'   A A  14       0.132  15.654  10.064  1.00  1.00           O  
ATOM    439  C1'   A A  14       1.508  14.170   8.692  1.00  1.00           C  
ATOM    440  N9    A A  14       2.871  13.652   8.918  1.00  1.00           N  
ATOM    441  C8    A A  14       4.006  13.898   8.201  1.00  1.00           C  
ATOM    442  N7    A A  14       5.071  13.292   8.635  1.00  1.00           N  
ATOM    443  C5    A A  14       4.601  12.580   9.738  1.00  1.00           C  
ATOM    444  C6    A A  14       5.227  11.725  10.652  1.00  1.00           C  
ATOM    445  N6    A A  14       6.524  11.426  10.601  1.00  1.00           N  
ATOM    446  N1    A A  14       4.463  11.190  11.621  1.00  1.00           N  
ATOM    447  C2    A A  14       3.163  11.476  11.688  1.00  1.00           C  
ATOM    448  N3    A A  14       2.475  12.271  10.876  1.00  1.00           N  
ATOM    449  C4    A A  14       3.264  12.793   9.915  1.00  1.00           C  
ATOM    450  H5'   A A  14       0.819  14.967   4.832  1.00  1.00           H  
ATOM    451 H5''   A A  14       0.422  16.662   5.171  1.00  1.00           H  
ATOM    452  H4'   A A  14      -0.400  15.333   6.992  1.00  1.00           H  
ATOM    453  H3'   A A  14       2.071  16.911   7.699  1.00  1.00           H  
ATOM    454  H2'   A A  14       2.177  15.900   9.770  1.00  1.00           H  
ATOM    455 HO2'   A A  14       0.426  15.925  10.937  1.00  1.00           H  
ATOM    456  H1'   A A  14       0.791  13.500   9.162  1.00  1.00           H  
ATOM    457  H8    A A  14       4.018  14.554   7.331  1.00  1.00           H  
ATOM    458  H61   A A  14       6.928  10.794  11.299  1.00  1.00           H  
ATOM    459  H62   A A  14       7.108  11.823   9.877  1.00  1.00           H  
ATOM    460  H2    A A  14       2.603  11.007  12.497  1.00  1.00           H  
ATOM    461  P     C A  15       0.422  18.781   8.974  1.00  1.00           P  
ATOM    462  OP1   C A  15      -0.784  19.639   8.929  1.00  1.00           O  
ATOM    463  OP2   C A  15       1.716  19.300   8.482  1.00  1.00           O  
ATOM    464  O5'   C A  15       0.622  18.276  10.493  1.00  1.00           O  
ATOM    465  C5'   C A  15      -0.513  18.014  11.324  1.00  1.00           C  
ATOM    466  C4'   C A  15      -0.106  17.546  12.726  1.00  1.00           C  
ATOM    467  O4'   C A  15       0.582  16.300  12.663  1.00  1.00           O  
ATOM    468  C3'   C A  15       0.820  18.488  13.472  1.00  1.00           C  
ATOM    469  O3'   C A  15       0.048  19.493  14.142  1.00  1.00           O  
ATOM    470  C2'   C A  15       1.490  17.565  14.486  1.00  1.00           C  
ATOM    471  O2'   C A  15       0.768  17.534  15.726  1.00  1.00           O  
ATOM    472  C1'   C A  15       1.472  16.197  13.793  1.00  1.00           C  
ATOM    473  N1    C A  15       2.787  15.764  13.269  1.00  1.00           N  
ATOM    474  C2    C A  15       3.516  14.823  13.979  1.00  1.00           C  
ATOM    475  O2    C A  15       3.074  14.369  15.032  1.00  1.00           O  
ATOM    476  N3    C A  15       4.717  14.425  13.478  1.00  1.00           N  
ATOM    477  C4    C A  15       5.183  14.927  12.328  1.00  1.00           C  
ATOM    478  N4    C A  15       6.366  14.519  11.868  1.00  1.00           N  
ATOM    479  C5    C A  15       4.430  15.896  11.589  1.00  1.00           C  
ATOM    480  C6    C A  15       3.243  16.283  12.094  1.00  1.00           C  
ATOM    481  H5'   C A  15      -1.127  17.244  10.857  1.00  1.00           H  
ATOM    482 H5''   C A  15      -1.100  18.928  11.413  1.00  1.00           H  
ATOM    483  H4'   C A  15      -1.007  17.403  13.319  1.00  1.00           H  
ATOM    484  H3'   C A  15       1.558  18.929  12.798  1.00  1.00           H  
ATOM    485  H2'   C A  15       2.523  17.882  14.649  1.00  1.00           H  
ATOM    486 HO2'   C A  15      -0.164  17.448  15.516  1.00  1.00           H  
ATOM    487  H1'   C A  15       1.093  15.450  14.482  1.00  1.00           H  
ATOM    488  H41   C A  15       6.903  13.833  12.393  1.00  1.00           H  
ATOM    489  H42   C A  15       6.729  14.893  11.000  1.00  1.00           H  
ATOM    490  H5    C A  15       4.805  16.306  10.652  1.00  1.00           H  
ATOM    491  H6    C A  15       2.641  17.016  11.559  1.00  1.00           H  
ATOM    492  P     C A  16       0.711  20.904  14.552  1.00  1.00           P  
ATOM    493  OP1   C A  16      -0.292  21.683  15.312  1.00  1.00           O  
ATOM    494  OP2   C A  16       1.347  21.490  13.350  1.00  1.00           O  
ATOM    495  O5'   C A  16       1.864  20.439  15.574  1.00  1.00           O  
ATOM    496  C5'   C A  16       1.506  19.822  16.813  1.00  1.00           C  
ATOM    497  C4'   C A  16       2.649  19.001  17.393  1.00  1.00           C  
ATOM    498  O4'   C A  16       3.123  18.073  16.432  1.00  1.00           O  
ATOM    499  C3'   C A  16       3.861  19.807  17.816  1.00  1.00           C  
ATOM    500  O3'   C A  16       3.703  20.231  19.174  1.00  1.00           O  
ATOM    501  C2'   C A  16       4.992  18.796  17.730  1.00  1.00           C  
ATOM    502  O2'   C A  16       5.278  18.217  19.005  1.00  1.00           O  
ATOM    503  C1'   C A  16       4.475  17.744  16.755  1.00  1.00           C  
ATOM    504  N1    C A  16       5.249  17.652  15.503  1.00  1.00           N  
ATOM    505  C2    C A  16       6.169  16.621  15.400  1.00  1.00           C  
ATOM    506  O2    C A  16       6.324  15.839  16.335  1.00  1.00           O  
ATOM    507  N3    C A  16       6.883  16.507  14.246  1.00  1.00           N  
ATOM    508  C4    C A  16       6.699  17.369  13.236  1.00  1.00           C  
ATOM    509  N4    C A  16       7.417  17.233  12.120  1.00  1.00           N  
ATOM    510  C5    C A  16       5.748  18.432  13.339  1.00  1.00           C  
ATOM    511  C6    C A  16       5.048  18.536  14.484  1.00  1.00           C  
ATOM    512  H5'   C A  16       0.648  19.170  16.649  1.00  1.00           H  
ATOM    513 H5''   C A  16       1.232  20.597  17.527  1.00  1.00           H  
ATOM    514  H4'   C A  16       2.281  18.442  18.250  1.00  1.00           H  
ATOM    515  H3'   C A  16       4.030  20.648  17.145  1.00  1.00           H  
ATOM    516  H2'   C A  16       5.878  19.273  17.313  1.00  1.00           H  
ATOM    517 HO2'   C A  16       5.065  17.283  18.946  1.00  1.00           H  
ATOM    518  H1'   C A  16       4.478  16.774  17.254  1.00  1.00           H  
ATOM    519  H41   C A  16       8.085  16.489  12.044  1.00  1.00           H  
ATOM    520  H42   C A  16       7.287  17.878  11.354  1.00  1.00           H  
ATOM    521  H5    C A  16       5.597  19.134  12.520  1.00  1.00           H  
ATOM    522  H6    C A  16       4.313  19.333  14.598  1.00  1.00           H  
ATOM    523  P     G A  17       4.738  21.272  19.836  1.00  1.00           P  
ATOM    524  OP1   G A  17       4.078  21.884  21.010  1.00  1.00           O  
ATOM    525  OP2   G A  17       5.280  22.134  18.763  1.00  1.00           O  
ATOM    526  O5'   G A  17       5.931  20.314  20.371  1.00  1.00           O  
ATOM    527  C5'   G A  17       5.702  19.396  21.449  1.00  1.00           C  
ATOM    528  C4'   G A  17       6.989  18.698  21.911  1.00  1.00           C  
ATOM    529  O4'   G A  17       7.416  17.738  20.945  1.00  1.00           O  
ATOM    530  C3'   G A  17       8.169  19.626  22.149  1.00  1.00           C  
ATOM    531  O3'   G A  17       8.174  20.075  23.510  1.00  1.00           O  
ATOM    532  C2'   G A  17       9.374  18.733  21.909  1.00  1.00           C  
ATOM    533  O2'   G A  17       9.838  18.170  23.142  1.00  1.00           O  
ATOM    534  C1'   G A  17       8.851  17.647  20.966  1.00  1.00           C  
ATOM    535  N9    G A  17       9.315  17.774  19.567  1.00  1.00           N  
ATOM    536  C8    G A  17       8.590  18.161  18.476  1.00  1.00           C  
ATOM    537  N7    G A  17       9.244  18.163  17.353  1.00  1.00           N  
ATOM    538  C5    G A  17      10.518  17.739  17.725  1.00  1.00           C  
ATOM    539  C6    G A  17      11.680  17.542  16.931  1.00  1.00           C  
ATOM    540  O6    G A  17      11.814  17.710  15.721  1.00  1.00           O  
ATOM    541  N1    G A  17      12.753  17.109  17.699  1.00  1.00           N  
ATOM    542  C2    G A  17      12.717  16.891  19.060  1.00  1.00           C  
ATOM    543  N2    G A  17      13.850  16.472  19.621  1.00  1.00           N  
ATOM    544  N3    G A  17      11.626  17.075  19.810  1.00  1.00           N  
ATOM    545  C4    G A  17      10.569  17.498  19.080  1.00  1.00           C  
ATOM    546  H5'   G A  17       4.990  18.639  21.119  1.00  1.00           H  
ATOM    547 H5''   G A  17       5.273  19.939  22.290  1.00  1.00           H  
ATOM    548  H4'   G A  17       6.777  18.172  22.838  1.00  1.00           H  
ATOM    549  H3'   G A  17       8.156  20.466  21.452  1.00  1.00           H  
ATOM    550  H2'   G A  17      10.167  19.298  21.423  1.00  1.00           H  
ATOM    551 HO2'   G A  17      10.690  17.772  22.970  1.00  1.00           H  
ATOM    552  H1'   G A  17       9.144  16.671  21.352  1.00  1.00           H  
ATOM    553  H8    G A  17       7.541  18.447  18.542  1.00  1.00           H  
ATOM    554  H1    G A  17      13.618  16.950  17.202  1.00  1.00           H  
ATOM    555  H21   G A  17      14.674  16.332  19.052  1.00  1.00           H  
ATOM    556  H22   G A  17      13.888  16.292  20.614  1.00  1.00           H  
ATOM    557  P     G A  18       8.947  21.428  23.917  1.00  1.00           P  
ATOM    558  OP1   G A  18       8.749  21.660  25.365  1.00  1.00           O  
ATOM    559  OP2   G A  18       8.570  22.477  22.945  1.00  1.00           O  
ATOM    560  O5'   G A  18      10.500  21.037  23.678  1.00  1.00           O  
ATOM    561  C5'   G A  18      11.116  20.006  24.466  1.00  1.00           C  
ATOM    562  C4'   G A  18      12.587  19.779  24.098  1.00  1.00           C  
ATOM    563  O4'   G A  18      12.700  19.262  22.775  1.00  1.00           O  
ATOM    564  C3'   G A  18      13.458  21.019  24.136  1.00  1.00           C  
ATOM    565  O3'   G A  18      13.967  21.213  25.464  1.00  1.00           O  
ATOM    566  C2'   G A  18      14.596  20.671  23.182  1.00  1.00           C  
ATOM    567  O2'   G A  18      15.722  20.145  23.892  1.00  1.00           O  
ATOM    568  C1'   G A  18      13.986  19.623  22.242  1.00  1.00           C  
ATOM    569  N9    G A  18      13.776  20.081  20.844  1.00  1.00           N  
ATOM    570  C8    G A  18      12.642  20.607  20.293  1.00  1.00           C  
ATOM    571  N7    G A  18      12.719  20.875  19.023  1.00  1.00           N  
ATOM    572  C5    G A  18      14.018  20.493  18.695  1.00  1.00           C  
ATOM    573  C6    G A  18      14.694  20.545  17.446  1.00  1.00           C  
ATOM    574  O6    G A  18      14.271  20.950  16.365  1.00  1.00           O  
ATOM    575  N1    G A  18      15.993  20.063  17.549  1.00  1.00           N  
ATOM    576  C2    G A  18      16.573  19.589  18.707  1.00  1.00           C  
ATOM    577  N2    G A  18      17.833  19.165  18.607  1.00  1.00           N  
ATOM    578  N3    G A  18      15.940  19.539  19.884  1.00  1.00           N  
ATOM    579  C4    G A  18      14.672  20.005  19.804  1.00  1.00           C  
ATOM    580  H5'   G A  18      10.568  19.076  24.315  1.00  1.00           H  
ATOM    581 H5''   G A  18      11.056  20.284  25.517  1.00  1.00           H  
ATOM    582  H4'   G A  18      13.002  19.045  24.782  1.00  1.00           H  
ATOM    583  H3'   G A  18      12.908  21.895  23.789  1.00  1.00           H  
ATOM    584  H2'   G A  18      14.878  21.549  22.613  1.00  1.00           H  
ATOM    585 HO2'   G A  18      15.384  19.503  24.524  1.00  1.00           H  
ATOM    586  H1'   G A  18      14.627  18.741  22.233  1.00  1.00           H  
ATOM    587  H8    G A  18      11.740  20.790  20.876  1.00  1.00           H  
ATOM    588  H1    G A  18      16.538  20.070  16.698  1.00  1.00           H  
ATOM    589  H21   G A  18      18.309  19.206  17.717  1.00  1.00           H  
ATOM    590  H22   G A  18      18.312  18.808  19.421  1.00  1.00           H  
ATOM    591  P     G A  19      14.494  22.663  25.926  1.00  1.00           P  
ATOM    592  OP1   G A  19      14.855  22.599  27.361  1.00  1.00           O  
ATOM    593  OP2   G A  19      13.523  23.676  25.456  1.00  1.00           O  
ATOM    594  O5'   G A  19      15.854  22.824  25.071  1.00  1.00           O  
ATOM    595  C5'   G A  19      16.975  21.967  25.324  1.00  1.00           C  
ATOM    596  C4'   G A  19      18.149  22.258  24.384  1.00  1.00           C  
ATOM    597  O4'   G A  19      17.819  21.888  23.050  1.00  1.00           O  
ATOM    598  C3'   G A  19      18.580  23.715  24.333  1.00  1.00           C  
ATOM    599  O3'   G A  19      19.567  23.952  25.351  1.00  1.00           O  
ATOM    600  C2'   G A  19      19.206  23.846  22.945  1.00  1.00           C  
ATOM    601  O2'   G A  19      20.628  23.684  23.002  1.00  1.00           O  
ATOM    602  C1'   G A  19      18.551  22.716  22.135  1.00  1.00           C  
ATOM    603  N9    G A  19      17.592  23.172  21.108  1.00  1.00           N  
ATOM    604  C8    G A  19      16.279  23.510  21.269  1.00  1.00           C  
ATOM    605  N7    G A  19      15.659  23.850  20.179  1.00  1.00           N  
ATOM    606  C5    G A  19      16.644  23.728  19.201  1.00  1.00           C  
ATOM    607  C6    G A  19      16.570  23.965  17.802  1.00  1.00           C  
ATOM    608  O6    G A  19      15.604  24.339  17.142  1.00  1.00           O  
ATOM    609  N1    G A  19      17.788  23.723  17.180  1.00  1.00           N  
ATOM    610  C2    G A  19      18.936  23.304  17.821  1.00  1.00           C  
ATOM    611  N2    G A  19      20.009  23.124  17.051  1.00  1.00           N  
ATOM    612  N3    G A  19      19.009  23.081  19.136  1.00  1.00           N  
ATOM    613  C4    G A  19      17.831  23.312  19.761  1.00  1.00           C  
ATOM    614  H5'   G A  19      16.664  20.929  25.193  1.00  1.00           H  
ATOM    615 H5''   G A  19      17.302  22.110  26.353  1.00  1.00           H  
ATOM    616  H4'   G A  19      18.999  21.658  24.700  1.00  1.00           H  
ATOM    617  H3'   G A  19      17.724  24.383  24.442  1.00  1.00           H  
ATOM    618  H2'   G A  19      18.945  24.815  22.510  1.00  1.00           H  
ATOM    619 HO2'   G A  19      20.832  22.830  22.614  1.00  1.00           H  
ATOM    620  H1'   G A  19      19.327  22.118  21.653  1.00  1.00           H  
ATOM    621  H8    G A  19      15.787  23.496  22.242  1.00  1.00           H  
ATOM    622  H1    G A  19      17.813  23.871  16.182  1.00  1.00           H  
ATOM    623  H21   G A  19      19.952  23.294  16.058  1.00  1.00           H  
ATOM    624  H22   G A  19      20.878  22.819  17.461  1.00  1.00           H  
ATOM    625  P     G A  20      19.693  25.388  26.075  1.00  1.00           P  
ATOM    626  OP1   G A  20      20.703  25.275  27.152  1.00  1.00           O  
ATOM    627  OP2   G A  20      18.330  25.866  26.392  1.00  1.00           O  
ATOM    628  O5'   G A  20      20.300  26.327  24.916  1.00  1.00           O  
ATOM    629  C5'   G A  20      19.845  27.675  24.758  1.00  1.00           C  
ATOM    630  C4'   G A  20      20.257  28.243  23.404  1.00  1.00           C  
ATOM    631  O4'   G A  20      19.976  27.283  22.383  1.00  1.00           O  
ATOM    632  C3'   G A  20      19.539  29.533  23.026  1.00  1.00           C  
ATOM    633  O3'   G A  20      20.352  30.662  23.374  1.00  1.00           O  
ATOM    634  C2'   G A  20      19.408  29.438  21.514  1.00  1.00           C  
ATOM    635  O2'   G A  20      20.521  30.054  20.856  1.00  1.00           O  
ATOM    636  C1'   G A  20      19.375  27.934  21.256  1.00  1.00           C  
ATOM    637  N9    G A  20      18.016  27.383  21.095  1.00  1.00           N  
ATOM    638  C8    G A  20      17.126  26.990  22.053  1.00  1.00           C  
ATOM    639  N7    G A  20      15.995  26.538  21.602  1.00  1.00           N  
ATOM    640  C5    G A  20      16.140  26.636  20.219  1.00  1.00           C  
ATOM    641  C6    G A  20      15.232  26.292  19.182  1.00  1.00           C  
ATOM    642  O6    G A  20      14.101  25.824  19.283  1.00  1.00           O  
ATOM    643  N1    G A  20      15.770  26.549  17.928  1.00  1.00           N  
ATOM    644  C2    G A  20      17.025  27.072  17.697  1.00  1.00           C  
ATOM    645  N2    G A  20      17.365  27.250  16.420  1.00  1.00           N  
ATOM    646  N3    G A  20      17.882  27.397  18.670  1.00  1.00           N  
ATOM    647  C4    G A  20      17.376  27.153  19.901  1.00  1.00           C  
ATOM    648  H5'   G A  20      20.273  28.292  25.549  1.00  1.00           H  
ATOM    649 H5''   G A  20      18.758  27.696  24.838  1.00  1.00           H  
ATOM    650  H4'   G A  20      21.330  28.428  23.414  1.00  1.00           H  
ATOM    651  H3'   G A  20      18.557  29.587  23.500  1.00  1.00           H  
ATOM    652  H2'   G A  20      18.467  29.892  21.191  1.00  1.00           H  
ATOM    653 HO2'   G A  20      20.321  30.078  19.918  1.00  1.00           H  
ATOM    654  H1'   G A  20      19.955  27.708  20.359  1.00  1.00           H  
ATOM    655  H8    G A  20      17.347  27.056  23.118  1.00  1.00           H  
ATOM    656  H1    G A  20      15.180  26.330  17.138  1.00  1.00           H  
ATOM    657  H21   G A  20      16.716  27.005  15.688  1.00  1.00           H  
ATOM    658  H22   G A  20      18.276  27.635  16.182  1.00  1.00           H  
ATOM    659  P     A A  21      19.714  31.935  24.133  1.00  1.00           P  
ATOM    660  OP1   A A  21      20.813  32.866  24.477  1.00  1.00           O  
ATOM    661  OP2   A A  21      18.815  31.436  25.198  1.00  1.00           O  
ATOM    662  O5'   A A  21      18.809  32.625  22.988  1.00  1.00           O  
ATOM    663  C5'   A A  21      17.584  33.282  23.332  1.00  1.00           C  
ATOM    664  C4'   A A  21      17.066  34.173  22.200  1.00  1.00           C  
ATOM    665  O4'   A A  21      17.962  35.275  22.020  1.00  1.00           O  
ATOM    666  C3'   A A  21      16.918  33.464  20.850  1.00  1.00           C  
ATOM    667  O3'   A A  21      15.528  33.216  20.587  1.00  1.00           O  
ATOM    668  C2'   A A  21      17.442  34.472  19.836  1.00  1.00           C  
ATOM    669  O2'   A A  21      16.373  35.234  19.262  1.00  1.00           O  
ATOM    670  C1'   A A  21      18.371  35.357  20.652  1.00  1.00           C  
ATOM    671  N9    A A  21      19.788  34.959  20.588  1.00  1.00           N  
ATOM    672  C8    A A  21      20.543  34.320  21.530  1.00  1.00           C  
ATOM    673  N7    A A  21      21.780  34.108  21.192  1.00  1.00           N  
ATOM    674  C5    A A  21      21.855  34.655  19.912  1.00  1.00           C  
ATOM    675  C6    A A  21      22.900  34.761  18.987  1.00  1.00           C  
ATOM    676  N6    A A  21      24.129  34.300  19.219  1.00  1.00           N  
ATOM    677  N1    A A  21      22.629  35.361  17.815  1.00  1.00           N  
ATOM    678  C2    A A  21      21.406  35.829  17.566  1.00  1.00           C  
ATOM    679  N3    A A  21      20.349  35.781  18.371  1.00  1.00           N  
ATOM    680  C4    A A  21      20.648  35.175  19.537  1.00  1.00           C  
ATOM    681  H5'   A A  21      17.752  33.898  24.217  1.00  1.00           H  
ATOM    682 H5''   A A  21      16.832  32.529  23.563  1.00  1.00           H  
ATOM    683  H4'   A A  21      16.095  34.570  22.489  1.00  1.00           H  
ATOM    684  H3'   A A  21      17.501  32.542  20.825  1.00  1.00           H  
ATOM    685  H2'   A A  21      18.009  33.957  19.058  1.00  1.00           H  
ATOM    686 HO2'   A A  21      15.580  34.698  19.317  1.00  1.00           H  
ATOM    687  H1'   A A  21      18.276  36.387  20.312  1.00  1.00           H  
ATOM    688  H8    A A  21      20.139  34.012  22.494  1.00  1.00           H  
ATOM    689  H61   A A  21      24.847  34.403  18.517  1.00  1.00           H  
ATOM    690  H62   A A  21      24.341  33.848  20.097  1.00  1.00           H  
ATOM    691  H2    A A  21      21.256  36.306  16.597  1.00  1.00           H  
ATOM    692  P     A A  22      15.026  31.791  20.018  1.00  1.00           P  
ATOM    693  OP1   A A  22      13.566  31.879  19.782  1.00  1.00           O  
ATOM    694  OP2   A A  22      15.566  30.728  20.893  1.00  1.00           O  
ATOM    695  O5'   A A  22      15.761  31.684  18.584  1.00  1.00           O  
ATOM    696  C5'   A A  22      15.095  32.098  17.384  1.00  1.00           C  
ATOM    697  C4'   A A  22      15.991  32.996  16.526  1.00  1.00           C  
ATOM    698  O4'   A A  22      17.092  33.445  17.319  1.00  1.00           O  
ATOM    699  C3'   A A  22      16.579  32.316  15.289  1.00  1.00           C  
ATOM    700  O3'   A A  22      15.761  32.591  14.140  1.00  1.00           O  
ATOM    701  C2'   A A  22      17.932  32.992  15.126  1.00  1.00           C  
ATOM    702  O2'   A A  22      17.838  34.144  14.279  1.00  1.00           O  
ATOM    703  C1'   A A  22      18.302  33.382  16.554  1.00  1.00           C  
ATOM    704  N9    A A  22      19.212  32.431  17.220  1.00  1.00           N  
ATOM    705  C8    A A  22      18.982  31.616  18.292  1.00  1.00           C  
ATOM    706  N7    A A  22      20.011  30.929  18.691  1.00  1.00           N  
ATOM    707  C5    A A  22      21.014  31.322  17.805  1.00  1.00           C  
ATOM    708  C6    A A  22      22.361  30.963  17.678  1.00  1.00           C  
ATOM    709  N6    A A  22      22.961  30.085  18.482  1.00  1.00           N  
ATOM    710  N1    A A  22      23.066  31.544  16.691  1.00  1.00           N  
ATOM    711  C2    A A  22      22.483  32.425  15.878  1.00  1.00           C  
ATOM    712  N3    A A  22      21.219  32.833  15.911  1.00  1.00           N  
ATOM    713  C4    A A  22      20.536  32.235  16.909  1.00  1.00           C  
ATOM    714  H5'   A A  22      14.190  32.644  17.652  1.00  1.00           H  
ATOM    715 H5''   A A  22      14.819  31.213  16.810  1.00  1.00           H  
ATOM    716  H4'   A A  22      15.421  33.867  16.208  1.00  1.00           H  
ATOM    717  H3'   A A  22      16.695  31.243  15.451  1.00  1.00           H  
ATOM    718  H2'   A A  22      18.661  32.279  14.732  1.00  1.00           H  
ATOM    719 HO2'   A A  22      17.614  33.835  13.399  1.00  1.00           H  
ATOM    720  H1'   A A  22      18.769  34.368  16.551  1.00  1.00           H  
ATOM    721  H8    A A  22      18.009  31.547  18.778  1.00  1.00           H  
ATOM    722  H61   A A  22      23.937  29.862  18.346  1.00  1.00           H  
ATOM    723  H62   A A  22      22.440  29.644  19.226  1.00  1.00           H  
ATOM    724  H2    A A  22      23.113  32.858  15.100  1.00  1.00           H  
ATOM    725  P     A A  23      15.240  31.398  13.181  1.00  1.00           P  
ATOM    726  OP1   A A  23      14.381  31.990  12.131  1.00  1.00           O  
ATOM    727  OP2   A A  23      14.710  30.314  14.039  1.00  1.00           O  
ATOM    728  O5'   A A  23      16.598  30.872  12.481  1.00  1.00           O  
ATOM    729  C5'   A A  23      16.843  31.116  11.089  1.00  1.00           C  
ATOM    730  C4'   A A  23      18.336  31.074  10.755  1.00  1.00           C  
ATOM    731  O4'   A A  23      19.087  31.553  11.874  1.00  1.00           O  
ATOM    732  C3'   A A  23      18.868  29.682  10.416  1.00  1.00           C  
ATOM    733  O3'   A A  23      18.898  29.506   8.991  1.00  1.00           O  
ATOM    734  C2'   A A  23      20.291  29.713  10.959  1.00  1.00           C  
ATOM    735  O2'   A A  23      21.214  30.185   9.971  1.00  1.00           O  
ATOM    736  C1'   A A  23      20.190  30.676  12.129  1.00  1.00           C  
ATOM    737  N9    A A  23      19.941  30.012  13.421  1.00  1.00           N  
ATOM    738  C8    A A  23      18.749  29.691  14.005  1.00  1.00           C  
ATOM    739  N7    A A  23      18.843  29.131  15.174  1.00  1.00           N  
ATOM    740  C5    A A  23      20.218  29.073  15.386  1.00  1.00           C  
ATOM    741  C6    A A  23      20.994  28.588  16.446  1.00  1.00           C  
ATOM    742  N6    A A  23      20.468  28.044  17.543  1.00  1.00           N  
ATOM    743  N1    A A  23      22.329  28.687  16.331  1.00  1.00           N  
ATOM    744  C2    A A  23      22.872  29.230  15.240  1.00  1.00           C  
ATOM    745  N3    A A  23      22.230  29.718  14.182  1.00  1.00           N  
ATOM    746  C4    A A  23      20.894  29.606  14.325  1.00  1.00           C  
ATOM    747  H5'   A A  23      16.450  32.099  10.828  1.00  1.00           H  
ATOM    748 H5''   A A  23      16.327  30.359  10.501  1.00  1.00           H  
ATOM    749  H4'   A A  23      18.524  31.734   9.911  1.00  1.00           H  
ATOM    750  H3'   A A  23      18.278  28.905  10.905  1.00  1.00           H  
ATOM    751  H2'   A A  23      20.583  28.727  11.323  1.00  1.00           H  
ATOM    752 HO2'   A A  23      21.907  29.527   9.891  1.00  1.00           H  
ATOM    753  H1'   A A  23      21.108  31.259  12.198  1.00  1.00           H  
ATOM    754  H8    A A  23      17.790  29.888  13.527  1.00  1.00           H  
ATOM    755  H61   A A  23      21.078  27.711  18.277  1.00  1.00           H  
ATOM    756  H62   A A  23      19.450  27.960  17.652  1.00  1.00           H  
ATOM    757  H2    A A  23      23.960  29.279  15.212  1.00  1.00           H  
ATOM    758  P     C A  24      18.159  28.252   8.291  1.00  1.00           P  
ATOM    759  OP1   C A  24      18.518  28.242   6.854  1.00  1.00           O  
ATOM    760  OP2   C A  24      16.734  28.276   8.690  1.00  1.00           O  
ATOM    761  O5'   C A  24      18.860  26.980   8.992  1.00  1.00           O  
ATOM    762  C5'   C A  24      20.238  26.678   8.746  1.00  1.00           C  
ATOM    763  C4'   C A  24      20.767  25.627   9.719  1.00  1.00           C  
ATOM    764  O4'   C A  24      20.541  26.055  11.060  1.00  1.00           O  
ATOM    765  C3'   C A  24      20.118  24.259   9.587  1.00  1.00           C  
ATOM    766  O3'   C A  24      20.858  23.456   8.663  1.00  1.00           O  
ATOM    767  C2'   C A  24      20.246  23.678  10.983  1.00  1.00           C  
ATOM    768  O2'   C A  24      21.453  22.920  11.111  1.00  1.00           O  
ATOM    769  C1'   C A  24      20.259  24.913  11.881  1.00  1.00           C  
ATOM    770  N1    C A  24      18.981  25.165  12.565  1.00  1.00           N  
ATOM    771  C2    C A  24      18.749  24.494  13.755  1.00  1.00           C  
ATOM    772  O2    C A  24      19.583  23.700  14.186  1.00  1.00           O  
ATOM    773  N3    C A  24      17.586  24.738  14.418  1.00  1.00           N  
ATOM    774  C4    C A  24      16.687  25.604  13.933  1.00  1.00           C  
ATOM    775  N4    C A  24      15.559  25.819  14.606  1.00  1.00           N  
ATOM    776  C5    C A  24      16.922  26.299  12.705  1.00  1.00           C  
ATOM    777  C6    C A  24      18.077  26.051  12.057  1.00  1.00           C  
ATOM    778  H5'   C A  24      20.827  27.589   8.854  1.00  1.00           H  
ATOM    779 H5''   C A  24      20.345  26.304   7.728  1.00  1.00           H  
ATOM    780  H4'   C A  24      21.840  25.522   9.572  1.00  1.00           H  
ATOM    781  H3'   C A  24      19.071  24.346   9.292  1.00  1.00           H  
ATOM    782  H2'   C A  24      19.375  23.063  11.212  1.00  1.00           H  
ATOM    783 HO2'   C A  24      21.374  22.386  11.902  1.00  1.00           H  
ATOM    784  H1'   C A  24      21.045  24.811  12.628  1.00  1.00           H  
ATOM    785  H41   C A  24      15.393  25.328  15.474  1.00  1.00           H  
ATOM    786  H42   C A  24      14.871  26.471  14.253  1.00  1.00           H  
ATOM    787  H5    C A  24      16.192  27.003  12.307  1.00  1.00           H  
ATOM    788  H6    C A  24      18.290  26.563  11.119  1.00  1.00           H  
ATOM    789  P     U A  25      20.160  22.207   7.922  1.00  1.00           P  
ATOM    790  OP1   U A  25      21.149  21.602   7.004  1.00  1.00           O  
ATOM    791  OP2   U A  25      18.850  22.658   7.405  1.00  1.00           O  
ATOM    792  O5'   U A  25      19.903  21.170   9.130  1.00  1.00           O  
ATOM    793  C5'   U A  25      21.008  20.637   9.869  1.00  1.00           C  
ATOM    794  C4'   U A  25      20.560  19.873  11.114  1.00  1.00           C  
ATOM    795  O4'   U A  25      19.885  20.747  12.013  1.00  1.00           O  
ATOM    796  C3'   U A  25      19.604  18.727  10.850  1.00  1.00           C  
ATOM    797  O3'   U A  25      20.340  17.530  10.610  1.00  1.00           O  
ATOM    798  C2'   U A  25      18.845  18.594  12.159  1.00  1.00           C  
ATOM    799  O2'   U A  25      19.454  17.610  13.001  1.00  1.00           O  
ATOM    800  C1'   U A  25      18.939  19.988  12.784  1.00  1.00           C  
ATOM    801  N1    U A  25      17.665  20.745  12.787  1.00  1.00           N  
ATOM    802  C2    U A  25      16.917  20.759  13.948  1.00  1.00           C  
ATOM    803  O2    U A  25      17.251  20.128  14.949  1.00  1.00           O  
ATOM    804  N3    U A  25      15.767  21.527  13.922  1.00  1.00           N  
ATOM    805  C4    U A  25      15.309  22.273  12.849  1.00  1.00           C  
ATOM    806  O4    U A  25      14.268  22.922  12.936  1.00  1.00           O  
ATOM    807  C5    U A  25      16.154  22.201  11.679  1.00  1.00           C  
ATOM    808  C6    U A  25      17.285  21.455  11.682  1.00  1.00           C  
ATOM    809  H5'   U A  25      21.659  21.459  10.179  1.00  1.00           H  
ATOM    810 H5''   U A  25      21.569  19.963   9.224  1.00  1.00           H  
ATOM    811  H4'   U A  25      21.442  19.483  11.621  1.00  1.00           H  
ATOM    812  H3'   U A  25      18.931  18.955  10.022  1.00  1.00           H  
ATOM    813  H2'   U A  25      17.804  18.341  11.960  1.00  1.00           H  
ATOM    814 HO2'   U A  25      18.748  17.084  13.382  1.00  1.00           H  
ATOM    815  H1'   U A  25      19.305  19.895  13.810  1.00  1.00           H  
ATOM    816  H3    U A  25      15.210  21.548  14.764  1.00  1.00           H  
ATOM    817  H5    U A  25      15.878  22.755  10.782  1.00  1.00           H  
ATOM    818  H6    U A  25      17.905  21.422  10.786  1.00  1.00           H  
ATOM    819  P     U A  26      19.610  16.258   9.961  1.00  1.00           P  
ATOM    820  OP1   U A  26      20.652  15.379   9.394  1.00  1.00           O  
ATOM    821  OP2   U A  26      18.508  16.750   9.104  1.00  1.00           O  
ATOM    822  O5'   U A  26      18.968  15.523  11.243  1.00  1.00           O  
ATOM    823  C5'   U A  26      19.818  14.977  12.253  1.00  1.00           C  
ATOM    824  C4'   U A  26      19.051  14.645  13.533  1.00  1.00           C  
ATOM    825  O4'   U A  26      18.467  15.824  14.084  1.00  1.00           O  
ATOM    826  C3'   U A  26      17.914  13.658  13.353  1.00  1.00           C  
ATOM    827  O3'   U A  26      18.400  12.313  13.513  1.00  1.00           O  
ATOM    828  C2'   U A  26      16.970  14.012  14.491  1.00  1.00           C  
ATOM    829  O2'   U A  26      17.225  13.225  15.655  1.00  1.00           O  
ATOM    830  C1'   U A  26      17.248  15.479  14.761  1.00  1.00           C  
ATOM    831  N1    U A  26      16.188  16.372  14.252  1.00  1.00           N  
ATOM    832  C2    U A  26      15.259  16.878  15.140  1.00  1.00           C  
ATOM    833  O2    U A  26      15.250  16.559  16.327  1.00  1.00           O  
ATOM    834  N3    U A  26      14.339  17.769  14.616  1.00  1.00           N  
ATOM    835  C4    U A  26      14.270  18.191  13.299  1.00  1.00           C  
ATOM    836  O4    U A  26      13.407  18.990  12.942  1.00  1.00           O  
ATOM    837  C5    U A  26      15.281  17.612  12.443  1.00  1.00           C  
ATOM    838  C6    U A  26      16.192  16.738  12.934  1.00  1.00           C  
ATOM    839  H5'   U A  26      20.600  15.697  12.483  1.00  1.00           H  
ATOM    840 H5''   U A  26      20.278  14.068  11.873  1.00  1.00           H  
ATOM    841  H4'   U A  26      19.751  14.243  14.261  1.00  1.00           H  
ATOM    842  H3'   U A  26      17.427  13.795  12.388  1.00  1.00           H  
ATOM    843  H2'   U A  26      15.938  13.904  14.160  1.00  1.00           H  
ATOM    844 HO2'   U A  26      16.634  13.539  16.352  1.00  1.00           H  
ATOM    845  H1'   U A  26      17.377  15.638  15.832  1.00  1.00           H  
ATOM    846  H3    U A  26      13.655  18.147  15.254  1.00  1.00           H  
ATOM    847  H5    U A  26      15.309  17.882  11.387  1.00  1.00           H  
ATOM    848  H6    U A  26      16.946  16.321  12.267  1.00  1.00           H  
ATOM    849  P     G A  27      17.580  11.046  12.931  1.00  1.00           P  
ATOM    850  OP1   G A  27      18.399   9.831  13.142  1.00  1.00           O  
ATOM    851  OP2   G A  27      17.099  11.386  11.573  1.00  1.00           O  
ATOM    852  O5'   G A  27      16.307  10.982  13.916  1.00  1.00           O  
ATOM    853  C5'   G A  27      16.516  10.880  15.322  1.00  1.00           C  
ATOM    854  C4'   G A  27      15.318  11.399  16.112  1.00  1.00           C  
ATOM    855  O4'   G A  27      14.918  12.659  15.579  1.00  1.00           O  
ATOM    856  C3'   G A  27      14.069  10.534  16.072  1.00  1.00           C  
ATOM    857  O3'   G A  27      14.125   9.562  17.128  1.00  1.00           O  
ATOM    858  C2'   G A  27      12.957  11.535  16.362  1.00  1.00           C  
ATOM    859  O2'   G A  27      12.636  11.564  17.759  1.00  1.00           O  
ATOM    860  C1'   G A  27      13.540  12.869  15.902  1.00  1.00           C  
ATOM    861  N9    G A  27      12.851  13.465  14.739  1.00  1.00           N  
ATOM    862  C8    G A  27      13.231  13.525  13.429  1.00  1.00           C  
ATOM    863  N7    G A  27      12.451  14.225  12.660  1.00  1.00           N  
ATOM    864  C5    G A  27      11.461  14.675  13.534  1.00  1.00           C  
ATOM    865  C6    G A  27      10.323  15.490  13.281  1.00  1.00           C  
ATOM    866  O6    G A  27       9.960  15.983  12.216  1.00  1.00           O  
ATOM    867  N1    G A  27       9.584  15.705  14.438  1.00  1.00           N  
ATOM    868  C2    G A  27       9.897  15.201  15.684  1.00  1.00           C  
ATOM    869  N2    G A  27       9.064  15.515  16.677  1.00  1.00           N  
ATOM    870  N3    G A  27      10.965  14.435  15.924  1.00  1.00           N  
ATOM    871  C4    G A  27      11.699  14.213  14.809  1.00  1.00           C  
ATOM    872  H5'   G A  27      17.401  11.457  15.594  1.00  1.00           H  
ATOM    873 H5''   G A  27      16.682   9.835  15.575  1.00  1.00           H  
ATOM    874  H4'   G A  27      15.615  11.549  17.145  1.00  1.00           H  
ATOM    875  H3'   G A  27      13.938  10.067  15.095  1.00  1.00           H  
ATOM    876  H2'   G A  27      12.075  11.294  15.770  1.00  1.00           H  
ATOM    877 HO2'   G A  27      13.271  11.000  18.208  1.00  1.00           H  
ATOM    878  H1'   G A  27      13.489  13.577  16.728  1.00  1.00           H  
ATOM    879  H8    G A  27      14.122  13.019  13.055  1.00  1.00           H  
ATOM    880  H1    G A  27       8.757  16.278  14.337  1.00  1.00           H  
ATOM    881  H21   G A  27       8.251  16.095  16.497  1.00  1.00           H  
ATOM    882  H22   G A  27       9.240  15.174  17.608  1.00  1.00           H  
ATOM    883  P     G A  28      13.179   8.254  17.113  1.00  1.00           P  
ATOM    884  OP1   G A  28      13.802   7.231  17.984  1.00  1.00           O  
ATOM    885  OP2   G A  28      12.865   7.926  15.705  1.00  1.00           O  
ATOM    886  O5'   G A  28      11.819   8.769  17.826  1.00  1.00           O  
ATOM    887  C5'   G A  28      11.742   8.906  19.253  1.00  1.00           C  
ATOM    888  C4'   G A  28      10.291   8.912  19.760  1.00  1.00           C  
ATOM    889  O4'   G A  28       9.781  10.254  19.788  1.00  1.00           O  
ATOM    890  C3'   G A  28       9.326   8.071  18.926  1.00  1.00           C  
ATOM    891  O3'   G A  28       9.150   6.789  19.549  1.00  1.00           O  
ATOM    892  C2'   G A  28       8.021   8.854  18.983  1.00  1.00           C  
ATOM    893  O2'   G A  28       7.206   8.413  20.075  1.00  1.00           O  
ATOM    894  C1'   G A  28       8.480  10.298  19.176  1.00  1.00           C  
ATOM    895  N9    G A  28       8.625  11.069  17.921  1.00  1.00           N  
ATOM    896  C8    G A  28       9.778  11.368  17.251  1.00  1.00           C  
ATOM    897  N7    G A  28       9.619  12.032  16.147  1.00  1.00           N  
ATOM    898  C5    G A  28       8.237  12.194  16.069  1.00  1.00           C  
ATOM    899  C6    G A  28       7.453  12.843  15.078  1.00  1.00           C  
ATOM    900  O6    G A  28       7.834  13.409  14.055  1.00  1.00           O  
ATOM    901  N1    G A  28       6.099  12.782  15.379  1.00  1.00           N  
ATOM    902  C2    G A  28       5.562  12.173  16.494  1.00  1.00           C  
ATOM    903  N2    G A  28       4.235  12.224  16.611  1.00  1.00           N  
ATOM    904  N3    G A  28       6.296  11.559  17.428  1.00  1.00           N  
ATOM    905  C4    G A  28       7.620  11.609  17.152  1.00  1.00           C  
ATOM    906  H5'   G A  28      12.222   9.841  19.542  1.00  1.00           H  
ATOM    907 H5''   G A  28      12.276   8.077  19.717  1.00  1.00           H  
ATOM    908  H4'   G A  28      10.286   8.529  20.778  1.00  1.00           H  
ATOM    909  H3'   G A  28       9.678   7.972  17.898  1.00  1.00           H  
ATOM    910  H2'   G A  28       7.484   8.755  18.036  1.00  1.00           H  
ATOM    911 HO2'   G A  28       6.675   7.679  19.755  1.00  1.00           H  
ATOM    912  H1'   G A  28       7.785  10.814  19.839  1.00  1.00           H  
ATOM    913  H8    G A  28      10.761  11.074  17.619  1.00  1.00           H  
ATOM    914  H1    G A  28       5.478  13.219  14.715  1.00  1.00           H  
ATOM    915  H21   G A  28       3.674  12.714  15.881  1.00  1.00           H  
ATOM    916  H22   G A  28       3.776  11.800  17.407  1.00  1.00           H  
ATOM    917  P     U A  29       9.165   5.429  18.680  1.00  1.00           P  
ATOM    918  OP1   U A  29       9.166   4.285  19.620  1.00  1.00           O  
ATOM    919  OP2   U A  29      10.233   5.542  17.662  1.00  1.00           O  
ATOM    920  O5'   U A  29       7.738   5.462  17.922  1.00  1.00           O  
ATOM    921  C5'   U A  29       6.533   5.137  18.625  1.00  1.00           C  
ATOM    922  C4'   U A  29       5.289   5.305  17.749  1.00  1.00           C  
ATOM    923  O4'   U A  29       5.091   6.679  17.426  1.00  1.00           O  
ATOM    924  C3'   U A  29       5.334   4.566  16.424  1.00  1.00           C  
ATOM    925  O3'   U A  29       4.825   3.241  16.584  1.00  1.00           O  
ATOM    926  C2'   U A  29       4.403   5.377  15.539  1.00  1.00           C  
ATOM    927  O2'   U A  29       3.073   4.852  15.559  1.00  1.00           O  
ATOM    928  C1'   U A  29       4.461   6.777  16.137  1.00  1.00           C  
ATOM    929  N1    U A  29       5.250   7.729  15.330  1.00  1.00           N  
ATOM    930  C2    U A  29       4.591   8.482  14.378  1.00  1.00           C  
ATOM    931  O2    U A  29       3.389   8.352  14.159  1.00  1.00           O  
ATOM    932  N3    U A  29       5.363   9.396  13.684  1.00  1.00           N  
ATOM    933  C4    U A  29       6.719   9.618  13.857  1.00  1.00           C  
ATOM    934  O4    U A  29       7.307  10.461  13.184  1.00  1.00           O  
ATOM    935  C5    U A  29       7.325   8.787  14.873  1.00  1.00           C  
ATOM    936  C6    U A  29       6.589   7.885  15.566  1.00  1.00           C  
ATOM    937  H5'   U A  29       6.445   5.792  19.490  1.00  1.00           H  
ATOM    938 H5''   U A  29       6.587   4.104  18.967  1.00  1.00           H  
ATOM    939  H4'   U A  29       4.422   4.960  18.310  1.00  1.00           H  
ATOM    940  H3'   U A  29       6.347   4.555  16.017  1.00  1.00           H  
ATOM    941  H2'   U A  29       4.790   5.408  14.526  1.00  1.00           H  
ATOM    942 HO2'   U A  29       2.702   4.989  14.684  1.00  1.00           H  
ATOM    943  H1'   U A  29       3.449   7.162  16.260  1.00  1.00           H  
ATOM    944  H3    U A  29       4.894   9.955  12.986  1.00  1.00           H  
ATOM    945  H5    U A  29       8.390   8.888  15.085  1.00  1.00           H  
ATOM    946  H6    U A  29       7.071   7.275  16.329  1.00  1.00           H  
ATOM    947  P     U A  30       5.179   2.105  15.501  1.00  1.00           P  
ATOM    948  OP1   U A  30       4.669   0.814  16.011  1.00  1.00           O  
ATOM    949  OP2   U A  30       6.609   2.245  15.138  1.00  1.00           O  
ATOM    950  O5'   U A  30       4.284   2.532  14.225  1.00  1.00           O  
ATOM    951  C5'   U A  30       2.858   2.413  14.279  1.00  1.00           C  
ATOM    952  C4'   U A  30       2.175   2.901  12.997  1.00  1.00           C  
ATOM    953  O4'   U A  30       2.358   4.305  12.832  1.00  1.00           O  
ATOM    954  C3'   U A  30       2.682   2.266  11.715  1.00  1.00           C  
ATOM    955  O3'   U A  30       2.001   1.030  11.472  1.00  1.00           O  
ATOM    956  C2'   U A  30       2.292   3.291  10.665  1.00  1.00           C  
ATOM    957  O2'   U A  30       0.953   3.079  10.196  1.00  1.00           O  
ATOM    958  C1'   U A  30       2.409   4.609  11.424  1.00  1.00           C  
ATOM    959  N1    U A  30       3.670   5.336  11.185  1.00  1.00           N  
ATOM    960  C2    U A  30       3.674   6.334  10.230  1.00  1.00           C  
ATOM    961  O2    U A  30       2.693   6.571   9.529  1.00  1.00           O  
ATOM    962  N3    U A  30       4.848   7.054  10.109  1.00  1.00           N  
ATOM    963  C4    U A  30       6.003   6.865  10.850  1.00  1.00           C  
ATOM    964  O4    U A  30       6.993   7.568  10.657  1.00  1.00           O  
ATOM    965  C5    U A  30       5.908   5.801  11.825  1.00  1.00           C  
ATOM    966  C6    U A  30       4.767   5.082  11.962  1.00  1.00           C  
ATOM    967  H5'   U A  30       2.491   2.999  15.120  1.00  1.00           H  
ATOM    968 H5''   U A  30       2.597   1.367  14.439  1.00  1.00           H  
ATOM    969  H4'   U A  30       1.107   2.709  13.080  1.00  1.00           H  
ATOM    970  H3'   U A  30       3.763   2.131  11.748  1.00  1.00           H  
ATOM    971  H2'   U A  30       3.002   3.272   9.837  1.00  1.00           H  
ATOM    972 HO2'   U A  30       0.575   2.369  10.720  1.00  1.00           H  
ATOM    973  H1'   U A  30       1.568   5.251  11.166  1.00  1.00           H  
ATOM    974  H3    U A  30       4.866   7.787   9.414  1.00  1.00           H  
ATOM    975  H5    U A  30       6.766   5.574  12.457  1.00  1.00           H  
ATOM    976  H6    U A  30       4.724   4.286  12.705  1.00  1.00           H  
ATOM    977  P     C A  31       2.679  -0.115  10.561  1.00  1.00           P  
ATOM    978  OP1   C A  31       1.691  -1.203  10.387  1.00  1.00           O  
ATOM    979  OP2   C A  31       4.017  -0.421  11.117  1.00  1.00           O  
ATOM    980  O5'   C A  31       2.876   0.619   9.135  1.00  1.00           O  
ATOM    981  C5'   C A  31       1.792   0.706   8.202  1.00  1.00           C  
ATOM    982  C4'   C A  31       2.100   1.660   7.047  1.00  1.00           C  
ATOM    983  O4'   C A  31       2.545   2.913   7.550  1.00  1.00           O  
ATOM    984  C3'   C A  31       3.189   1.190   6.102  1.00  1.00           C  
ATOM    985  O3'   C A  31       2.627   0.323   5.109  1.00  1.00           O  
ATOM    986  C2'   C A  31       3.644   2.498   5.464  1.00  1.00           C  
ATOM    987  O2'   C A  31       2.887   2.789   4.284  1.00  1.00           O  
ATOM    988  C1'   C A  31       3.380   3.536   6.562  1.00  1.00           C  
ATOM    989  N1    C A  31       4.596   4.006   7.251  1.00  1.00           N  
ATOM    990  C2    C A  31       5.150   5.206   6.835  1.00  1.00           C  
ATOM    991  O2    C A  31       4.648   5.825   5.899  1.00  1.00           O  
ATOM    992  N3    C A  31       6.252   5.668   7.488  1.00  1.00           N  
ATOM    993  C4    C A  31       6.787   4.980   8.506  1.00  1.00           C  
ATOM    994  N4    C A  31       7.869   5.458   9.120  1.00  1.00           N  
ATOM    995  C5    C A  31       6.215   3.743   8.940  1.00  1.00           C  
ATOM    996  C6    C A  31       5.125   3.295   8.287  1.00  1.00           C  
ATOM    997  H5'   C A  31       0.901   1.057   8.722  1.00  1.00           H  
ATOM    998 H5''   C A  31       1.596  -0.286   7.795  1.00  1.00           H  
ATOM    999  H4'   C A  31       1.190   1.827   6.476  1.00  1.00           H  
ATOM   1000  H3'   C A  31       4.007   0.710   6.646  1.00  1.00           H  
ATOM   1001  H2'   C A  31       4.712   2.454   5.238  1.00  1.00           H  
ATOM   1002 HO2'   C A  31       3.277   2.289   3.564  1.00  1.00           H  
ATOM   1003  H1'   C A  31       2.853   4.392   6.139  1.00  1.00           H  
ATOM   1004  H41   C A  31       8.270   6.326   8.819  1.00  1.00           H  
ATOM   1005  H42   C A  31       8.281   4.948   9.891  1.00  1.00           H  
ATOM   1006  H5    C A  31       6.647   3.182   9.769  1.00  1.00           H  
ATOM   1007  H6    C A  31       4.662   2.356   8.590  1.00  1.00           H  
ATOM   1008  P     U A  32       3.306  -1.103   4.783  1.00  1.00           P  
ATOM   1009  OP1   U A  32       2.266  -1.989   4.214  1.00  1.00           O  
ATOM   1010  OP2   U A  32       4.061  -1.535   5.982  1.00  1.00           O  
ATOM   1011  O5'   U A  32       4.373  -0.748   3.625  1.00  1.00           O  
ATOM   1012  C5'   U A  32       3.959  -0.100   2.419  1.00  1.00           C  
ATOM   1013  C4'   U A  32       4.993   0.927   1.950  1.00  1.00           C  
ATOM   1014  O4'   U A  32       5.278   1.838   2.999  1.00  1.00           O  
ATOM   1015  C3'   U A  32       6.336   0.354   1.530  1.00  1.00           C  
ATOM   1016  O3'   U A  32       6.295   0.008   0.144  1.00  1.00           O  
ATOM   1017  C2'   U A  32       7.290   1.523   1.741  1.00  1.00           C  
ATOM   1018  O2'   U A  32       7.478   2.262   0.530  1.00  1.00           O  
ATOM   1019  C1'   U A  32       6.598   2.371   2.810  1.00  1.00           C  
ATOM   1020  N1    U A  32       7.276   2.354   4.125  1.00  1.00           N  
ATOM   1021  C2    U A  32       8.115   3.408   4.434  1.00  1.00           C  
ATOM   1022  O2    U A  32       8.350   4.312   3.635  1.00  1.00           O  
ATOM   1023  N3    U A  32       8.680   3.386   5.696  1.00  1.00           N  
ATOM   1024  C4    U A  32       8.481   2.416   6.663  1.00  1.00           C  
ATOM   1025  O4    U A  32       9.033   2.500   7.758  1.00  1.00           O  
ATOM   1026  C5    U A  32       7.592   1.351   6.254  1.00  1.00           C  
ATOM   1027  C6    U A  32       7.026   1.352   5.022  1.00  1.00           C  
ATOM   1028  H5'   U A  32       3.011   0.408   2.596  1.00  1.00           H  
ATOM   1029 H5''   U A  32       3.820  -0.848   1.639  1.00  1.00           H  
ATOM   1030  H4'   U A  32       4.577   1.488   1.117  1.00  1.00           H  
ATOM   1031  H3'   U A  32       6.616  -0.501   2.151  1.00  1.00           H  
ATOM   1032  H2'   U A  32       8.243   1.159   2.124  1.00  1.00           H  
ATOM   1033 HO2'   U A  32       7.695   3.165   0.777  1.00  1.00           H  
ATOM   1034  H1'   U A  32       6.518   3.398   2.456  1.00  1.00           H  
ATOM   1035  H3    U A  32       9.294   4.151   5.936  1.00  1.00           H  
ATOM   1036  H5    U A  32       7.374   0.538   6.945  1.00  1.00           H  
ATOM   1037  H6    U A  32       6.360   0.536   4.739  1.00  1.00           H  
ATOM   1038  P     U A  33       7.245  -1.150  -0.447  1.00  1.00           P  
ATOM   1039  OP1   U A  33       6.820  -1.417  -1.839  1.00  1.00           O  
ATOM   1040  OP2   U A  33       7.288  -2.254   0.537  1.00  1.00           O  
ATOM   1041  O5'   U A  33       8.701  -0.454  -0.490  1.00  1.00           O  
ATOM   1042  C5'   U A  33       9.055   0.407  -1.576  1.00  1.00           C  
ATOM   1043  C4'   U A  33      10.499   0.896  -1.471  1.00  1.00           C  
ATOM   1044  O4'   U A  33      10.654   1.701  -0.307  1.00  1.00           O  
ATOM   1045  C3'   U A  33      11.531  -0.213  -1.368  1.00  1.00           C  
ATOM   1046  O3'   U A  33      12.005  -0.547  -2.676  1.00  1.00           O  
ATOM   1047  C2'   U A  33      12.658   0.412  -0.558  1.00  1.00           C  
ATOM   1048  O2'   U A  33      13.680   0.933  -1.412  1.00  1.00           O  
ATOM   1049  C1'   U A  33      11.973   1.526   0.234  1.00  1.00           C  
ATOM   1050  N1    U A  33      11.815   1.228   1.674  1.00  1.00           N  
ATOM   1051  C2    U A  33      12.741   1.755   2.553  1.00  1.00           C  
ATOM   1052  O2    U A  33      13.687   2.441   2.171  1.00  1.00           O  
ATOM   1053  N3    U A  33      12.541   1.469   3.891  1.00  1.00           N  
ATOM   1054  C4    U A  33      11.510   0.712   4.420  1.00  1.00           C  
ATOM   1055  O4    U A  33      11.429   0.520   5.631  1.00  1.00           O  
ATOM   1056  C5    U A  33      10.588   0.203   3.429  1.00  1.00           C  
ATOM   1057  C6    U A  33      10.764   0.469   2.111  1.00  1.00           C  
ATOM   1058  H5'   U A  33       8.389   1.270  -1.574  1.00  1.00           H  
ATOM   1059 H5''   U A  33       8.932  -0.134  -2.513  1.00  1.00           H  
ATOM   1060  H4'   U A  33      10.726   1.505  -2.343  1.00  1.00           H  
ATOM   1061  H3'   U A  33      11.118  -1.086  -0.858  1.00  1.00           H  
ATOM   1062  H2'   U A  33      13.071  -0.327   0.128  1.00  1.00           H  
ATOM   1063 HO2'   U A  33      13.666   0.415  -2.220  1.00  1.00           H  
ATOM   1064  H1'   U A  33      12.537   2.450   0.115  1.00  1.00           H  
ATOM   1065  H3    U A  33      13.211   1.849   4.545  1.00  1.00           H  
ATOM   1066  H5    U A  33       9.741  -0.404   3.746  1.00  1.00           H  
ATOM   1067  H6    U A  33      10.054   0.072   1.387  1.00  1.00           H  
ATOM   1068  P     C A  34      12.949  -1.831  -2.902  1.00  1.00           P  
ATOM   1069  OP1   C A  34      13.171  -1.995  -4.356  1.00  1.00           O  
ATOM   1070  OP2   C A  34      12.407  -2.954  -2.104  1.00  1.00           O  
ATOM   1071  O5'   C A  34      14.333  -1.360  -2.233  1.00  1.00           O  
ATOM   1072  C5'   C A  34      15.103  -2.268  -1.445  1.00  1.00           C  
ATOM   1073  C4'   C A  34      16.275  -1.565  -0.769  1.00  1.00           C  
ATOM   1074  O4'   C A  34      15.796  -0.580   0.145  1.00  1.00           O  
ATOM   1075  C3'   C A  34      17.176  -2.497   0.018  1.00  1.00           C  
ATOM   1076  O3'   C A  34      18.250  -2.934  -0.820  1.00  1.00           O  
ATOM   1077  C2'   C A  34      17.706  -1.625   1.147  1.00  1.00           C  
ATOM   1078  O2'   C A  34      18.981  -1.062   0.821  1.00  1.00           O  
ATOM   1079  C1'   C A  34      16.642  -0.545   1.305  1.00  1.00           C  
ATOM   1080  N1    C A  34      15.776  -0.740   2.481  1.00  1.00           N  
ATOM   1081  C2    C A  34      16.213  -0.245   3.699  1.00  1.00           C  
ATOM   1082  O2    C A  34      17.298   0.327   3.777  1.00  1.00           O  
ATOM   1083  N3    C A  34      15.413  -0.412   4.787  1.00  1.00           N  
ATOM   1084  C4    C A  34      14.233  -1.037   4.685  1.00  1.00           C  
ATOM   1085  N4    C A  34      13.477  -1.186   5.773  1.00  1.00           N  
ATOM   1086  C5    C A  34      13.778  -1.548   3.429  1.00  1.00           C  
ATOM   1087  C6    C A  34      14.577  -1.378   2.358  1.00  1.00           C  
ATOM   1088  H5'   C A  34      15.486  -3.060  -2.088  1.00  1.00           H  
ATOM   1089 H5''   C A  34      14.462  -2.708  -0.681  1.00  1.00           H  
ATOM   1090  H4'   C A  34      16.869  -1.065  -1.531  1.00  1.00           H  
ATOM   1091  H3'   C A  34      16.611  -3.343   0.413  1.00  1.00           H  
ATOM   1092  H2'   C A  34      17.764  -2.206   2.065  1.00  1.00           H  
ATOM   1093 HO2'   C A  34      18.963  -0.834  -0.111  1.00  1.00           H  
ATOM   1094  H1'   C A  34      17.123   0.429   1.373  1.00  1.00           H  
ATOM   1095  H41   C A  34      13.793  -0.825   6.649  1.00  1.00           H  
ATOM   1096  H42   C A  34      12.585  -1.655   5.710  1.00  1.00           H  
ATOM   1097  H5    C A  34      12.818  -2.057   3.342  1.00  1.00           H  
ATOM   1098  H6    C A  34      14.262  -1.752   1.384  1.00  1.00           H  
ATOM   1099  P     C A  35      19.019  -4.316  -0.520  1.00  1.00           P  
ATOM   1100  OP1   C A  35      19.863  -4.642  -1.692  1.00  1.00           O  
ATOM   1101  OP2   C A  35      18.031  -5.301  -0.025  1.00  1.00           O  
ATOM   1102  O5'   C A  35      19.983  -3.913   0.702  1.00  1.00           O  
ATOM   1103  C5'   C A  35      20.990  -2.915   0.525  1.00  1.00           C  
ATOM   1104  C4'   C A  35      21.769  -2.673   1.813  1.00  1.00           C  
ATOM   1105  O4'   C A  35      20.924  -2.055   2.785  1.00  1.00           O  
ATOM   1106  C3'   C A  35      22.325  -3.939   2.442  1.00  1.00           C  
ATOM   1107  O3'   C A  35      23.667  -4.143   1.979  1.00  1.00           O  
ATOM   1108  C2'   C A  35      22.316  -3.636   3.933  1.00  1.00           C  
ATOM   1109  O2'   C A  35      23.577  -3.109   4.363  1.00  1.00           O  
ATOM   1110  C1'   C A  35      21.195  -2.603   4.084  1.00  1.00           C  
ATOM   1111  N1    C A  35      19.922  -3.163   4.598  1.00  1.00           N  
ATOM   1112  C2    C A  35      19.697  -3.117   5.964  1.00  1.00           C  
ATOM   1113  O2    C A  35      20.531  -2.609   6.709  1.00  1.00           O  
ATOM   1114  N3    C A  35      18.537  -3.642   6.445  1.00  1.00           N  
ATOM   1115  C4    C A  35      17.636  -4.190   5.619  1.00  1.00           C  
ATOM   1116  N4    C A  35      16.511  -4.697   6.122  1.00  1.00           N  
ATOM   1117  C5    C A  35      17.865  -4.238   4.207  1.00  1.00           C  
ATOM   1118  C6    C A  35      19.016  -3.715   3.742  1.00  1.00           C  
ATOM   1119  H5'   C A  35      20.517  -1.983   0.215  1.00  1.00           H  
ATOM   1120 H5''   C A  35      21.681  -3.240  -0.254  1.00  1.00           H  
ATOM   1121  H4'   C A  35      22.595  -1.997   1.599  1.00  1.00           H  
ATOM   1122  H3'   C A  35      21.691  -4.798   2.214  1.00  1.00           H  
ATOM   1123  H2'   C A  35      22.064  -4.540   4.494  1.00  1.00           H  
ATOM   1124 HO2'   C A  35      23.446  -2.179   4.561  1.00  1.00           H  
ATOM   1125  H1'   C A  35      21.530  -1.805   4.746  1.00  1.00           H  
ATOM   1126  H41   C A  35      16.345  -4.665   7.117  1.00  1.00           H  
ATOM   1127  H42   C A  35      15.825  -5.112   5.507  1.00  1.00           H  
ATOM   1128  H5    C A  35      17.134  -4.681   3.532  1.00  1.00           H  
ATOM   1129  H6    C A  35      19.224  -3.732   2.673  1.00  1.00           H  
ATOM   1130  P     U A  36      24.341  -5.606   2.002  1.00  1.00           P  
ATOM   1131  OP1   U A  36      25.525  -5.581   1.114  1.00  1.00           O  
ATOM   1132  OP2   U A  36      23.279  -6.615   1.786  1.00  1.00           O  
ATOM   1133  O5'   U A  36      24.856  -5.724   3.526  1.00  1.00           O  
ATOM   1134  C5'   U A  36      24.683  -6.936   4.270  1.00  1.00           C  
ATOM   1135  C4'   U A  36      24.501  -6.650   5.761  1.00  1.00           C  
ATOM   1136  O4'   U A  36      23.170  -6.204   6.005  1.00  1.00           O  
ATOM   1137  C3'   U A  36      24.732  -7.854   6.667  1.00  1.00           C  
ATOM   1138  O3'   U A  36      26.112  -7.879   7.084  1.00  1.00           O  
ATOM   1139  C2'   U A  36      23.818  -7.584   7.867  1.00  1.00           C  
ATOM   1140  O2'   U A  36      24.557  -7.050   8.975  1.00  1.00           O  
ATOM   1141  C1'   U A  36      22.794  -6.570   7.339  1.00  1.00           C  
ATOM   1142  N1    U A  36      21.402  -7.073   7.292  1.00  1.00           N  
ATOM   1143  C2    U A  36      20.806  -7.410   8.492  1.00  1.00           C  
ATOM   1144  O2    U A  36      21.397  -7.313   9.566  1.00  1.00           O  
ATOM   1145  N3    U A  36      19.501  -7.861   8.417  1.00  1.00           N  
ATOM   1146  C4    U A  36      18.752  -8.003   7.262  1.00  1.00           C  
ATOM   1147  O4    U A  36      17.596  -8.416   7.312  1.00  1.00           O  
ATOM   1148  C5    U A  36      19.454  -7.627   6.055  1.00  1.00           C  
ATOM   1149  C6    U A  36      20.733  -7.183   6.104  1.00  1.00           C  
ATOM   1150  H5'   U A  36      25.558  -7.568   4.132  1.00  1.00           H  
ATOM   1151 H5''   U A  36      23.802  -7.460   3.895  1.00  1.00           H  
ATOM   1152  H4'   U A  36      25.184  -5.856   6.053  1.00  1.00           H  
ATOM   1153  H3'   U A  36      24.450  -8.780   6.163  1.00  1.00           H  
ATOM   1154  H2'   U A  36      23.305  -8.505   8.157  1.00  1.00           H  
ATOM   1155 HO2'   U A  36      23.938  -6.561   9.525  1.00  1.00           H  
ATOM   1156  H1'   U A  36      22.820  -5.682   7.966  1.00  1.00           H  
ATOM   1157  H3    U A  36      19.053  -8.111   9.287  1.00  1.00           H  
ATOM   1158  H5    U A  36      18.948  -7.703   5.092  1.00  1.00           H  
ATOM   1159  H6    U A  36      21.238  -6.904   5.179  1.00  1.00           H  
ATOM   1160  P     A A  37      26.888  -9.274   7.351  1.00  1.00           P  
ATOM   1161  OP1   A A  37      28.324  -8.975   7.564  1.00  1.00           O  
ATOM   1162  OP2   A A  37      26.488 -10.234   6.299  1.00  1.00           O  
ATOM   1163  O5'   A A  37      26.265  -9.768   8.753  1.00  1.00           O  
ATOM   1164  C5'   A A  37      26.463  -9.003   9.948  1.00  1.00           C  
ATOM   1165  C4'   A A  37      25.876  -9.705  11.175  1.00  1.00           C  
ATOM   1166  O4'   A A  37      24.452  -9.759  11.049  1.00  1.00           O  
ATOM   1167  C3'   A A  37      26.377 -11.135  11.388  1.00  1.00           C  
ATOM   1168  O3'   A A  37      26.554 -11.373  12.797  1.00  1.00           O  
ATOM   1169  C2'   A A  37      25.248 -12.009  10.856  1.00  1.00           C  
ATOM   1170  O2'   A A  37      25.111 -13.209  11.627  1.00  1.00           O  
ATOM   1171  C1'   A A  37      24.013 -11.120  10.983  1.00  1.00           C  
ATOM   1172  N9    A A  37      23.074 -11.228   9.849  1.00  1.00           N  
ATOM   1173  C8    A A  37      23.316 -11.087   8.512  1.00  1.00           C  
ATOM   1174  N7    A A  37      22.277 -11.235   7.746  1.00  1.00           N  
ATOM   1175  C5    A A  37      21.252 -11.497   8.654  1.00  1.00           C  
ATOM   1176  C6    A A  37      19.885 -11.751   8.493  1.00  1.00           C  
ATOM   1177  N6    A A  37      19.286 -11.784   7.303  1.00  1.00           N  
ATOM   1178  N1    A A  37      19.161 -11.968   9.605  1.00  1.00           N  
ATOM   1179  C2    A A  37      19.744 -11.939  10.804  1.00  1.00           C  
ATOM   1180  N3    A A  37      21.027 -11.709  11.066  1.00  1.00           N  
ATOM   1181  C4    A A  37      21.728 -11.494   9.934  1.00  1.00           C  
ATOM   1182  H5'   A A  37      25.981  -8.030   9.831  1.00  1.00           H  
ATOM   1183 H5''   A A  37      27.532  -8.853  10.100  1.00  1.00           H  
ATOM   1184  H4'   A A  37      26.116  -9.117  12.058  1.00  1.00           H  
ATOM   1185  H3'   A A  37      27.302 -11.310  10.836  1.00  1.00           H  
ATOM   1186  H2'   A A  37      25.427 -12.246   9.804  1.00  1.00           H  
ATOM   1187 HO2'   A A  37      25.707 -13.861  11.251  1.00  1.00           H  
ATOM   1188  H1'   A A  37      23.484 -11.367  11.903  1.00  1.00           H  
ATOM   1189  H8    A A  37      24.308 -10.868   8.117  1.00  1.00           H  
ATOM   1190  H61   A A  37      18.295 -11.972   7.242  1.00  1.00           H  
ATOM   1191  H62   A A  37      19.822 -11.622   6.463  1.00  1.00           H  
ATOM   1192  H2    A A  37      19.099 -12.124  11.662  1.00  1.00           H  
ATOM   1193  P     A A  38      27.529 -12.543  13.344  1.00  1.00           P  
ATOM   1194  OP1   A A  38      28.921 -12.038  13.321  1.00  1.00           O  
ATOM   1195  OP2   A A  38      27.192 -13.801  12.640  1.00  1.00           O  
ATOM   1196  O5'   A A  38      27.073 -12.687  14.888  1.00  1.00           O  
ATOM   1197  C5'   A A  38      27.946 -12.280  15.950  1.00  1.00           C  
ATOM   1198  C4'   A A  38      27.171 -11.828  17.191  1.00  1.00           C  
ATOM   1199  O4'   A A  38      26.426 -10.646  16.890  1.00  1.00           O  
ATOM   1200  C3'   A A  38      26.189 -12.863  17.732  1.00  1.00           C  
ATOM   1201  O3'   A A  38      26.802 -13.581  18.813  1.00  1.00           O  
ATOM   1202  C2'   A A  38      25.033 -12.026  18.261  1.00  1.00           C  
ATOM   1203  O2'   A A  38      25.192 -11.740  19.656  1.00  1.00           O  
ATOM   1204  C1'   A A  38      25.099 -10.756  17.422  1.00  1.00           C  
ATOM   1205  N9    A A  38      24.169 -10.740  16.279  1.00  1.00           N  
ATOM   1206  C8    A A  38      24.446 -10.883  14.949  1.00  1.00           C  
ATOM   1207  N7    A A  38      23.417 -10.788  14.160  1.00  1.00           N  
ATOM   1208  C5    A A  38      22.362 -10.564  15.044  1.00  1.00           C  
ATOM   1209  C6    A A  38      20.990 -10.373  14.852  1.00  1.00           C  
ATOM   1210  N6    A A  38      20.415 -10.377  13.650  1.00  1.00           N  
ATOM   1211  N1    A A  38      20.233 -10.177  15.946  1.00  1.00           N  
ATOM   1212  C2    A A  38      20.791 -10.169  17.157  1.00  1.00           C  
ATOM   1213  N3    A A  38      22.077 -10.340  17.448  1.00  1.00           N  
ATOM   1214  C4    A A  38      22.811 -10.533  16.334  1.00  1.00           C  
ATOM   1215  H5'   A A  38      28.567 -11.455  15.601  1.00  1.00           H  
ATOM   1216 H5''   A A  38      28.589 -13.117  16.221  1.00  1.00           H  
ATOM   1217  H4'   A A  38      27.885 -11.587  17.976  1.00  1.00           H  
ATOM   1218  H3'   A A  38      25.855 -13.537  16.942  1.00  1.00           H  
ATOM   1219  H2'   A A  38      24.086 -12.535  18.078  1.00  1.00           H  
ATOM   1220 HO2'   A A  38      26.134 -11.730  19.839  1.00  1.00           H  
ATOM   1221  H1'   A A  38      24.895  -9.896  18.058  1.00  1.00           H  
ATOM   1222  H8    A A  38      25.454 -11.062  14.577  1.00  1.00           H  
ATOM   1223  H61   A A  38      19.418 -10.234  13.566  1.00  1.00           H  
ATOM   1224  H62   A A  38      20.975 -10.523  12.822  1.00  1.00           H  
ATOM   1225  H2    A A  38      20.120 -10.005  18.000  1.00  1.00           H  
ATOM   1226  P     G A  39      26.360 -15.089  19.175  1.00  1.00           P  
ATOM   1227  OP1   G A  39      27.200 -15.556  20.301  1.00  1.00           O  
ATOM   1228  OP2   G A  39      26.313 -15.871  17.920  1.00  1.00           O  
ATOM   1229  O5'   G A  39      24.847 -14.906  19.714  1.00  1.00           O  
ATOM   1230  C5'   G A  39      24.579 -14.144  20.897  1.00  1.00           C  
ATOM   1231  C4'   G A  39      23.077 -13.943  21.121  1.00  1.00           C  
ATOM   1232  O4'   G A  39      22.529 -13.221  20.014  1.00  1.00           O  
ATOM   1233  C3'   G A  39      22.276 -15.239  21.259  1.00  1.00           C  
ATOM   1234  O3'   G A  39      22.012 -15.496  22.644  1.00  1.00           O  
ATOM   1235  C2'   G A  39      20.965 -14.936  20.551  1.00  1.00           C  
ATOM   1236  O2'   G A  39      19.979 -14.441  21.464  1.00  1.00           O  
ATOM   1237  C1'   G A  39      21.352 -13.882  19.532  1.00  1.00           C  
ATOM   1238  N9    G A  39      21.659 -14.432  18.198  1.00  1.00           N  
ATOM   1239  C8    G A  39      22.867 -14.800  17.677  1.00  1.00           C  
ATOM   1240  N7    G A  39      22.834 -15.217  16.447  1.00  1.00           N  
ATOM   1241  C5    G A  39      21.484 -15.121  16.114  1.00  1.00           C  
ATOM   1242  C6    G A  39      20.821 -15.435  14.897  1.00  1.00           C  
ATOM   1243  O6    G A  39      21.307 -15.868  13.855  1.00  1.00           O  
ATOM   1244  N1    G A  39      19.456 -15.193  14.983  1.00  1.00           N  
ATOM   1245  C2    G A  39      18.806 -14.708  16.099  1.00  1.00           C  
ATOM   1246  N2    G A  39      17.488 -14.541  15.989  1.00  1.00           N  
ATOM   1247  N3    G A  39      19.425 -14.411  17.245  1.00  1.00           N  
ATOM   1248  C4    G A  39      20.758 -14.641  17.181  1.00  1.00           C  
ATOM   1249  H5'   G A  39      25.058 -13.169  20.806  1.00  1.00           H  
ATOM   1250 H5''   G A  39      24.998 -14.666  21.757  1.00  1.00           H  
ATOM   1251  H4'   G A  39      22.935 -13.348  22.021  1.00  1.00           H  
ATOM   1252  H3'   G A  39      22.795 -16.074  20.787  1.00  1.00           H  
ATOM   1253  H2'   G A  39      20.603 -15.825  20.037  1.00  1.00           H  
ATOM   1254 HO2'   G A  39      19.819 -13.522  21.241  1.00  1.00           H  
ATOM   1255  H1'   G A  39      20.544 -13.158  19.440  1.00  1.00           H  
ATOM   1256  H8    G A  39      23.791 -14.748  18.252  1.00  1.00           H  
ATOM   1257  H1    G A  39      18.917 -15.393  14.153  1.00  1.00           H  
ATOM   1258  H21   G A  39      17.020 -14.766  15.123  1.00  1.00           H  
ATOM   1259  H22   G A  39      16.956 -14.190  16.774  1.00  1.00           H  
ATOM   1260  P     U A  40      21.753 -16.997  23.174  1.00  1.00           P  
ATOM   1261  OP1   U A  40      21.547 -16.936  24.639  1.00  1.00           O  
ATOM   1262  OP2   U A  40      22.809 -17.871  22.616  1.00  1.00           O  
ATOM   1263  O5'   U A  40      20.347 -17.396  22.483  1.00  1.00           O  
ATOM   1264  C5'   U A  40      19.136 -16.719  22.840  1.00  1.00           C  
ATOM   1265  C4'   U A  40      17.950 -17.164  21.975  1.00  1.00           C  
ATOM   1266  O4'   U A  40      18.177 -16.798  20.612  1.00  1.00           O  
ATOM   1267  C3'   U A  40      17.686 -18.663  21.993  1.00  1.00           C  
ATOM   1268  O3'   U A  40      16.712 -18.964  23.002  1.00  1.00           O  
ATOM   1269  C2'   U A  40      17.099 -18.936  20.616  1.00  1.00           C  
ATOM   1270  O2'   U A  40      15.669 -18.847  20.638  1.00  1.00           O  
ATOM   1271  C1'   U A  40      17.710 -17.841  19.742  1.00  1.00           C  
ATOM   1272  N1    U A  40      18.869 -18.287  18.934  1.00  1.00           N  
ATOM   1273  C2    U A  40      18.641 -18.675  17.628  1.00  1.00           C  
ATOM   1274  O2    U A  40      17.516 -18.675  17.133  1.00  1.00           O  
ATOM   1275  N3    U A  40      19.755 -19.068  16.908  1.00  1.00           N  
ATOM   1276  C4    U A  40      21.057 -19.106  17.376  1.00  1.00           C  
ATOM   1277  O4    U A  40      21.975 -19.471  16.644  1.00  1.00           O  
ATOM   1278  C5    U A  40      21.201 -18.684  18.751  1.00  1.00           C  
ATOM   1279  C6    U A  40      20.125 -18.295  19.476  1.00  1.00           C  
ATOM   1280  H5'   U A  40      19.280 -15.645  22.718  1.00  1.00           H  
ATOM   1281 H5''   U A  40      18.908 -16.930  23.884  1.00  1.00           H  
ATOM   1282  H4'   U A  40      17.056 -16.649  22.321  1.00  1.00           H  
ATOM   1283  H3'   U A  40      18.609 -19.225  22.145  1.00  1.00           H  
ATOM   1284  H2'   U A  40      17.419 -19.915  20.260  1.00  1.00           H  
ATOM   1285 HO2'   U A  40      15.369 -18.849  19.727  1.00  1.00           H  
ATOM   1286  H1'   U A  40      16.942 -17.440  19.080  1.00  1.00           H  
ATOM   1287  H3    U A  40      19.604 -19.354  15.952  1.00  1.00           H  
ATOM   1288  H5    U A  40      22.189 -18.681  19.212  1.00  1.00           H  
ATOM   1289  H6    U A  40      20.261 -17.983  20.511  1.00  1.00           H  
ATOM   1290  P     C A  41      16.725 -20.377  23.782  1.00  1.00           P  
ATOM   1291  OP1   C A  41      15.642 -20.354  24.790  1.00  1.00           O  
ATOM   1292  OP2   C A  41      18.116 -20.655  24.204  1.00  1.00           O  
ATOM   1293  O5'   C A  41      16.321 -21.438  22.634  1.00  1.00           O  
ATOM   1294  C5'   C A  41      15.020 -21.404  22.039  1.00  1.00           C  
ATOM   1295  C4'   C A  41      14.939 -22.288  20.795  1.00  1.00           C  
ATOM   1296  O4'   C A  41      15.851 -21.820  19.811  1.00  1.00           O  
ATOM   1297  C3'   C A  41      15.277 -23.754  21.026  1.00  1.00           C  
ATOM   1298  O3'   C A  41      14.082 -24.474  21.367  1.00  1.00           O  
ATOM   1299  C2'   C A  41      15.792 -24.217  19.669  1.00  1.00           C  
ATOM   1300  O2'   C A  41      14.754 -24.865  18.921  1.00  1.00           O  
ATOM   1301  C1'   C A  41      16.255 -22.921  18.989  1.00  1.00           C  
ATOM   1302  N1    C A  41      17.719 -22.816  18.793  1.00  1.00           N  
ATOM   1303  C2    C A  41      18.220 -23.211  17.564  1.00  1.00           C  
ATOM   1304  O2    C A  41      17.461 -23.655  16.705  1.00  1.00           O  
ATOM   1305  N3    C A  41      19.558 -23.096  17.345  1.00  1.00           N  
ATOM   1306  C4    C A  41      20.370 -22.613  18.294  1.00  1.00           C  
ATOM   1307  N4    C A  41      21.676 -22.512  18.048  1.00  1.00           N  
ATOM   1308  C5    C A  41      19.856 -22.204  19.565  1.00  1.00           C  
ATOM   1309  C6    C A  41      18.531 -22.322  19.770  1.00  1.00           C  
ATOM   1310  H5'   C A  41      14.786 -20.377  21.760  1.00  1.00           H  
ATOM   1311 H5''   C A  41      14.288 -21.751  22.768  1.00  1.00           H  
ATOM   1312  H4'   C A  41      13.934 -22.220  20.383  1.00  1.00           H  
ATOM   1313  H3'   C A  41      16.043 -23.865  21.793  1.00  1.00           H  
ATOM   1314  H2'   C A  41      16.645 -24.887  19.805  1.00  1.00           H  
ATOM   1315 HO2'   C A  41      15.036 -24.894  18.004  1.00  1.00           H  
ATOM   1316  H1'   C A  41      15.758 -22.835  18.022  1.00  1.00           H  
ATOM   1317  H41   C A  41      22.054 -22.806  17.134  1.00  1.00           H  
ATOM   1318  H42   C A  41      22.296 -22.148  18.759  1.00  1.00           H  
ATOM   1319  H5    C A  41      20.515 -21.813  20.340  1.00  1.00           H  
ATOM   1320  H6    C A  41      18.104 -22.020  20.726  1.00  1.00           H  
ATOM   1321  P     C A  42      14.163 -25.901  22.114  1.00  1.00           P  
ATOM   1322  OP1   C A  42      12.911 -26.093  22.882  1.00  1.00           O  
ATOM   1323  OP2   C A  42      15.469 -25.982  22.803  1.00  1.00           O  
ATOM   1324  O5'   C A  42      14.167 -26.953  20.887  1.00  1.00           O  
ATOM   1325  C5'   C A  42      13.021 -27.078  20.035  1.00  1.00           C  
ATOM   1326  C4'   C A  42      13.312 -27.921  18.790  1.00  1.00           C  
ATOM   1327  O4'   C A  42      14.291 -27.276  17.977  1.00  1.00           O  
ATOM   1328  C3'   C A  42      13.846 -29.319  19.065  1.00  1.00           C  
ATOM   1329  O3'   C A  42      12.762 -30.242  19.210  1.00  1.00           O  
ATOM   1330  C2'   C A  42      14.627 -29.640  17.802  1.00  1.00           C  
ATOM   1331  O2'   C A  42      13.794 -30.277  16.826  1.00  1.00           O  
ATOM   1332  C1'   C A  42      15.097 -28.269  17.322  1.00  1.00           C  
ATOM   1333  N1    C A  42      16.508 -27.966  17.636  1.00  1.00           N  
ATOM   1334  C2    C A  42      17.469 -28.315  16.701  1.00  1.00           C  
ATOM   1335  O2    C A  42      17.140 -28.897  15.670  1.00  1.00           O  
ATOM   1336  N3    C A  42      18.766 -27.996  16.958  1.00  1.00           N  
ATOM   1337  C4    C A  42      19.106 -27.360  18.087  1.00  1.00           C  
ATOM   1338  N4    C A  42      20.386 -27.065  18.310  1.00  1.00           N  
ATOM   1339  C5    C A  42      18.116 -26.995  19.054  1.00  1.00           C  
ATOM   1340  C6    C A  42      16.836 -27.316  18.789  1.00  1.00           C  
ATOM   1341  H5'   C A  42      12.708 -26.083  19.721  1.00  1.00           H  
ATOM   1342 H5''   C A  42      12.210 -27.542  20.596  1.00  1.00           H  
ATOM   1343  H4'   C A  42      12.396 -28.008  18.209  1.00  1.00           H  
ATOM   1344  H3'   C A  42      14.498 -29.324  19.940  1.00  1.00           H  
ATOM   1345  H2'   C A  42      15.486 -30.265  18.043  1.00  1.00           H  
ATOM   1346 HO2'   C A  42      13.068 -29.678  16.633  1.00  1.00           H  
ATOM   1347  H1'   C A  42      14.945 -28.197  16.245  1.00  1.00           H  
ATOM   1348  H41   C A  42      21.086 -27.320  17.630  1.00  1.00           H  
ATOM   1349  H42   C A  42      20.655 -26.585  19.160  1.00  1.00           H  
ATOM   1350  H5    C A  42      18.389 -26.478  19.974  1.00  1.00           H  
ATOM   1351  H6    C A  42      16.054 -27.052  19.501  1.00  1.00           H  
ATOM   1352  P     U A  43      12.983 -31.654  19.954  1.00  1.00           P  
ATOM   1353  OP1   U A  43      11.761 -32.468  19.767  1.00  1.00           O  
ATOM   1354  OP2   U A  43      13.486 -31.384  21.321  1.00  1.00           O  
ATOM   1355  O5'   U A  43      14.176 -32.332  19.096  1.00  1.00           O  
ATOM   1356  C5'   U A  43      13.950 -32.770  17.750  1.00  1.00           C  
ATOM   1357  C4'   U A  43      15.215 -33.369  17.116  1.00  1.00           C  
ATOM   1358  O4'   U A  43      16.217 -32.371  16.978  1.00  1.00           O  
ATOM   1359  C3'   U A  43      15.849 -34.500  17.916  1.00  1.00           C  
ATOM   1360  O3'   U A  43      15.333 -35.774  17.514  1.00  1.00           O  
ATOM   1361  C2'   U A  43      17.348 -34.377  17.607  1.00  1.00           C  
ATOM   1362  O2'   U A  43      17.798 -35.439  16.754  1.00  1.00           O  
ATOM   1363  C1'   U A  43      17.496 -33.015  16.940  1.00  1.00           C  
ATOM   1364  N1    U A  43      18.465 -32.142  17.633  1.00  1.00           N  
ATOM   1365  C2    U A  43      19.755 -32.087  17.143  1.00  1.00           C  
ATOM   1366  O2    U A  43      20.111 -32.742  16.166  1.00  1.00           O  
ATOM   1367  N3    U A  43      20.627 -31.251  17.817  1.00  1.00           N  
ATOM   1368  C4    U A  43      20.323 -30.477  18.924  1.00  1.00           C  
ATOM   1369  O4    U A  43      21.181 -29.767  19.446  1.00  1.00           O  
ATOM   1370  C5    U A  43      18.953 -30.597  19.367  1.00  1.00           C  
ATOM   1371  C6    U A  43      18.081 -31.409  18.722  1.00  1.00           C  
ATOM   1372  H5'   U A  43      13.619 -31.921  17.153  1.00  1.00           H  
ATOM   1373 H5''   U A  43      13.165 -33.525  17.754  1.00  1.00           H  
ATOM   1374  H4'   U A  43      14.964 -33.740  16.122  1.00  1.00           H  
ATOM   1375  H3'   U A  43      15.677 -34.338  18.983  1.00  1.00           H  
ATOM   1376 HO3'   U A  43      14.466 -35.870  17.903  1.00  1.00           H  
ATOM   1377  H2'   U A  43      17.918 -34.370  18.538  1.00  1.00           H  
ATOM   1378 HO2'   U A  43      17.462 -35.262  15.874  1.00  1.00           H  
ATOM   1379  H1'   U A  43      17.801 -33.151  15.904  1.00  1.00           H  
ATOM   1380  H3    U A  43      21.573 -31.200  17.469  1.00  1.00           H  
ATOM   1381  H5    U A  43      18.616 -30.025  20.231  1.00  1.00           H  
ATOM   1382  H6    U A  43      17.053 -31.481  19.078  1.00  1.00           H  
TER    1383        U A  43                                                      
ATOM   1384  O5'   G B  44      16.557  58.870  26.866  1.00  1.00           O  
ATOM   1385  C5'   G B  44      15.605  59.716  26.219  1.00  1.00           C  
ATOM   1386  C4'   G B  44      16.248  60.510  25.084  1.00  1.00           C  
ATOM   1387  O4'   G B  44      17.170  61.464  25.622  1.00  1.00           O  
ATOM   1388  C3'   G B  44      17.012  59.651  24.082  1.00  1.00           C  
ATOM   1389  O3'   G B  44      16.196  59.411  22.932  1.00  1.00           O  
ATOM   1390  C2'   G B  44      18.186  60.525  23.691  1.00  1.00           C  
ATOM   1391  O2'   G B  44      17.849  61.360  22.578  1.00  1.00           O  
ATOM   1392  C1'   G B  44      18.427  61.347  24.948  1.00  1.00           C  
ATOM   1393  N9    G B  44      19.376  60.740  25.898  1.00  1.00           N  
ATOM   1394  C8    G B  44      19.117  60.136  27.095  1.00  1.00           C  
ATOM   1395  N7    G B  44      20.163  59.712  27.738  1.00  1.00           N  
ATOM   1396  C5    G B  44      21.217  60.065  26.897  1.00  1.00           C  
ATOM   1397  C6    G B  44      22.615  59.864  27.057  1.00  1.00           C  
ATOM   1398  O6    G B  44      23.205  59.325  27.990  1.00  1.00           O  
ATOM   1399  N1    G B  44      23.329  60.370  25.979  1.00  1.00           N  
ATOM   1400  C2    G B  44      22.771  60.992  24.881  1.00  1.00           C  
ATOM   1401  N2    G B  44      23.621  61.413  23.945  1.00  1.00           N  
ATOM   1402  N3    G B  44      21.457  61.182  24.726  1.00  1.00           N  
ATOM   1403  C4    G B  44      20.744  60.695  25.768  1.00  1.00           C  
ATOM   1404  H5'   G B  44      15.184  60.404  26.955  1.00  1.00           H  
ATOM   1405 H5''   G B  44      14.804  59.105  25.810  1.00  1.00           H  
ATOM   1406  H4'   G B  44      15.468  61.050  24.552  1.00  1.00           H  
ATOM   1407  H3'   G B  44      17.350  58.717  24.536  1.00  1.00           H  
ATOM   1408  H2'   G B  44      19.059  59.908  23.466  1.00  1.00           H  
ATOM   1409 HO2'   G B  44      18.202  62.233  22.760  1.00  1.00           H  
ATOM   1410  H1'   G B  44      18.782  62.338  24.667  1.00  1.00           H  
ATOM   1411  H8    G B  44      18.106  60.017  27.483  1.00  1.00           H  
ATOM   1412  H1    G B  44      24.332  60.262  26.021  1.00  1.00           H  
ATOM   1413  H21   G B  44      24.615  61.268  24.063  1.00  1.00           H  
ATOM   1414  H22   G B  44      23.275  61.876  23.118  1.00  1.00           H  
ATOM   1415 HO5'   G B  44      16.223  58.688  27.748  1.00  1.00           H  
ATOM   1416  P     G B  45      16.452  58.121  22.002  1.00  1.00           P  
ATOM   1417  OP1   G B  45      15.650  58.278  20.769  1.00  1.00           O  
ATOM   1418  OP2   G B  45      16.292  56.913  22.840  1.00  1.00           O  
ATOM   1419  O5'   G B  45      18.010  58.265  21.611  1.00  1.00           O  
ATOM   1420  C5'   G B  45      18.453  59.303  20.728  1.00  1.00           C  
ATOM   1421  C4'   G B  45      19.963  59.246  20.498  1.00  1.00           C  
ATOM   1422  O4'   G B  45      20.665  59.480  21.715  1.00  1.00           O  
ATOM   1423  C3'   G B  45      20.468  57.916  19.971  1.00  1.00           C  
ATOM   1424  O3'   G B  45      20.372  57.913  18.539  1.00  1.00           O  
ATOM   1425  C2'   G B  45      21.926  57.904  20.411  1.00  1.00           C  
ATOM   1426  O2'   G B  45      22.778  58.403  19.376  1.00  1.00           O  
ATOM   1427  C1'   G B  45      21.941  58.826  21.641  1.00  1.00           C  
ATOM   1428  N9    G B  45      22.156  58.133  22.922  1.00  1.00           N  
ATOM   1429  C8    G B  45      21.237  57.762  23.861  1.00  1.00           C  
ATOM   1430  N7    G B  45      21.732  57.210  24.928  1.00  1.00           N  
ATOM   1431  C5    G B  45      23.104  57.213  24.681  1.00  1.00           C  
ATOM   1432  C6    G B  45      24.175  56.739  25.484  1.00  1.00           C  
ATOM   1433  O6    G B  45      24.122  56.214  26.594  1.00  1.00           O  
ATOM   1434  N1    G B  45      25.402  56.932  24.863  1.00  1.00           N  
ATOM   1435  C2    G B  45      25.580  57.509  23.623  1.00  1.00           C  
ATOM   1436  N2    G B  45      26.836  57.605  23.191  1.00  1.00           N  
ATOM   1437  N3    G B  45      24.575  57.957  22.865  1.00  1.00           N  
ATOM   1438  C4    G B  45      23.371  57.777  23.455  1.00  1.00           C  
ATOM   1439  H5'   G B  45      18.192  60.272  21.152  1.00  1.00           H  
ATOM   1440 H5''   G B  45      17.947  59.189  19.770  1.00  1.00           H  
ATOM   1441  H4'   G B  45      20.236  60.026  19.792  1.00  1.00           H  
ATOM   1442  H3'   G B  45      19.917  57.083  20.412  1.00  1.00           H  
ATOM   1443  H2'   G B  45      22.220  56.893  20.699  1.00  1.00           H  
ATOM   1444 HO2'   G B  45      23.482  58.894  19.801  1.00  1.00           H  
ATOM   1445  H1'   G B  45      22.725  59.576  21.523  1.00  1.00           H  
ATOM   1446  H8    G B  45      20.167  57.915  23.723  1.00  1.00           H  
ATOM   1447  H1    G B  45      26.213  56.619  25.376  1.00  1.00           H  
ATOM   1448  H21   G B  45      27.601  57.263  23.766  1.00  1.00           H  
ATOM   1449  H22   G B  45      27.029  58.018  22.290  1.00  1.00           H  
ATOM   1450  P     G B  46      20.096  56.546  17.733  1.00  1.00           P  
ATOM   1451  OP1   G B  46      19.691  56.898  16.354  1.00  1.00           O  
ATOM   1452  OP2   G B  46      19.216  55.696  18.565  1.00  1.00           O  
ATOM   1453  O5'   G B  46      21.553  55.857  17.670  1.00  1.00           O  
ATOM   1454  C5'   G B  46      22.626  56.483  16.957  1.00  1.00           C  
ATOM   1455  C4'   G B  46      23.974  55.856  17.310  1.00  1.00           C  
ATOM   1456  O4'   G B  46      24.119  55.820  18.726  1.00  1.00           O  
ATOM   1457  C3'   G B  46      24.158  54.423  16.823  1.00  1.00           C  
ATOM   1458  O3'   G B  46      24.772  54.420  15.522  1.00  1.00           O  
ATOM   1459  C2'   G B  46      25.115  53.822  17.844  1.00  1.00           C  
ATOM   1460  O2'   G B  46      26.471  53.886  17.379  1.00  1.00           O  
ATOM   1461  C1'   G B  46      24.911  54.686  19.095  1.00  1.00           C  
ATOM   1462  N9    G B  46      24.221  53.997  20.207  1.00  1.00           N  
ATOM   1463  C8    G B  46      22.918  54.081  20.606  1.00  1.00           C  
ATOM   1464  N7    G B  46      22.621  53.390  21.666  1.00  1.00           N  
ATOM   1465  C5    G B  46      23.833  52.791  22.006  1.00  1.00           C  
ATOM   1466  C6    G B  46      24.148  51.914  23.079  1.00  1.00           C  
ATOM   1467  O6    G B  46      23.403  51.489  23.959  1.00  1.00           O  
ATOM   1468  N1    G B  46      25.486  51.543  23.058  1.00  1.00           N  
ATOM   1469  C2    G B  46      26.410  51.960  22.122  1.00  1.00           C  
ATOM   1470  N2    G B  46      27.651  51.494  22.266  1.00  1.00           N  
ATOM   1471  N3    G B  46      26.118  52.784  21.112  1.00  1.00           N  
ATOM   1472  C4    G B  46      24.817  53.158  21.116  1.00  1.00           C  
ATOM   1473  H5'   G B  46      22.650  57.542  17.211  1.00  1.00           H  
ATOM   1474 H5''   G B  46      22.452  56.376  15.886  1.00  1.00           H  
ATOM   1475  H4'   G B  46      24.770  56.474  16.901  1.00  1.00           H  
ATOM   1476  H3'   G B  46      23.208  53.889  16.816  1.00  1.00           H  
ATOM   1477  H2'   G B  46      24.831  52.788  18.055  1.00  1.00           H  
ATOM   1478 HO2'   G B  46      26.853  54.697  17.725  1.00  1.00           H  
ATOM   1479  H1'   G B  46      25.882  55.036  19.454  1.00  1.00           H  
ATOM   1480  H8    G B  46      22.181  54.682  20.075  1.00  1.00           H  
ATOM   1481  H1    G B  46      25.786  50.919  23.794  1.00  1.00           H  
ATOM   1482  H21   G B  46      27.880  50.869  23.045  1.00  1.00           H  
ATOM   1483  H22   G B  46      28.369  51.768  21.613  1.00  1.00           H  
ATOM   1484  P     A B  47      24.636  53.141  14.545  1.00  1.00           P  
ATOM   1485  OP1   A B  47      24.867  53.589  13.152  1.00  1.00           O  
ATOM   1486  OP2   A B  47      23.383  52.430  14.888  1.00  1.00           O  
ATOM   1487  O5'   A B  47      25.882  52.211  14.988  1.00  1.00           O  
ATOM   1488  C5'   A B  47      27.234  52.661  14.818  1.00  1.00           C  
ATOM   1489  C4'   A B  47      28.236  51.740  15.521  1.00  1.00           C  
ATOM   1490  O4'   A B  47      27.991  51.741  16.925  1.00  1.00           O  
ATOM   1491  C3'   A B  47      28.194  50.283  15.077  1.00  1.00           C  
ATOM   1492  O3'   A B  47      29.100  50.082  13.981  1.00  1.00           O  
ATOM   1493  C2'   A B  47      28.690  49.533  16.306  1.00  1.00           C  
ATOM   1494  O2'   A B  47      30.109  49.330  16.249  1.00  1.00           O  
ATOM   1495  C1'   A B  47      28.301  50.449  17.469  1.00  1.00           C  
ATOM   1496  N9    A B  47      27.117  50.003  18.232  1.00  1.00           N  
ATOM   1497  C8    A B  47      25.797  50.244  17.979  1.00  1.00           C  
ATOM   1498  N7    A B  47      24.970  49.749  18.851  1.00  1.00           N  
ATOM   1499  C5    A B  47      25.816  49.123  19.766  1.00  1.00           C  
ATOM   1500  C6    A B  47      25.575  48.402  20.940  1.00  1.00           C  
ATOM   1501  N6    A B  47      24.351  48.175  21.417  1.00  1.00           N  
ATOM   1502  N1    A B  47      26.641  47.922  21.603  1.00  1.00           N  
ATOM   1503  C2    A B  47      27.873  48.138  21.140  1.00  1.00           C  
ATOM   1504  N3    A B  47      28.211  48.805  20.041  1.00  1.00           N  
ATOM   1505  C4    A B  47      27.122  49.274  19.398  1.00  1.00           C  
ATOM   1506  H5'   A B  47      27.326  53.666  15.231  1.00  1.00           H  
ATOM   1507 H5''   A B  47      27.467  52.692  13.754  1.00  1.00           H  
ATOM   1508  H4'   A B  47      29.239  52.127  15.354  1.00  1.00           H  
ATOM   1509  H3'   A B  47      27.177  49.982  14.819  1.00  1.00           H  
ATOM   1510  H2'   A B  47      28.170  48.582  16.396  1.00  1.00           H  
ATOM   1511 HO2'   A B  47      30.527  50.171  16.450  1.00  1.00           H  
ATOM   1512  H1'   A B  47      29.145  50.537  18.146  1.00  1.00           H  
ATOM   1513  H8    A B  47      25.462  50.811  17.110  1.00  1.00           H  
ATOM   1514  H61   A B  47      24.229  47.644  22.280  1.00  1.00           H  
ATOM   1515  H62   A B  47      23.544  48.532  20.927  1.00  1.00           H  
ATOM   1516  H2    A B  47      28.692  47.722  21.726  1.00  1.00           H  
ATOM   1517  P     U B  48      28.925  48.839  12.963  1.00  1.00           P  
ATOM   1518  OP1   U B  48      30.004  48.912  11.952  1.00  1.00           O  
ATOM   1519  OP2   U B  48      27.511  48.790  12.526  1.00  1.00           O  
ATOM   1520  O5'   U B  48      29.207  47.561  13.905  1.00  1.00           O  
ATOM   1521  C5'   U B  48      30.491  47.360  14.505  1.00  1.00           C  
ATOM   1522  C4'   U B  48      30.420  46.385  15.680  1.00  1.00           C  
ATOM   1523  O4'   U B  48      29.423  46.805  16.600  1.00  1.00           O  
ATOM   1524  C3'   U B  48      30.075  44.954  15.296  1.00  1.00           C  
ATOM   1525  O3'   U B  48      31.287  44.227  15.045  1.00  1.00           O  
ATOM   1526  C2'   U B  48      29.389  44.406  16.541  1.00  1.00           C  
ATOM   1527  O2'   U B  48      30.313  43.683  17.362  1.00  1.00           O  
ATOM   1528  C1'   U B  48      28.870  45.656  17.258  1.00  1.00           C  
ATOM   1529  N1    U B  48      27.399  45.809  17.230  1.00  1.00           N  
ATOM   1530  C2    U B  48      26.681  45.365  18.325  1.00  1.00           C  
ATOM   1531  O2    U B  48      27.222  44.816  19.282  1.00  1.00           O  
ATOM   1532  N3    U B  48      25.315  45.578  18.282  1.00  1.00           N  
ATOM   1533  C4    U B  48      24.616  46.187  17.255  1.00  1.00           C  
ATOM   1534  O4    U B  48      23.395  46.324  17.321  1.00  1.00           O  
ATOM   1535  C5    U B  48      25.447  46.619  16.153  1.00  1.00           C  
ATOM   1536  C6    U B  48      26.786  46.422  16.173  1.00  1.00           C  
ATOM   1537  H5'   U B  48      30.871  48.319  14.862  1.00  1.00           H  
ATOM   1538 H5''   U B  48      31.175  46.964  13.754  1.00  1.00           H  
ATOM   1539  H4'   U B  48      31.378  46.386  16.192  1.00  1.00           H  
ATOM   1540  H3'   U B  48      29.404  44.929  14.434  1.00  1.00           H  
ATOM   1541  H2'   U B  48      28.549  43.767  16.253  1.00  1.00           H  
ATOM   1542 HO2'   U B  48      30.566  44.263  18.085  1.00  1.00           H  
ATOM   1543  H1'   U B  48      29.211  45.642  18.293  1.00  1.00           H  
ATOM   1544  H3    U B  48      24.777  45.259  19.076  1.00  1.00           H  
ATOM   1545  H5    U B  48      24.989  47.111  15.295  1.00  1.00           H  
ATOM   1546  H6    U B  48      27.389  46.759  15.329  1.00  1.00           H  
ATOM   1547  P     A B  49      31.279  42.848  14.209  1.00  1.00           P  
ATOM   1548  OP1   A B  49      32.553  42.756  13.460  1.00  1.00           O  
ATOM   1549  OP2   A B  49      29.992  42.758  13.483  1.00  1.00           O  
ATOM   1550  O5'   A B  49      31.287  41.719  15.359  1.00  1.00           O  
ATOM   1551  C5'   A B  49      32.087  41.875  16.536  1.00  1.00           C  
ATOM   1552  C4'   A B  49      32.390  40.532  17.208  1.00  1.00           C  
ATOM   1553  O4'   A B  49      31.158  39.863  17.498  1.00  1.00           O  
ATOM   1554  C3'   A B  49      33.249  39.574  16.375  1.00  1.00           C  
ATOM   1555  O3'   A B  49      34.330  39.091  17.193  1.00  1.00           O  
ATOM   1556  C2'   A B  49      32.320  38.413  16.041  1.00  1.00           C  
ATOM   1557  O2'   A B  49      33.034  37.188  16.073  1.00  1.00           O  
ATOM   1558  C1'   A B  49      31.269  38.487  17.135  1.00  1.00           C  
ATOM   1559  N9    A B  49      29.922  38.013  16.745  1.00  1.00           N  
ATOM   1560  C8    A B  49      29.226  38.228  15.591  1.00  1.00           C  
ATOM   1561  N7    A B  49      28.039  37.701  15.559  1.00  1.00           N  
ATOM   1562  C5    A B  49      27.938  37.080  16.803  1.00  1.00           C  
ATOM   1563  C6    A B  49      26.922  36.335  17.411  1.00  1.00           C  
ATOM   1564  N6    A B  49      25.757  36.074  16.820  1.00  1.00           N  
ATOM   1565  N1    A B  49      27.154  35.870  18.650  1.00  1.00           N  
ATOM   1566  C2    A B  49      28.315  36.121  19.257  1.00  1.00           C  
ATOM   1567  N3    A B  49      29.339  36.813  18.772  1.00  1.00           N  
ATOM   1568  C4    A B  49      29.079  37.267  17.529  1.00  1.00           C  
ATOM   1569  H5'   A B  49      31.551  42.509  17.244  1.00  1.00           H  
ATOM   1570 H5''   A B  49      33.025  42.359  16.267  1.00  1.00           H  
ATOM   1571  H4'   A B  49      32.897  40.721  18.149  1.00  1.00           H  
ATOM   1572  H3'   A B  49      33.619  40.056  15.469  1.00  1.00           H  
ATOM   1573  H2'   A B  49      31.850  38.555  15.072  1.00  1.00           H  
ATOM   1574 HO2'   A B  49      32.999  36.861  16.975  1.00  1.00           H  
ATOM   1575  H1'   A B  49      31.611  37.916  17.996  1.00  1.00           H  
ATOM   1576  H8    A B  49      29.635  38.800  14.758  1.00  1.00           H  
ATOM   1577  H61   A B  49      25.057  35.531  17.303  1.00  1.00           H  
ATOM   1578  H62   A B  49      25.577  36.421  15.891  1.00  1.00           H  
ATOM   1579  H2    A B  49      28.436  35.715  20.260  1.00  1.00           H  
ATOM   1580  P     U B  50      35.416  38.050  16.608  1.00  1.00           P  
ATOM   1581  OP1   U B  50      36.741  38.378  17.181  1.00  1.00           O  
ATOM   1582  OP2   U B  50      35.244  37.994  15.138  1.00  1.00           O  
ATOM   1583  O5'   U B  50      34.941  36.635  17.228  1.00  1.00           O  
ATOM   1584  C5'   U B  50      34.844  36.452  18.646  1.00  1.00           C  
ATOM   1585  C4'   U B  50      33.487  35.857  19.037  1.00  1.00           C  
ATOM   1586  O4'   U B  50      32.566  36.142  17.991  1.00  1.00           O  
ATOM   1587  C3'   U B  50      33.474  34.339  19.266  1.00  1.00           C  
ATOM   1588  O3'   U B  50      32.625  34.024  20.382  1.00  1.00           O  
ATOM   1589  C2'   U B  50      32.864  33.766  17.998  1.00  1.00           C  
ATOM   1590  O2'   U B  50      31.994  32.670  18.292  1.00  1.00           O  
ATOM   1591  C1'   U B  50      32.087  34.934  17.404  1.00  1.00           C  
ATOM   1592  N1    U B  50      32.177  35.067  15.925  1.00  1.00           N  
ATOM   1593  C2    U B  50      33.399  34.841  15.323  1.00  1.00           C  
ATOM   1594  O2    U B  50      34.399  34.538  15.970  1.00  1.00           O  
ATOM   1595  N3    U B  50      33.431  34.978  13.948  1.00  1.00           N  
ATOM   1596  C4    U B  50      32.363  35.317  13.135  1.00  1.00           C  
ATOM   1597  O4    U B  50      32.505  35.408  11.918  1.00  1.00           O  
ATOM   1598  C5    U B  50      31.126  35.536  13.850  1.00  1.00           C  
ATOM   1599  C6    U B  50      31.070  35.407  15.197  1.00  1.00           C  
ATOM   1600  H5'   U B  50      34.962  37.419  19.135  1.00  1.00           H  
ATOM   1601 H5''   U B  50      35.641  35.790  18.975  1.00  1.00           H  
ATOM   1602  H4'   U B  50      33.133  36.349  19.941  1.00  1.00           H  
ATOM   1603  H3'   U B  50      34.481  33.952  19.418  1.00  1.00           H  
ATOM   1604  H2'   U B  50      33.654  33.454  17.320  1.00  1.00           H  
ATOM   1605 HO2'   U B  50      31.137  32.880  17.913  1.00  1.00           H  
ATOM   1606  H1'   U B  50      31.051  34.824  17.675  1.00  1.00           H  
ATOM   1607  H3    U B  50      34.318  34.814  13.494  1.00  1.00           H  
ATOM   1608  H5    U B  50      30.226  35.807  13.297  1.00  1.00           H  
ATOM   1609  H6    U B  50      30.124  35.579  15.712  1.00  1.00           H  
ATOM   1610  P     G B  51      32.402  32.492  20.851  1.00  1.00           P  
ATOM   1611  OP1   G B  51      32.330  32.470  22.329  1.00  1.00           O  
ATOM   1612  OP2   G B  51      33.394  31.643  20.152  1.00  1.00           O  
ATOM   1613  O5'   G B  51      30.936  32.134  20.271  1.00  1.00           O  
ATOM   1614  C5'   G B  51      29.755  32.484  21.007  1.00  1.00           C  
ATOM   1615  C4'   G B  51      28.522  31.710  20.523  1.00  1.00           C  
ATOM   1616  O4'   G B  51      27.640  32.597  19.824  1.00  1.00           O  
ATOM   1617  C3'   G B  51      28.836  30.547  19.592  1.00  1.00           C  
ATOM   1618  O3'   G B  51      28.858  29.326  20.347  1.00  1.00           O  
ATOM   1619  C2'   G B  51      27.663  30.535  18.619  1.00  1.00           C  
ATOM   1620  O2'   G B  51      26.625  29.660  19.078  1.00  1.00           O  
ATOM   1621  C1'   G B  51      27.195  31.989  18.603  1.00  1.00           C  
ATOM   1622  N9    G B  51      27.736  32.809  17.492  1.00  1.00           N  
ATOM   1623  C8    G B  51      28.730  33.743  17.541  1.00  1.00           C  
ATOM   1624  N7    G B  51      28.992  34.331  16.412  1.00  1.00           N  
ATOM   1625  C5    G B  51      28.092  33.738  15.528  1.00  1.00           C  
ATOM   1626  C6    G B  51      27.896  33.967  14.140  1.00  1.00           C  
ATOM   1627  O6    G B  51      28.494  34.750  13.405  1.00  1.00           O  
ATOM   1628  N1    G B  51      26.888  33.161  13.628  1.00  1.00           N  
ATOM   1629  C2    G B  51      26.156  32.247  14.358  1.00  1.00           C  
ATOM   1630  N2    G B  51      25.226  31.567  13.689  1.00  1.00           N  
ATOM   1631  N3    G B  51      26.338  32.029  15.664  1.00  1.00           N  
ATOM   1632  C4    G B  51      27.318  32.806  16.182  1.00  1.00           C  
ATOM   1633  H5'   G B  51      29.571  33.552  20.886  1.00  1.00           H  
ATOM   1634 H5''   G B  51      29.920  32.271  22.063  1.00  1.00           H  
ATOM   1635  H4'   G B  51      27.989  31.321  21.391  1.00  1.00           H  
ATOM   1636  H3'   G B  51      29.779  30.709  19.067  1.00  1.00           H  
ATOM   1637  H2'   G B  51      28.002  30.243  17.625  1.00  1.00           H  
ATOM   1638 HO2'   G B  51      26.922  29.274  19.906  1.00  1.00           H  
ATOM   1639  H1'   G B  51      26.106  32.014  18.566  1.00  1.00           H  
ATOM   1640  H8    G B  51      29.265  33.981  18.461  1.00  1.00           H  
ATOM   1641  H1    G B  51      26.693  33.267  12.643  1.00  1.00           H  
ATOM   1642  H21   G B  51      25.092  31.750  12.683  1.00  1.00           H  
ATOM   1643  H22   G B  51      24.652  30.883  14.164  1.00  1.00           H  
ATOM   1644  P     G B  52      29.650  28.029  19.808  1.00  1.00           P  
ATOM   1645  OP1   G B  52      30.070  27.219  20.975  1.00  1.00           O  
ATOM   1646  OP2   G B  52      30.658  28.478  18.822  1.00  1.00           O  
ATOM   1647  O5'   G B  52      28.495  27.224  19.023  1.00  1.00           O  
ATOM   1648  C5'   G B  52      28.802  26.452  17.858  1.00  1.00           C  
ATOM   1649  C4'   G B  52      27.604  26.360  16.912  1.00  1.00           C  
ATOM   1650  O4'   G B  52      27.199  27.677  16.521  1.00  1.00           O  
ATOM   1651  C3'   G B  52      27.883  25.568  15.637  1.00  1.00           C  
ATOM   1652  O3'   G B  52      27.347  24.245  15.764  1.00  1.00           O  
ATOM   1653  C2'   G B  52      27.121  26.325  14.560  1.00  1.00           C  
ATOM   1654  O2'   G B  52      25.803  25.793  14.386  1.00  1.00           O  
ATOM   1655  C1'   G B  52      27.077  27.749  15.093  1.00  1.00           C  
ATOM   1656  N9    G B  52      28.167  28.616  14.601  1.00  1.00           N  
ATOM   1657  C8    G B  52      29.208  29.154  15.303  1.00  1.00           C  
ATOM   1658  N7    G B  52      30.008  29.910  14.612  1.00  1.00           N  
ATOM   1659  C5    G B  52      29.454  29.875  13.334  1.00  1.00           C  
ATOM   1660  C6    G B  52      29.884  30.511  12.138  1.00  1.00           C  
ATOM   1661  O6    G B  52      30.857  31.243  11.971  1.00  1.00           O  
ATOM   1662  N1    G B  52      29.042  30.215  11.073  1.00  1.00           N  
ATOM   1663  C2    G B  52      27.925  29.409  11.145  1.00  1.00           C  
ATOM   1664  N2    G B  52      27.240  29.242  10.013  1.00  1.00           N  
ATOM   1665  N3    G B  52      27.517  28.809  12.268  1.00  1.00           N  
ATOM   1666  C4    G B  52      28.326  29.086  13.318  1.00  1.00           C  
ATOM   1667  H5'   G B  52      29.090  25.447  18.164  1.00  1.00           H  
ATOM   1668 H5''   G B  52      29.636  26.917  17.333  1.00  1.00           H  
ATOM   1669  H4'   G B  52      26.777  25.890  17.441  1.00  1.00           H  
ATOM   1670  H3'   G B  52      28.951  25.546  15.417  1.00  1.00           H  
ATOM   1671  H2'   G B  52      27.674  26.300  13.622  1.00  1.00           H  
ATOM   1672 HO2'   G B  52      25.766  25.402  13.510  1.00  1.00           H  
ATOM   1673  H1'   G B  52      26.119  28.199  14.836  1.00  1.00           H  
ATOM   1674  H8    G B  52      29.357  28.965  16.366  1.00  1.00           H  
ATOM   1675  H1    G B  52      29.285  30.633  10.186  1.00  1.00           H  
ATOM   1676  H21   G B  52      27.549  29.696   9.166  1.00  1.00           H  
ATOM   1677  H22   G B  52      26.413  28.663  10.002  1.00  1.00           H  
ATOM   1678  P     A B  53      28.223  22.959  15.344  1.00  1.00           P  
ATOM   1679  OP1   A B  53      27.663  21.775  16.035  1.00  1.00           O  
ATOM   1680  OP2   A B  53      29.653  23.300  15.509  1.00  1.00           O  
ATOM   1681  O5'   A B  53      27.915  22.816  13.766  1.00  1.00           O  
ATOM   1682  C5'   A B  53      26.612  22.442  13.306  1.00  1.00           C  
ATOM   1683  C4'   A B  53      26.454  22.660  11.798  1.00  1.00           C  
ATOM   1684  O4'   A B  53      26.506  24.056  11.501  1.00  1.00           O  
ATOM   1685  C3'   A B  53      27.524  21.991  10.947  1.00  1.00           C  
ATOM   1686  O3'   A B  53      27.081  20.689  10.549  1.00  1.00           O  
ATOM   1687  C2'   A B  53      27.620  22.896   9.730  1.00  1.00           C  
ATOM   1688  O2'   A B  53      26.719  22.479   8.699  1.00  1.00           O  
ATOM   1689  C1'   A B  53      27.235  24.263  10.281  1.00  1.00           C  
ATOM   1690  N9    A B  53      28.388  25.127  10.595  1.00  1.00           N  
ATOM   1691  C8    A B  53      29.082  25.235  11.766  1.00  1.00           C  
ATOM   1692  N7    A B  53      30.036  26.116  11.760  1.00  1.00           N  
ATOM   1693  C5    A B  53      29.970  26.642  10.471  1.00  1.00           C  
ATOM   1694  C6    A B  53      30.714  27.625   9.810  1.00  1.00           C  
ATOM   1695  N6    A B  53      31.719  28.285  10.384  1.00  1.00           N  
ATOM   1696  N1    A B  53      30.382  27.900   8.537  1.00  1.00           N  
ATOM   1697  C2    A B  53      29.379  27.248   7.947  1.00  1.00           C  
ATOM   1698  N3    A B  53      28.615  26.301   8.482  1.00  1.00           N  
ATOM   1699  C4    A B  53      28.969  26.047   9.758  1.00  1.00           C  
ATOM   1700  H5'   A B  53      25.866  23.039  13.831  1.00  1.00           H  
ATOM   1701 H5''   A B  53      26.444  21.388  13.530  1.00  1.00           H  
ATOM   1702  H4'   A B  53      25.481  22.283  11.492  1.00  1.00           H  
ATOM   1703  H3'   A B  53      28.476  21.946  11.478  1.00  1.00           H  
ATOM   1704  H2'   A B  53      28.647  22.920   9.361  1.00  1.00           H  
ATOM   1705 HO2'   A B  53      26.576  23.234   8.124  1.00  1.00           H  
ATOM   1706  H1'   A B  53      26.594  24.773   9.562  1.00  1.00           H  
ATOM   1707  H8    A B  53      28.854  24.624  12.640  1.00  1.00           H  
ATOM   1708  H61   A B  53      32.227  28.991   9.861  1.00  1.00           H  
ATOM   1709  H62   A B  53      31.974  28.084  11.340  1.00  1.00           H  
ATOM   1710  H2    A B  53      29.164  27.519   6.914  1.00  1.00           H  
ATOM   1711  P     A B  54      28.145  19.522  10.240  1.00  1.00           P  
ATOM   1712  OP1   A B  54      27.395  18.269  10.001  1.00  1.00           O  
ATOM   1713  OP2   A B  54      29.190  19.566  11.287  1.00  1.00           O  
ATOM   1714  O5'   A B  54      28.811  19.986   8.844  1.00  1.00           O  
ATOM   1715  C5'   A B  54      28.077  19.895   7.617  1.00  1.00           C  
ATOM   1716  C4'   A B  54      28.788  20.622   6.474  1.00  1.00           C  
ATOM   1717  O4'   A B  54      29.039  21.978   6.846  1.00  1.00           O  
ATOM   1718  C3'   A B  54      30.135  20.027   6.082  1.00  1.00           C  
ATOM   1719  O3'   A B  54      29.963  19.037   5.057  1.00  1.00           O  
ATOM   1720  C2'   A B  54      30.884  21.224   5.522  1.00  1.00           C  
ATOM   1721  O2'   A B  54      30.661  21.371   4.113  1.00  1.00           O  
ATOM   1722  C1'   A B  54      30.301  22.396   6.305  1.00  1.00           C  
ATOM   1723  N9    A B  54      31.144  22.842   7.434  1.00  1.00           N  
ATOM   1724  C8    A B  54      31.139  22.420   8.732  1.00  1.00           C  
ATOM   1725  N7    A B  54      31.965  23.045   9.517  1.00  1.00           N  
ATOM   1726  C5    A B  54      32.574  23.965   8.665  1.00  1.00           C  
ATOM   1727  C6    A B  54      33.555  24.942   8.869  1.00  1.00           C  
ATOM   1728  N6    A B  54      34.123  25.167  10.054  1.00  1.00           N  
ATOM   1729  N1    A B  54      33.927  25.678   7.807  1.00  1.00           N  
ATOM   1730  C2    A B  54      33.368  25.467   6.614  1.00  1.00           C  
ATOM   1731  N3    A B  54      32.433  24.571   6.314  1.00  1.00           N  
ATOM   1732  C4    A B  54      32.080  23.849   7.396  1.00  1.00           C  
ATOM   1733  H5'   A B  54      27.090  20.337   7.760  1.00  1.00           H  
ATOM   1734 H5''   A B  54      27.960  18.845   7.351  1.00  1.00           H  
ATOM   1735  H4'   A B  54      28.139  20.623   5.602  1.00  1.00           H  
ATOM   1736  H3'   A B  54      30.650  19.618   6.953  1.00  1.00           H  
ATOM   1737  H2'   A B  54      31.945  21.133   5.736  1.00  1.00           H  
ATOM   1738 HO2'   A B  54      29.727  21.219   3.955  1.00  1.00           H  
ATOM   1739  H1'   A B  54      30.140  23.234   5.629  1.00  1.00           H  
ATOM   1740  H8    A B  54      30.493  21.615   9.084  1.00  1.00           H  
ATOM   1741  H61   A B  54      34.822  25.878  10.147  1.00  1.00           H  
ATOM   1742  H62   A B  54      33.853  24.621  10.854  1.00  1.00           H  
ATOM   1743  H2    A B  54      33.716  26.098   5.797  1.00  1.00           H  
ATOM   1744  P     G B  55      30.781  17.647   5.111  1.00  1.00           P  
ATOM   1745  OP1   G B  55      30.085  16.670   4.243  1.00  1.00           O  
ATOM   1746  OP2   G B  55      31.035  17.316   6.532  1.00  1.00           O  
ATOM   1747  O5'   G B  55      32.199  18.013   4.422  1.00  1.00           O  
ATOM   1748  C5'   G B  55      32.348  18.012   2.996  1.00  1.00           C  
ATOM   1749  C4'   G B  55      33.651  18.686   2.558  1.00  1.00           C  
ATOM   1750  O4'   G B  55      33.716  20.007   3.091  1.00  1.00           O  
ATOM   1751  C3'   G B  55      34.926  17.976   3.000  1.00  1.00           C  
ATOM   1752  O3'   G B  55      35.332  17.045   1.990  1.00  1.00           O  
ATOM   1753  C2'   G B  55      35.933  19.114   3.092  1.00  1.00           C  
ATOM   1754  O2'   G B  55      36.595  19.329   1.842  1.00  1.00           O  
ATOM   1755  C1'   G B  55      35.069  20.301   3.468  1.00  1.00           C  
ATOM   1756  N9    G B  55      35.080  20.591   4.909  1.00  1.00           N  
ATOM   1757  C8    G B  55      34.257  20.123   5.891  1.00  1.00           C  
ATOM   1758  N7    G B  55      34.475  20.614   7.075  1.00  1.00           N  
ATOM   1759  C5    G B  55      35.540  21.489   6.865  1.00  1.00           C  
ATOM   1760  C6    G B  55      36.229  22.323   7.786  1.00  1.00           C  
ATOM   1761  O6    G B  55      36.029  22.454   8.992  1.00  1.00           O  
ATOM   1762  N1    G B  55      37.238  23.045   7.163  1.00  1.00           N  
ATOM   1763  C2    G B  55      37.549  22.976   5.821  1.00  1.00           C  
ATOM   1764  N2    G B  55      38.555  23.746   5.408  1.00  1.00           N  
ATOM   1765  N3    G B  55      36.904  22.193   4.952  1.00  1.00           N  
ATOM   1766  C4    G B  55      35.915  21.481   5.540  1.00  1.00           C  
ATOM   1767  H5'   G B  55      31.506  18.543   2.550  1.00  1.00           H  
ATOM   1768 H5''   G B  55      32.345  16.982   2.642  1.00  1.00           H  
ATOM   1769  H4'   G B  55      33.657  18.759   1.473  1.00  1.00           H  
ATOM   1770  H3'   G B  55      34.792  17.490   3.968  1.00  1.00           H  
ATOM   1771  H2'   G B  55      36.656  18.933   3.891  1.00  1.00           H  
ATOM   1772 HO2'   G B  55      36.935  20.225   1.851  1.00  1.00           H  
ATOM   1773  H1'   G B  55      35.412  21.181   2.925  1.00  1.00           H  
ATOM   1774  H8    G B  55      33.474  19.390   5.698  1.00  1.00           H  
ATOM   1775  H1    G B  55      37.774  23.661   7.757  1.00  1.00           H  
ATOM   1776  H21   G B  55      39.045  24.339   6.074  1.00  1.00           H  
ATOM   1777  H22   G B  55      38.832  23.741   4.434  1.00  1.00           H  
ATOM   1778  P     A B  56      36.182  15.731   2.374  1.00  1.00           P  
ATOM   1779  OP1   A B  56      36.400  14.948   1.138  1.00  1.00           O  
ATOM   1780  OP2   A B  56      35.536  15.094   3.544  1.00  1.00           O  
ATOM   1781  O5'   A B  56      37.602  16.341   2.841  1.00  1.00           O  
ATOM   1782  C5'   A B  56      38.514  16.888   1.880  1.00  1.00           C  
ATOM   1783  C4'   A B  56      39.771  17.454   2.546  1.00  1.00           C  
ATOM   1784  O4'   A B  56      39.449  18.618   3.304  1.00  1.00           O  
ATOM   1785  C3'   A B  56      40.465  16.504   3.505  1.00  1.00           C  
ATOM   1786  O3'   A B  56      41.383  15.667   2.793  1.00  1.00           O  
ATOM   1787  C2'   A B  56      41.225  17.456   4.413  1.00  1.00           C  
ATOM   1788  O2'   A B  56      42.512  17.768   3.868  1.00  1.00           O  
ATOM   1789  C1'   A B  56      40.319  18.690   4.447  1.00  1.00           C  
ATOM   1790  N9    A B  56      39.463  18.772   5.641  1.00  1.00           N  
ATOM   1791  C8    A B  56      38.257  18.176   5.875  1.00  1.00           C  
ATOM   1792  N7    A B  56      37.710  18.473   7.016  1.00  1.00           N  
ATOM   1793  C5    A B  56      38.633  19.346   7.590  1.00  1.00           C  
ATOM   1794  C6    A B  56      38.659  20.031   8.809  1.00  1.00           C  
ATOM   1795  N6    A B  56      37.687  19.940   9.717  1.00  1.00           N  
ATOM   1796  N1    A B  56      39.725  20.813   9.058  1.00  1.00           N  
ATOM   1797  C2    A B  56      40.707  20.915   8.163  1.00  1.00           C  
ATOM   1798  N3    A B  56      40.781  20.310   6.982  1.00  1.00           N  
ATOM   1799  C4    A B  56      39.701  19.534   6.760  1.00  1.00           C  
ATOM   1800  H5'   A B  56      38.014  17.687   1.330  1.00  1.00           H  
ATOM   1801 H5''   A B  56      38.804  16.105   1.181  1.00  1.00           H  
ATOM   1802  H4'   A B  56      40.476  17.739   1.770  1.00  1.00           H  
ATOM   1803  H3'   A B  56      39.738  15.917   4.070  1.00  1.00           H  
ATOM   1804  H2'   A B  56      41.318  17.029   5.413  1.00  1.00           H  
ATOM   1805 HO2'   A B  56      42.573  18.724   3.812  1.00  1.00           H  
ATOM   1806  H1'   A B  56      40.924  19.596   4.385  1.00  1.00           H  
ATOM   1807  H8    A B  56      37.789  17.500   5.160  1.00  1.00           H  
ATOM   1808  H61   A B  56      37.760  20.462  10.586  1.00  1.00           H  
ATOM   1809  H62   A B  56      36.881  19.356   9.541  1.00  1.00           H  
ATOM   1810  H2    A B  56      41.540  21.567   8.428  1.00  1.00           H  
ATOM   1811  P     A B  57      41.683  14.165   3.295  1.00  1.00           P  
ATOM   1812  OP1   A B  57      42.709  13.582   2.401  1.00  1.00           O  
ATOM   1813  OP2   A B  57      40.385  13.476   3.470  1.00  1.00           O  
ATOM   1814  O5'   A B  57      42.348  14.376   4.755  1.00  1.00           O  
ATOM   1815  C5'   A B  57      43.743  14.676   4.886  1.00  1.00           C  
ATOM   1816  C4'   A B  57      44.187  14.751   6.352  1.00  1.00           C  
ATOM   1817  O4'   A B  57      43.632  15.901   6.977  1.00  1.00           O  
ATOM   1818  C3'   A B  57      43.786  13.567   7.213  1.00  1.00           C  
ATOM   1819  O3'   A B  57      44.808  12.565   7.161  1.00  1.00           O  
ATOM   1820  C2'   A B  57      43.713  14.159   8.616  1.00  1.00           C  
ATOM   1821  O2'   A B  57      44.917  13.916   9.350  1.00  1.00           O  
ATOM   1822  C1'   A B  57      43.492  15.654   8.385  1.00  1.00           C  
ATOM   1823  N9    A B  57      42.155  16.129   8.791  1.00  1.00           N  
ATOM   1824  C8    A B  57      40.976  16.044   8.108  1.00  1.00           C  
ATOM   1825  N7    A B  57      39.948  16.555   8.720  1.00  1.00           N  
ATOM   1826  C5    A B  57      40.494  17.022   9.914  1.00  1.00           C  
ATOM   1827  C6    A B  57      39.938  17.675  11.020  1.00  1.00           C  
ATOM   1828  N6    A B  57      38.644  17.984  11.108  1.00  1.00           N  
ATOM   1829  N1    A B  57      40.764  17.995  12.032  1.00  1.00           N  
ATOM   1830  C2    A B  57      42.061  17.693  11.961  1.00  1.00           C  
ATOM   1831  N3    A B  57      42.687  17.078  10.963  1.00  1.00           N  
ATOM   1832  C4    A B  57      41.835  16.769   9.964  1.00  1.00           C  
ATOM   1833  H5'   A B  57      43.942  15.636   4.410  1.00  1.00           H  
ATOM   1834 H5''   A B  57      44.322  13.904   4.379  1.00  1.00           H  
ATOM   1835  H4'   A B  57      45.270  14.841   6.379  1.00  1.00           H  
ATOM   1836  H3'   A B  57      42.818  13.166   6.905  1.00  1.00           H  
ATOM   1837  H2'   A B  57      42.854  13.750   9.137  1.00  1.00           H  
ATOM   1838 HO2'   A B  57      44.671  13.473  10.165  1.00  1.00           H  
ATOM   1839  H1'   A B  57      44.250  16.215   8.928  1.00  1.00           H  
ATOM   1840  H8    A B  57      40.901  15.579   7.126  1.00  1.00           H  
ATOM   1841  H61   A B  57      38.292  18.462  11.942  1.00  1.00           H  
ATOM   1842  H62   A B  57      38.014  17.748  10.354  1.00  1.00           H  
ATOM   1843  H2    A B  57      42.675  17.982  12.814  1.00  1.00           H  
ATOM   1844  P     C B  58      44.506  11.067   7.670  1.00  1.00           P  
ATOM   1845  OP1   C B  58      45.692  10.230   7.377  1.00  1.00           O  
ATOM   1846  OP2   C B  58      43.176  10.666   7.160  1.00  1.00           O  
ATOM   1847  O5'   C B  58      44.403  11.251   9.269  1.00  1.00           O  
ATOM   1848  C5'   C B  58      45.589  11.334  10.066  1.00  1.00           C  
ATOM   1849  C4'   C B  58      45.271  11.515  11.555  1.00  1.00           C  
ATOM   1850  O4'   C B  58      44.598  12.749  11.777  1.00  1.00           O  
ATOM   1851  C3'   C B  58      44.375  10.452  12.156  1.00  1.00           C  
ATOM   1852  O3'   C B  58      45.166   9.329  12.566  1.00  1.00           O  
ATOM   1853  C2'   C B  58      43.782  11.162  13.372  1.00  1.00           C  
ATOM   1854  O2'   C B  58      44.578  10.943  14.545  1.00  1.00           O  
ATOM   1855  C1'   C B  58      43.786  12.642  12.964  1.00  1.00           C  
ATOM   1856  N1    C B  58      42.450  13.179  12.619  1.00  1.00           N  
ATOM   1857  C2    C B  58      41.776  13.954  13.549  1.00  1.00           C  
ATOM   1858  O2    C B  58      42.282  14.178  14.646  1.00  1.00           O  
ATOM   1859  N3    C B  58      40.555  14.451  13.211  1.00  1.00           N  
ATOM   1860  C4    C B  58      40.018  14.199  12.010  1.00  1.00           C  
ATOM   1861  N4    C B  58      38.817  14.697  11.713  1.00  1.00           N  
ATOM   1862  C5    C B  58      40.714  13.403  11.045  1.00  1.00           C  
ATOM   1863  C6    C B  58      41.921  12.915  11.390  1.00  1.00           C  
ATOM   1864  H5'   C B  58      46.189  12.178   9.726  1.00  1.00           H  
ATOM   1865 H5''   C B  58      46.164  10.417   9.935  1.00  1.00           H  
ATOM   1866  H4'   C B  58      46.207  11.536  12.110  1.00  1.00           H  
ATOM   1867  H3'   C B  58      43.590  10.158  11.454  1.00  1.00           H  
ATOM   1868  H2'   C B  58      42.755  10.825  13.535  1.00  1.00           H  
ATOM   1869 HO2'   C B  58      45.497  11.056  14.294  1.00  1.00           H  
ATOM   1870  H1'   C B  58      44.221  13.235  13.760  1.00  1.00           H  
ATOM   1871  H41   C B  58      38.320  15.262  12.399  1.00  1.00           H  
ATOM   1872  H42   C B  58      38.401  14.512  10.809  1.00  1.00           H  
ATOM   1873  H5    C B  58      40.282  13.196  10.066  1.00  1.00           H  
ATOM   1874  H6    C B  58      42.481  12.307  10.681  1.00  1.00           H  
ATOM   1875  P     C B  59      44.503   7.868  12.718  1.00  1.00           P  
ATOM   1876  OP1   C B  59      45.534   6.944  13.243  1.00  1.00           O  
ATOM   1877  OP2   C B  59      43.790   7.543  11.462  1.00  1.00           O  
ATOM   1878  O5'   C B  59      43.418   8.121  13.880  1.00  1.00           O  
ATOM   1879  C5'   C B  59      43.858   8.471  15.194  1.00  1.00           C  
ATOM   1880  C4'   C B  59      42.764   9.167  15.993  1.00  1.00           C  
ATOM   1881  O4'   C B  59      42.252  10.263  15.262  1.00  1.00           O  
ATOM   1882  C3'   C B  59      41.564   8.305  16.321  1.00  1.00           C  
ATOM   1883  O3'   C B  59      41.795   7.616  17.553  1.00  1.00           O  
ATOM   1884  C2'   C B  59      40.453   9.327  16.510  1.00  1.00           C  
ATOM   1885  O2'   C B  59      40.255   9.640  17.890  1.00  1.00           O  
ATOM   1886  C1'   C B  59      40.934  10.550  15.735  1.00  1.00           C  
ATOM   1887  N1    C B  59      40.089  10.896  14.577  1.00  1.00           N  
ATOM   1888  C2    C B  59      39.185  11.934  14.735  1.00  1.00           C  
ATOM   1889  O2    C B  59      39.100  12.516  15.814  1.00  1.00           O  
ATOM   1890  N3    C B  59      38.409  12.280  13.670  1.00  1.00           N  
ATOM   1891  C4    C B  59      38.517  11.635  12.500  1.00  1.00           C  
ATOM   1892  N4    C B  59      37.739  11.996  11.478  1.00  1.00           N  
ATOM   1893  C5    C B  59      39.452  10.565  12.335  1.00  1.00           C  
ATOM   1894  C6    C B  59      40.214  10.230  13.393  1.00  1.00           C  
ATOM   1895  H5'   C B  59      44.716   9.137  15.114  1.00  1.00           H  
ATOM   1896 H5''   C B  59      44.157   7.566  15.719  1.00  1.00           H  
ATOM   1897  H4'   C B  59      43.192   9.546  16.919  1.00  1.00           H  
ATOM   1898  H3'   C B  59      41.337   7.617  15.506  1.00  1.00           H  
ATOM   1899  H2'   C B  59      39.534   8.951  16.062  1.00  1.00           H  
ATOM   1900 HO2'   C B  59      40.481  10.566  18.004  1.00  1.00           H  
ATOM   1901  H1'   C B  59      40.987  11.401  16.415  1.00  1.00           H  
ATOM   1902  H41   C B  59      37.080  12.747  11.591  1.00  1.00           H  
ATOM   1903  H42   C B  59      37.813  11.515  10.593  1.00  1.00           H  
ATOM   1904  H5    C B  59      39.543  10.039  11.385  1.00  1.00           H  
ATOM   1905  H6    C B  59      40.938   9.420  13.303  1.00  1.00           H  
ATOM   1906  P     G B  60      40.784   6.469  18.056  1.00  1.00           P  
ATOM   1907  OP1   G B  60      41.500   5.630  19.041  1.00  1.00           O  
ATOM   1908  OP2   G B  60      40.166   5.842  16.866  1.00  1.00           O  
ATOM   1909  O5'   G B  60      39.642   7.307  18.841  1.00  1.00           O  
ATOM   1910  C5'   G B  60      39.950   7.988  20.066  1.00  1.00           C  
ATOM   1911  C4'   G B  60      38.705   8.586  20.736  1.00  1.00           C  
ATOM   1912  O4'   G B  60      38.240   9.725  20.012  1.00  1.00           O  
ATOM   1913  C3'   G B  60      37.525   7.636  20.853  1.00  1.00           C  
ATOM   1914  O3'   G B  60      37.591   6.921  22.093  1.00  1.00           O  
ATOM   1915  C2'   G B  60      36.324   8.566  20.872  1.00  1.00           C  
ATOM   1916  O2'   G B  60      35.942   8.871  22.218  1.00  1.00           O  
ATOM   1917  C1'   G B  60      36.811   9.817  20.138  1.00  1.00           C  
ATOM   1918  N9    G B  60      36.266   9.978  18.774  1.00  1.00           N  
ATOM   1919  C8    G B  60      36.921   9.817  17.586  1.00  1.00           C  
ATOM   1920  N7    G B  60      36.205  10.045  16.526  1.00  1.00           N  
ATOM   1921  C5    G B  60      34.962  10.391  17.050  1.00  1.00           C  
ATOM   1922  C6    G B  60      33.761  10.751  16.382  1.00  1.00           C  
ATOM   1923  O6    G B  60      33.555  10.831  15.172  1.00  1.00           O  
ATOM   1924  N1    G B  60      32.740  11.025  17.282  1.00  1.00           N  
ATOM   1925  C2    G B  60      32.856  10.964  18.655  1.00  1.00           C  
ATOM   1926  N2    G B  60      31.763  11.267  19.354  1.00  1.00           N  
ATOM   1927  N3    G B  60      33.983  10.625  19.287  1.00  1.00           N  
ATOM   1928  C4    G B  60      34.991  10.353  18.426  1.00  1.00           C  
ATOM   1929  H5'   G B  60      40.655   8.792  19.851  1.00  1.00           H  
ATOM   1930 H5''   G B  60      40.419   7.284  20.753  1.00  1.00           H  
ATOM   1931  H4'   G B  60      38.981   8.912  21.736  1.00  1.00           H  
ATOM   1932  H3'   G B  60      37.482   6.954  20.002  1.00  1.00           H  
ATOM   1933  H2'   G B  60      35.495   8.116  20.330  1.00  1.00           H  
ATOM   1934 HO2'   G B  60      35.089   9.301  22.181  1.00  1.00           H  
ATOM   1935  H1'   G B  60      36.558  10.697  20.729  1.00  1.00           H  
ATOM   1936  H8    G B  60      37.967   9.518  17.532  1.00  1.00           H  
ATOM   1937  H1    G B  60      31.852  11.287  16.879  1.00  1.00           H  
ATOM   1938  H21   G B  60      30.911  11.523  18.874  1.00  1.00           H  
ATOM   1939  H22   G B  60      31.784  11.242  20.363  1.00  1.00           H  
ATOM   1940  P     G B  61      36.818   5.519  22.265  1.00  1.00           P  
ATOM   1941  OP1   G B  61      37.096   4.998  23.623  1.00  1.00           O  
ATOM   1942  OP2   G B  61      37.120   4.686  21.081  1.00  1.00           O  
ATOM   1943  O5'   G B  61      35.261   5.959  22.205  1.00  1.00           O  
ATOM   1944  C5'   G B  61      34.711   6.814  23.219  1.00  1.00           C  
ATOM   1945  C4'   G B  61      33.226   7.121  22.994  1.00  1.00           C  
ATOM   1946  O4'   G B  61      33.045   7.895  21.812  1.00  1.00           O  
ATOM   1947  C3'   G B  61      32.335   5.904  22.835  1.00  1.00           C  
ATOM   1948  O3'   G B  61      31.901   5.450  24.126  1.00  1.00           O  
ATOM   1949  C2'   G B  61      31.151   6.446  22.042  1.00  1.00           C  
ATOM   1950  O2'   G B  61      30.078   6.825  22.911  1.00  1.00           O  
ATOM   1951  C1'   G B  61      31.723   7.657  21.297  1.00  1.00           C  
ATOM   1952  N9    G B  61      31.843   7.489  19.826  1.00  1.00           N  
ATOM   1953  C8    G B  61      32.933   7.077  19.114  1.00  1.00           C  
ATOM   1954  N7    G B  61      32.779   7.070  17.824  1.00  1.00           N  
ATOM   1955  C5    G B  61      31.471   7.518  17.657  1.00  1.00           C  
ATOM   1956  C6    G B  61      30.724   7.722  16.465  1.00  1.00           C  
ATOM   1957  O6    G B  61      31.078   7.539  15.303  1.00  1.00           O  
ATOM   1958  N1    G B  61      29.442   8.182  16.740  1.00  1.00           N  
ATOM   1959  C2    G B  61      28.938   8.418  18.002  1.00  1.00           C  
ATOM   1960  N2    G B  61      27.681   8.861  18.063  1.00  1.00           N  
ATOM   1961  N3    G B  61      29.637   8.227  19.125  1.00  1.00           N  
ATOM   1962  C4    G B  61      30.890   7.778  18.878  1.00  1.00           C  
ATOM   1963  H5'   G B  61      35.266   7.753  23.225  1.00  1.00           H  
ATOM   1964 H5''   G B  61      34.826   6.330  24.187  1.00  1.00           H  
ATOM   1965  H4'   G B  61      32.864   7.704  23.836  1.00  1.00           H  
ATOM   1966  H3'   G B  61      32.848   5.113  22.286  1.00  1.00           H  
ATOM   1967  H2'   G B  61      30.820   5.704  21.327  1.00  1.00           H  
ATOM   1968 HO2'   G B  61      30.463   7.322  23.637  1.00  1.00           H  
ATOM   1969  H1'   G B  61      31.100   8.528  21.505  1.00  1.00           H  
ATOM   1970  H8    G B  61      33.865   6.775  19.594  1.00  1.00           H  
ATOM   1971  H1    G B  61      28.850   8.348  15.939  1.00  1.00           H  
ATOM   1972  H21   G B  61      27.155   9.003  17.213  1.00  1.00           H  
ATOM   1973  H22   G B  61      27.256   9.051  18.960  1.00  1.00           H  
ATOM   1974  P     G B  62      31.377   3.939  24.318  1.00  1.00           P  
ATOM   1975  OP1   G B  62      31.101   3.715  25.756  1.00  1.00           O  
ATOM   1976  OP2   G B  62      32.302   3.037  23.597  1.00  1.00           O  
ATOM   1977  O5'   G B  62      29.967   3.961  23.532  1.00  1.00           O  
ATOM   1978  C5'   G B  62      28.877   4.752  24.022  1.00  1.00           C  
ATOM   1979  C4'   G B  62      27.646   4.663  23.115  1.00  1.00           C  
ATOM   1980  O4'   G B  62      27.909   5.290  21.867  1.00  1.00           O  
ATOM   1981  C3'   G B  62      27.184   3.252  22.794  1.00  1.00           C  
ATOM   1982  O3'   G B  62      26.252   2.819  23.799  1.00  1.00           O  
ATOM   1983  C2'   G B  62      26.476   3.411  21.448  1.00  1.00           C  
ATOM   1984  O2'   G B  62      25.064   3.569  21.624  1.00  1.00           O  
ATOM   1985  C1'   G B  62      27.105   4.679  20.846  1.00  1.00           C  
ATOM   1986  N9    G B  62      27.996   4.437  19.693  1.00  1.00           N  
ATOM   1987  C8    G B  62      29.313   4.073  19.702  1.00  1.00           C  
ATOM   1988  N7    G B  62      29.861   3.956  18.530  1.00  1.00           N  
ATOM   1989  C5    G B  62      28.820   4.271  17.659  1.00  1.00           C  
ATOM   1990  C6    G B  62      28.806   4.316  16.239  1.00  1.00           C  
ATOM   1991  O6    G B  62      29.726   4.079  15.459  1.00  1.00           O  
ATOM   1992  N1    G B  62      27.556   4.677  15.754  1.00  1.00           N  
ATOM   1993  C2    G B  62      26.455   4.961  16.534  1.00  1.00           C  
ATOM   1994  N2    G B  62      25.339   5.292  15.884  1.00  1.00           N  
ATOM   1995  N3    G B  62      26.464   4.919  17.870  1.00  1.00           N  
ATOM   1996  C4    G B  62      27.675   4.568  18.362  1.00  1.00           C  
ATOM   1997  H5'   G B  62      29.195   5.794  24.086  1.00  1.00           H  
ATOM   1998 H5''   G B  62      28.607   4.403  25.018  1.00  1.00           H  
ATOM   1999  H4'   G B  62      26.826   5.194  23.593  1.00  1.00           H  
ATOM   2000  H3'   G B  62      28.033   2.569  22.714  1.00  1.00           H  
ATOM   2001  H2'   G B  62      26.692   2.549  20.811  1.00  1.00           H  
ATOM   2002 HO2'   G B  62      24.855   4.485  21.429  1.00  1.00           H  
ATOM   2003  H1'   G B  62      26.315   5.368  20.547  1.00  1.00           H  
ATOM   2004  H8    G B  62      29.862   3.892  20.625  1.00  1.00           H  
ATOM   2005  H1    G B  62      27.468   4.730  14.749  1.00  1.00           H  
ATOM   2006  H21   G B  62      25.334   5.323  14.875  1.00  1.00           H  
ATOM   2007  H22   G B  62      24.500   5.511  16.398  1.00  1.00           H  
ATOM   2008  P     G B  63      26.145   1.268  24.231  1.00  1.00           P  
ATOM   2009  OP1   G B  63      25.201   1.168  25.367  1.00  1.00           O  
ATOM   2010  OP2   G B  63      27.515   0.726  24.362  1.00  1.00           O  
ATOM   2011  O5'   G B  63      25.454   0.585  22.946  1.00  1.00           O  
ATOM   2012  C5'   G B  63      25.875  -0.705  22.494  1.00  1.00           C  
ATOM   2013  C4'   G B  63      25.375  -0.986  21.081  1.00  1.00           C  
ATOM   2014  O4'   G B  63      25.614   0.157  20.259  1.00  1.00           O  
ATOM   2015  C3'   G B  63      26.047  -2.177  20.408  1.00  1.00           C  
ATOM   2016  O3'   G B  63      25.235  -3.348  20.570  1.00  1.00           O  
ATOM   2017  C2'   G B  63      26.091  -1.779  18.941  1.00  1.00           C  
ATOM   2018  O2'   G B  63      24.931  -2.244  18.243  1.00  1.00           O  
ATOM   2019  C1'   G B  63      26.134  -0.254  18.989  1.00  1.00           C  
ATOM   2020  N9    G B  63      27.490   0.311  18.861  1.00  1.00           N  
ATOM   2021  C8    G B  63      28.441   0.500  19.823  1.00  1.00           C  
ATOM   2022  N7    G B  63      29.552   1.028  19.405  1.00  1.00           N  
ATOM   2023  C5    G B  63      29.325   1.210  18.042  1.00  1.00           C  
ATOM   2024  C6    G B  63      30.178   1.750  17.041  1.00  1.00           C  
ATOM   2025  O6    G B  63      31.321   2.184  17.167  1.00  1.00           O  
ATOM   2026  N1    G B  63      29.564   1.752  15.796  1.00  1.00           N  
ATOM   2027  C2    G B  63      28.289   1.292  15.541  1.00  1.00           C  
ATOM   2028  N2    G B  63      27.873   1.375  14.277  1.00  1.00           N  
ATOM   2029  N3    G B  63      27.484   0.784  16.479  1.00  1.00           N  
ATOM   2030  C4    G B  63      28.065   0.773  17.701  1.00  1.00           C  
ATOM   2031  H5'   G B  63      25.483  -1.467  23.169  1.00  1.00           H  
ATOM   2032 H5''   G B  63      26.964  -0.748  22.502  1.00  1.00           H  
ATOM   2033  H4'   G B  63      24.301  -1.163  21.117  1.00  1.00           H  
ATOM   2034  H3'   G B  63      27.053  -2.331  20.801  1.00  1.00           H  
ATOM   2035  H2'   G B  63      27.003  -2.163  18.477  1.00  1.00           H  
ATOM   2036 HO2'   G B  63      25.074  -2.078  17.308  1.00  1.00           H  
ATOM   2037  H1'   G B  63      25.506   0.151  18.194  1.00  1.00           H  
ATOM   2038  H8    G B  63      28.281   0.223  20.865  1.00  1.00           H  
ATOM   2039  H1    G B  63      30.111   2.123  15.032  1.00  1.00           H  
ATOM   2040  H21   G B  63      28.483   1.759  13.571  1.00  1.00           H  
ATOM   2041  H22   G B  63      26.944   1.051  14.022  1.00  1.00           H  
ATOM   2042  P     A B  64      25.891  -4.752  21.019  1.00  1.00           P  
ATOM   2043  OP1   A B  64      24.797  -5.726  21.235  1.00  1.00           O  
ATOM   2044  OP2   A B  64      26.860  -4.484  22.105  1.00  1.00           O  
ATOM   2045  O5'   A B  64      26.716  -5.202  19.707  1.00  1.00           O  
ATOM   2046  C5'   A B  64      27.947  -5.922  19.839  1.00  1.00           C  
ATOM   2047  C4'   A B  64      28.382  -6.569  18.521  1.00  1.00           C  
ATOM   2048  O4'   A B  64      27.457  -7.606  18.180  1.00  1.00           O  
ATOM   2049  C3'   A B  64      28.463  -5.604  17.336  1.00  1.00           C  
ATOM   2050  O3'   A B  64      29.839  -5.316  17.044  1.00  1.00           O  
ATOM   2051  C2'   A B  64      27.863  -6.382  16.174  1.00  1.00           C  
ATOM   2052  O2'   A B  64      28.882  -7.020  15.395  1.00  1.00           O  
ATOM   2053  C1'   A B  64      26.967  -7.408  16.850  1.00  1.00           C  
ATOM   2054  N9    A B  64      25.556  -6.996  16.954  1.00  1.00           N  
ATOM   2055  C8    A B  64      24.869  -6.553  18.049  1.00  1.00           C  
ATOM   2056  N7    A B  64      23.619  -6.271  17.837  1.00  1.00           N  
ATOM   2057  C5    A B  64      23.459  -6.550  16.480  1.00  1.00           C  
ATOM   2058  C6    A B  64      22.360  -6.462  15.617  1.00  1.00           C  
ATOM   2059  N6    A B  64      21.155  -6.050  16.010  1.00  1.00           N  
ATOM   2060  N1    A B  64      22.551  -6.816  14.335  1.00  1.00           N  
ATOM   2061  C2    A B  64      23.748  -7.234  13.923  1.00  1.00           C  
ATOM   2062  N3    A B  64      24.851  -7.353  14.656  1.00  1.00           N  
ATOM   2063  C4    A B  64      24.631  -6.991  15.936  1.00  1.00           C  
ATOM   2064  H5'   A B  64      27.820  -6.702  20.591  1.00  1.00           H  
ATOM   2065 H5''   A B  64      28.724  -5.235  20.170  1.00  1.00           H  
ATOM   2066  H4'   A B  64      29.360  -7.022  18.666  1.00  1.00           H  
ATOM   2067  H3'   A B  64      27.897  -4.691  17.531  1.00  1.00           H  
ATOM   2068  H2'   A B  64      27.261  -5.717  15.550  1.00  1.00           H  
ATOM   2069 HO2'   A B  64      29.686  -6.510  15.506  1.00  1.00           H  
ATOM   2070  H1'   A B  64      27.022  -8.348  16.304  1.00  1.00           H  
ATOM   2071  H8    A B  64      25.335  -6.448  19.029  1.00  1.00           H  
ATOM   2072  H61   A B  64      20.395  -6.005  15.346  1.00  1.00           H  
ATOM   2073  H62   A B  64      21.002  -5.781  16.972  1.00  1.00           H  
ATOM   2074  H2    A B  64      23.832  -7.507  12.871  1.00  1.00           H  
ATOM   2075  P     A B  65      30.334  -3.809  16.744  1.00  1.00           P  
ATOM   2076  OP1   A B  65      31.775  -3.857  16.409  1.00  1.00           O  
ATOM   2077  OP2   A B  65      29.865  -2.942  17.847  1.00  1.00           O  
ATOM   2078  O5'   A B  65      29.519  -3.410  15.408  1.00  1.00           O  
ATOM   2079  C5'   A B  65      30.107  -3.577  14.111  1.00  1.00           C
[truncated: 728,515 more chars]
