# Supplementary material for: Unified Nanotechnology Format: One Way to Store Them All
Source: Molecules. 2021 Dec 23;27(1):63. doi: 10.3390/molecules27010063 (PMC8746876; doi:10.3390/molecules27010063)
Supplement: Supplementary file 1 [file molecules-27-00063-s001.zip › unf-1.0.0_finalized/example-files/cg_rna_2jyh/unf/2jyh.unf]

{"format": "unf", "version": "1.0.0", "idCounter": 89, "lengthUnits": "A", "angularUnits": "deg", "name": "2JYH, RIGID-BODY REFINEMENT OF THE TETRALOOP-RECEPTOR RNA COMPLEX", "author": "X.ZUO, J.WANG, T.R.FOSTER, C.D.SCHWIETERS, D.M.TIEDE (converted to UNF by PDB to UNF converter)", "creationDate": "2021-11-02T11:34:36", "doi": "NULL", "simData": {"boxSize": []}, "externalFiles": [], "lattices": [], "structures": [{"id": 88, "name": "2JYH", "naStrands": [{"id": 43, "name": "A", "isScaffold": false, "naType": "RNA", "color": "#FF0000", "fivePrimeId": 0, "threePrimeId": 42, "pdbFileId": -1, "chainName": "A", "nucleotides": [{"id": 0, "nbAbbrev": "G", "pair": -1, "prev": -1, "next": 1, "pdbId": 0, "altPositions": [{"nucleobaseCenter": [24.403200000000002, -32.8734, 15.557533333333335], "backboneCenter": [29.22764705882353, -32.38217647058824, 14.289823529411764], "baseNormal": [-0.03580546958259945, -0.9590491799748951, 0.2809673268147931], "hydrogenFaceDir": [-0.9791609513103585, 0.09030101946862965, 0.1819053526203116]}]}, {"id": 1, "nbAbbrev": "G", "pair": -1, "prev": 0, "next": 2, "pdbId": 1, "altPositions": [{"nucleobaseCenter": [21.933400000000002, -29.503533333333337, 14.5476], "backboneCenter": [26.06057894736842, -29.875052631578953, 10.725473684210526], "baseNormal": [-0.044268881808828264, -0.9693781839785653, 0.24154958606839905], "hydrogenFaceDir": [-0.7323427156788794, 0.19561430970817123, 0.652233998369818]}]}, {"id": 2, "nbAbbrev": "G", "pair": -1, "prev": 1, "next": 3, "pdbId": 2, "altPositions": [{"nucleobaseCenter": [20.916666666666668, -24.2468, 13.480266666666667], "backboneCenter": [22.181947368421053, -26.132578947368422, 8.42121052631579], "baseNormal": [-0.18645151422071757, -0.8894544977473648, 0.4172607449566572], "hydrogenFaceDir": [-0.1934491959873809, 0.4494575159899307, 0.8721039788305045]}]}, {"id": 3, "nbAbbrev": "A", "pair": -1, "prev": 2, "next": 4, "pdbId": 3, "altPositions": [{"nucleobaseCenter": [19.753571428571426, -20.428642857142854, 12.452071428571427], "backboneCenter": [17.927105263157895, -21.888947368421054, 7.53315789473684], "baseNormal": [-0.011867499255101367, -0.9374568519856249, 0.347899142175764], "hydrogenFaceDir": [0.2460347236156709, 0.33414427562371035, 0.9098431281508182]}]}, {"id": 4, "nbAbbrev": "U", "pair": -1, "prev": 3, "next": 5, "pdbId": 4, "altPositions": [{"nucleobaseCenter": [19.88181818181818, -17.048454545454547, 10.230727272727272], "backboneCenter": [15.743473684210532, -16.887263157894736, 8.576052631578948], "baseNormal": [-0.09122137593165777, -0.962628791787794, 0.25499896037887476], "hydrogenFaceDir": [0.5931359471840197, 0.15271172314762346, 0.7904864817132545]}]}, {"id": 5, "nbAbbrev": "A", "pair": -1, "prev": 4, "next": 6, "pdbId": 5, "altPositions": [{"nucleobaseCenter": [17.746999999999996, -8.066357142857143, 12.204571428571429], "backboneCenter": [13.36763157894737, -11.222578947368422, 10.74078947368421], "baseNormal": [0.4114267283694513, -0.8912691761589784, 0.19070213111579462], "hydrogenFaceDir": [0.7613422451688844, 0.4510135410644633, 0.46577330483583546]}]}, {"id": 6, "nbAbbrev": "U", "pair": -1, "prev": 5, "next": 7, "pdbId": 6, "altPositions": [{"nucleobaseCenter": [13.21572727272727, -5.9390909090909085, 9.91218181818182], "backboneCenter": [12.023894736842104, -6.978684210526316, 13.68436842105263], "baseNormal": [-0.20961336033155342, -0.9743105401433011, -0.08234810584453879], "hydrogenFaceDir": [-0.9011274563640813, 0.22492025596246343, -0.3706483317709398]}]}, {"id": 7, "nbAbbrev": "G", "pair": -1, "prev": 6, "next": 8, "pdbId": 7, "altPositions": [{"nucleobaseCenter": [18.345466666666667, -3.8336666666666663, 10.809200000000002], "backboneCenter": [16.722421052631585, -3.3199999999999994, 16.067894736842103], "baseNormal": [0.6880422297430033, -0.7250942724101995, 0.028916884482938016], "hydrogenFaceDir": [0.09532000278542536, 0.050638751479757035, -0.994157841551108]}]}, {"id": 8, "nbAbbrev": "G", "pair": -1, "prev": 7, "next": 9, "pdbId": 8, "altPositions": [{"nucleobaseCenter": [16.625133333333334, -0.009399999999999993, 8.930466666666666], "backboneCenter": [17.551105263157897, 2.1311578947368424, 13.636105263157893], "baseNormal": [0.5779646797977691, -0.815697518879557, 0.024380045118845884], "hydrogenFaceDir": [-0.3363807488799202, -0.2652698213358535, -0.9035927808871808]}]}, {"id": 9, "nbAbbrev": "A", "pair": -1, "prev": 8, "next": 10, "pdbId": 9, "altPositions": [{"nucleobaseCenter": [15.155500000000002, 3.1572857142857145, 7.257428571428571], "backboneCenter": [17.962473684210526, 6.868894736842106, 9.699947368421055], "baseNormal": [0.664206708328708, -0.7351962257343896, 0.13533646322056428], "hydrogenFaceDir": [-0.5654892519713338, -0.6129246119451508, -0.5518562548135044]}]}, {"id": 10, "nbAbbrev": "A", "pair": -1, "prev": 9, "next": 11, "pdbId": 10, "altPositions": [{"nucleobaseCenter": [12.20607142857143, 5.929214285714285, 6.336500000000001], "backboneCenter": [15.552894736842106, 10.048263157894738, 5.4908947368421055], "baseNormal": [0.725435092613868, -0.6874679132092152, 0.03364215676908989], "hydrogenFaceDir": [-0.6873301310481392, -0.723161623082145, 0.06793053698113569]}]}, {"id": 11, "nbAbbrev": "G", "pair": -1, "prev": 10, "next": 12, "pdbId": 11, "altPositions": [{"nucleobaseCenter": [8.408666666666667, 8.385066666666665, 4.933666666666666], "backboneCenter": [10.820315789473687, 12.595, 2.5445789473684206], "baseNormal": [0.6372763544906676, -0.6756700318129344, -0.3706060659473796], "hydrogenFaceDir": [-0.4519808404366081, -0.7173589605940731, 0.5301975495356506]}]}, {"id": 12, "nbAbbrev": "A", "pair": -1, "prev": 11, "next": 13, "pdbId": 12, "altPositions": [{"nucleobaseCenter": [6.026928571428572, 10.509142857142857, 7.098714285714287], "backboneCenter": [5.132157894736842, 13.980842105263156, 3.025526315789474], "baseNormal": [0.44682288635877304, -0.6638947639193515, -0.5996607796633724], "hydrogenFaceDir": [0.0610705030893163, -0.6458159011708129, 0.7610467892628868]}]}, {"id": 13, "nbAbbrev": "A", "pair": -1, "prev": 12, "next": 14, "pdbId": 13, "altPositions": [{"nucleobaseCenter": [4.4554285714285715, 12.383285714285716, 10.151571428571428], "backboneCenter": [1.3128421052631578, 15.915578947368425, 7.102842105263157], "baseNormal": [-0.20433906781702552, -0.7798470487836552, -0.5916790733726286], "hydrogenFaceDir": [0.4703892160181461, -0.6080140084776035, 0.6395724751338432]}]}, {"id": 14, "nbAbbrev": "C", "pair": -1, "prev": 13, "next": 15, "pdbId": 14, "altPositions": [{"nucleobaseCenter": [4.498916666666667, 15.291833333333335, 12.451], "backboneCenter": [0.40394736842105267, 17.95552631578947, 12.546842105263158], "baseNormal": [-0.4537752827787441, -0.7356676961626801, -0.5028727806928561], "hydrogenFaceDir": [0.5309513109927548, -0.677079752372955, 0.5095622771375967]}]}, {"id": 15, "nbAbbrev": "C", "pair": -1, "prev": 14, "next": 16, "pdbId": 15, "altPositions": [{"nucleobaseCenter": [6.2203333333333335, 17.60925, 13.730083333333335], "backboneCenter": [2.983578947368422, 19.417157894736842, 17.009947368421052], "baseNormal": [-0.7082263123389199, -0.596512976417799, -0.377607944137823], "hydrogenFaceDir": [0.6662447834227103, -0.7412310383990317, -0.08181953480629747]}]}, {"id": 16, "nbAbbrev": "G", "pair": -1, "prev": 15, "next": 17, "pdbId": 16, "altPositions": [{"nucleobaseCenter": [11.470733333333333, 17.396066666666666, 18.429199999999998], "backboneCenter": [7.326263157894739, 19.31757894736842, 21.547368421052635], "baseNormal": [-0.2698612604917778, -0.9498312443318281, -0.1580996754482442], "hydrogenFaceDir": [0.8251511944092198, -0.1430510422813283, -0.5464996849653836]}]}, {"id": 17, "nbAbbrev": "G", "pair": -1, "prev": 16, "next": 18, "pdbId": 17, "altPositions": [{"nucleobaseCenter": [15.174666666666665, 20.107133333333334, 18.82606666666667], "backboneCenter": [12.46521052631579, 20.477999999999998, 23.895999999999994], "baseNormal": [-0.32549197402173613, -0.9213572856658796, -0.2124987694031106], "hydrogenFaceDir": [0.4870706145631389, 0.029790251655237864, -0.8728543734984684]}]}, {"id": 18, "nbAbbrev": "G", "pair": -1, "prev": 17, "next": 19, "pdbId": 18, "altPositions": [{"nucleobaseCenter": [17.731133333333332, 23.5548, 18.661333333333335], "backboneCenter": [17.763421052631575, 22.93105263157895, 24.32615789473684], "baseNormal": [-0.26531074542184213, -0.9527976463144088, -0.1476037043621517], "hydrogenFaceDir": [-0.03538061558126742, 0.16293704544004928, -0.98600189212007]}]}, {"id": 19, "nbAbbrev": "G", "pair": -1, "prev": 18, "next": 20, "pdbId": 19, "altPositions": [{"nucleobaseCenter": [16.621866666666666, 26.917333333333332, 19.087466666666668], "backboneCenter": [19.761368421052634, 28.224789473684215, 23.37521052631579], "baseNormal": [0.3801369968621878, -0.9245398045163126, -0.02687030854932048], "hydrogenFaceDir": [-0.626678301543479, -0.23663342877651833, -0.7424816002838378]}]}, {"id": 20, "nbAbbrev": "A", "pair": -1, "prev": 19, "next": 21, "pdbId": 20, "altPositions": [{"nucleobaseCenter": [21.9145, 34.89992857142857, 19.48157142857143], "backboneCenter": [17.675315789473686, 33.83294736842105, 21.87142105263158], "baseNormal": [0.2580704288313833, 0.8828855702340405, 0.3923171212619952], "hydrogenFaceDir": [0.7618520874456544, 0.06365879975961009, -0.6446153535775152]}]}, {"id": 21, "nbAbbrev": "A", "pair": -1, "prev": 20, "next": 22, "pdbId": 21, "altPositions": [{"nucleobaseCenter": [21.412285714285712, 31.528285714285715, 17.519714285714286], "backboneCenter": [16.38905263157895, 32.65247368421052, 16.681263157894737], "baseNormal": [0.2554753429749751, 0.7420119871249203, 0.6197988061417561], "hydrogenFaceDir": [0.95970082497945, -0.2721205373045579, -0.07017648973012015]}]}, {"id": 22, "nbAbbrev": "A", "pair": -1, "prev": 21, "next": 23, "pdbId": 22, "altPositions": [{"nucleobaseCenter": [20.707500000000003, 29.11192857142857, 15.539428571428573], "backboneCenter": [18.320842105263154, 30.62589473684211, 11.287526315789473], "baseNormal": [-0.02994395386914887, 0.9005022572197738, 0.43381913785444576], "hydrogenFaceDir": [0.5336432966524749, -0.3520926226514755, 0.7689314774492487]}]}, {"id": 23, "nbAbbrev": "C", "pair": -1, "prev": 22, "next": 24, "pdbId": 23, "altPositions": [{"nucleobaseCenter": [17.202166666666667, 25.645833333333332, 13.46925], "backboneCenter": [20.027052631578947, 25.50510526315789, 9.810947368421049], "baseNormal": [0.44305918040855763, 0.7413315690538658, 0.5041091820030962], "hydrogenFaceDir": [-0.1724239891251358, -0.4813128455557754, 0.8594230114892067]}]}, {"id": 24, "nbAbbrev": "U", "pair": -1, "prev": 23, "next": 25, "pdbId": 24, "altPositions": [{"nucleobaseCenter": [16.305181818181822, 21.644909090909092, 12.856727272727271], "backboneCenter": [19.876842105263155, 19.86931578947369, 10.770842105263156], "baseNormal": [0.5198581326447678, 0.7893341285996606, 0.32664836652111034], "hydrogenFaceDir": [-0.5625256157902281, 0.02946390596844708, 0.8262546882317263]}]}, {"id": 25, "nbAbbrev": "U", "pair": -1, "prev": 24, "next": 26, "pdbId": 25, "altPositions": [{"nucleobaseCenter": [15.078363636363635, 17.446454545454543, 13.720727272727272], "backboneCenter": [18.441999999999997, 14.733684210526313, 13.106631578947367], "baseNormal": [0.6154038002259398, 0.7590117681182006, 0.21255422490638654], "hydrogenFaceDir": [-0.6855764148931133, 0.38310559682450146, 0.6190436826461022]}]}, {"id": 26, "nbAbbrev": "G", "pair": -1, "prev": 25, "next": 27, "pdbId": 26, "altPositions": [{"nucleobaseCenter": [10.774866666666666, 14.938933333333331, 14.616266666666665], "backboneCenter": [15.00157894736842, 11.261210526315788, 15.580157894736843], "baseNormal": [0.542873141102256, 0.8164081984018868, 0.1968918643620283], "hydrogenFaceDir": [-0.803138607912015, 0.572952681594322, -0.16338176500156348]}]}, {"id": 27, "nbAbbrev": "G", "pair": -1, "prev": 26, "next": 28, "pdbId": 27, "altPositions": [{"nucleobaseCenter": [6.987333333333333, 12.191466666666667, 16.359266666666667], "backboneCenter": [10.083473684210526, 8.705684210526314, 18.943315789473683], "baseNormal": [0.0729009189089428, 0.8588678026055001, 0.5069827942542346], "hydrogenFaceDir": [-0.5668624400496386, 0.4532664845863403, -0.6879073106252839]}]}, {"id": 28, "nbAbbrev": "U", "pair": -1, "prev": 27, "next": 29, "pdbId": 28, "altPositions": [{"nucleobaseCenter": [6.052818181818182, 8.852727272727275, 14.512], "backboneCenter": [5.775526315789475, 5.306368421052632, 17.18568421052632], "baseNormal": [-0.20211917604689794, 0.692671016006194, 0.6923544628722128], "hydrogenFaceDir": [-0.4494759234378762, 0.5624322773376241, -0.69400383836005]}]}, {"id": 29, "nbAbbrev": "U", "pair": -1, "prev": 28, "next": 30, "pdbId": 29, "altPositions": [{"nucleobaseCenter": [4.983636363636364, 6.2553636363636365, 11.01990909090909], "backboneCenter": [2.809315789473685, 2.767578947368421, 12.789105263157897], "baseNormal": [-0.33070274862328164, 0.6531301425035141, 0.6812170792092239], "hydrogenFaceDir": [0.033793829658952196, 0.7293684305001635, -0.6832859355106833]}]}, {"id": 30, "nbAbbrev": "C", "pair": -1, "prev": 29, "next": 31, "pdbId": 30, "altPositions": [{"nucleobaseCenter": [6.198166666666666, 4.598166666666668, 8.295583333333333], "backboneCenter": [2.718210526315789, 1.4396315789473684, 7.194105263157896], "baseNormal": [-0.5871324306306078, 0.49482771620241955, 0.6406411165228877], "hydrogenFaceDir": [0.4053605877108776, 0.865008934840241, -0.2957065041172475]}]}, {"id": 31, "nbAbbrev": "U", "pair": -1, "prev": 30, "next": 32, "pdbId": 31, "altPositions": [{"nucleobaseCenter": [7.947636363636363, 2.4054545454545457, 5.600636363636363], "backboneCenter": [5.381473684210526, 0.6518421052631576, 2.426315789473684], "baseNormal": [-0.7800743882769573, 0.5139065053247701, 0.3569090255782457], "hydrogenFaceDir": [0.6107287658581327, 0.7504426859553025, 0.2526779563982451]}]}, {"id": 32, "nbAbbrev": "U", "pair": -1, "prev": 31, "next": 33, "pdbId": 32, "altPositions": [{"nucleobaseCenter": [11.611363636363636, 0.9626363636363635, 3.257636363636364], "backboneCenter": [10.519315789473685, 0.2321052631578948, -1.0713684210526317], "baseNormal": [-0.5574290591998944, 0.8250409339617394, 0.0926299155082287], "hydrogenFaceDir": [0.6548649122729311, 0.36863256651125237, 0.65974387271205]}]}, {"id": 33, "nbAbbrev": "C", "pair": -1, "prev": 32, "next": 34, "pdbId": 33, "altPositions": [{"nucleobaseCenter": [14.503333333333336, -1.0162499999999999, 4.030666666666666], "backboneCenter": [16.094789473684212, -1.7702631578947372, -0.5922631578947367], "baseNormal": [-0.4463914298158289, 0.873761996396875, -0.193066478290581], "hydrogenFaceDir": [0.31197461462951576, 0.3545901671754501, 0.8814406691146328]}]}, {"id": 34, "nbAbbrev": "C", "pair": -1, "prev": 33, "next": 35, "pdbId": 34, "altPositions": [{"nucleobaseCenter": [18.18516666666667, -3.93375, 5.218416666666667], "backboneCenter": [21.427999999999997, -3.334842105263158, 2.026], "baseNormal": [-0.4459703934923358, 0.8892170881568738, -0.1019969522000629], "hydrogenFaceDir": [-0.1665123121915483, 0.029849939334554057, 0.9855874547752461]}]}, {"id": 35, "nbAbbrev": "U", "pair": -1, "prev": 34, "next": 36, "pdbId": 35, "altPositions": [{"nucleobaseCenter": [19.889454545454548, -7.537272727272725, 7.313909090909092], "backboneCenter": [24.274947368421056, -6.8180000000000005, 5.743263157894738], "baseNormal": [-0.33104237818676835, 0.9382538918394724, 0.10045187052779175], "hydrogenFaceDir": [-0.4597510836674859, -0.2531883915951834, 0.851190095940981]}]}, {"id": 36, "nbAbbrev": "A", "pair": -1, "prev": 35, "next": 37, "pdbId": 36, "altPositions": [{"nucleobaseCenter": [20.83778571428572, -11.536285714285714, 8.984714285714285], "backboneCenter": [25.939526315789475, -10.476578947368422, 10.336578947368421], "baseNormal": [-0.1898293758030797, 0.9794387653937888, 0.0682972395203784], "hydrogenFaceDir": [-0.9737744493235065, -0.17903560139977803, -0.14039079484111947]}]}, {"id": 37, "nbAbbrev": "A", "pair": -1, "prev": 36, "next": 38, "pdbId": 37, "altPositions": [{"nucleobaseCenter": [21.93878571428571, -10.421428571428573, 15.343357142857142], "backboneCenter": [26.620368421052632, -12.08984210526316, 16.785842105263157], "baseNormal": [0.1472249388595206, 0.9862596923615502, -0.07494422326444435], "hydrogenFaceDir": [-0.9774825598897288, 0.13403981627212125, -0.16297598830858112]}]}, {"id": 38, "nbAbbrev": "G", "pair": -1, "prev": 37, "next": 39, "pdbId": 38, "altPositions": [{"nucleobaseCenter": [20.20966666666667, -14.847666666666665, 16.1972], "backboneCenter": [23.021789473684212, -14.521105263157892, 20.566526315789478], "baseNormal": [0.14525598005830181, 0.935726647092409, -0.32142859576973004], "hydrogenFaceDir": [-0.4794828244141756, -0.21730347809372544, -0.8502208063204373]}]}, {"id": 39, "nbAbbrev": "U", "pair": -1, "prev": 38, "next": 40, "pdbId": 39, "altPositions": [{"nucleobaseCenter": [20.088727272727272, -18.731090909090906, 18.058636363636364], "backboneCenter": [18.413684210526316, -17.758684210526315, 21.821473684210524], "baseNormal": [0.13632689972503395, 0.9430632291966988, -0.30339202716692376], "hydrogenFaceDir": [-0.1333998054657932, -0.2863215336826788, -0.9488015974118547]}]}, {"id": 40, "nbAbbrev": "C", "pair": -1, "prev": 39, "next": 41, "pdbId": 40, "altPositions": [{"nucleobaseCenter": [19.67083333333333, -22.600250000000003, 18.579833333333333], "backboneCenter": [15.525105263157894, -22.578894736842102, 21.091210526315788], "baseNormal": [-0.13784860915224526, 0.9253088187114872, -0.35327234673767444], "hydrogenFaceDir": [0.36853587357909745, -0.28310173987969794, -0.885457347793997]}]}, {"id": 41, "nbAbbrev": "C", "pair": -1, "prev": 40, "next": 42, "pdbId": 41, "altPositions": [{"nucleobaseCenter": [18.36675, -27.41433333333333, 18.129583333333333], "backboneCenter": [13.812842105263156, -28.07047368421053, 19.221210526315787], "baseNormal": [-0.12546833776530575, 0.879491525119038, -0.4590777205029664], "hydrogenFaceDir": [0.6978335549962523, -0.24999707253731737, -0.6712151616613438]}]}, {"id": 42, "nbAbbrev": "U", "pair": -1, "prev": 41, "next": -1, "pdbId": 42, "altPositions": [{"nucleobaseCenter": [19.48581818181818, -31.184, 18.374454545454547], "backboneCenter": [15.297299999999998, -33.548550000000006, 17.85955], "baseNormal": [-0.2604052602524002, 0.7557721452091092, -0.6008307290401358], "hydrogenFaceDir": [0.9416719596242462, 0.06109119430959489, -0.3309407597067174]}]}]}, {"id": 87, "name": "B", "isScaffold": false, "naType": "RNA", "color": "#FF0000", "fivePrimeId": 44, "threePrimeId": 86, "pdbFileId": -1, "chainName": "B", "nucleotides": [{"id": 44, "nbAbbrev": "G", "pair": -1, "prev": -1, "next": 45, "pdbId": 44, "altPositions": [{"nucleobaseCenter": [21.858466666666665, 60.59, 25.9548], "backboneCenter": [16.960058823529412, 60.39511764705882, 24.912117647058817], "baseNormal": [0.07249521506252238, 0.8840184345558686, 0.46179633081958343], "hydrogenFaceDir": [0.9861103861313512, -0.1333185491824109, 0.0990579164316236]}]}, {"id": 45, "nbAbbrev": "G", "pair": -1, "prev": 44, "next": 46, "pdbId": 45, "altPositions": [{"nucleobaseCenter": [24.203666666666667, 57.47706666666667, 24.143933333333333], "backboneCenter": [19.869999999999997, 58.640157894736845, 20.731368421052633], "baseNormal": [0.07688029867986648, 0.8995664435422857, 0.4299646884659001], "hydrogenFaceDir": [0.7640730070179943, -0.32969508103896666, 0.5545210487305141]}]}, {"id": 46, "nbAbbrev": "G", "pair": -1, "prev": 45, "next": 47, "pdbId": 46, "altPositions": [{"nucleobaseCenter": [25.06313333333333, 52.53959999999999, 21.985866666666666], "backboneCenter": [23.538315789473685, 55.41557894736843, 17.494473684210526], "baseNormal": [0.2274705531232222, 0.78542183237581, 0.5756471946333451], "hydrogenFaceDir": [0.23577645889509524, -0.6175629839621926, 0.7503501997538231]}]}, {"id": 47, "nbAbbrev": "A", "pair": -1, "prev": 46, "next": 48, "pdbId": 47, "altPositions": [{"nucleobaseCenter": [26.09478571428571, 49.00142857142857, 20.14435714285714], "backboneCenter": [27.656736842105268, 51.41305263157895, 15.516263157894738], "baseNormal": [0.052099264361434125, 0.8463779432839246, 0.5300283424265833], "hydrogenFaceDir": [-0.19848851283090754, -0.5116260819912399, 0.8359671419980976]}]}, {"id": 48, "nbAbbrev": "U", "pair": -1, "prev": 47, "next": 49, "pdbId": 48, "altPositions": [{"nucleobaseCenter": [25.773636363636367, 46.1390909090909, 17.300727272727272], "backboneCenter": [29.807000000000006, 46.289368421052636, 15.39663157894737], "baseNormal": [0.12464692638387645, 0.8881256004054076, 0.442375475865906], "hydrogenFaceDir": [-0.5472801893365753, -0.3101495392673578, 0.7773619862406241]}]}, {"id": 49, "nbAbbrev": "A", "pair": -1, "prev": 48, "next": 50, "pdbId": 49, "altPositions": [{"nucleobaseCenter": [27.854928571428577, 36.93099999999999, 17.299], "backboneCenter": [32.20210526315789, 40.28836842105263, 16.234052631578948], "baseNormal": [-0.3832450904698097, 0.8386543182080064, 0.38701697014711306], "hydrogenFaceDir": [-0.7416688325233572, -0.5293098643594035, 0.41201748792408105]}]}, {"id": 50, "nbAbbrev": "U", "pair": -1, "prev": 49, "next": 51, "pdbId": 50, "altPositions": [{"nucleobaseCenter": [32.211000000000006, 35.27763636363636, 14.354545454545455], "backboneCenter": [33.63863157894737, 35.52894736842105, 18.180789473684214], "baseNormal": [0.230064861159106, 0.9678439801270294, 0.10172605266946895], "hydrogenFaceDir": [0.8717529921959164, -0.15840191270765827, -0.4636329956420509]}]}, {"id": 51, "nbAbbrev": "G", "pair": -1, "prev": 50, "next": 52, "pdbId": 51, "altPositions": [{"nucleobaseCenter": [27.10546666666667, 33.0676, 15.113866666666667], "backboneCenter": [29.01794736842106, 31.497421052631573, 20.058473684210526], "baseNormal": [-0.6743472730794712, 0.7074000258644262, 0.21175683860808509], "hydrogenFaceDir": [-0.15067083868325684, 0.14824967563890326, -0.9774048966745789]}]}, {"id": 52, "nbAbbrev": "G", "pair": -1, "prev": 51, "next": 53, "pdbId": 52, "altPositions": [{"nucleobaseCenter": [28.64093333333333, 29.6896, 12.406933333333333], "backboneCenter": [27.950894736842105, 26.652210526315788, 16.635947368421046], "baseNormal": [-0.5603184448876761, 0.7981250813418489, 0.22144885380539556], "hydrogenFaceDir": [0.28824582683173433, 0.43907213156927033, -0.8509582872228857]}]}, {"id": 53, "nbAbbrev": "A", "pair": -1, "prev": 52, "next": 54, "pdbId": 53, "altPositions": [{"nucleobaseCenter": [29.953142857142858, 26.916500000000003, 10.047857142857142], "backboneCenter": [27.225894736842108, 22.80715789473684, 11.86021052631579], "baseNormal": [-0.6411908747950636, 0.6984571815930578, 0.31785504174170887], "hydrogenFaceDir": [0.5452467918708837, 0.7067668175449628, -0.4507622450603807]}]}, {"id": 54, "nbAbbrev": "A", "pair": -1, "prev": 53, "next": 55, "pdbId": 54, "altPositions": [{"nucleobaseCenter": [32.792857142857144, 24.370357142857138, 8.4115], "backboneCenter": [29.32752631578947, 20.527894736842097, 6.960315789473685], "baseNormal": [-0.7113947289012608, 0.6692030865166266, 0.21467363295971403], "hydrogenFaceDir": [0.7021074582311048, 0.6912799568810903, 0.1708131678493648]}]}, {"id": 55, "nbAbbrev": "G", "pair": -1, "prev": 54, "next": 56, "pdbId": 55, "altPositions": [{"nucleobaseCenter": [36.45933333333333, 22.22426666666667, 6.318933333333333], "backboneCenter": [33.83652631578948, 18.599894736842106, 3.280473684210526], "baseNormal": [-0.6453062827693408, 0.7404788891143005, -0.18780526135991837], "hydrogenFaceDir": [0.4946796678810709, 0.592833351982474, 0.6354845733472193]}]}, {"id": 56, "nbAbbrev": "A", "pair": -1, "prev": 55, "next": 57, "pdbId": 56, "altPositions": [{"nucleobaseCenter": [38.92285714285714, 19.694142857142854, 7.8629999999999995], "backboneCenter": [39.517842105263156, 17.110631578947366, 3.1286842105263153], "baseNormal": [-0.4678330718420475, 0.7742723383775494, -0.42618606607231485], "hydrogenFaceDir": [-0.0057905209610347955, 0.47911891177596294, 0.8777309030936629]}]}, {"id": 57, "nbAbbrev": "A", "pair": -1, "prev": 56, "next": 58, "pdbId": 57, "altPositions": [{"nucleobaseCenter": [40.63549999999999, 17.237000000000002, 10.376714285714286], "backboneCenter": [43.5301052631579, 14.367105263157896, 6.495947368421054], "baseNormal": [0.1843611308511804, 0.8834731550373085, -0.43068103947085695], "hydrogenFaceDir": [-0.42185388838801874, 0.4668591062284382, 0.7772270400491048]}]}, {"id": 58, "nbAbbrev": "C", "pair": -1, "prev": 57, "next": 59, "pdbId": 58, "altPositions": [{"nucleobaseCenter": [40.674249999999994, 13.923666666666668, 12.043416666666666], "backboneCenter": [44.71536842105263, 11.266894736842104, 11.356105263157895], "baseNormal": [0.43615407838523235, 0.8224563439719379, -0.3651509032827964], "hydrogenFaceDir": [-0.4913249874908974, 0.558715942249157, 0.668158852776573]}]}, {"id": 59, "nbAbbrev": "C", "pair": -1, "prev": 58, "next": 60, "pdbId": 59, "altPositions": [{"nucleobaseCenter": [38.98675, 11.405666666666667, 12.932666666666668], "backboneCenter": [42.3711052631579, 8.952736842105265, 15.583368421052635], "baseNormal": [0.6978180879455763, 0.6530583838087841, -0.294218734061988], "hydrogenFaceDir": [-0.6546486796376764, 0.7485038322800461, 0.10572189607991092]}]}, {"id": 60, "nbAbbrev": "G", "pair": -1, "prev": 59, "next": 61, "pdbId": 60, "altPositions": [{"nucleobaseCenter": [34.023466666666664, 10.6986, 17.88873333333333], "backboneCenter": [38.30421052631579, 8.162, 20.30257894736842], "baseNormal": [0.27673368645683005, 0.9607105079444606, 0.021302269952042943], "hydrogenFaceDir": [-0.8521030357755258, 0.2549790286287863, -0.4570624808291023]}]}, {"id": 61, "nbAbbrev": "G", "pair": -1, "prev": 60, "next": 62, "pdbId": 61, "altPositions": [{"nucleobaseCenter": [30.299600000000005, 7.986199999999999, 17.955], "backboneCenter": [33.290526315789464, 6.5843684210526305, 22.675000000000004], "baseNormal": [0.32922253028627346, 0.9432532513277032, -0.043426137424605805], "hydrogenFaceDir": [-0.5366906189485737, 0.14836712566840574, -0.8306325153480884]}]}, {"id": 62, "nbAbbrev": "G", "pair": -1, "prev": 61, "next": 63, "pdbId": 62, "altPositions": [{"nucleobaseCenter": [27.673399999999997, 4.6564000000000005, 17.2562], "backboneCenter": [27.982999999999993, 4.123684210526315, 22.922421052631577], "baseNormal": [0.2676485220203387, 0.9631082400564743, 0.028049716498547646], "hydrogenFaceDir": [-0.026260470825621093, 0.035758938996589267, -0.9990153582172072]}]}, {"id": 63, "nbAbbrev": "G", "pair": -1, "prev": 62, "next": 64, "pdbId": 63, "altPositions": [{"nucleobaseCenter": [28.742933333333333, 1.2710666666666668, 16.931266666666666], "backboneCenter": [25.835894736842107, -0.8571578947368422, 21.04973684210526], "baseNormal": [-0.3653942768221811, 0.9130708940652068, 0.18107613005738535], "hydrogenFaceDir": [0.5864993408582321, 0.37740767108559864, -0.7166463374486777]}]}, {"id": 64, "nbAbbrev": "A", "pair": -1, "prev": 63, "next": 65, "pdbId": 64, "altPositions": [{"nucleobaseCenter": [23.339142857142857, -6.595357142857142, 16.034785714285714], "backboneCenter": [27.729052631578952, -6.058473684210525, 18.327736842105264], "baseNormal": [-0.2506665928974537, -0.9419124661215715, 0.22353336522756875], "hydrogenFaceDir": [-0.799026131804348, 0.07111164592792749, -0.5970765231586331]}]}, {"id": 65, "nbAbbrev": "A", "pair": -1, "prev": 64, "next": 66, "pdbId": 65, "altPositions": [{"nucleobaseCenter": [23.787499999999998, -2.8987857142857147, 14.763357142857144], "backboneCenter": [28.734736842105264, -3.8633684210526313, 13.41521052631579], "baseNormal": [-0.2319795832961785, -0.8493649453476095, 0.4740935166698485], "hydrogenFaceDir": [-0.9572756773726938, 0.285801299153197, 0.044055588896246674]}]}, {"id": 66, "nbAbbrev": "A", "pair": -1, "prev": 65, "next": 67, "pdbId": 66, "altPositions": [{"nucleobaseCenter": [24.420357142857142, -0.1375714285714286, 13.270071428571429], "backboneCenter": [26.530631578947368, -0.7782631578947369, 8.662947368421053], "baseNormal": [0.031022156747308325, -0.9701904803348912, 0.2403498651097991], "hydrogenFaceDir": [-0.4822349180500788, 0.19614121473321708, 0.8538021478634331]}]}, {"id": 67, "nbAbbrev": "C", "pair": -1, "prev": 66, "next": 68, "pdbId": 67, "altPositions": [{"nucleobaseCenter": [27.863416666666666, 3.651, 11.727666666666666], "backboneCenter": [24.833947368421054, 4.5441052631578955, 8.350473684210527], "baseNormal": [-0.4252603861480842, -0.8266442841425423, 0.368527924949584], "hydrogenFaceDir": [0.22944853063496215, 0.29454286299378474, 0.9276841454120478]}]}, {"id": 68, "nbAbbrev": "U", "pair": -1, "prev": 67, "next": 69, "pdbId": 68, "altPositions": [{"nucleobaseCenter": [28.795000000000005, 7.686181818181819, 11.879090909090907], "backboneCenter": [25.142684210526316, 9.870736842105263, 10.410526315789474], "baseNormal": [-0.5126410440812217, -0.8350539869159104, 0.19970978658833308], "hydrogenFaceDir": [0.6125908957355495, -0.19323094350584316, 0.7664164644198079]}]}, {"id": 69, "nbAbbrev": "U", "pair": -1, "prev": 68, "next": 70, "pdbId": 69, "altPositions": [{"nucleobaseCenter": [30.14290909090909, 11.618909090909092, 13.493090909090908], "backboneCenter": [26.802473684210526, 14.422842105263157, 13.640421052631579], "baseNormal": [-0.6124733443864213, -0.7843713932342, 0.09817290813637014], "hydrogenFaceDir": [0.7173913053275611, -0.4993535245248794, 0.4857939610421261]}]}, {"id": 70, "nbAbbrev": "G", "pair": -1, "prev": 69, "next": 71, "pdbId": 70, "altPositions": [{"nucleobaseCenter": [34.54053333333333, 13.868933333333333, 14.611333333333333], "backboneCenter": [30.444210526315786, 17.302263157894732, 16.548789473684206], "baseNormal": [-0.5437599700918819, -0.8369523326072699, 0.061934545036884725], "hydrogenFaceDir": [0.7826157539512344, -0.532044677638589, -0.3231733941149722]}]}, {"id": 71, "nbAbbrev": "G", "pair": -1, "prev": 70, "next": 72, "pdbId": 71, "altPositions": [{"nucleobaseCenter": [38.46973333333334, 16.185, 16.639799999999997], "backboneCenter": [35.59426315789474, 19.097631578947368, 20.052421052631576], "baseNormal": [-0.057907222976297475, -0.94315120528233, 0.32728054861488753], "hydrogenFaceDir": [0.517320924370132, -0.3080842496698689, -0.7984128983891643]}]}, {"id": 72, "nbAbbrev": "U", "pair": -1, "prev": 71, "next": 73, "pdbId": 72, "altPositions": [{"nucleobaseCenter": [39.35718181818182, 19.82254545454546, 15.447363636363635], "backboneCenter": [39.853210526315785, 22.75552631578947, 18.75578947368421], "baseNormal": [0.22846300429371422, -0.8190752025007365, 0.5262323330217062], "hydrogenFaceDir": [0.3985502181772893, -0.41463682562299436, -0.8180672505534748]}]}, {"id": 73, "nbAbbrev": "U", "pair": -1, "prev": 72, "next": 74, "pdbId": 73, "altPositions": [{"nucleobaseCenter": [40.26827272727274, 23.062636363636365, 12.48890909090909], "backboneCenter": [42.604526315789464, 26.111105263157896, 14.787473684210525], "baseNormal": [0.3600182615197217, -0.778442908277292, 0.5142115225518668], "hydrogenFaceDir": [-0.08600931710587786, -0.5762262862408509, -0.8127519082820154]}]}, {"id": 74, "nbAbbrev": "C", "pair": -1, "prev": 73, "next": 75, "pdbId": 74, "altPositions": [{"nucleobaseCenter": [38.927083333333336, 25.23975, 10.230166666666667], "backboneCenter": [42.38915789473684, 28.536947368421053, 9.574263157894736], "baseNormal": [0.6152618499722876, -0.6133527256263949, 0.49522852294203623], "hydrogenFaceDir": [-0.4335207858344497, -0.788824424494288, -0.4356785002392663]}]}, {"id": 75, "nbAbbrev": "U", "pair": -1, "prev": 74, "next": 76, "pdbId": 75, "altPositions": [{"nucleobaseCenter": [37.063545454545455, 27.94545454545454, 8.144181818181819], "backboneCenter": [39.47789473684211, 30.29226315789473, 5.237157894736843], "baseNormal": [0.7899403085227931, -0.5808611961019693, 0.19645503260009456], "hydrogenFaceDir": [-0.6087012577111475, -0.7823835346293229, 0.13175273660077974]}]}, {"id": 76, "nbAbbrev": "U", "pair": -1, "prev": 75, "next": 77, "pdbId": 76, "altPositions": [{"nucleobaseCenter": [33.29945454545455, 29.851090909090907, 6.3616363636363635], "backboneCenter": [34.15031578947369, 31.432736842105257, 2.2114736842105263], "baseNormal": [0.5474619120083808, -0.8295984026871973, -0.10978135159934499], "hydrogenFaceDir": [-0.6215399237126544, -0.49177380995118786, 0.6097922950295132]}]}, {"id": 77, "nbAbbrev": "C", "pair": -1, "prev": 76, "next": 78, "pdbId": 77, "altPositions": [{"nucleobaseCenter": [30.492083333333337, 31.65283333333333, 7.691083333333334], "backboneCenter": [28.647631578947365, 33.333105263157904, 3.4193157894736848], "baseNormal": [0.4216294892094806, -0.8167233748454655, -0.39394352743760847], "hydrogenFaceDir": [-0.26418900355838526, -0.5265795795908466, 0.808033487398112]}]}, {"id": 78, "nbAbbrev": "C", "pair": -1, "prev": 77, "next": 79, "pdbId": 78, "altPositions": [{"nucleobaseCenter": [26.939333333333337, 34.29358333333334, 9.660166666666667], "backboneCenter": [23.505368421052637, 34.370263157894726, 6.614000000000001], "baseNormal": [0.4242243873193051, -0.8494773645712843, -0.3137226104133801], "hydrogenFaceDir": [0.22664811424648865, -0.2361817254013014, 0.9449067810609547]}]}, {"id": 79, "nbAbbrev": "U", "pair": -1, "prev": 78, "next": 80, "pdbId": 79, "altPositions": [{"nucleobaseCenter": [25.421636363636363, 37.40836363636364, 12.536181818181818], "backboneCenter": [20.94215789473684, 37.05078947368421, 11.122000000000002], "baseNormal": [0.31904291837218973, -0.9408682591888925, -0.11392337375367437], "hydrogenFaceDir": [0.5142058596515099, 0.07103089730862572, 0.8547203902608053]}]}, {"id": 80, "nbAbbrev": "A", "pair": -1, "prev": 79, "next": 81, "pdbId": 80, "altPositions": [{"nucleobaseCenter": [24.645714285714288, 40.996857142857145, 15.031071428571433], "backboneCenter": [19.613, 39.717000000000006, 16.447263157894735], "baseNormal": [0.1787684948741568, -0.9740507706346585, -0.13880533659213734], "hydrogenFaceDir": [0.9663706494895427, 0.2010394416651024, -0.16034622134663287]}]}, {"id": 81, "nbAbbrev": "A", "pair": -1, "prev": 80, "next": 82, "pdbId": 81, "altPositions": [{"nucleobaseCenter": [23.898714285714295, 38.62842857142857, 21.091785714285717], "backboneCenter": [19.33957894736842, 40.00042105263158, 23.119473684210533], "baseNormal": [-0.1694869586203824, -0.9503468484326243, -0.2609885793129492], "hydrogenFaceDir": [0.9636888962407045, -0.10417249207716116, -0.24586948398857175]}]}, {"id": 82, "nbAbbrev": "G", "pair": -1, "prev": 81, "next": 83, "pdbId": 82, "altPositions": [{"nucleobaseCenter": [25.755266666666667, 42.78273333333333, 22.713533333333327], "backboneCenter": [23.19705263157894, 41.598894736842105, 27.088052631578954], "baseNormal": [-0.17837205619787597, -0.8521514644216149, -0.4919565948860112], "hydrogenFaceDir": [0.4328246149325639, 0.38088566114065564, -0.8170611763178589]}]}, {"id": 83, "nbAbbrev": "U", "pair": -1, "prev": 82, "next": 84, "pdbId": 83, "altPositions": [{"nucleobaseCenter": [26.054363636363632, 46.20827272727273, 25.303545454545453], "backboneCenter": [27.927578947368417, 44.48810526315789, 28.68505263157895], "baseNormal": [-0.17390640945595381, -0.8633514136897734, -0.4736886078744221], "hydrogenFaceDir": [0.08225921425201277, 0.4666176527130596, -0.8806255662012067]}]}, {"id": 84, "nbAbbrev": "C", "pair": -1, "prev": 83, "next": 85, "pdbId": 84, "altPositions": [{"nucleobaseCenter": [26.571166666666667, 49.89125000000001, 26.564333333333334], "backboneCenter": [30.855263157894743, 49.339473684210525, 28.763000000000005], "baseNormal": [0.0999680962507712, -0.83522088662699, -0.5407517455117655], "hydrogenFaceDir": [-0.4150717165080717, 0.4589527818581458, -0.7855430059390206]}]}, {"id": 85, "nbAbbrev": "C", "pair": -1, "prev": 84, "next": 86, "pdbId": 85, "altPositions": [{"nucleobaseCenter": [27.934166666666666, 54.69033333333334, 27.0125], "backboneCenter": [32.555578947368424, 55.084, 27.935263157894735], "baseNormal": [0.08439814117705663, -0.7736239740432925, -0.6279991246421613], "hydrogenFaceDir": [-0.7303076533481058, 0.3801700022600095, -0.5675574868176855]}]}, {"id": 86, "nbAbbrev": "U", "pair": -1, "prev": 85, "next": -1, "pdbId": 86, "altPositions": [{"nucleobaseCenter": [26.901, 58.33936363636364, 28.076999999999998], "backboneCenter": [31.0942, 60.73344999999999, 27.793149999999997], "baseNormal": [0.21394652913908155, -0.6226153601292138, -0.752713090095097], "hydrogenFaceDir": [-0.959767712881566, 0.00976402722223311, -0.2806253749796892]}]}]}], "aaChains": []}], "groups": [], "connections": [], "modifications": [], "comments": [], "misc": {}, "molecules": {"ligands": [], "nanostructures": [], "others": []}}
