# Supplementary material for: Unified Nanotechnology Format: One Way to Store Them All
Source: Molecules. 2021 Dec 23;27(1):63. doi: 10.3390/molecules27010063 (PMC8746876; doi:10.3390/molecules27010063)
Supplement: Supplementary file 1 [file molecules-27-00063-s001.zip › unf-1.0.0_finalized/example-files/hextube_cuboid/README.md]

# Hextube-cuboid structure

Two cadnano files, using honeycomb and square lattice, respectively, converted by the Python Cadnano to UNF converter into one UNF file.  
The hextube is positioned inside the cuboid hole to test a multi-lattice assembly.  

**Generating UNF file from source files:**
```
cadnano_to_unf.py hc_hextube.json:honeycomb:270,320,0 sq_cuboid_hole.json:square:0,500,0
```
