# Supplementary material for: Unified Nanotechnology Format: One Way to Store Them All
Source: Molecules. 2021 Dec 23;27(1):63. doi: 10.3390/molecules27010063 (PMC8746876; doi:10.3390/molecules27010063)
Supplement: Supplementary file 1 [file molecules-27-00063-s001.zip › unf-1.0.0_finalized/example-files/hextube_cuboid/cadnano/hc_hextube.json]

{
   "name":"hextube.json",
   "vstrands":[
      {
         "stap_colors":[
            [
               30,
               13369344
            ],
            [
               53,
               3355443
            ],
            [
               78,
               5749504
            ]
         ],
         "num":0,
         "scafLoop":[

         ],
         "stap":[
            [
               -1,
               -1,
               -1,
               -1
            ],
            [
               -1,
               -1,
               -1,
               -1
            ],
            [
               -1,
               -1,
               -1,
               -1
            ],
            [
               -1,
               -1,
               -1,
               -1
            ],
            [
               -1,
               -1,
               -1,
               -1
            ],
            [
               0,
               6,
               -1,
               -1
            ],
            [
               0,
               7,
               0,
               5
            ],
            [
               0,
               8,
               0,
               6
            ],
            [
               0,
               9,
               0,
               7
            ],
            [
               0,
               10,
               0,
               8
            ],
            [
               0,
               11,
               0,
               9
            ],
            [
               0,
               12,
               0,
               10
            ],
            [
               0,
               13,
               0,
               11
            ],
            [
               0,
               14,
               0,
               12
            ],
            [
               0,
               15,
               0,
               13
            ],
            [
               0,
               16,
               0,
               14
            ],
            [
               0,
               17,
               0,
               15
            ],
            [
               0,
               18,
               0,
               16
            ],
            [
               0,
               19,
               0,
               17
            ],
            [
               0,
               20,
               0,
               18
            ],
            [
               1,
               20,
               0,
               19
            ],
            [
               0,
               22,
               1,
               21
            ],
            [
               0,
               23,
               0,
               21
            ],
            [
               0,
               24,
               0,
               22
            ],
            [
               0,
               25,
               0,
               23
            ],
            [
               0,
               26,
               0,
               24
            ],
            [
               0,
               27,
               0,
               25
            ],
            [
               5,
               27,
               0,
               26
            ],
            [
               0,
               29,
               5,
               28
            ],
            [
               0,
               30,
               0,
               28
            ],
            [
               -1,
               -1,
               0,
               29
            ],
            [
               0,
               32,
               -1,
               -1
            ],
            [
               0,
               33,
               0,
               31
            ],
            [
               0,
               34,
               0,
               32
            ],
            [
               0,
               35,
               0,
               33
            ],
            [
               0,
               36,
               0,
               34
            ],
            [
               0,
               37,
               0,
               35
            ],
            [
               0,
               38,
               0,
               36
            ],
            [
               0,
               39,
               0,
               37
            ],
            [
               0,
               40,
               0,
               38
            ],
            [
               0,
               41,
               0,
               39
            ],
            [
               1,
               41,
               0,
               40
            ],
            [
               0,
               43,
               1,
               42
            ],
            [
               0,
               44,
               0,
               42
            ],
            [
               0,
               45,
               0,
               43
            ],
            [
               0,
               46,
               0,
               44
            ],
            [
               0,
               47,
               0,
               45
            ],
            [
               0,
               48,
               0,
               46
            ],
            [
               5,
               48,
               0,
               47
            ],
            [
               0,
               50,
               5,
               49
            ],
            [
               0,
               51,
               0,
               49
            ],
            [
               0,
               52,
               0,
               50
            ],
            [
               0,
               53,
               0,
               51
            ],
            [
               -1,
               -1,
               0,
               52
            ],
            [
               0,
               55,
               -1,
               -1
            ],
            [
               0,
               56,
               0,
               54
            ],
            [
               0,
               57,
               0,
               55
            ],
            [
               0,
               58,
               0,
               56
            ],
            [
               0,
               59,
               0,
               57
            ],
            [
               0,
               60,
               0,
               58
            ],
            [
               0,
               61,
               0,
               59
            ],
            [
               0,
               62,
               0,
               60
            ],
            [
               1,
               62,
               0,
               61
            ],
            [
               0,
               64,
               1,
               63
            ],
            [
               0,
               65,
               0,
               63
            ],
            [
               0,
               66,
               0,
               64
            ],
            [
               0,
               67,
               0,
               65
            ],
            [
               0,
               68,
               0,
               66
            ],
            [
               0,
               69,
               0,
               67
            ],
            [
               5,
               69,
               0,
               68
            ],
            [
               0,
               71,
               5,
               70
            ],
            [
               0,
               72,
               0,
               70
            ],
            [
               0,
               73,
               0,
               71
            ],
            [
               0,
               74,
               0,
               72
            ],
            [
               0,
               75,
               0,
               73
            ],
            [
               0,
               76,
               0,
               74
            ],
            [
               0,
               77,
               0,
               75
            ],
            [
               0,
               78,
               0,
               76
            ],
            [
               -1,
               -1,
               0,
               77
            ],
            [
               -1,
               -1,
               -1,
               -1
            ],
            [
               -1,
               -1,
               -1,
               -1
            ],
            [
               -1,
               -1,
               -1,
               -1
            ],
            [
               -1,
               -1,
               -1,
               -1
            ],
            [
               -1,
               -1,
               -1,
               -1
            ]
         ],
         "skip":[
            0,
            0,
            0,
            0,
            0,
            0,
            0,
            0,
            0,
            0,
            0,
            0,
            0,
            0,
            0,
            0,
            0,
            0,
            0,
            0,
            0,
            0,
            0,
            0,
            0,
            0,
            0,
            0,
            0,
            0,
            0,
            0,
            0,
            0,
            0,
            0,
            0,
            0,
            0,
            0,
            0,
            0,
            0,
            0,
            0,
            0,
            0,
            0,
            0,
            0,
            0,
            0,
            0,
            0,
            0,
            0,
            0,
            0,
            0,
            0,
            0,
            0,
            0,
            0,
            0,
            0,
            0,
            0,
            0,
            0,
            0,
            0,
            0,
            0,
            0,
            0,
            0,
            0,
            0,
            0,
            0,
            0,
            0,
            0
         ],
         "scaf":[
            [
               -1,
               -1,
               -1,
               -1
            ],
            [
               -1,
               -1,
               -1,
               -1
            ],
            [
               -1,
               -1,
               -1,
               -1
            ],
            [
               -1,
               -1,
               -1,
               -1
            ],
            [
               -1,
               -1,
               -1,
               -1
            ],
            [
               1,
               5,
               0,
               6
            ],
            [
               0,
               5,
               0,
               7
            ],
            [
               0,
               6,
               0,
               8
            ],
            [
               0,
               7,
               0,
               9
            ],
            [
               0,
               8,
               0,
               10
            ],
            [
               0,
               9,
               0,
               11
            ],
            [
               0,
               10,
               0,
               12
            ],
            [
               0,
               11,
               0,
               13
            ],
            [
               0,
               12,
               0,
               14
            ],
            [
               0,
               13,
               0,
               15
            ],
            [
               0,
               14,
               0,
               16
            ],
            [
               0,
               15,
               0,
               17
            ],
            [
               0,
               16,
               0,
               18
            ],
            [
               0,
               17,
               0,
               19
            ],
            [
               0,
               18,
               0,
               20
            ],
            [
               0,
               19,
               0,
               21
            ],
            [
               0,
               20,
               0,
               22
            ],
            [
               0,
               21,
               0,
               23
            ],
            [
               0,
               22,
               0,
               24
            ],
            [
               0,
               23,
               0,
               25
            ],
            [
               0,
               24,
               0,
               26
            ],
            [
               0,
               25,
               0,
               27
            ],
            [
               0,
               26,
               0,
               28
            ],
            [
               0,
               27,
               0,
               29
            ],
            [
               0,
               28,
               0,
               30
            ],
            [
               0,
               29,
               0,
               31
            ],
            [
               0,
               30,
               0,
               32
            ],
            [
               0,
               31,
               0,
               33
            ],
            [
               0,
               32,
               0,
               34
            ],
            [
               0,
               33,
               0,
               35
            ],
            [
               0,
               34,
               0,
               36
            ],
            [
               0,
               35,
               0,
               37
            ],
            [
               0,
               36,
               0,
               38
            ],
            [
               0,
               37,
               -1,
               -1
            ],
            [
               -1,
               -1,
               0,
               40
            ],
            [
               0,
               39,
               0,
               41
            ],
            [
               0,
               40,
               0,
               42
            ],
            [
               0,
               41,
               0,
               43
            ],
            [
               0,
               42,
               0,
               44
            ],
            [
               0,
               43,
               0,
               45
            ],
            [
               0,
               44,
               0,
               46
            ],
            [
               0,
               45,
               0,
               47
            ],
            [
               0,
               46,
               0,
               48
            ],
            [
               0,
               47,
               0,
               49
            ],
            [
               0,
               48,
               0,
               50
            ],
            [
               0,
               49,
               0,
               51
            ],
            [
               0,
               50,
               0,
               52
            ],
            [
               0,
               51,
               0,
               53
            ],
            [
               0,
               52,
               0,
               54
            ],
            [
               0,
               53,
               0,
               55
            ],
            [
               0,
               54,
               0,
               56
            ],
            [
               0,
               55,
               0,
               57
            ],
            [
               0,
               56,
               0,
               58
            ],
            [
               0,
               57,
               0,
               59
            ],
            [
               0,
               58,
               0,
               60
            ],
            [
               0,
               59,
               0,
               61
            ],
            [
               0,
               60,
               0,
               62
            ],
            [
               0,
               61,
               0,
               63
            ],
            [
               0,
               62,
               0,
               64
            ],
            [
               0,
               63,
               0,
               65
            ],
            [
               0,
               64,
               0,
               66
            ],
            [
               0,
               65,
               0,
               67
            ],
            [
               0,
               66,
               0,
               68
            ],
            [
               0,
               67,
               0,
               69
            ],
            [
               0,
               68,
               0,
               70
            ],
            [
               0,
               69,
               0,
               71
            ],
            [
               0,
               70,
               0,
               72
            ],
            [
               0,
               71,
               0,
               73
            ],
            [
               0,
               72,
               0,
               74
            ],
            [
               0,
               73,
               0,
               75
            ],
            [
               0,
               74,
               0,
               76
            ],
            [
               0,
               75,
               0,
               77
            ],
            [
               0,
               76,
               0,
               78
            ],
            [
               0,
               77,
               1,
               78
            ],
            [
               -1,
               -1,
               -1,
               -1
            ],
            [
               -1,
               -1,
               -1,
               -1
            ],
            [
               -1,
               -1,
               -1,
               -1
            ],
            [
               -1,
               -1,
               -1,
               -1
            ],
            [
               -1,
               -1,
               -1,
               -1
            ]
         ],
         "stapLoop":[

         ],
         "col":13,
         "loop":[
            0,
            0,
            0,
            0,
            0,
            0,
            0,
            0,
            0,
            0,
            0,
            0,
            0,
            0,
            0,
            0,
            0,
            0,
            0,
            0,
            0,
            0,
            0,
            0,
            0,
            0,
            0,
            0,
            0,
            0,
            0,
            0,
            0,
            0,
            0,
            0,
            0,
            0,
            0,
            0,
            0,
            0,
            0,
            0,
            0,
            0,
            0,
            0,
            0,
            0,
            0,
            0,
            0,
            0,
            0,
            0,
            0,
            0,
            0,
            0,
            0,
            0,
            0,
            0,
            0,
            0,
            0,
            0,
            0,
            0,
            0,
            0,
            0,
            0,
            0,
            0,
            0,
            0,
            0,
            0,
            0,
            0,
            0,
            0
         ],
         "row":7
      },
      {
         "stap_colors":[
            [
               5,
               1507550
            ],
            [
               30,
               11184640
            ],
            [
               53,
               16225054
            ]
         ],
         "num":1,
         "scafLoop":[

         ],
         "stap":[
            [
               -1,
               -1,
               -1,
               -1
            ],
            [
               -1,
               -1,
               -1,
               -1
            ],
            [
               -1,
               -1,
               -1,
               -1
            ],
            [
               -1,
               -1,
               -1,
               -1
            ],
            [
               -1,
               -1,
               -1,
               -1
            ],
            [
               -1,
               -1,
               1,
               6
            ],
            [
               1,
               5,
               1,
               7
            ],
            [
               1,
               6,
               1,
               8
            ],
            [
               1,
               7,
               1,
               9
            ],
            [
               1,
               8,
               1,
               10
            ],
            [
               1,
               9,
               1,
               11
            ],
            [
               1,
               10,
               1,
               12
            ],
            [
               1,
               11,
               1,
               13
            ],
            [
               1,
               12,
               2,
               13
            ],
            [
               2,
               14,
               1,
               15
            ],
            [
               1,
               14,
               1,
               16
            ],
            [
               1,
               15,
               1,
               17
            ],
            [
               1,
               16,
               1,
               18
            ],
            [
               1,
               17,
               1,
               19
            ],
            [
               1,
               18,
               1,
               20
            ],
            [
               1,
               19,
               0,
               20
            ],
            [
               0,
               21,
               1,
               22
            ],
            [
               1,
               21,
               1,
               23
            ],
            [
               1,
               22,
               1,
               24
            ],
            [
               1,
               23,
               1,
               25
            ],
            [
               1,
               24,
               1,
               26
            ],
            [
               1,
               25,
               1,
               27
            ],
            [
               1,
               26,
               1,
               28
            ],
            [
               1,
               27,
               1,
               29
            ],
            [
               1,
               28,
               -1,
               -1
            ],
            [
               -1,
               -1,
               1,
               31
            ],
            [
               1,
               30,
               1,
               32
            ],
            [
               1,
               31,
               1,
               33
            ],
            [
               1,
               32,
               1,
               34
            ],
            [
               1,
               33,
               2,
               34
            ],
            [
               2,
               35,
               1,
               36
            ],
            [
               1,
               35,
               1,
               37
            ],
            [
               1,
               36,
               1,
               38
            ],
            [
               1,
               37,
               1,
               39
            ],
            [
               1,
               38,
               1,
               40
            ],
            [
               1,
               39,
               1,
               41
            ],
            [
               1,
               40,
               0,
               41
            ],
            [
               0,
               42,
               1,
               43
            ],
            [
               1,
               42,
               1,
               44
            ],
            [
               1,
               43,
               1,
               45
            ],
            [
               1,
               44,
               1,
               46
            ],
            [
               1,
               45,
               1,
               47
            ],
            [
               1,
               46,
               1,
               48
            ],
            [
               1,
               47,
               1,
               49
            ],
            [
               1,
               48,
               1,
               50
            ],
            [
               1,
               49,
               1,
               51
            ],
            [
               1,
               50,
               1,
               52
            ],
            [
               1,
               51,
               -1,
               -1
            ],
            [
               -1,
               -1,
               1,
               54
            ],
            [
               1,
               53,
               1,
               55
            ],
            [
               1,
               54,
               2,
               55
            ],
            [
               2,
               56,
               1,
               57
            ],
            [
               1,
               56,
               1,
               58
            ],
            [
               1,
               57,
               1,
               59
            ],
            [
               1,
               58,
               1,
               60
            ],
            [
               1,
               59,
               1,
               61
            ],
            [
               1,
               60,
               1,
               62
            ],
            [
               1,
               61,
               0,
               62
            ],
            [
               0,
               63,
               1,
               64
            ],
            [
               1,
               63,
               1,
               65
            ],
            [
               1,
               64,
               1,
               66
            ],
            [
               1,
               65,
               1,
               67
            ],
            [
               1,
               66,
               1,
               68
            ],
            [
               1,
               67,
               1,
               69
            ],
            [
               1,
               68,
               1,
               70
            ],
            [
               1,
               69,
               1,
               71
            ],
            [
               1,
               70,
               1,
               72
            ],
            [
               1,
               71,
               1,
               73
            ],
            [
               1,
               72,
               1,
               74
            ],
            [
               1,
               73,
               1,
               75
            ],
            [
               1,
               74,
               1,
               76
            ],
            [
               1,
               75,
               1,
               77
            ],
            [
               1,
               76,
               1,
               78
            ],
            [
               1,
               77,
               -1,
               -1
            ],
            [
               -1,
               -1,
               -1,
               -1
            ],
            [
               -1,
               -1,
               -1,
               -1
            ],
            [
               -1,
               -1,
               -1,
               -1
            ],
            [
               -1,
               -1,
               -1,
               -1
            ],
            [
               -1,
               -1,
               -1,
               -1
            ]
         ],
         "skip":[
            0,
            0,
            0,
            0,
            0,
            0,
            0,
            0,
            0,
            0,
            0,
            0,
            0,
            0,
            0,
            0,
            0,
            0,
            0,
            0,
            0,
            0,
            0,
            0,
            0,
            0,
            0,
            0,
            0,
            0,
            0,
            0,
            0,
            0,
            0,
            0,
            0,
            0,
            0,
            0,
            0,
            0,
            0,
            0,
            0,
            0,
            0,
            0,
            0,
            0,
            0,
            0,
            0,
            0,
            0,
            0,
            0,
            0,
            0,
            0,
            0,
            0,
            0,
            0,
            0,
            0,
            0,
            0,
            0,
            0,
            0,
            0,
            0,
            0,
            0,
            0,
            0,
            0,
            0,
            0,
            0,
            0,
            0,
            0
         ],
         "scaf":[
            [
               -1,
               -1,
               -1,
               -1
            ],
            [
               -1,
               -1,
               -1,
               -1
            ],
            [
               -1,
               -1,
               -1,
               -1
            ],
            [
               -1,
               -1,
               -1,
               -1
            ],
            [
               -1,
               -1,
               -1,
               -1
            ],
            [
               1,
               6,
               0,
               5
            ],
            [
               1,
               7,
               1,
               5
            ],
            [
               1,
               8,
               1,
               6
            ],
            [
               2,
               8,
               1,
               7
            ],
            [
               1,
               10,
               2,
               9
            ],
            [
               1,
               11,
               1,
               9
            ],
            [
               1,
               12,
               1,
               10
            ],
            [
               1,
               13,
               1,
               11
            ],
            [
               1,
               14,
               1,
               12
            ],
            [
               1,
               15,
               1,
               13
            ],
            [
               1,
               16,
               1,
               14
            ],
            [
               1,
               17,
               1,
               15
            ],
            [
               1,
               18,
               1,
               16
            ],
            [
               1,
               19,
               1,
               17
            ],
            [
               1,
               20,
               1,
               18
            ],
            [
               1,
               21,
               1,
               19
            ],
            [
               1,
               22,
               1,
               20
            ],
            [
               1,
               23,
               1,
               21
            ],
            [
               1,
               24,
               1,
               22
            ],
            [
               1,
               25,
               1,
               23
            ],
            [
               1,
               26,
               1,
               24
            ],
            [
               1,
               27,
               1,
               25
            ],
            [
               1,
               28,
               1,
               26
            ],
            [
               1,
               29,
               1,
               27
            ],
            [
               1,
               30,
               1,
               28
            ],
            [
               1,
               31,
               1,
               29
            ],
            [
               1,
               32,
               1,
               30
            ],
            [
               1,
               33,
               1,
               31
            ],
            [
               1,
               34,
               1,
               32
            ],
            [
               1,
               35,
               1,
               33
            ],
            [
               1,
               36,
               1,
               34
            ],
            [
               1,
               37,
               1,
               35
            ],
            [
               1,
               38,
               1,
               36
            ],
            [
               1,
               39,
               1,
               37
            ],
            [
               1,
               40,
               1,
               38
            ],
            [
               1,
               41,
               1,
               39
            ],
            [
               1,
               42,
               1,
               40
            ],
            [
               1,
               43,
               1,
               41
            ],
            [
               1,
               44,
               1,
               42
            ],
            [
               1,
               45,
               1,
               43
            ],
            [
               1,
               46,
               1,
               44
            ],
            [
               1,
               47,
               1,
               45
            ],
            [
               1,
               48,
               1,
               46
            ],
            [
               1,
               49,
               1,
               47
            ],
            [
               1,
               50,
               1,
               48
            ],
            [
               1,
               51,
               1,
               49
            ],
            [
               1,
               52,
               1,
               50
            ],
            [
               1,
               53,
               1,
               51
            ],
            [
               1,
               54,
               1,
               52
            ],
            [
               1,
               55,
               1,
               53
            ],
            [
               1,
               56,
               1,
               54
            ],
            [
               1,
               57,
               1,
               55
            ],
            [
               1,
               58,
               1,
               56
            ],
            [
               1,
               59,
               1,
               57
            ],
            [
               1,
               60,
               1,
               58
            ],
            [
               1,
               61,
               1,
               59
            ],
            [
               1,
               62,
               1,
               60
            ],
            [
               1,
               63,
               1,
               61
            ],
            [
               1,
               64,
               1,
               62
            ],
            [
               1,
               65,
               1,
               63
            ],
            [
               1,
               66,
               1,
               64
            ],
            [
               1,
               67,
               1,
               65
            ],
            [
               1,
               68,
               1,
               66
            ],
            [
               1,
               69,
               1,
               67
            ],
            [
               1,
               70,
               1,
               68
            ],
            [
               1,
               71,
               1,
               69
            ],
            [
               1,
               72,
               1,
               70
            ],
            [
               1,
               73,
               1,
               71
            ],
            [
               1,
               74,
               1,
               72
            ],
            [
               1,
               75,
               1,
               73
            ],
            [
               1,
               76,
               1,
               74
            ],
            [
               1,
               77,
               1,
               75
            ],
            [
               1,
               78,
               1,
               76
            ],
            [
               0,
               78,
               1,
               77
            ],
            [
               -1,
               -1,
               -1,
               -1
            ],
            [
               -1,
               -1,
               -1,
               -1
            ],
            [
               -1,
               -1,
               -1,
               -1
            ],
            [
               -1,
               -1,
               -1,
               -1
            ],
            [
               -1,
               -1,
               -1,
               -1
            ]
         ],
         "stapLoop":[

         ],
         "col":12,
         "loop":[
            0,
            0,
            0,
            0,
            0,
            0,
            0,
            0,
            0,
            0,
            0,
            0,
            0,
            0,
            0,
            0,
            0,
            0,
            0,
            0,
            0,
            0,
            0,
            0,
            0,
            0,
            0,
            0,
            0,
            0,
            0,
            0,
            0,
            0,
            0,
            0,
            0,
            0,
            0,
            0,
            0,
            0,
            0,
            0,
            0,
            0,
            0,
            0,
            0,
            0,
            0,
            0,
            0,
            0,
            0,
            0,
            0,
            0,
            0,
            0,
            0,
            0,
            0,
            0,
            0,
            0,
            0,
            0,
            0,
            0,
            0,
            0,
            0,
            0,
            0,
            0,
            0,
            0,
            0,
            0,
            0,
            0,
            0,
            0
         ],
         "row":7
      },
      {
         "stap_colors":[
            [
               23,
               13369344
            ],
            [
               74,
               3355443
            ]
         ],
         "num":2,
         "scafLoop":[

         ],
         "stap":[
            [
               -1,
               -1,
               -1,
               -1
            ],
            [
               -1,
               -1,
               -1,
               -1
            ],
            [
               2,
               3,
               -1,
               -1
            ],
            [
               2,
               4,
               2,
               2
            ],
            [
               2,
               5,
               2,
               3
            ],
            [
               2,
               6,
               2,
               4
            ],
            [
               2,
               7,
               2,
               5
            ],
            [
               2,
               8,
               2,
               6
            ],
            [
               2,
               9,
               2,
               7
            ],
            [
               2,
               10,
               2,
               8
            ],
            [
               2,
               11,
               2,
               9
            ],
            [
               2,
               12,
               2,
               10
            ],
            [
               2,
               13,
               2,
               11
            ],
            [
               1,
               13,
               2,
               12
            ],
            [
               2,
               15,
               1,
               14
            ],
            [
               2,
               16,
               2,
               14
            ],
            [
               2,
               17,
               2,
               15
            ],
            [
               2,
               18,
               2,
               16
            ],
            [
               2,
               19,
               2,
               17
            ],
            [
               2,
               20,
               2,
               18
            ],
            [
               2,
               21,
               2,
               19
            ],
            [
               2,
               22,
               2,
               20
            ],
            [
               2,
               23,
               2,
               21
            ],
            [
               -1,
               -1,
               2,
               22
            ],
            [
               2,
               25,
               -1,
               -1
            ],
            [
               2,
               26,
               2,
               24
            ],
            [
               2,
               27,
               2,
               25
            ],
            [
               3,
               27,
               2,
               26
            ],
            [
               2,
               29,
               3,
               28
            ],
            [
               2,
               30,
               2,
               28
            ],
            [
               2,
               31,
               2,
               29
            ],
            [
               2,
               32,
               2,
               30
            ],
            [
               2,
               33,
               2,
               31
            ],
            [
               2,
               34,
               2,
               32
            ],
            [
               1,
               34,
               2,
               33
            ],
            [
               2,
               36,
               1,
               35
            ],
            [
               2,
               37,
               2,
               35
            ],
            [
               2,
               38,
               2,
               36
            ],
            [
               2,
               39,
               2,
               37
            ],
            [
               2,
               40,
               2,
               38
            ],
            [
               2,
               41,
               2,
               39
            ],
            [
               2,
               42,
               2,
               40
            ],
            [
               2,
               43,
               2,
               41
            ],
            [
               2,
               44,
               2,
               42
            ],
            [
               2,
               45,
               2,
               43
            ],
            [
               2,
               46,
               2,
               44
            ],
            [
               2,
               47,
               2,
               45
            ],
            [
               2,
               48,
               2,
               46
            ],
            [
               3,
               48,
               2,
               47
            ],
            [
               2,
               50,
               3,
               49
            ],
            [
               2,
               51,
               2,
               49
            ],
            [
               2,
               52,
               2,
               50
            ],
            [
               2,
               53,
               2,
               51
            ],
            [
               2,
               54,
               2,
               52
            ],
            [
               2,
               55,
               2,
               53
            ],
            [
               1,
               55,
               2,
               54
            ],
            [
               2,
               57,
               1,
               56
            ],
            [
               2,
               58,
               2,
               56
            ],
            [
               2,
               59,
               2,
               57
            ],
            [
               2,
               60,
               2,
               58
            ],
            [
               2,
               61,
               2,
               59
            ],
            [
               2,
               62,
               2,
               60
            ],
            [
               2,
               63,
               2,
               61
            ],
            [
               2,
               64,
               2,
               62
            ],
            [
               2,
               65,
               2,
               63
            ],
            [
               2,
               66,
               2,
               64
            ],
            [
               2,
               67,
               2,
               65
            ],
            [
               2,
               68,
               2,
               66
            ],
            [
               2,
               69,
               2,
               67
            ],
            [
               2,
               70,
               2,
               68
            ],
            [
               2,
               71,
               2,
               69
            ],
            [
               2,
               72,
               2,
               70
            ],
            [
               2,
               73,
               2,
               71
            ],
            [
               2,
               74,
               2,
               72
            ],
            [
               -1,
               -1,
               2,
               73
            ],
            [
               -1,
               -1,
               -1,
               -1
            ],
            [
               -1,
               -1,
               -1,
               -1
            ],
            [
               -1,
               -1,
               -1,
               -1
            ],
            [
               -1,
               -1,
               -1,
               -1
            ],
            [
               -1,
               -1,
               -1,
               -1
            ],
            [
               -1,
               -1,
               -1,
               -1
            ],
            [
               -1,
               -1,
               -1,
               -1
            ],
            [
               -1,
               -1,
               -1,
               -1
            ],
            [
               -1,
               -1,
               -1,
               -1
            ]
         ],
         "skip":[
            0,
            0,
            0,
            0,
            0,
            0,
            0,
            0,
            0,
            0,
            0,
            0,
            0,
            0,
            0,
            0,
            0,
            0,
            0,
            0,
            0,
            0,
            0,
            0,
            0,
            0,
            0,
            0,
            0,
            0,
            0,
            0,
            0,
            0,
            0,
            0,
            0,
            0,
            0,
            0,
            0,
            0,
            0,
            0,
            0,
            0,
            0,
            0,
            0,
            0,
            0,
            0,
            0,
            0,
            0,
            0,
            0,
            0,
            0,
            0,
            0,
            0,
            0,
            0,
            0,
            0,
            0,
            0,
            0,
            0,
            0,
            0,
            0,
            0,
            0,
            0,
            0,
            0,
            0,
            0,
            0,
            0,
            0,
            0
         ],
         "scaf":[
            [
               -1,
               -1,
               -1,
               -1
            ],
            [
               -1,
               -1,
               -1,
               -1
            ],
            [
               3,
               2,
               2,
               3
            ],
            [
               2,
               2,
               2,
               4
            ],
            [
               2,
               3,
               2,
               5
            ],
            [
               2,
               4,
               2,
               6
            ],
            [
               2,
               5,
               2,
               7
            ],
            [
               2,
               6,
               2,
               8
            ],
            [
               2,
               7,
               1,
               8
            ],
            [
               1,
               9,
               2,
               10
            ],
            [
               2,
               9,
               2,
               11
            ],
            [
               2,
               10,
               2,
               12
            ],
            [
               2,
               11,
               2,
               13
            ],
            [
               2,
               12,
               2,
               14
            ],
            [
               2,
               13,
               2,
               15
            ],
            [
               2,
               14,
               2,
               16
            ],
            [
               2,
               15,
               2,
               17
            ],
            [
               2,
               16,
               2,
               18
            ],
            [
               2,
               17,
               2,
               19
            ],
            [
               2,
               18,
               2,
               20
            ],
            [
               2,
               19,
               2,
               21
            ],
            [
               2,
               20,
               2,
               22
            ],
            [
               2,
               21,
               2,
               23
            ],
            [
               2,
               22,
               2,
               24
            ],
            [
               2,
               23,
               2,
               25
            ],
            [
               2,
               24,
               2,
               26
            ],
            [
               2,
               25,
               2,
               27
            ],
            [
               2,
               26,
               2,
               28
            ],
            [
               2,
               27,
               2,
               29
            ],
            [
               2,
               28,
               2,
               30
            ],
            [
               2,
               29,
               2,
               31
            ],
            [
               2,
               30,
               2,
               32
            ],
            [
               2,
               31,
               2,
               33
            ],
            [
               2,
               32,
               2,
               34
            ],
            [
               2,
               33,
               2,
               35
            ],
            [
               2,
               34,
               2,
               36
            ],
            [
               2,
               35,
               2,
               37
            ],
            [
               2,
               36,
               2,
               38
            ],
            [
               2,
               37,
               2,
               39
            ],
            [
               2,
               38,
               2,
               40
            ],
            [
               2,
               39,
               2,
               41
            ],
            [
               2,
               40,
               2,
               42
            ],
            [
               2,
               41,
               2,
               43
            ],
            [
               2,
               42,
               2,
               44
            ],
            [
               2,
               43,
               2,
               45
            ],
            [
               2,
               44,
               2,
               46
            ],
            [
               2,
               45,
               2,
               47
            ],
            [
               2,
               46,
               2,
               48
            ],
            [
               2,
               47,
               2,
               49
            ],
            [
               2,
               48,
               2,
               50
            ],
            [
               2,
               49,
               2,
               51
            ],
            [
               2,
               50,
               2,
               52
            ],
            [
               2,
               51,
               2,
               53
            ],
            [
               2,
               52,
               2,
               54
            ],
            [
               2,
               53,
               2,
               55
            ],
            [
               2,
               54,
               2,
               56
            ],
            [
               2,
               55,
               2,
               57
            ],
            [
               2,
               56,
               2,
               58
            ],
            [
               2,
               57,
               2,
               59
            ],
            [
               2,
               58,
               2,
               60
            ],
            [
               2,
               59,
               2,
               61
            ],
            [
               2,
               60,
               2,
               62
            ],
            [
               2,
               61,
               2,
               63
            ],
            [
               2,
               62,
               2,
               64
            ],
            [
               2,
               63,
               2,
               65
            ],
            [
               2,
               64,
               2,
               66
            ],
            [
               2,
               65,
               2,
               67
            ],
            [
               2,
               66,
               2,
               68
            ],
            [
               2,
               67,
               2,
               69
            ],
            [
               2,
               68,
               2,
               70
            ],
            [
               2,
               69,
               2,
               71
            ],
            [
               2,
               70,
               2,
               72
            ],
            [
               2,
               71,
               2,
               73
            ],
            [
               2,
               72,
               2,
               74
            ],
            [
               2,
               73,
               3,
               74
            ],
            [
               -1,
               -1,
               -1,
               -1
            ],
            [
               -1,
               -1,
               -1,
               -1
            ],
            [
               -1,
               -1,
               -1,
               -1
            ],
            [
               -1,
               -1,
               -1,
               -1
            ],
            [
               -1,
               -1,
               -1,
               -1
            ],
            [
               -1,
               -1,
               -1,
               -1
            ],
            [
               -1,
               -1,
               -1,
               -1
            ],
            [
               -1,
               -1,
               -1,
               -1
            ],
            [
               -1,
               -1,
               -1,
               -1
            ]
         ],
         "stapLoop":[

         ],
         "col":12,
         "loop":[
            0,
            0,
            0,
            0,
            0,
            0,
            0,
            0,
            0,
            0,
            0,
            0,
            0,
            0,
            0,
            0,
            0,
            0,
            0,
            0,
            0,
            0,
            0,
            0,
            0,
            0,
            0,
            0,
            0,
            0,
            0,
            0,
            0,
            0,
            0,
            0,
            0,
            0,
            0,
            0,
            0,
            0,
            0,
            0,
            0,
            0,
            0,
            0,
            0,
            0,
            0,
            0,
            0,
            0,
            0,
            0,
            0,
            0,
            0,
            0,
            0,
            0,
            0,
            0,
            0,
            0,
            0,
            0,
            0,
            0,
            0,
            0,
            0,
            0,
            0,
            0,
            0,
            0,
            0,
            0,
            0,
            0,
            0,
            0
         ],
         "row":8
      },
      {
         "stap_colors":[
            [
               2,
               7536862
            ],
            [
               46,
               8947848
            ]
         ],
         "num":3,
         "scafLoop":[

         ],
         "stap":[
            [
               -1,
               -1,
               -1,
               -1
            ],
            [
               -1,
               -1,
               -1,
               -1
            ],
            [
               -1,
               -1,
               3,
               3
            ],
            [
               3,
               2,
               3,
               4
            ],
            [
               3,
               3,
               3,
               5
            ],
            [
               3,
               4,
               3,
               6
            ],
            [
               3,
               5,
               3,
               7
            ],
            [
               3,
               6,
               3,
               8
            ],
            [
               3,
               7,
               3,
               9
            ],
            [
               3,
               8,
               3,
               10
            ],
            [
               3,
               9,
               3,
               11
            ],
            [
               3,
               10,
               3,
               12
            ],
            [
               3,
               11,
               3,
               13
            ],
            [
               3,
               12,
               3,
               14
            ],
            [
               3,
               13,
               3,
               15
            ],
            [
               3,
               14,
               3,
               16
            ],
            [
               3,
               15,
               3,
               17
            ],
            [
               3,
               16,
               3,
               18
            ],
            [
               3,
               17,
               3,
               19
            ],
            [
               3,
               18,
               3,
               20
            ],
            [
               3,
               19,
               4,
               20
            ],
            [
               4,
               21,
               3,
               22
            ],
            [
               3,
               21,
               3,
               23
            ],
            [
               3,
               22,
               3,
               24
            ],
            [
               3,
               23,
               3,
               25
            ],
            [
               3,
               24,
               3,
               26
            ],
            [
               3,
               25,
               3,
               27
            ],
            [
               3,
               26,
               2,
               27
            ],
            [
               2,
               28,
               3,
               29
            ],
            [
               3,
               28,
               3,
               30
            ],
            [
               3,
               29,
               3,
               31
            ],
            [
               3,
               30,
               3,
               32
            ],
            [
               3,
               31,
               3,
               33
            ],
            [
               3,
               32,
               3,
               34
            ],
            [
               3,
               33,
               3,
               35
            ],
            [
               3,
               34,
               3,
               36
            ],
            [
               3,
               35,
               3,
               37
            ],
            [
               3,
               36,
               3,
               38
            ],
            [
               3,
               37,
               3,
               39
            ],
            [
               3,
               38,
               3,
               40
            ],
            [
               3,
               39,
               3,
               41
            ],
            [
               3,
               40,
               4,
               41
            ],
            [
               4,
               42,
               3,
               43
            ],
            [
               3,
               42,
               3,
               44
            ],
            [
               3,
               43,
               3,
               45
            ],
            [
               3,
               44,
               -1,
               -1
            ],
            [
               -1,
               -1,
               3,
               47
            ],
            [
               3,
               46,
               3,
               48
            ],
            [
               3,
               47,
               2,
               48
            ],
            [
               2,
               49,
               3,
               50
            ],
            [
               3,
               49,
               3,
               51
            ],
            [
               3,
               50,
               3,
               52
            ],
            [
               3,
               51,
               3,
               53
            ],
            [
               3,
               52,
               3,
               54
            ],
            [
               3,
               53,
               3,
               55
            ],
            [
               3,
               54,
               3,
               56
            ],
            [
               3,
               55,
               3,
               57
            ],
            [
               3,
               56,
               3,
               58
            ],
            [
               3,
               57,
               3,
               59
            ],
            [
               3,
               58,
               3,
               60
            ],
            [
               3,
               59,
               3,
               61
            ],
            [
               3,
               60,
               3,
               62
            ],
            [
               3,
               61,
               4,
               62
            ],
            [
               4,
               63,
               3,
               64
            ],
            [
               3,
               63,
               3,
               65
            ],
            [
               3,
               64,
               3,
               66
            ],
            [
               3,
               65,
               3,
               67
            ],
            [
               3,
               66,
               3,
               68
            ],
            [
               3,
               67,
               3,
               69
            ],
            [
               3,
               68,
               3,
               70
            ],
            [
               3,
               69,
               3,
               71
            ],
            [
               3,
               70,
               3,
               72
            ],
            [
               3,
               71,
               3,
               73
            ],
            [
               3,
               72,
               3,
               74
            ],
            [
               3,
               73,
               -1,
               -1
            ],
            [
               -1,
               -1,
               -1,
               -1
            ],
            [
               -1,
               -1,
               -1,
               -1
            ],
            [
               -1,
               -1,
               -1,
               -1
            ],
            [
               -1,
               -1,
               -1,
               -1
            ],
            [
               -1,
               -1,
               -1,
               -1
            ],
            [
               -1,
               -1,
               -1,
               -1
            ],
            [
               -1,
               -1,
               -1,
               -1
            ],
            [
               -1,
               -1,
               -1,
               -1
            ],
            [
               -1,
               -1,
               -1,
               -1
            ]
         ],
         "skip":[
            0,
            0,
            0,
            0,
            0,
            0,
            0,
            0,
            0,
            0,
            0,
            0,
            0,
            0,
            0,
            0,
            0,
            0,
            0,
            0,
            0,
            0,
            0,
            0,
            0,
            0,
            0,
            0,
            0,
            0,
            0,
            0,
            0,
            0,
            0,
            0,
            0,
            0,
            0,
            0,
            0,
            0,
            0,
            0,
            0,
            0,
            0,
            0,
            0,
            0,
            0,
            0,
            0,
            0,
            0,
            0,
            0,
            0,
            0,
            0,
            0,
            0,
            0,
            0,
            0,
            0,
            0,
            0,
            0,
            0,
            0,
            0,
            0,
            0,
            0,
            0,
            0,
            0,
            0,
            0,
            0,
            0,
            0,
            0
         ],
         "scaf":[
            [
               -1,
               -1,
               -1,
               -1
            ],
            [
               -1,
               -1,
               -1,
               -1
            ],
            [
               3,
               3,
               2,
               2
            ],
            [
               3,
               4,
               3,
               2
            ],
            [
               3,
               5,
               3,
               3
            ],
            [
               3,
               6,
               3,
               4
            ],
            [
               3,
               7,
               3,
               5
            ],
            [
               3,
               8,
               3,
               6
            ],
            [
               3,
               9,
               3,
               7
            ],
            [
               3,
               10,
               3,
               8
            ],
            [
               3,
               11,
               3,
               9
            ],
            [
               3,
               12,
               3,
               10
            ],
            [
               3,
               13,
               3,
               11
            ],
            [
               3,
               14,
               3,
               12
            ],
            [
               3,
               15,
               3,
               13
            ],
            [
               3,
               16,
               3,
               14
            ],
            [
               3,
               17,
               3,
               15
            ],
            [
               3,
               18,
               3,
               16
            ],
            [
               3,
               19,
               3,
               17
            ],
            [
               3,
               20,
               3,
               18
            ],
            [
               3,
               21,
               3,
               19
            ],
            [
               3,
               22,
               3,
               20
            ],
            [
               3,
               23,
               3,
               21
            ],
            [
               3,
               24,
               3,
               22
            ],
            [
               3,
               25,
               3,
               23
            ],
            [
               3,
               26,
               3,
               24
            ],
            [
               3,
               27,
               3,
               25
            ],
            [
               3,
               28,
               3,
               26
            ],
            [
               3,
               29,
               3,
               27
            ],
            [
               3,
               30,
               3,
               28
            ],
            [
               3,
               31,
               3,
               29
            ],
            [
               3,
               32,
               3,
               30
            ],
            [
               3,
               33,
               3,
               31
            ],
            [
               3,
               34,
               3,
               32
            ],
            [
               3,
               35,
               3,
               33
            ],
            [
               3,
               36,
               3,
               34
            ],
            [
               3,
               37,
               3,
               35
            ],
            [
               3,
               38,
               3,
               36
            ],
            [
               3,
               39,
               3,
               37
            ],
            [
               3,
               40,
               3,
               38
            ],
            [
               3,
               41,
               3,
               39
            ],
            [
               3,
               42,
               3,
               40
            ],
            [
               3,
               43,
               3,
               41
            ],
            [
               3,
               44,
               3,
               42
            ],
            [
               3,
               45,
               3,
               43
            ],
            [
               3,
               46,
               3,
               44
            ],
            [
               3,
               47,
               3,
               45
            ],
            [
               3,
               48,
               3,
               46
            ],
            [
               3,
               49,
               3,
               47
            ],
            [
               3,
               50,
               3,
               48
            ],
            [
               3,
               51,
               3,
               49
            ],
            [
               3,
               52,
               3,
               50
            ],
            [
               3,
               53,
               3,
               51
            ],
            [
               3,
               54,
               3,
               52
            ],
            [
               3,
               55,
               3,
               53
            ],
            [
               3,
               56,
               3,
               54
            ],
            [
               3,
               57,
               3,
               55
            ],
            [
               3,
               58,
               3,
               56
            ],
            [
               3,
               59,
               3,
               57
            ],
            [
               3,
               60,
               3,
               58
            ],
            [
               3,
               61,
               3,
               59
            ],
            [
               3,
               62,
               3,
               60
            ],
            [
               3,
               63,
               3,
               61
            ],
            [
               3,
               64,
               3,
               62
            ],
            [
               3,
               65,
               3,
               63
            ],
            [
               3,
               66,
               3,
               64
            ],
            [
               3,
               67,
               3,
               65
            ],
            [
               4,
               67,
               3,
               66
            ],
            [
               3,
               69,
               4,
               68
            ],
            [
               3,
               70,
               3,
               68
            ],
            [
               3,
               71,
               3,
               69
            ],
            [
               3,
               72,
               3,
               70
            ],
            [
               3,
               73,
               3,
               71
            ],
            [
               3,
               74,
               3,
               72
            ],
            [
               2,
               74,
               3,
               73
            ],
            [
               -1,
               -1,
               -1,
               -1
            ],
            [
               -1,
               -1,
               -1,
               -1
            ],
            [
               -1,
               -1,
               -1,
               -1
            ],
            [
               -1,
               -1,
               -1,
               -1
            ],
            [
               -1,
               -1,
               -1,
               -1
            ],
            [
               -1,
               -1,
               -1,
               -1
            ],
            [
               -1,
               -1,
               -1,
               -1
            ],
            [
               -1,
               -1,
               -1,
               -1
            ],
            [
               -1,
               -1,
               -1,
               -1
            ]
         ],
         "stapLoop":[

         ],
         "col":13,
         "loop":[
            0,
            0,
            0,
            0,
            0,
            0,
            0,
            0,
            0,
            0,
            0,
            0,
            0,
            0,
            0,
            0,
            0,
            0,
            0,
            0,
            0,
            0,
            0,
            0,
            0,
            0,
            0,
            0,
            0,
            0,
            0,
            0,
            0,
            0,
            0,
            0,
            0,
            0,
            0,
            0,
            0,
            0,
            0,
            0,
            0,
            0,
            0,
            0,
            0,
            0,
            0,
            0,
            0,
            0,
            0,
            0,
            0,
            0,
            0,
            0,
            0,
            0,
            0,
            0,
            0,
            0,
            0,
            0,
            0,
            0,
            0,
            0,
            0,
            0,
            0,
            0,
            0,
            0,
            0,
            0,
            0,
            0,
            0,
            0
         ],
         "row":8
      },
      {
         "stap_colors":[
            [
               37,
               12060012
            ],
            [
               81,
               8947848
            ]
         ],
         "num":4,
         "scafLoop":[

         ],
         "stap":[
            [
               -1,
               -1,
               -1,
               -1
            ],
            [
               -1,
               -1,
               -1,
               -1
            ],
            [
               -1,
               -1,
               -1,
               -1
            ],
            [
               -1,
               -1,
               -1,
               -1
            ],
            [
               -1,
               -1,
               -1,
               -1
            ],
            [
               -1,
               -1,
               -1,
               -1
            ],
            [
               -1,
               -1,
               -1,
               -1
            ],
            [
               -1,
               -1,
               -1,
               -1
            ],
            [
               -1,
               -1,
               -1,
               -1
            ],
            [
               4,
               10,
               -1,
               -1
            ],
            [
               4,
               11,
               4,
               9
            ],
            [
               4,
               12,
               4,
               10
            ],
            [
               4,
               13,
               4,
               11
            ],
            [
               4,
               14,
               4,
               12
            ],
            [
               4,
               15,
               4,
               13
            ],
            [
               4,
               16,
               4,
               14
            ],
            [
               4,
               17,
               4,
               15
            ],
            [
               4,
               18,
               4,
               16
            ],
            [
               4,
               19,
               4,
               17
            ],
            [
               4,
               20,
               4,
               18
            ],
            [
               3,
               20,
               4,
               19
            ],
            [
               4,
               22,
               3,
               21
            ],
            [
               4,
               23,
               4,
               21
            ],
            [
               4,
               24,
               4,
               22
            ],
            [
               4,
               25,
               4,
               23
            ],
            [
               4,
               26,
               4,
               24
            ],
            [
               4,
               27,
               4,
               25
            ],
            [
               4,
               28,
               4,
               26
            ],
            [
               4,
               29,
               4,
               27
            ],
            [
               4,
               30,
               4,
               28
            ],
            [
               4,
               31,
               4,
               29
            ],
            [
               4,
               32,
               4,
               30
            ],
            [
               4,
               33,
               4,
               31
            ],
            [
               4,
               34,
               4,
               32
            ],
            [
               5,
               34,
               4,
               33
            ],
            [
               4,
               36,
               5,
               35
            ],
            [
               4,
               37,
               4,
               35
            ],
            [
               -1,
               -1,
               4,
               36
            ],
            [
               4,
               39,
               -1,
               -1
            ],
            [
               4,
               40,
               4,
               38
            ],
            [
               4,
               41,
               4,
               39
            ],
            [
               3,
               41,
               4,
               40
            ],
            [
               4,
               43,
               3,
               42
            ],
            [
               4,
               44,
               4,
               42
            ],
            [
               4,
               45,
               4,
               43
            ],
            [
               4,
               46,
               4,
               44
            ],
            [
               4,
               47,
               4,
               45
            ],
            [
               4,
               48,
               4,
               46
            ],
            [
               4,
               49,
               4,
               47
            ],
            [
               4,
               50,
               4,
               48
            ],
            [
               4,
               51,
               4,
               49
            ],
            [
               4,
               52,
               4,
               50
            ],
            [
               4,
               53,
               4,
               51
            ],
            [
               4,
               54,
               4,
               52
            ],
            [
               4,
               55,
               4,
               53
            ],
            [
               5,
               55,
               4,
               54
            ],
            [
               4,
               57,
               5,
               56
            ],
            [
               4,
               58,
               4,
               56
            ],
            [
               4,
               59,
               4,
               57
            ],
            [
               4,
               60,
               4,
               58
            ],
            [
               4,
               61,
               4,
               59
            ],
            [
               4,
               62,
               4,
               60
            ],
            [
               3,
               62,
               4,
               61
            ],
            [
               4,
               64,
               3,
               63
            ],
            [
               4,
               65,
               4,
               63
            ],
            [
               4,
               66,
               4,
               64
            ],
            [
               4,
               67,
               4,
               65
            ],
            [
               4,
               68,
               4,
               66
            ],
            [
               4,
               69,
               4,
               67
            ],
            [
               4,
               70,
               4,
               68
            ],
            [
               4,
               71,
               4,
               69
            ],
            [
               4,
               72,
               4,
               70
            ],
            [
               4,
               73,
               4,
               71
            ],
            [
               4,
               74,
               4,
               72
            ],
            [
               4,
               75,
               4,
               73
            ],
            [
               4,
               76,
               4,
               74
            ],
            [
               4,
               77,
               4,
               75
            ],
            [
               4,
               78,
               4,
               76
            ],
            [
               4,
               79,
               4,
               77
            ],
            [
               4,
               80,
               4,
               78
            ],
            [
               4,
               81,
               4,
               79
            ],
            [
               -1,
               -1,
               4,
               80
            ],
            [
               -1,
               -1,
               -1,
               -1
            ],
            [
               -1,
               -1,
               -1,
               -1
            ]
         ],
         "skip":[
            0,
            0,
            0,
            0,
            0,
            0,
            0,
            0,
            0,
            0,
            0,
            0,
            0,
            0,
            0,
            0,
            0,
            0,
            0,
            0,
            0,
            0,
            0,
            0,
            0,
            0,
            0,
            0,
            0,
            0,
            0,
            0,
            0,
            0,
            0,
            0,
            0,
            0,
            0,
            0,
            0,
            0,
            0,
            0,
            0,
            0,
            0,
            0,
            0,
            0,
            0,
            0,
            0,
            0,
            0,
            0,
            0,
            0,
            0,
            0,
            0,
            0,
            0,
            0,
            0,
            0,
            0,
            0,
            0,
            0,
            0,
            0,
            0,
            0,
            0,
            0,
            0,
            0,
            0,
            0,
            0,
            0,
            0,
            0
         ],
         "scaf":[
            [
               -1,
               -1,
               -1,
               -1
            ],
            [
               -1,
               -1,
               -1,
               -1
            ],
            [
               -1,
               -1,
               -1,
               -1
            ],
            [
               -1,
               -1,
               -1,
               -1
            ],
            [
               -1,
               -1,
               -1,
               -1
            ],
            [
               -1,
               -1,
               -1,
               -1
            ],
            [
               -1,
               -1,
               -1,
               -1
            ],
            [
               -1,
               -1,
               -1,
               -1
            ],
            [
               -1,
               -1,
               -1,
               -1
            ],
            [
               5,
               9,
               4,
               10
            ],
            [
               4,
               9,
               4,
               11
            ],
            [
               4,
               10,
               4,
               12
            ],
            [
               4,
               11,
               4,
               13
            ],
            [
               4,
               12,
               4,
               14
            ],
            [
               4,
               13,
               4,
               15
            ],
            [
               4,
               14,
               4,
               16
            ],
            [
               4,
               15,
               4,
               17
            ],
            [
               4,
               16,
               4,
               18
            ],
            [
               4,
               17,
               4,
               19
            ],
            [
               4,
               18,
               4,
               20
            ],
            [
               4,
               19,
               4,
               21
            ],
            [
               4,
               20,
               4,
               22
            ],
            [
               4,
               21,
               4,
               23
            ],
            [
               4,
               22,
               4,
               24
            ],
            [
               4,
               23,
               4,
               25
            ],
            [
               4,
               24,
               4,
               26
            ],
            [
               4,
               25,
               4,
               27
            ],
            [
               4,
               26,
               4,
               28
            ],
            [
               4,
               27,
               4,
               29
            ],
            [
               4,
               28,
               4,
               30
            ],
            [
               4,
               29,
               4,
               31
            ],
            [
               4,
               30,
               4,
               32
            ],
            [
               4,
               31,
               4,
               33
            ],
            [
               4,
               32,
               4,
               34
            ],
            [
               4,
               33,
               4,
               35
            ],
            [
               4,
               34,
               4,
               36
            ],
            [
               4,
               35,
               4,
               37
            ],
            [
               4,
               36,
               4,
               38
            ],
            [
               4,
               37,
               4,
               39
            ],
            [
               4,
               38,
               4,
               40
            ],
            [
               4,
               39,
               4,
               41
            ],
            [
               4,
               40,
               4,
               42
            ],
            [
               4,
               41,
               4,
               43
            ],
            [
               4,
               42,
               4,
               44
            ],
            [
               4,
               43,
               4,
               45
            ],
            [
               4,
               44,
               4,
               46
            ],
            [
               4,
               45,
               4,
               47
            ],
            [
               4,
               46,
               4,
               48
            ],
            [
               4,
               47,
               4,
               49
            ],
            [
               4,
               48,
               4,
               50
            ],
            [
               4,
               49,
               4,
               51
            ],
            [
               4,
               50,
               4,
               52
            ],
            [
               4,
               51,
               4,
               53
            ],
            [
               4,
               52,
               4,
               54
            ],
            [
               4,
               53,
               4,
               55
            ],
            [
               4,
               54,
               4,
               56
            ],
            [
               4,
               55,
               4,
               57
            ],
            [
               4,
               56,
               4,
               58
            ],
            [
               4,
               57,
               4,
               59
            ],
            [
               4,
               58,
               4,
               60
            ],
            [
               4,
               59,
               4,
               61
            ],
            [
               4,
               60,
               4,
               62
            ],
            [
               4,
               61,
               4,
               63
            ],
            [
               4,
               62,
               4,
               64
            ],
            [
               4,
               63,
               4,
               65
            ],
            [
               4,
               64,
               4,
               66
            ],
            [
               4,
               65,
               4,
               67
            ],
            [
               4,
               66,
               3,
               67
            ],
            [
               3,
               68,
               4,
               69
            ],
            [
               4,
               68,
               4,
               70
            ],
            [
               4,
               69,
               4,
               71
            ],
            [
               4,
               70,
               4,
               72
            ],
            [
               4,
               71,
               4,
               73
            ],
            [
               4,
               72,
               4,
               74
            ],
            [
               4,
               73,
               4,
               75
            ],
            [
               4,
               74,
               4,
               76
            ],
            [
               4,
               75,
               4,
               77
            ],
            [
               4,
               76,
               4,
               78
            ],
            [
               4,
               77,
               4,
               79
            ],
            [
               4,
               78,
               4,
               80
            ],
            [
               4,
               79,
               4,
               81
            ],
            [
               4,
               80,
               5,
               81
            ],
            [
               -1,
               -1,
               -1,
               -1
            ],
            [
               -1,
               -1,
               -1,
               -1
            ]
         ],
         "stapLoop":[

         ],
         "col":14,
         "loop":[
            0,
            0,
            0,
            0,
            0,
            0,
            0,
            0,
            0,
            0,
            0,
            0,
            0,
            0,
            0,
            0,
            0,
            0,
            0,
            0,
            0,
            0,
            0,
            0,
            0,
            0,
            0,
            0,
            0,
            0,
            0,
            0,
            0,
            0,
            0,
            0,
            0,
            0,
            0,
            0,
            0,
            0,
            0,
            0,
            0,
            0,
            0,
            0,
            0,
            0,
            0,
            0,
            0,
            0,
            0,
            0,
            0,
            0,
            0,
            0,
            0,
            0,
            0,
            0,
            0,
            0,
            0,
            0,
            0,
            0,
            0,
            0,
            0,
            0,
            0,
            0,
            0,
            0,
            0,
            0,
            0,
            0,
            0,
            0
         ],
         "row":8
      },
      {
         "stap_colors":[
            [
               9,
               11184640
            ],
            [
               60,
               243362
            ]
         ],
         "num":5,
         "scafLoop":[

         ],
         "stap":[
            [
               -1,
               -1,
               -1,
               -1
            ],
            [
               -1,
               -1,
               -1,
               -1
            ],
            [
               -1,
               -1,
               -1,
               -1
            ],
            [
               -1,
               -1,
               -1,
               -1
            ],
            [
               -1,
               -1,
               -1,
               -1
            ],
            [
               -1,
               -1,
               -1,
               -1
            ],
            [
               -1,
               -1,
               -1,
               -1
            ],
            [
               -1,
               -1,
               -1,
               -1
            ],
            [
               -1,
               -1,
               -1,
               -1
            ],
            [
               -1,
               -1,
               5,
               10
            ],
            [
               5,
               9,
               5,
               11
            ],
            [
               5,
               10,
               5,
               12
            ],
            [
               5,
               11,
               5,
               13
            ],
            [
               5,
               12,
               5,
               14
            ],
            [
               5,
               13,
               5,
               15
            ],
            [
               5,
               14,
               5,
               16
            ],
            [
               5,
               15,
               5,
               17
            ],
            [
               5,
               16,
               5,
               18
            ],
            [
               5,
               17,
               5,
               19
            ],
            [
               5,
               18,
               5,
               20
            ],
            [
               5,
               19,
               5,
               21
            ],
            [
               5,
               20,
               5,
               22
            ],
            [
               5,
               21,
               5,
               23
            ],
            [
               5,
               22,
               5,
               24
            ],
            [
               5,
               23,
               5,
               25
            ],
            [
               5,
               24,
               5,
               26
            ],
            [
               5,
               25,
               5,
               27
            ],
            [
               5,
               26,
               0,
               27
            ],
            [
               0,
               28,
               5,
               29
            ],
            [
               5,
               28,
               5,
               30
            ],
            [
               5,
               29,
               5,
               31
            ],
            [
               5,
               30,
               5,
               32
            ],
            [
               5,
               31,
               5,
               33
            ],
            [
               5,
               32,
               5,
               34
            ],
            [
               5,
               33,
               4,
               34
            ],
            [
               4,
               35,
               5,
               36
            ],
            [
               5,
               35,
               5,
               37
            ],
            [
               5,
               36,
               5,
               38
            ],
            [
               5,
               37,
               5,
               39
            ],
            [
               5,
               38,
               5,
               40
            ],
            [
               5,
               39,
               5,
               41
            ],
            [
               5,
               40,
               5,
               42
            ],
            [
               5,
               41,
               5,
               43
            ],
            [
               5,
               42,
               5,
               44
            ],
            [
               5,
               43,
               5,
               45
            ],
            [
               5,
               44,
               5,
               46
            ],
            [
               5,
               45,
               5,
               47
            ],
            [
               5,
               46,
               5,
               48
            ],
            [
               5,
               47,
               0,
               48
            ],
            [
               0,
               49,
               5,
               50
            ],
            [
               5,
               49,
               5,
               51
            ],
            [
               5,
               50,
               5,
               52
            ],
            [
               5,
               51,
               5,
               53
            ],
            [
               5,
               52,
               5,
               54
            ],
            [
               5,
               53,
               5,
               55
            ],
            [
               5,
               54,
               4,
               55
            ],
            [
               4,
               56,
               5,
               57
            ],
            [
               5,
               56,
               5,
               58
            ],
            [
               5,
               57,
               5,
               59
            ],
            [
               5,
               58,
               -1,
               -1
            ],
            [
               -1,
               -1,
               5,
               61
            ],
            [
               5,
               60,
               5,
               62
            ],
            [
               5,
               61,
               5,
               63
            ],
            [
               5,
               62,
               5,
               64
            ],
            [
               5,
               63,
               5,
               65
            ],
            [
               5,
               64,
               5,
               66
            ],
            [
               5,
               65,
               5,
               67
            ],
            [
               5,
               66,
               5,
               68
            ],
            [
               5,
               67,
               5,
               69
            ],
            [
               5,
               68,
               0,
               69
            ],
            [
               0,
               70,
               5,
               71
            ],
            [
               5,
               70,
               5,
               72
            ],
            [
               5,
               71,
               5,
               73
            ],
            [
               5,
               72,
               5,
               74
            ],
            [
               5,
               73,
               5,
               75
            ],
            [
               5,
               74,
               5,
               76
            ],
            [
               5,
               75,
               5,
               77
            ],
            [
               5,
               76,
               5,
               78
            ],
            [
               5,
               77,
               5,
               79
            ],
            [
               5,
               78,
               5,
               80
            ],
            [
               5,
               79,
               5,
               81
            ],
            [
               5,
               80,
               -1,
               -1
            ],
            [
               -1,
               -1,
               -1,
               -1
            ],
            [
               -1,
               -1,
               -1,
               -1
            ]
         ],
         "skip":[
            0,
            0,
            0,
            0,
            0,
            0,
            0,
            0,
            0,
            0,
            0,
            0,
            0,
            0,
            0,
            0,
            0,
            0,
            0,
            0,
            0,
            0,
            0,
            0,
            0,
            0,
            0,
            0,
            0,
            0,
            0,
            0,
            0,
            0,
            0,
            0,
            0,
            0,
            0,
            0,
            0,
            0,
            0,
            0,
            0,
            0,
            0,
            0,
            0,
            0,
            0,
            0,
            0,
            0,
            0,
            0,
            0,
            0,
            0,
            0,
            0,
            0,
            0,
            0,
            0,
            0,
            0,
            0,
            0,
            0,
            0,
            0,
            0,
            0,
            0,
            0,
            0,
            0,
            0,
            0,
            0,
            0,
            0,
            0
         ],
         "scaf":[
            [
               -1,
               -1,
               -1,
               -1
            ],
            [
               -1,
               -1,
               -1,
               -1
            ],
            [
               -1,
               -1,
               -1,
               -1
            ],
            [
               -1,
               -1,
               -1,
               -1
            ],
            [
               -1,
               -1,
               -1,
               -1
            ],
            [
               -1,
               -1,
               -1,
               -1
            ],
            [
               -1,
               -1,
               -1,
               -1
            ],
            [
               -1,
               -1,
               -1,
               -1
            ],
            [
               -1,
               -1,
               -1,
               -1
            ],
            [
               5,
               10,
               4,
               9
            ],
            [
               5,
               11,
               5,
               9
            ],
            [
               5,
               12,
               5,
               10
            ],
            [
               5,
               13,
               5,
               11
            ],
            [
               5,
               14,
               5,
               12
            ],
            [
               5,
               15,
               5,
               13
            ],
            [
               5,
               16,
               5,
               14
            ],
            [
               5,
               17,
               5,
               15
            ],
            [
               5,
               18,
               5,
               16
            ],
            [
               5,
               19,
               5,
               17
            ],
            [
               5,
               20,
               5,
               18
            ],
            [
               5,
               21,
               5,
               19
            ],
            [
               5,
               22,
               5,
               20
            ],
            [
               5,
               23,
               5,
               21
            ],
            [
               5,
               24,
               5,
               22
            ],
            [
               5,
               25,
               5,
               23
            ],
            [
               5,
               26,
               5,
               24
            ],
            [
               5,
               27,
               5,
               25
            ],
            [
               5,
               28,
               5,
               26
            ],
            [
               5,
               29,
               5,
               27
            ],
            [
               5,
               30,
               5,
               28
            ],
            [
               5,
               31,
               5,
               29
            ],
            [
               5,
               32,
               5,
               30
            ],
            [
               5,
               33,
               5,
               31
            ],
            [
               5,
               34,
               5,
               32
            ],
            [
               5,
               35,
               5,
               33
            ],
            [
               5,
               36,
               5,
               34
            ],
            [
               5,
               37,
               5,
               35
            ],
            [
               5,
               38,
               5,
               36
            ],
            [
               5,
               39,
               5,
               37
            ],
            [
               5,
               40,
               5,
               38
            ],
            [
               5,
               41,
               5,
               39
            ],
            [
               5,
               42,
               5,
               40
            ],
            [
               5,
               43,
               5,
               41
            ],
            [
               5,
               44,
               5,
               42
            ],
            [
               5,
               45,
               5,
               43
            ],
            [
               5,
               46,
               5,
               44
            ],
            [
               5,
               47,
               5,
               45
            ],
            [
               5,
               48,
               5,
               46
            ],
            [
               5,
               49,
               5,
               47
            ],
            [
               5,
               50,
               5,
               48
            ],
            [
               5,
               51,
               5,
               49
            ],
            [
               5,
               52,
               5,
               50
            ],
            [
               5,
               53,
               5,
               51
            ],
            [
               5,
               54,
               5,
               52
            ],
            [
               5,
               55,
               5,
               53
            ],
            [
               5,
               56,
               5,
               54
            ],
            [
               5,
               57,
               5,
               55
            ],
            [
               5,
               58,
               5,
               56
            ],
            [
               5,
               59,
               5,
               57
            ],
            [
               5,
               60,
               5,
               58
            ],
            [
               5,
               61,
               5,
               59
            ],
            [
               5,
               62,
               5,
               60
            ],
            [
               5,
               63,
               5,
               61
            ],
            [
               5,
               64,
               5,
               62
            ],
            [
               5,
               65,
               5,
               63
            ],
            [
               5,
               66,
               5,
               64
            ],
            [
               5,
               67,
               5,
               65
            ],
            [
               5,
               68,
               5,
               66
            ],
            [
               5,
               69,
               5,
               67
            ],
            [
               5,
               70,
               5,
               68
            ],
            [
               5,
               71,
               5,
               69
            ],
            [
               5,
               72,
               5,
               70
            ],
            [
               5,
               73,
               5,
               71
            ],
            [
               5,
               74,
               5,
               72
            ],
            [
               5,
               75,
               5,
               73
            ],
            [
               5,
               76,
               5,
               74
            ],
            [
               5,
               77,
               5,
               75
            ],
            [
               5,
               78,
               5,
               76
            ],
            [
               5,
               79,
               5,
               77
            ],
            [
               5,
               80,
               5,
               78
            ],
            [
               5,
               81,
               5,
               79
            ],
            [
               4,
               81,
               5,
               80
            ],
            [
               -1,
               -1,
               -1,
               -1
            ],
            [
               -1,
               -1,
               -1,
               -1
            ]
         ],
         "stapLoop":[

         ],
         "col":14,
         "loop":[
            0,
            0,
            0,
            0,
            0,
            0,
            0,
            0,
            0,
            0,
            0,
            0,
            0,
            0,
            0,
            0,
            0,
            0,
            0,
            0,
            0,
            0,
            0,
            0,
            0,
            0,
            0,
            0,
            0,
            0,
            0,
            0,
            0,
            0,
            0,
            0,
            0,
            0,
            0,
            0,
            0,
            0,
            0,
            0,
            0,
            0,
            0,
            0,
            0,
            0,
            0,
            0,
            0,
            0,
            0,
            0,
            0,
            0,
            0,
            0,
            0,
            0,
            0,
            0,
            0,
            0,
            0,
            0,
            0,
            0,
            0,
            0,
            0,
            0,
            0,
            0,
            0,
            0,
            0,
            0,
            0,
            0,
            0,
            0
         ],
         "row":7
      }
   ]
}
