# Supplementary material for: Unified Nanotechnology Format: One Way to Store Them All
Source: Molecules. 2021 Dec 23;27(1):63. doi: 10.3390/molecules27010063 (PMC8746876; doi:10.3390/molecules27010063)
Supplement: Supplementary file 1 [file molecules-27-00063-s001.zip › unf-1.0.0_finalized/example-files/hextube_cuboid/cadnano/sq_cuboid_hole.json]

{"name":"sq_cuboid_hole.json","vstrands":[{"stap_colors":[[19,5749504]],"num":1,"scafLoop":[],"stap":[[-1,-1,-1,-1],[-1,-1,-1,-1],[-1,-1,-1,-1],[-1,-1,-1,-1],[-1,-1,-1,-1],[-1,-1,-1,-1],[-1,-1,-1,-1],[-1,-1,-1,-1],[-1,-1,-1,-1],[-1,-1,-1,-1],[-1,-1,-1,-1],[-1,-1,-1,-1],[-1,-1,-1,-1],[-1,-1,-1,-1],[-1,-1,-1,-1],[-1,-1,-1,-1],[-1,-1,-1,-1],[-1,-1,-1,-1],[-1,-1,-1,-1],[-1,-1,1,20],[1,19,1,21],[1,20,1,22],[1,21,1,23],[1,22,1,24],[1,23,1,25],[1,24,1,26],[1,25,1,27],[1,26,1,28],[1,27,1,29],[1,28,1,30],[1,29,1,31],[1,30,20,31],[20,32,1,33],[1,32,1,34],[1,33,1,35],[1,34,1,36],[1,35,1,37],[1,36,1,38],[1,37,1,39],[1,38,1,40],[1,39,1,41],[1,40,1,42],[1,41,1,43],[1,42,1,44],[1,43,1,45],[1,44,1,46],[1,45,1,47],[1,46,1,48],[1,47,1,49],[1,48,1,50],[1,49,-1,-1],[-1,-1,-1,-1],[-1,-1,-1,-1],[-1,-1,-1,-1],[-1,-1,-1,-1],[-1,-1,-1,-1],[-1,-1,-1,-1],[-1,-1,-1,-1],[-1,-1,-1,-1],[-1,-1,-1,-1],[-1,-1,-1,-1],[-1,-1,-1,-1],[-1,-1,-1,-1],[-1,-1,-1,-1]],"skip":[0,0,0,0,0,0,0,0,0,0,0,0,0,0,0,0,0,0,0,0,0,0,0,0,0,0,0,0,0,0,0,0,0,0,0,0,0,0,0,0,0,0,0,0,0,0,0,0,0,0,0,0,0,0,0,0,0,0,0,0,0,0,0,0],"scaf":[[-1,-1,-1,-1],[-1,-1,-1,-1],[-1,-1,-1,-1],[-1,-1,-1,-1],[-1,-1,-1,-1],[-1,-1,-1,-1],[-1,-1,-1,-1],[-1,-1,-1,-1],[1,9,18,8],[1,10,1,8],[1,11,1,9],[1,12,1,10],[1,13,1,11],[1,14,1,12],[1,15,1,13],[1,16,1,14],[1,17,1,15],[1,18,1,16],[1,19,1,17],[1,20,1,18],[1,21,1,19],[1,22,1,20],[1,23,1,21],[1,24,1,22],[-1,-1,1,23],[1,26,-1,-1],[1,27,1,25],[1,28,1,26],[1,29,1,27],[1,30,1,28],[1,31,1,29],[1,32,1,30],[1,33,1,31],[1,34,1,32],[0,34,1,33],[1,36,0,35],[1,37,1,35],[1,38,1,36],[1,39,1,37],[1,40,1,38],[1,41,1,39],[1,42,1,40],[1,43,1,41],[1,44,1,42],[1,45,1,43],[1,46,1,44],[1,47,1,45],[1,48,1,46],[1,49,1,47],[1,50,1,48],[18,50,1,49],[-1,-1,-1,-1],[-1,-1,-1,-1],[-1,-1,-1,-1],[-1,-1,-1,-1],[-1,-1,-1,-1],[-1,-1,-1,-1],[-1,-1,-1,-1],[-1,-1,-1,-1],[-1,-1,-1,-1],[-1,-1,-1,-1],[-1,-1,-1,-1],[-1,-1,-1,-1],[-1,-1,-1,-1]],"stapLoop":[],"col":22,"loop":[0,0,0,0,0,0,0,0,0,0,0,0,0,0,0,0,0,0,0,0,0,0,0,0,0,0,0,0,0,0,0,0,0,0,0,0,0,0,0,0,0,0,0,0,0,0,0,0,0,0,0,0,0,0,0,0,0,0,0,0,0,0,0,0],"row":19},{"stap_colors":[[50,16225054]],"num":0,"scafLoop":[],"stap":[[-1,-1,-1,-1],[-1,-1,-1,-1],[-1,-1,-1,-1],[-1,-1,-1,-1],[-1,-1,-1,-1],[-1,-1,-1,-1],[-1,-1,-1,-1],[-1,-1,-1,-1],[-1,-1,-1,-1],[-1,-1,-1,-1],[-1,-1,-1,-1],[-1,-1,-1,-1],[-1,-1,-1,-1],[-1,-1,-1,-1],[-1,-1,-1,-1],[-1,-1,-1,-1],[-1,-1,-1,-1],[-1,-1,-1,-1],[-1,-1,-1,-1],[0,20,-1,-1],[0,21,0,19],[0,22,0,20],[0,23,0,21],[0,24,0,22],[0,25,0,23],[0,26,0,24],[0,27,0,25],[0,28,0,26],[0,29,0,27],[0,30,0,28],[0,31,0,29],[0,32,0,30],[0,33,0,31],[0,34,0,32],[0,35,0,33],[0,36,0,34],[0,37,0,35],[0,38,0,36],[0,39,0,37],[0,40,0,38],[0,41,0,39],[0,42,0,40],[0,43,0,41],[0,44,0,42],[0,45,0,43],[0,46,0,44],[0,47,0,45],[23,47,0,46],[0,49,23,48],[0,50,0,48],[-1,-1,0,49],[-1,-1,-1,-1],[-1,-1,-1,-1],[-1,-1,-1,-1],[-1,-1,-1,-1],[-1,-1,-1,-1],[-1,-1,-1,-1],[-1,-1,-1,-1],[-1,-1,-1,-1],[-1,-1,-1,-1],[-1,-1,-1,-1],[-1,-1,-1,-1],[-1,-1,-1,-1],[-1,-1,-1,-1]],"skip":[0,0,0,0,0,0,0,0,0,0,0,0,0,0,0,0,0,0,0,0,0,0,0,0,0,0,0,0,0,0,0,0,0,0,0,0,0,0,0,0,0,0,0,0,0,0,0,0,0,0,0,0,0,0,0,0,0,0,0,0,0,0,0,0],"scaf":[[-1,-1,-1,-1],[-1,-1,-1,-1],[-1,-1,-1,-1],[-1,-1,-1,-1],[-1,-1,-1,-1],[-1,-1,-1,-1],[-1,-1,-1,-1],[-1,-1,-1,-1],[-1,-1,-1,-1],[-1,-1,-1,-1],[-1,-1,-1,-1],[-1,-1,-1,-1],[-1,-1,-1,-1],[-1,-1,-1,-1],[-1,-1,-1,-1],[-1,-1,-1,-1],[-1,-1,-1,-1],[-1,-1,-1,-1],[-1,-1,-1,-1],[3,19,0,20],[0,19,0,21],[0,20,0,22],[0,21,0,23],[0,22,0,24],[0,23,0,25],[0,24,0,26],[0,25,0,27],[0,26,0,28],[0,27,0,29],[0,28,0,30],[0,29,0,31],[0,30,0,32],[0,31,0,33],[0,32,0,34],[0,33,1,34],[1,35,0,36],[0,35,0,37],[0,36,0,38],[0,37,0,39],[0,38,0,40],[0,39,0,41],[0,40,0,42],[0,41,0,43],[0,42,0,44],[0,43,0,45],[0,44,0,46],[0,45,0,47],[0,46,0,48],[0,47,0,49],[0,48,0,50],[0,49,3,50],[-1,-1,-1,-1],[-1,-1,-1,-1],[-1,-1,-1,-1],[-1,-1,-1,-1],[-1,-1,-1,-1],[-1,-1,-1,-1],[-1,-1,-1,-1],[-1,-1,-1,-1],[-1,-1,-1,-1],[-1,-1,-1,-1],[-1,-1,-1,-1],[-1,-1,-1,-1],[-1,-1,-1,-1]],"stapLoop":[],"col":22,"loop":[0,0,0,0,0,0,0,0,0,0,0,0,0,0,0,0,0,0,0,0,0,0,0,0,0,0,0,0,0,0,0,0,0,0,0,0,0,0,0,0,0,0,0,0,0,0,0,0,0,0,0,0,0,0,0,0,0,0,0,0,0,0,0,0],"row":20},{"stap_colors":[[19,5749504]],"num":3,"scafLoop":[],"stap":[[-1,-1,-1,-1],[-1,-1,-1,-1],[-1,-1,-1,-1],[-1,-1,-1,-1],[-1,-1,-1,-1],[-1,-1,-1,-1],[-1,-1,-1,-1],[-1,-1,-1,-1],[-1,-1,-1,-1],[-1,-1,-1,-1],[-1,-1,-1,-1],[-1,-1,-1,-1],[-1,-1,-1,-1],[-1,-1,-1,-1],[-1,-1,-1,-1],[-1,-1,-1,-1],[-1,-1,-1,-1],[-1,-1,-1,-1],[-1,-1,-1,-1],[-1,-1,3,20],[3,19,3,21],[3,20,3,22],[3,21,3,23],[3,22,3,24],[3,23,3,25],[3,24,3,26],[3,25,3,27],[3,26,3,28],[3,27,3,29],[3,28,3,30],[3,29,3,31],[3,30,22,31],[22,32,3,33],[3,32,3,34],[3,33,3,35],[3,34,3,36],[3,35,3,37],[3,36,3,38],[3,37,3,39],[3,38,3,40],[3,39,3,41],[3,40,3,42],[3,41,3,43],[3,42,3,44],[3,43,3,45],[3,44,3,46],[3,45,3,47],[3,46,3,48],[3,47,3,49],[3,48,3,50],[3,49,-1,-1],[-1,-1,-1,-1],[-1,-1,-1,-1],[-1,-1,-1,-1],[-1,-1,-1,-1],[-1,-1,-1,-1],[-1,-1,-1,-1],[-1,-1,-1,-1],[-1,-1,-1,-1],[-1,-1,-1,-1],[-1,-1,-1,-1],[-1,-1,-1,-1],[-1,-1,-1,-1],[-1,-1,-1,-1]],"skip":[0,0,0,0,0,0,0,0,0,0,0,0,0,0,0,0,0,0,0,0,0,0,0,0,0,0,0,0,0,0,0,0,0,0,0,0,0,0,0,0,0,0,0,0,0,0,0,0,0,0,0,0,0,0,0,0,0,0,0,0,0,0,0,0],"scaf":[[-1,-1,-1,-1],[-1,-1,-1,-1],[-1,-1,-1,-1],[-1,-1,-1,-1],[-1,-1,-1,-1],[-1,-1,-1,-1],[-1,-1,-1,-1],[-1,-1,-1,-1],[-1,-1,-1,-1],[-1,-1,-1,-1],[-1,-1,-1,-1],[-1,-1,-1,-1],[-1,-1,-1,-1],[-1,-1,-1,-1],[-1,-1,-1,-1],[-1,-1,-1,-1],[-1,-1,-1,-1],[-1,-1,-1,-1],[-1,-1,-1,-1],[3,20,0,19],[3,21,3,19],[3,22,3,20],[3,23,3,21],[3,24,3,22],[3,25,3,23],[3,26,3,24],[3,27,3,25],[3,28,3,26],[3,29,3,27],[3,30,3,28],[3,31,3,29],[3,32,3,30],[3,33,3,31],[3,34,3,32],[2,34,3,33],[3,36,2,35],[3,37,3,35],[3,38,3,36],[3,39,3,37],[3,40,3,38],[3,41,3,39],[3,42,3,40],[3,43,3,41],[3,44,3,42],[3,45,3,43],[3,46,3,44],[3,47,3,45],[3,48,3,46],[3,49,3,47],[3,50,3,48],[0,50,3,49],[-1,-1,-1,-1],[-1,-1,-1,-1],[-1,-1,-1,-1],[-1,-1,-1,-1],[-1,-1,-1,-1],[-1,-1,-1,-1],[-1,-1,-1,-1],[-1,-1,-1,-1],[-1,-1,-1,-1],[-1,-1,-1,-1],[-1,-1,-1,-1],[-1,-1,-1,-1],[-1,-1,-1,-1]],"stapLoop":[],"col":22,"loop":[0,0,0,0,0,0,0,0,0,0,0,0,0,0,0,0,0,0,0,0,0,0,0,0,0,0,0,0,0,0,0,0,0,0,0,0,0,3,0,0,0,0,0,0,0,0,0,0,0,0,0,0,0,0,0,0,0,0,0,0,0,0,0,0],"row":21},{"stap_colors":[[50,8947848]],"num":2,"scafLoop":[],"stap":[[-1,-1,-1,-1],[-1,-1,-1,-1],[-1,-1,-1,-1],[-1,-1,-1,-1],[-1,-1,-1,-1],[-1,-1,-1,-1],[-1,-1,-1,-1],[-1,-1,-1,-1],[-1,-1,-1,-1],[-1,-1,-1,-1],[-1,-1,-1,-1],[-1,-1,-1,-1],[-1,-1,-1,-1],[-1,-1,-1,-1],[-1,-1,-1,-1],[-1,-1,-1,-1],[-1,-1,-1,-1],[-1,-1,-1,-1],[-1,-1,-1,-1],[2,20,-1,-1],[2,21,2,19],[2,22,2,20],[2,23,2,21],[2,24,2,22],[2,25,2,23],[2,26,2,24],[2,27,2,25],[2,28,2,26],[2,29,2,27],[2,30,2,28],[2,31,2,29],[2,32,2,30],[2,33,2,31],[2,34,2,32],[2,35,2,33],[2,36,2,34],[2,37,2,35],[2,38,2,36],[2,39,2,37],[2,40,2,38],[2,41,2,39],[2,42,2,40],[2,43,2,41],[2,44,2,42],[2,45,2,43],[2,46,2,44],[2,47,2,45],[25,47,2,46],[2,49,25,48],[2,50,2,48],[-1,-1,2,49],[-1,-1,-1,-1],[-1,-1,-1,-1],[-1,-1,-1,-1],[-1,-1,-1,-1],[-1,-1,-1,-1],[-1,-1,-1,-1],[-1,-1,-1,-1],[-1,-1,-1,-1],[-1,-1,-1,-1],[-1,-1,-1,-1],[-1,-1,-1,-1],[-1,-1,-1,-1],[-1,-1,-1,-1]],"skip":[0,0,0,0,0,0,0,0,0,0,0,0,0,0,0,0,0,0,0,0,0,0,0,0,0,0,0,0,0,0,0,0,0,0,0,0,0,0,0,0,0,0,0,0,0,0,0,0,0,0,0,0,0,0,0,0,0,0,0,0,0,0,0,0],"scaf":[[-1,-1,-1,-1],[-1,-1,-1,-1],[-1,-1,-1,-1],[-1,-1,-1,-1],[-1,-1,-1,-1],[-1,-1,-1,-1],[-1,-1,-1,-1],[-1,-1,-1,-1],[-1,-1,-1,-1],[-1,-1,-1,-1],[-1,-1,-1,-1],[-1,-1,-1,-1],[-1,-1,-1,-1],[-1,-1,-1,-1],[-1,-1,-1,-1],[-1,-1,-1,-1],[-1,-1,-1,-1],[-1,-1,-1,-1],[-1,-1,-1,-1],[5,19,2,20],[2,19,2,21],[2,20,2,22],[2,21,2,23],[2,22,2,24],[2,23,2,25],[2,24,2,26],[2,25,2,27],[2,26,2,28],[2,27,2,29],[2,28,2,30],[2,29,2,31],[2,30,2,32],[2,31,2,33],[2,32,2,34],[2,33,3,34],[3,35,2,36],[2,35,2,37],[2,36,2,38],[2,37,2,39],[2,38,2,40],[2,39,2,41],[2,40,2,42],[2,41,2,43],[2,42,2,44],[2,43,2,45],[2,44,2,46],[2,45,2,47],[2,46,2,48],[2,47,2,49],[2,48,2,50],[2,49,5,50],[-1,-1,-1,-1],[-1,-1,-1,-1],[-1,-1,-1,-1],[-1,-1,-1,-1],[-1,-1,-1,-1],[-1,-1,-1,-1],[-1,-1,-1,-1],[-1,-1,-1,-1],[-1,-1,-1,-1],[-1,-1,-1,-1],[-1,-1,-1,-1],[-1,-1,-1,-1],[-1,-1,-1,-1]],"stapLoop":[],"col":22,"loop":[0,0,0,0,0,0,0,0,0,0,0,0,0,0,0,0,0,0,0,0,0,0,0,0,0,0,0,0,0,0,0,0,0,0,0,0,0,0,0,0,0,0,0,0,0,0,0,0,0,0,0,0,0,0,0,0,0,0,0,0,0,0,0,0],"row":22},{"stap_colors":[[19,5749504]],"num":5,"scafLoop":[],"stap":[[-1,-1,-1,-1],[-1,-1,-1,-1],[-1,-1,-1,-1],[-1,-1,-1,-1],[-1,-1,-1,-1],[-1,-1,-1,-1],[-1,-1,-1,-1],[-1,-1,-1,-1],[-1,-1,-1,-1],[-1,-1,-1,-1],[-1,-1,-1,-1],[-1,-1,-1,-1],[-1,-1,-1,-1],[-1,-1,-1,-1],[-1,-1,-1,-1],[-1,-1,-1,-1],[-1,-1,-1,-1],[-1,-1,-1,-1],[-1,-1,-1,-1],[-1,-1,5,20],[5,19,5,21],[5,20,5,22],[5,21,5,23],[5,22,5,24],[5,23,5,25],[5,24,5,26],[5,25,5,27],[5,26,5,28],[5,27,5,29],[5,28,5,30],[5,29,5,31],[5,30,24,31],[24,32,5,33],[5,32,5,34],[5,33,5,35],[5,34,5,36],[5,35,5,37],[5,36,5,38],[5,37,5,39],[5,38,26,39],[26,40,5,41],[5,40,5,42],[5,41,5,43],[5,42,5,44],[5,43,5,45],[5,44,5,46],[5,45,5,47],[5,46,5,48],[5,47,5,49],[5,48,5,50],[5,49,-1,-1],[-1,-1,-1,-1],[-1,-1,-1,-1],[-1,-1,-1,-1],[-1,-1,-1,-1],[-1,-1,-1,-1],[-1,-1,-1,-1],[-1,-1,-1,-1],[-1,-1,-1,-1],[-1,-1,-1,-1],[-1,-1,-1,-1],[-1,-1,-1,-1],[-1,-1,-1,-1],[-1,-1,-1,-1]],"skip":[0,0,0,0,0,0,0,0,0,0,0,0,0,0,0,0,0,0,0,0,0,0,0,0,0,0,0,0,0,0,0,0,0,0,0,0,0,0,0,0,0,0,0,0,0,0,0,0,0,0,0,0,0,0,0,0,0,0,0,0,0,0,0,0],"scaf":[[-1,-1,-1,-1],[-1,-1,-1,-1],[-1,-1,-1,-1],[-1,-1,-1,-1],[-1,-1,-1,-1],[-1,-1,-1,-1],[-1,-1,-1,-1],[-1,-1,-1,-1],[-1,-1,-1,-1],[-1,-1,-1,-1],[-1,-1,-1,-1],[-1,-1,-1,-1],[-1,-1,-1,-1],[-1,-1,-1,-1],[-1,-1,-1,-1],[-1,-1,-1,-1],[-1,-1,-1,-1],[-1,-1,-1,-1],[-1,-1,-1,-1],[5,20,2,19],[5,21,5,19],[5,22,5,20],[5,23,5,21],[5,24,5,22],[5,25,5,23],[5,26,5,24],[5,27,5,25],[5,28,5,26],[5,29,5,27],[5,30,5,28],[5,31,5,29],[4,31,5,30],[5,33,-1,-1],[5,34,5,32],[5,35,5,33],[5,36,5,34],[5,37,5,35],[5,38,5,36],[5,39,5,37],[5,40,5,38],[5,41,5,39],[5,42,5,40],[-1,-1,5,41],[5,44,4,43],[5,45,5,43],[5,46,5,44],[5,47,5,45],[5,48,5,46],[5,49,5,47],[5,50,5,48],[2,50,5,49],[-1,-1,-1,-1],[-1,-1,-1,-1],[-1,-1,-1,-1],[-1,-1,-1,-1],[-1,-1,-1,-1],[-1,-1,-1,-1],[-1,-1,-1,-1],[-1,-1,-1,-1],[-1,-1,-1,-1],[-1,-1,-1,-1],[-1,-1,-1,-1],[-1,-1,-1,-1],[-1,-1,-1,-1]],"stapLoop":[],"col":22,"loop":[0,0,0,0,0,0,0,0,0,0,0,0,0,0,0,0,0,0,0,0,0,0,0,0,0,0,0,0,0,0,0,0,0,0,0,0,0,0,0,0,0,0,0,0,0,0,0,0,0,0,0,0,0,0,0,0,0,0,0,0,0,0,0,0],"row":23},{"stap_colors":[[47,11184640]],"num":4,"scafLoop":[],"stap":[[-1,-1,-1,-1],[-1,-1,-1,-1],[-1,-1,-1,-1],[-1,-1,-1,-1],[-1,-1,-1,-1],[-1,-1,-1,-1],[-1,-1,-1,-1],[-1,-1,-1,-1],[-1,-1,-1,-1],[-1,-1,-1,-1],[-1,-1,-1,-1],[-1,-1,-1,-1],[-1,-1,-1,-1],[-1,-1,-1,-1],[-1,-1,-1,-1],[-1,-1,-1,-1],[4,17,-1,-1],[4,18,4,16],[4,19,4,17],[4,20,4,18],[4,21,4,19],[4,22,4,20],[4,23,4,21],[29,23,4,22],[4,25,29,24],[4,26,4,24],[4,27,4,25],[4,28,4,26],[4,29,4,27],[4,30,4,28],[4,31,4,29],[7,31,4,30],[4,33,7,32],[4,34,4,32],[4,35,4,33],[4,36,4,34],[4,37,4,35],[4,38,4,36],[4,39,4,37],[4,40,4,38],[4,41,4,39],[4,42,4,40],[4,43,4,41],[4,44,4,42],[4,45,4,43],[4,46,4,44],[4,47,4,45],[-1,-1,4,46],[-1,-1,-1,-1],[-1,-1,-1,-1],[-1,-1,-1,-1],[-1,-1,-1,-1],[-1,-1,-1,-1],[-1,-1,-1,-1],[-1,-1,-1,-1],[-1,-1,-1,-1],[-1,-1,-1,-1],[-1,-1,-1,-1],[-1,-1,-1,-1],[-1,-1,-1,-1],[-1,-1,-1,-1],[-1,-1,-1,-1],[-1,-1,-1,-1],[-1,-1,-1,-1]],"skip":[0,0,0,0,0,0,0,0,0,0,0,0,0,0,0,0,0,0,0,0,0,0,0,0,0,0,0,0,0,0,0,0,0,0,0,0,0,0,0,0,0,0,0,0,0,0,0,0,0,0,0,0,0,0,0,0,0,0,0,0,0,0,0,0],"scaf":[[-1,-1,-1,-1],[-1,-1,-1,-1],[-1,-1,-1,-1],[-1,-1,-1,-1],[-1,-1,-1,-1],[-1,-1,-1,-1],[-1,-1,-1,-1],[-1,-1,-1,-1],[-1,-1,-1,-1],[-1,-1,-1,-1],[-1,-1,-1,-1],[-1,-1,-1,-1],[-1,-1,-1,-1],[-1,-1,-1,-1],[-1,-1,-1,-1],[-1,-1,-1,-1],[7,16,4,17],[4,16,4,18],[4,17,4,19],[4,18,4,20],[4,19,4,21],[4,20,4,22],[4,21,4,23],[4,22,4,24],[4,23,4,25],[4,24,4,26],[4,25,4,27],[4,26,4,28],[4,27,4,29],[4,28,4,30],[4,29,4,31],[4,30,5,31],[-1,-1,4,33],[4,32,4,34],[4,33,4,35],[4,34,4,36],[4,35,4,37],[4,36,4,38],[4,37,4,39],[4,38,4,40],[4,39,4,41],[4,40,4,42],[4,41,-1,-1],[5,43,4,44],[4,43,4,45],[4,44,4,46],[4,45,4,47],[4,46,7,47],[-1,-1,-1,-1],[-1,-1,-1,-1],[-1,-1,-1,-1],[-1,-1,-1,-1],[-1,-1,-1,-1],[-1,-1,-1,-1],[-1,-1,-1,-1],[-1,-1,-1,-1],[-1,-1,-1,-1],[-1,-1,-1,-1],[-1,-1,-1,-1],[-1,-1,-1,-1],[-1,-1,-1,-1],[-1,-1,-1,-1],[-1,-1,-1,-1],[-1,-1,-1,-1]],"stapLoop":[],"col":23,"loop":[0,0,0,0,0,0,0,0,0,0,0,0,0,0,0,0,0,0,0,0,0,0,0,0,0,0,0,0,0,0,0,0,0,0,0,0,0,0,0,0,0,0,0,0,0,0,0,0,0,0,0,0,0,0,0,0,0,0,0,0,0,0,0,0],"row":23},{"stap_colors":[],"num":7,"scafLoop":[],"stap":[[-1,-1,-1,-1],[-1,-1,-1,-1],[-1,-1,-1,-1],[-1,-1,-1,-1],[-1,-1,-1,-1],[-1,-1,-1,-1],[-1,-1,-1,-1],[-1,-1,-1,-1],[-1,-1,-1,-1],[-1,-1,-1,-1],[-1,-1,-1,-1],[-1,-1,-1,-1],[-1,-1,-1,-1],[-1,-1,-1,-1],[-1,-1,-1,-1],[-1,-1,-1,-1],[6,16,7,17],[7,16,7,18],[7,17,7,19],[7,18,7,20],[7,19,7,21],[7,20,7,22],[7,21,7,23],[7,22,7,24],[7,23,7,25],[7,24,7,26],[7,25,7,27],[7,26,7,28],[7,27,7,29],[7,28,7,30],[7,29,7,31],[7,30,4,31],[4,32,7,33],[7,32,7,34],[7,33,7,35],[7,34,7,36],[7,35,7,37],[7,36,7,38],[7,37,7,39],[7,38,28,39],[28,40,7,41],[7,40,7,42],[7,41,7,43],[7,42,7,44],[7,43,7,45],[7,44,7,46],[7,45,7,47],[7,46,6,47],[-1,-1,-1,-1],[-1,-1,-1,-1],[-1,-1,-1,-1],[-1,-1,-1,-1],[-1,-1,-1,-1],[-1,-1,-1,-1],[-1,-1,-1,-1],[-1,-1,-1,-1],[-1,-1,-1,-1],[-1,-1,-1,-1],[-1,-1,-1,-1],[-1,-1,-1,-1],[-1,-1,-1,-1],[-1,-1,-1,-1],[-1,-1,-1,-1],[-1,-1,-1,-1]],"skip":[0,0,0,0,0,0,0,0,0,0,0,0,0,0,0,0,0,0,0,0,0,0,0,0,0,0,0,0,0,0,0,0,0,0,0,0,0,0,0,0,0,0,0,0,0,0,0,0,0,0,0,0,0,0,0,0,0,0,0,0,0,0,0,0],"scaf":[[-1,-1,-1,-1],[-1,-1,-1,-1],[-1,-1,-1,-1],[-1,-1,-1,-1],[-1,-1,-1,-1],[-1,-1,-1,-1],[-1,-1,-1,-1],[-1,-1,-1,-1],[-1,-1,-1,-1],[-1,-1,-1,-1],[-1,-1,-1,-1],[-1,-1,-1,-1],[-1,-1,-1,-1],[-1,-1,-1,-1],[-1,-1,-1,-1],[-1,-1,-1,-1],[7,17,4,16],[7,18,7,16],[7,19,7,17],[7,20,7,18],[7,21,7,19],[7,22,7,20],[7,23,7,21],[7,24,7,22],[7,25,7,23],[7,26,7,24],[7,27,7,25],[7,28,7,26],[7,29,7,27],[7,30,7,28],[7,31,7,29],[6,31,7,30],[7,33,-1,-1],[7,34,7,32],[7,35,7,33],[7,36,7,34],[7,37,7,35],[7,38,7,36],[7,39,7,37],[7,40,7,38],[7,41,7,39],[7,42,7,40],[-1,-1,7,41],[7,44,6,43],[7,45,7,43],[7,46,7,44],[7,47,7,45],[4,47,7,46],[-1,-1,-1,-1],[-1,-1,-1,-1],[-1,-1,-1,-1],[-1,-1,-1,-1],[-1,-1,-1,-1],[-1,-1,-1,-1],[-1,-1,-1,-1],[-1,-1,-1,-1],[-1,-1,-1,-1],[-1,-1,-1,-1],[-1,-1,-1,-1],[-1,-1,-1,-1],[-1,-1,-1,-1],[-1,-1,-1,-1],[-1,-1,-1,-1],[-1,-1,-1,-1]],"stapLoop":[],"col":24,"loop":[0,0,0,0,0,0,0,0,0,0,0,0,0,0,0,0,0,0,0,0,0,0,0,0,0,0,0,0,0,0,0,0,0,0,0,0,0,0,0,0,0,0,0,0,0,0,0,0,0,0,0,0,0,0,0,0,0,0,0,0,0,0,0,0],"row":23},{"stap_colors":[],"num":6,"scafLoop":[],"stap":[[-1,-1,-1,-1],[-1,-1,-1,-1],[-1,-1,-1,-1],[-1,-1,-1,-1],[-1,-1,-1,-1],[-1,-1,-1,-1],[-1,-1,-1,-1],[-1,-1,-1,-1],[-1,-1,-1,-1],[-1,-1,-1,-1],[-1,-1,-1,-1],[-1,-1,-1,-1],[-1,-1,-1,-1],[-1,-1,-1,-1],[-1,-1,-1,-1],[-1,-1,-1,-1],[6,17,7,16],[6,18,6,16],[6,19,6,17],[6,20,6,18],[6,21,6,19],[6,22,6,20],[6,23,6,21],[31,23,6,22],[6,25,31,24],[6,26,6,24],[6,27,6,25],[6,28,6,26],[6,29,6,27],[6,30,6,28],[6,31,6,29],[9,31,6,30],[6,33,9,32],[6,34,6,32],[6,35,6,33],[6,36,6,34],[6,37,6,35],[6,38,6,36],[6,39,6,37],[6,40,6,38],[6,41,6,39],[6,42,6,40],[6,43,6,41],[6,44,6,42],[6,45,6,43],[6,46,6,44],[6,47,6,45],[7,47,6,46],[-1,-1,-1,-1],[-1,-1,-1,-1],[-1,-1,-1,-1],[-1,-1,-1,-1],[-1,-1,-1,-1],[-1,-1,-1,-1],[-1,-1,-1,-1],[-1,-1,-1,-1],[-1,-1,-1,-1],[-1,-1,-1,-1],[-1,-1,-1,-1],[-1,-1,-1,-1],[-1,-1,-1,-1],[-1,-1,-1,-1],[-1,-1,-1,-1],[-1,-1,-1,-1]],"skip":[0,0,0,0,0,0,0,0,0,0,0,0,0,0,0,0,0,0,0,0,0,0,0,0,0,0,0,0,0,0,0,0,0,0,0,0,0,0,0,0,0,0,0,0,0,0,0,0,0,0,0,0,0,0,0,0,0,0,0,0,0,0,0,0],"scaf":[[-1,-1,-1,-1],[-1,-1,-1,-1],[-1,-1,-1,-1],[-1,-1,-1,-1],[-1,-1,-1,-1],[-1,-1,-1,-1],[-1,-1,-1,-1],[-1,-1,-1,-1],[-1,-1,-1,-1],[-1,-1,-1,-1],[-1,-1,-1,-1],[-1,-1,-1,-1],[-1,-1,-1,-1],[-1,-1,-1,-1],[-1,-1,-1,-1],[-1,-1,-1,-1],[9,16,6,17],[6,16,6,18],[6,17,6,19],[6,18,6,20],[6,19,6,21],[6,20,6,22],[6,21,6,23],[6,22,6,24],[6,23,6,25],[6,24,6,26],[6,25,6,27],[6,26,6,28],[6,27,6,29],[6,28,6,30],[6,29,6,31],[6,30,7,31],[-1,-1,6,33],[6,32,6,34],[6,33,6,35],[6,34,6,36],[6,35,6,37],[6,36,6,38],[6,37,6,39],[6,38,6,40],[6,39,6,41],[6,40,6,42],[6,41,-1,-1],[7,43,6,44],[6,43,6,45],[6,44,6,46],[6,45,6,47],[6,46,9,47],[-1,-1,-1,-1],[-1,-1,-1,-1],[-1,-1,-1,-1],[-1,-1,-1,-1],[-1,-1,-1,-1],[-1,-1,-1,-1],[-1,-1,-1,-1],[-1,-1,-1,-1],[-1,-1,-1,-1],[-1,-1,-1,-1],[-1,-1,-1,-1],[-1,-1,-1,-1],[-1,-1,-1,-1],[-1,-1,-1,-1],[-1,-1,-1,-1],[-1,-1,-1,-1]],"stapLoop":[],"col":25,"loop":[0,0,0,0,0,0,0,0,0,0,0,0,0,0,0,0,0,0,0,0,0,0,0,0,0,0,0,0,0,0,0,0,0,0,0,0,0,0,0,0,0,0,0,0,0,0,0,0,0,0,0,0,0,0,0,0,0,0,0,0,0,0,0,0],"row":23},{"stap_colors":[[16,5749504]],"num":9,"scafLoop":[],"stap":[[-1,-1,-1,-1],[-1,-1,-1,-1],[-1,-1,-1,-1],[-1,-1,-1,-1],[-1,-1,-1,-1],[-1,-1,-1,-1],[-1,-1,-1,-1],[-1,-1,-1,-1],[-1,-1,-1,-1],[-1,-1,-1,-1],[-1,-1,-1,-1],[-1,-1,-1,-1],[-1,-1,-1,-1],[-1,-1,-1,-1],[-1,-1,-1,-1],[-1,-1,-1,-1],[-1,-1,9,17],[9,16,9,18],[9,17,9,19],[9,18,9,20],[9,19,9,21],[9,20,9,22],[9,21,9,23],[9,22,9,24],[9,23,9,25],[9,24,9,26],[9,25,9,27],[9,26,9,28],[9,27,9,29],[9,28,9,30],[9,29,9,31],[9,30,6,31],[6,32,9,33],[9,32,9,34],[9,33,9,35],[9,34,9,36],[9,35,9,37],[9,36,9,38],[9,37,9,39],[9,38,30,39],[30,40,9,41],[9,40,9,42],[9,41,9,43],[9,42,9,44],[9,43,9,45],[9,44,9,46],[9,45,9,47],[9,46,-1,-1],[-1,-1,-1,-1],[-1,-1,-1,-1],[-1,-1,-1,-1],[-1,-1,-1,-1],[-1,-1,-1,-1],[-1,-1,-1,-1],[-1,-1,-1,-1],[-1,-1,-1,-1],[-1,-1,-1,-1],[-1,-1,-1,-1],[-1,-1,-1,-1],[-1,-1,-1,-1],[-1,-1,-1,-1],[-1,-1,-1,-1],[-1,-1,-1,-1],[-1,-1,-1,-1]],"skip":[0,0,0,0,0,0,0,0,0,0,0,0,0,0,0,0,0,0,0,0,0,0,0,0,0,0,0,0,0,0,0,0,0,0,0,0,0,0,0,0,0,0,0,0,0,0,0,0,0,0,0,0,0,0,0,0,0,0,0,0,0,0,0,0],"scaf":[[-1,-1,-1,-1],[-1,-1,-1,-1],[-1,-1,-1,-1],[-1,-1,-1,-1],[-1,-1,-1,-1],[-1,-1,-1,-1],[-1,-1,-1,-1],[-1,-1,-1,-1],[-1,-1,-1,-1],[-1,-1,-1,-1],[-1,-1,-1,-1],[-1,-1,-1,-1],[-1,-1,-1,-1],[-1,-1,-1,-1],[-1,-1,-1,-1],[-1,-1,-1,-1],[9,17,6,16],[9,18,9,16],[9,19,9,17],[9,20,9,18],[9,21,9,19],[9,22,9,20],[9,23,9,21],[9,24,9,22],[9,25,9,23],[9,26,9,24],[9,27,9,25],[9,28,9,26],[9,29,9,27],[9,30,9,28],[9,31,9,29],[8,31,9,30],[9,33,-1,-1],[9,34,9,32],[9,35,9,33],[9,36,9,34],[9,37,9,35],[9,38,9,36],[9,39,9,37],[9,40,9,38],[9,41,9,39],[9,42,9,40],[-1,-1,9,41],[9,44,8,43],[9,45,9,43],[9,46,9,44],[9,47,9,45],[6,47,9,46],[-1,-1,-1,-1],[-1,-1,-1,-1],[-1,-1,-1,-1],[-1,-1,-1,-1],[-1,-1,-1,-1],[-1,-1,-1,-1],[-1,-1,-1,-1],[-1,-1,-1,-1],[-1,-1,-1,-1],[-1,-1,-1,-1],[-1,-1,-1,-1],[-1,-1,-1,-1],[-1,-1,-1,-1],[-1,-1,-1,-1],[-1,-1,-1,-1],[-1,-1,-1,-1]],"stapLoop":[],"col":26,"loop":[0,0,0,0,0,0,0,0,0,0,0,0,0,0,0,0,0,0,0,0,0,0,0,0,0,0,0,0,0,0,0,0,0,0,0,0,0,0,0,0,0,0,0,0,0,0,0,0,0,0,0,0,0,0,0,0,0,0,0,0,0,0,0,0],"row":23},{"stap_colors":[[44,1507550]],"num":8,"scafLoop":[],"stap":[[-1,-1,-1,-1],[-1,-1,-1,-1],[-1,-1,-1,-1],[-1,-1,-1,-1],[-1,-1,-1,-1],[-1,-1,-1,-1],[-1,-1,-1,-1],[-1,-1,-1,-1],[-1,-1,-1,-1],[-1,-1,-1,-1],[-1,-1,-1,-1],[-1,-1,-1,-1],[-1,-1,-1,-1],[8,14,-1,-1],[8,15,8,13],[8,16,8,14],[8,17,8,15],[8,18,8,16],[8,19,8,17],[8,20,8,18],[8,21,8,19],[8,22,8,20],[8,23,8,21],[33,23,8,22],[8,25,33,24],[8,26,8,24],[8,27,8,25],[8,28,8,26],[8,29,8,27],[8,30,8,28],[8,31,8,29],[35,31,8,30],[8,33,35,32],[8,34,8,32],[8,35,8,33],[8,36,8,34],[8,37,8,35],[8,38,8,36],[8,39,8,37],[8,40,8,38],[8,41,8,39],[8,42,8,40],[8,43,8,41],[8,44,8,42],[-1,-1,8,43],[-1,-1,-1,-1],[-1,-1,-1,-1],[-1,-1,-1,-1],[-1,-1,-1,-1],[-1,-1,-1,-1],[-1,-1,-1,-1],[-1,-1,-1,-1],[-1,-1,-1,-1],[-1,-1,-1,-1],[-1,-1,-1,-1],[-1,-1,-1,-1],[-1,-1,-1,-1],[-1,-1,-1,-1],[-1,-1,-1,-1],[-1,-1,-1,-1],[-1,-1,-1,-1],[-1,-1,-1,-1],[-1,-1,-1,-1],[-1,-1,-1,-1]],"skip":[0,0,0,0,0,0,0,0,0,0,0,0,0,0,0,0,0,0,0,0,0,0,0,0,0,0,0,0,0,0,0,0,0,0,0,0,0,0,0,0,0,0,0,0,0,0,0,0,0,0,0,0,0,0,0,0,0,0,0,0,0,0,0,0],"scaf":[[-1,-1,-1,-1],[-1,-1,-1,-1],[-1,-1,-1,-1],[-1,-1,-1,-1],[-1,-1,-1,-1],[-1,-1,-1,-1],[-1,-1,-1,-1],[-1,-1,-1,-1],[-1,-1,-1,-1],[-1,-1,-1,-1],[-1,-1,-1,-1],[-1,-1,-1,-1],[-1,-1,-1,-1],[11,13,8,14],[8,13,8,15],[8,14,8,16],[8,15,8,17],[8,16,8,18],[8,17,8,19],[8,18,8,20],[8,19,8,21],[8,20,8,22],[8,21,8,23],[8,22,8,24],[8,23,8,25],[8,24,8,26],[8,25,8,27],[8,26,8,28],[8,27,8,29],[8,28,8,30],[8,29,8,31],[8,30,9,31],[-1,-1,8,33],[8,32,8,34],[8,33,8,35],[8,34,8,36],[8,35,8,37],[8,36,8,38],[8,37,8,39],[8,38,8,40],[8,39,8,41],[8,40,8,42],[8,41,-1,-1],[9,43,8,44],[8,43,11,44],[-1,-1,-1,-1],[-1,-1,-1,-1],[-1,-1,-1,-1],[-1,-1,-1,-1],[-1,-1,-1,-1],[-1,-1,-1,-1],[-1,-1,-1,-1],[-1,-1,-1,-1],[-1,-1,-1,-1],[-1,-1,-1,-1],[-1,-1,-1,-1],[-1,-1,-1,-1],[-1,-1,-1,-1],[-1,-1,-1,-1],[-1,-1,-1,-1],[-1,-1,-1,-1],[-1,-1,-1,-1],[-1,-1,-1,-1],[-1,-1,-1,-1]],"stapLoop":[],"col":27,"loop":[0,0,0,0,0,0,0,0,0,0,0,0,0,0,0,0,0,0,0,0,0,0,0,0,0,0,0,0,0,0,0,0,0,0,0,0,0,0,0,0,0,0,0,0,0,0,0,0,0,0,0,0,0,0,0,0,0,0,0,0,0,0,0,0],"row":23},{"stap_colors":[[13,1507550]],"num":11,"scafLoop":[],"stap":[[-1,-1,-1,-1],[-1,-1,-1,-1],[-1,-1,-1,-1],[-1,-1,-1,-1],[-1,-1,-1,-1],[-1,-1,-1,-1],[-1,-1,-1,-1],[-1,-1,-1,-1],[-1,-1,-1,-1],[-1,-1,-1,-1],[-1,-1,-1,-1],[-1,-1,-1,-1],[-1,-1,-1,-1],[-1,-1,11,14],[11,13,11,15],[11,14,34,15],[34,16,11,17],[11,16,11,18],[11,17,11,19],[11,18,11,20],[11,19,11,21],[11,20,11,22],[11,21,11,23],[11,22,11,24],[11,23,11,25],[11,24,11,26],[11,25,11,27],[11,26,11,28],[11,27,11,29],[11,28,11,30],[11,29,11,31],[11,30,11,32],[11,31,11,33],[11,32,11,34],[11,33,11,35],[11,34,11,36],[11,35,11,37],[11,36,11,38],[11,37,11,39],[11,38,11,40],[11,39,11,41],[11,40,11,42],[11,41,11,43],[11,42,11,44],[11,43,-1,-1],[-1,-1,-1,-1],[-1,-1,-1,-1],[-1,-1,-1,-1],[-1,-1,-1,-1],[-1,-1,-1,-1],[-1,-1,-1,-1],[-1,-1,-1,-1],[-1,-1,-1,-1],[-1,-1,-1,-1],[-1,-1,-1,-1],[-1,-1,-1,-1],[-1,-1,-1,-1],[-1,-1,-1,-1],[-1,-1,-1,-1],[-1,-1,-1,-1],[-1,-1,-1,-1],[-1,-1,-1,-1],[-1,-1,-1,-1],[-1,-1,-1,-1]],"skip":[0,0,0,0,0,0,0,0,0,0,0,0,0,0,0,0,0,0,0,0,0,0,0,0,0,0,0,0,0,0,0,0,0,0,0,0,0,0,0,0,0,0,0,0,0,0,0,0,0,0,0,0,0,0,0,0,0,0,0,0,0,0,0,0],"scaf":[[-1,-1,-1,-1],[-1,-1,-1,-1],[-1,-1,-1,-1],[-1,-1,-1,-1],[-1,-1,-1,-1],[-1,-1,-1,-1],[-1,-1,-1,-1],[-1,-1,-1,-1],[-1,-1,-1,-1],[-1,-1,-1,-1],[-1,-1,-1,-1],[-1,-1,-1,-1],[-1,-1,-1,-1],[11,14,8,13],[11,15,11,13],[11,16,11,14],[11,17,11,15],[11,18,11,16],[11,19,11,17],[11,20,11,18],[11,21,11,19],[11,22,11,20],[11,23,11,21],[11,24,11,22],[11,25,11,23],[11,26,11,24],[11,27,11,25],[11,28,11,26],[10,28,11,27],[11,30,10,29],[11,31,11,29],[11,32,11,30],[11,33,11,31],[11,34,11,32],[11,35,11,33],[11,36,11,34],[11,37,11,35],[11,38,11,36],[11,39,11,37],[11,40,11,38],[11,41,11,39],[11,42,11,40],[11,43,11,41],[11,44,11,42],[8,44,11,43],[-1,-1,-1,-1],[-1,-1,-1,-1],[-1,-1,-1,-1],[-1,-1,-1,-1],[-1,-1,-1,-1],[-1,-1,-1,-1],[-1,-1,-1,-1],[-1,-1,-1,-1],[-1,-1,-1,-1],[-1,-1,-1,-1],[-1,-1,-1,-1],[-1,-1,-1,-1],[-1,-1,-1,-1],[-1,-1,-1,-1],[-1,-1,-1,-1],[-1,-1,-1,-1],[-1,-1,-1,-1],[-1,-1,-1,-1],[-1,-1,-1,-1]],"stapLoop":[],"col":27,"loop":[0,0,0,0,0,0,0,0,0,0,0,0,0,0,0,0,0,0,0,0,0,0,0,0,0,0,0,0,0,0,0,0,0,0,0,0,0,0,0,0,0,0,0,0,0,0,0,0,0,0,0,0,0,0,0,0,0,0,0,0,0,0,0,0],"row":22},{"stap_colors":[[44,11184640]],"num":10,"scafLoop":[],"stap":[[-1,-1,-1,-1],[-1,-1,-1,-1],[-1,-1,-1,-1],[-1,-1,-1,-1],[-1,-1,-1,-1],[-1,-1,-1,-1],[-1,-1,-1,-1],[-1,-1,-1,-1],[-1,-1,-1,-1],[-1,-1,-1,-1],[-1,-1,-1,-1],[-1,-1,-1,-1],[-1,-1,-1,-1],[10,14,-1,-1],[10,15,10,13],[10,16,10,14],[10,17,10,15],[10,18,10,16],[10,19,10,17],[10,20,10,18],[10,21,10,19],[10,22,10,20],[10,23,10,21],[10,24,10,22],[10,25,10,23],[10,26,10,24],[10,27,10,25],[10,28,10,26],[10,29,10,27],[10,30,10,28],[10,31,10,29],[37,31,10,30],[10,33,37,32],[10,34,10,32],[10,35,10,33],[10,36,10,34],[10,37,10,35],[10,38,10,36],[10,39,10,37],[10,40,10,38],[10,41,10,39],[10,42,10,40],[10,43,10,41],[10,44,10,42],[-1,-1,10,43],[-1,-1,-1,-1],[-1,-1,-1,-1],[-1,-1,-1,-1],[-1,-1,-1,-1],[-1,-1,-1,-1],[-1,-1,-1,-1],[-1,-1,-1,-1],[-1,-1,-1,-1],[-1,-1,-1,-1],[-1,-1,-1,-1],[-1,-1,-1,-1],[-1,-1,-1,-1],[-1,-1,-1,-1],[-1,-1,-1,-1],[-1,-1,-1,-1],[-1,-1,-1,-1],[-1,-1,-1,-1],[-1,-1,-1,-1],[-1,-1,-1,-1]],"skip":[0,0,0,0,0,0,0,0,0,0,0,0,0,0,0,0,0,0,0,0,0,0,0,0,0,0,0,0,0,0,0,0,0,0,0,0,0,0,0,0,0,0,0,0,0,0,0,0,0,0,0,0,0,0,0,0,0,0,0,0,0,0,0,0],"scaf":[[-1,-1,-1,-1],[-1,-1,-1,-1],[-1,-1,-1,-1],[-1,-1,-1,-1],[-1,-1,-1,-1],[-1,-1,-1,-1],[-1,-1,-1,-1],[-1,-1,-1,-1],[-1,-1,-1,-1],[-1,-1,-1,-1],[-1,-1,-1,-1],[-1,-1,-1,-1],[-1,-1,-1,-1],[13,13,10,14],[10,13,10,15],[10,14,10,16],[10,15,10,17],[10,16,10,18],[10,17,10,19],[10,18,10,20],[10,19,10,21],[10,20,10,22],[10,21,10,23],[10,22,10,24],[10,23,10,25],[10,24,10,26],[10,25,10,27],[10,26,10,28],[10,27,11,28],[11,29,10,30],[10,29,10,31],[10,30,10,32],[10,31,10,33],[10,32,10,34],[10,33,10,35],[10,34,10,36],[10,35,10,37],[10,36,10,38],[10,37,10,39],[10,38,10,40],[10,39,10,41],[10,40,10,42],[10,41,10,43],[10,42,10,44],[10,43,13,44],[-1,-1,-1,-1],[-1,-1,-1,-1],[-1,-1,-1,-1],[-1,-1,-1,-1],[-1,-1,-1,-1],[-1,-1,-1,-1],[-1,-1,-1,-1],[-1,-1,-1,-1],[-1,-1,-1,-1],[-1,-1,-1,-1],[-1,-1,-1,-1],[-1,-1,-1,-1],[-1,-1,-1,-1],[-1,-1,-1,-1],[-1,-1,-1,-1],[-1,-1,-1,-1],[-1,-1,-1,-1],[-1,-1,-1,-1],[-1,-1,-1,-1]],"stapLoop":[],"col":27,"loop":[0,0,0,0,0,0,0,0,0,0,0,0,0,0,0,0,0,0,0,0,0,0,0,0,0,0,0,0,0,0,0,0,0,0,0,0,0,0,0,0,0,0,0,0,0,0,0,0,0,0,0,0,0,0,0,0,0,0,0,0,0,0,0,0],"row":21},{"stap_colors":[[13,16225054]],"num":13,"scafLoop":[],"stap":[[-1,-1,-1,-1],[-1,-1,-1,-1],[-1,-1,-1,-1],[-1,-1,-1,-1],[-1,-1,-1,-1],[-1,-1,-1,-1],[-1,-1,-1,-1],[-1,-1,-1,-1],[-1,-1,-1,-1],[-1,-1,-1,-1],[-1,-1,-1,-1],[-1,-1,-1,-1],[-1,-1,-1,-1],[-1,-1,13,14],[13,13,13,15],[13,14,36,15],[36,16,13,17],[13,16,13,18],[13,17,13,19],[13,18,13,20],[13,19,13,21],[13,20,13,22],[13,21,13,23],[13,22,13,24],[13,23,13,25],[13,24,13,26],[13,25,13,27],[13,26,13,28],[13,27,13,29],[13,28,13,30],[13,29,13,31],[13,30,13,32],[13,31,13,33],[13,32,13,34],[13,33,13,35],[13,34,13,36],[13,35,13,37],[13,36,13,38],[13,37,13,39],[13,38,13,40],[13,39,13,41],[13,40,13,42],[13,41,13,43],[13,42,13,44],[13,43,-1,-1],[-1,-1,-1,-1],[-1,-1,-1,-1],[-1,-1,-1,-1],[-1,-1,-1,-1],[-1,-1,-1,-1],[-1,-1,-1,-1],[-1,-1,-1,-1],[-1,-1,-1,-1],[-1,-1,-1,-1],[-1,-1,-1,-1],[-1,-1,-1,-1],[-1,-1,-1,-1],[-1,-1,-1,-1],[-1,-1,-1,-1],[-1,-1,-1,-1],[-1,-1,-1,-1],[-1,-1,-1,-1],[-1,-1,-1,-1],[-1,-1,-1,-1]],"skip":[0,0,0,0,0,0,0,0,0,0,0,0,0,0,0,0,0,0,0,0,0,0,0,0,0,0,0,0,0,0,0,0,0,0,0,0,0,0,0,0,0,0,0,0,0,0,0,0,0,0,0,0,0,0,0,0,0,0,0,0,0,0,0,0],"scaf":[[-1,-1,-1,-1],[-1,-1,-1,-1],[-1,-1,-1,-1],[-1,-1,-1,-1],[-1,-1,-1,-1],[-1,-1,-1,-1],[-1,-1,-1,-1],[-1,-1,-1,-1],[-1,-1,-1,-1],[-1,-1,-1,-1],[-1,-1,-1,-1],[-1,-1,-1,-1],[-1,-1,-1,-1],[13,14,10,13],[13,15,13,13],[13,16,13,14],[13,17,13,15],[13,18,13,16],[13,19,13,17],[13,20,13,18],[13,21,13,19],[13,22,13,20],[13,23,13,21],[13,24,13,22],[13,25,13,23],[13,26,13,24],[13,27,13,25],[13,28,13,26],[12,28,13,27],[13,30,12,29],[13,31,13,29],[13,32,13,30],[13,33,13,31],[13,34,13,32],[13,35,13,33],[13,36,13,34],[13,37,13,35],[13,38,13,36],[13,39,13,37],[13,40,13,38],[13,41,13,39],[13,42,13,40],[13,43,13,41],[13,44,13,42],[10,44,13,43],[-1,-1,-1,-1],[-1,-1,-1,-1],[-1,-1,-1,-1],[-1,-1,-1,-1],[-1,-1,-1,-1],[-1,-1,-1,-1],[-1,-1,-1,-1],[-1,-1,-1,-1],[-1,-1,-1,-1],[-1,-1,-1,-1],[-1,-1,-1,-1],[-1,-1,-1,-1],[-1,-1,-1,-1],[-1,-1,-1,-1],[-1,-1,-1,-1],[-1,-1,-1,-1],[-1,-1,-1,-1],[-1,-1,-1,-1],[-1,-1,-1,-1]],"stapLoop":[],"col":27,"loop":[0,0,0,0,0,0,0,0,0,0,0,0,0,0,0,0,0,0,0,0,0,0,0,0,0,0,0,0,0,0,0,0,0,0,0,0,0,0,0,0,0,0,0,0,0,0,0,0,0,0,0,0,0,0,0,0,0,0,0,0,0,0,0,0],"row":20},{"stap_colors":[[44,5749504]],"num":12,"scafLoop":[],"stap":[[-1,-1,-1,-1],[-1,-1,-1,-1],[-1,-1,-1,-1],[-1,-1,-1,-1],[-1,-1,-1,-1],[-1,-1,-1,-1],[-1,-1,-1,-1],[-1,-1,-1,-1],[-1,-1,-1,-1],[-1,-1,-1,-1],[-1,-1,-1,-1],[-1,-1,-1,-1],[-1,-1,-1,-1],[12,14,-1,-1],[12,15,12,13],[12,16,12,14],[12,17,12,15],[12,18,12,16],[12,19,12,17],[12,20,12,18],[12,21,12,19],[12,22,12,20],[12,23,12,21],[12,24,12,22],[12,25,12,23],[12,26,12,24],[12,27,12,25],[12,28,12,26],[12,29,12,27],[12,30,12,28],[12,31,12,29],[39,31,12,30],[12,33,39,32],[12,34,12,32],[12,35,12,33],[12,36,12,34],[12,37,12,35],[12,38,12,36],[12,39,12,37],[12,40,12,38],[12,41,12,39],[12,42,12,40],[12,43,12,41],[12,44,12,42],[-1,-1,12,43],[-1,-1,-1,-1],[-1,-1,-1,-1],[-1,-1,-1,-1],[-1,-1,-1,-1],[-1,-1,-1,-1],[-1,-1,-1,-1],[-1,-1,-1,-1],[-1,-1,-1,-1],[-1,-1,-1,-1],[-1,-1,-1,-1],[-1,-1,-1,-1],[-1,-1,-1,-1],[-1,-1,-1,-1],[-1,-1,-1,-1],[-1,-1,-1,-1],[-1,-1,-1,-1],[-1,-1,-1,-1],[-1,-1,-1,-1],[-1,-1,-1,-1]],"skip":[0,0,0,0,0,0,0,0,0,0,0,0,0,0,0,0,0,0,0,0,0,0,0,0,0,0,0,0,0,0,0,0,0,0,0,0,0,0,0,0,0,0,0,0,0,0,0,0,0,0,0,0,0,0,0,0,0,0,0,0,0,0,0,0],"scaf":[[-1,-1,-1,-1],[-1,-1,-1,-1],[-1,-1,-1,-1],[-1,-1,-1,-1],[-1,-1,-1,-1],[-1,-1,-1,-1],[-1,-1,-1,-1],[-1,-1,-1,-1],[-1,-1,-1,-1],[-1,-1,-1,-1],[-1,-1,-1,-1],[-1,-1,-1,-1],[-1,-1,-1,-1],[15,13,12,14],[12,13,12,15],[12,14,12,16],[12,15,12,17],[12,16,12,18],[12,17,12,19],[12,18,12,20],[12,19,12,21],[12,20,12,22],[12,21,12,23],[12,22,12,24],[12,23,12,25],[12,24,12,26],[12,25,12,27],[12,26,12,28],[12,27,13,28],[13,29,12,30],[12,29,12,31],[12,30,12,32],[12,31,12,33],[12,32,12,34],[12,33,12,35],[12,34,12,36],[12,35,12,37],[12,36,12,38],[12,37,12,39],[12,38,12,40],[12,39,12,41],[12,40,12,42],[12,41,12,43],[12,42,12,44],[12,43,15,44],[-1,-1,-1,-1],[-1,-1,-1,-1],[-1,-1,-1,-1],[-1,-1,-1,-1],[-1,-1,-1,-1],[-1,-1,-1,-1],[-1,-1,-1,-1],[-1,-1,-1,-1],[-1,-1,-1,-1],[-1,-1,-1,-1],[-1,-1,-1,-1],[-1,-1,-1,-1],[-1,-1,-1,-1],[-1,-1,-1,-1],[-1,-1,-1,-1],[-1,-1,-1,-1],[-1,-1,-1,-1],[-1,-1,-1,-1],[-1,-1,-1,-1]],"stapLoop":[],"col":27,"loop":[0,0,0,0,0,0,0,0,0,0,0,0,0,0,0,0,0,0,0,0,0,0,0,0,0,0,0,0,0,0,0,0,0,0,0,0,0,0,0,0,0,0,0,0,0,0,0,0,0,0,0,0,0,0,0,0,0,0,0,0,0,0,0,0],"row":19},{"stap_colors":[[13,16204552]],"num":15,"scafLoop":[],"stap":[[-1,-1,-1,-1],[-1,-1,-1,-1],[-1,-1,-1,-1],[-1,-1,-1,-1],[-1,-1,-1,-1],[-1,-1,-1,-1],[-1,-1,-1,-1],[-1,-1,-1,-1],[-1,-1,-1,-1],[-1,-1,-1,-1],[-1,-1,-1,-1],[-1,-1,-1,-1],[-1,-1,-1,-1],[-1,-1,15,14],[15,13,15,15],[15,14,38,15],[38,16,15,17],[15,16,15,18],[15,17,15,19],[15,18,15,20],[15,19,15,21],[15,20,15,22],[15,21,15,23],[15,22,40,23],[40,24,15,25],[15,24,15,26],[15,25,15,27],[15,26,15,28],[15,27,15,29],[15,28,15,30],[15,29,15,31],[15,30,15,32],[15,31,15,33],[15,32,15,34],[15,33,15,35],[15,34,15,36],[15,35,15,37],[15,36,15,38],[15,37,15,39],[15,38,15,40],[15,39,15,41],[15,40,15,42],[15,41,15,43],[15,42,15,44],[15,43,-1,-1],[-1,-1,-1,-1],[-1,-1,-1,-1],[-1,-1,-1,-1],[-1,-1,-1,-1],[-1,-1,-1,-1],[-1,-1,-1,-1],[-1,-1,-1,-1],[-1,-1,-1,-1],[-1,-1,-1,-1],[-1,-1,-1,-1],[-1,-1,-1,-1],[-1,-1,-1,-1],[-1,-1,-1,-1],[-1,-1,-1,-1],[-1,-1,-1,-1],[-1,-1,-1,-1],[-1,-1,-1,-1],[-1,-1,-1,-1],[-1,-1,-1,-1]],"skip":[0,0,0,0,0,0,0,0,0,0,0,0,0,0,0,0,0,0,0,0,0,0,0,0,0,0,0,0,0,0,0,0,0,0,0,0,0,0,0,0,0,0,0,0,0,0,0,0,0,0,0,0,0,0,0,0,0,0,0,0,0,0,0,0],"scaf":[[-1,-1,-1,-1],[-1,-1,-1,-1],[-1,-1,-1,-1],[-1,-1,-1,-1],[-1,-1,-1,-1],[-1,-1,-1,-1],[-1,-1,-1,-1],[-1,-1,-1,-1],[-1,-1,-1,-1],[-1,-1,-1,-1],[-1,-1,-1,-1],[-1,-1,-1,-1],[-1,-1,-1,-1],[15,14,12,13],[15,15,15,13],[15,16,15,14],[15,17,15,15],[15,18,15,16],[15,19,15,17],[15,20,15,18],[15,21,15,19],[15,22,15,20],[15,23,15,21],[15,24,15,22],[15,25,15,23],[15,26,15,24],[15,27,15,25],[15,28,15,26],[15,29,15,27],[15,30,15,28],[15,31,15,29],[15,32,15,30],[15,33,15,31],[15,34,15,32],[15,35,15,33],[15,36,15,34],[14,36,15,35],[15,38,14,37],[15,39,15,37],[15,40,15,38],[15,41,15,39],[15,42,15,40],[15,43,15,41],[15,44,15,42],[12,44,15,43],[-1,-1,-1,-1],[-1,-1,-1,-1],[-1,-1,-1,-1],[-1,-1,-1,-1],[-1,-1,-1,-1],[-1,-1,-1,-1],[-1,-1,-1,-1],[-1,-1,-1,-1],[-1,-1,-1,-1],[-1,-1,-1,-1],[-1,-1,-1,-1],[-1,-1,-1,-1],[-1,-1,-1,-1],[-1,-1,-1,-1],[-1,-1,-1,-1],[-1,-1,-1,-1],[-1,-1,-1,-1],[-1,-1,-1,-1],[-1,-1,-1,-1]],"stapLoop":[],"col":27,"loop":[0,0,0,0,0,0,0,0,0,0,0,0,0,0,0,0,0,0,0,0,0,0,0,0,0,0,0,0,0,0,0,0,0,0,0,0,0,0,0,0,0,0,0,0,0,0,0,0,0,0,0,0,0,0,0,0,0,0,0,0,0,0,0,0],"row":18},{"stap_colors":[[42,16204552]],"num":14,"scafLoop":[],"stap":[[-1,-1,-1,-1],[-1,-1,-1,-1],[-1,-1,-1,-1],[-1,-1,-1,-1],[-1,-1,-1,-1],[-1,-1,-1,-1],[-1,-1,-1,-1],[-1,-1,-1,-1],[-1,-1,-1,-1],[-1,-1,-1,-1],[-1,-1,-1,-1],[-1,-1,-1,-1],[-1,-1,-1,-1],[-1,-1,-1,-1],[-1,-1,-1,-1],[-1,-1,-1,-1],[-1,-1,-1,-1],[-1,-1,-1,-1],[-1,-1,-1,-1],[-1,-1,-1,-1],[-1,-1,-1,-1],[14,22,-1,-1],[14,23,14,21],[14,24,14,22],[14,25,14,23],[14,26,14,24],[14,27,14,25],[14,28,14,26],[14,29,14,27],[14,30,14,28],[14,31,14,29],[14,32,14,30],[14,33,14,31],[14,34,14,32],[14,35,14,33],[14,36,14,34],[14,37,14,35],[14,38,14,36],[14,39,14,37],[43,39,14,38],[14,41,43,40],[14,42,14,40],[-1,-1,14,41],[-1,-1,-1,-1],[-1,-1,-1,-1],[-1,-1,-1,-1],[-1,-1,-1,-1],[-1,-1,-1,-1],[-1,-1,-1,-1],[-1,-1,-1,-1],[-1,-1,-1,-1],[-1,-1,-1,-1],[-1,-1,-1,-1],[-1,-1,-1,-1],[-1,-1,-1,-1],[-1,-1,-1,-1],[-1,-1,-1,-1],[-1,-1,-1,-1],[-1,-1,-1,-1],[-1,-1,-1,-1],[-1,-1,-1,-1],[-1,-1,-1,-1],[-1,-1,-1,-1],[-1,-1,-1,-1]],"skip":[0,0,0,0,0,0,0,0,0,0,0,0,0,0,0,0,0,0,0,0,0,0,0,0,0,0,0,0,0,0,0,0,0,0,0,0,0,0,0,0,0,0,0,0,0,0,0,0,0,0,0,0,0,0,0,0,0,0,0,0,0,0,0,0],"scaf":[[-1,-1,-1,-1],[-1,-1,-1,-1],[-1,-1,-1,-1],[-1,-1,-1,-1],[-1,-1,-1,-1],[-1,-1,-1,-1],[-1,-1,-1,-1],[-1,-1,-1,-1],[-1,-1,-1,-1],[-1,-1,-1,-1],[-1,-1,-1,-1],[-1,-1,-1,-1],[-1,-1,-1,-1],[-1,-1,-1,-1],[-1,-1,-1,-1],[-1,-1,-1,-1],[-1,-1,-1,-1],[-1,-1,-1,-1],[-1,-1,-1,-1],[-1,-1,-1,-1],[-1,-1,-1,-1],[17,21,14,22],[14,21,14,23],[14,22,14,24],[14,23,14,25],[14,24,14,26],[14,25,14,27],[14,26,14,28],[14,27,14,29],[14,28,14,30],[14,29,14,31],[14,30,14,32],[14,31,14,33],[14,32,14,34],[14,33,14,35],[14,34,14,36],[14,35,15,36],[15,37,14,38],[14,37,14,39],[14,38,14,40],[14,39,14,41],[14,40,14,42],[14,41,17,42],[-1,-1,-1,-1],[-1,-1,-1,-1],[-1,-1,-1,-1],[-1,-1,-1,-1],[-1,-1,-1,-1],[-1,-1,-1,-1],[-1,-1,-1,-1],[-1,-1,-1,-1],[-1,-1,-1,-1],[-1,-1,-1,-1],[-1,-1,-1,-1],[-1,-1,-1,-1],[-1,-1,-1,-1],[-1,-1,-1,-1],[-1,-1,-1,-1],[-1,-1,-1,-1],[-1,-1,-1,-1],[-1,-1,-1,-1],[-1,-1,-1,-1],[-1,-1,-1,-1],[-1,-1,-1,-1]],"stapLoop":[],"col":26,"loop":[0,0,0,0,0,0,0,0,0,0,0,0,0,0,0,0,0,0,0,0,0,0,0,0,0,0,0,0,0,0,0,0,0,0,0,0,0,0,0,0,0,0,0,0,0,0,0,0,0,0,0,0,0,0,0,0,0,0,0,0,0,0,0,0],"row":18},{"stap_colors":[[21,16225054]],"num":17,"scafLoop":[],"stap":[[-1,-1,-1,-1],[-1,-1,-1,-1],[-1,-1,-1,-1],[-1,-1,-1,-1],[-1,-1,-1,-1],[-1,-1,-1,-1],[-1,-1,-1,-1],[-1,-1,-1,-1],[-1,-1,-1,-1],[-1,-1,-1,-1],[-1,-1,-1,-1],[-1,-1,-1,-1],[-1,-1,-1,-1],[-1,-1,-1,-1],[-1,-1,-1,-1],[-1,-1,-1,-1],[-1,-1,-1,-1],[-1,-1,-1,-1],[-1,-1,-1,-1],[-1,-1,-1,-1],[-1,-1,-1,-1],[-1,-1,17,22],[17,21,17,23],[17,22,42,23],[42,24,17,25],[17,24,17,26],[17,25,17,27],[17,26,17,28],[17,27,17,29],[17,28,17,30],[17,29,17,31],[17,30,17,32],[17,31,17,33],[17,32,17,34],[17,33,17,35],[17,34,17,36],[17,35,17,37],[17,36,17,38],[17,37,17,39],[17,38,17,40],[17,39,17,41],[17,40,17,42],[17,41,-1,-1],[-1,-1,-1,-1],[-1,-1,-1,-1],[-1,-1,-1,-1],[-1,-1,-1,-1],[-1,-1,-1,-1],[-1,-1,-1,-1],[-1,-1,-1,-1],[-1,-1,-1,-1],[-1,-1,-1,-1],[-1,-1,-1,-1],[-1,-1,-1,-1],[-1,-1,-1,-1],[-1,-1,-1,-1],[-1,-1,-1,-1],[-1,-1,-1,-1],[-1,-1,-1,-1],[-1,-1,-1,-1],[-1,-1,-1,-1],[-1,-1,-1,-1],[-1,-1,-1,-1],[-1,-1,-1,-1]],"skip":[0,0,0,0,0,0,0,0,0,0,0,0,0,0,0,0,0,0,0,0,0,0,0,0,0,0,0,0,0,0,0,0,0,0,0,0,0,0,0,0,0,0,0,0,0,0,0,0,0,0,0,0,0,0,0,0,0,0,0,0,0,0,0,0],"scaf":[[-1,-1,-1,-1],[-1,-1,-1,-1],[-1,-1,-1,-1],[-1,-1,-1,-1],[-1,-1,-1,-1],[-1,-1,-1,-1],[-1,-1,-1,-1],[-1,-1,-1,-1],[-1,-1,-1,-1],[-1,-1,-1,-1],[-1,-1,-1,-1],[-1,-1,-1,-1],[-1,-1,-1,-1],[-1,-1,-1,-1],[-1,-1,-1,-1],[-1,-1,-1,-1],[-1,-1,-1,-1],[-1,-1,-1,-1],[-1,-1,-1,-1],[-1,-1,-1,-1],[-1,-1,-1,-1],[17,22,14,21],[17,23,17,21],[17,24,17,22],[17,25,17,23],[17,26,17,24],[17,27,17,25],[17,28,17,26],[17,29,17,27],[17,30,17,28],[17,31,17,29],[17,32,17,30],[17,33,17,31],[17,34,17,32],[17,35,17,33],[17,36,17,34],[16,36,17,35],[17,38,16,37],[17,39,17,37],[17,40,17,38],[17,41,17,39],[17,42,17,40],[14,42,17,41],[-1,-1,-1,-1],[-1,-1,-1,-1],[-1,-1,-1,-1],[-1,-1,-1,-1],[-1,-1,-1,-1],[-1,-1,-1,-1],[-1,-1,-1,-1],[-1,-1,-1,-1],[-1,-1,-1,-1],[-1,-1,-1,-1],[-1,-1,-1,-1],[-1,-1,-1,-1],[-1,-1,-1,-1],[-1,-1,-1,-1],[-1,-1,-1,-1],[-1,-1,-1,-1],[-1,-1,-1,-1],[-1,-1,-1,-1],[-1,-1,-1,-1],[-1,-1,-1,-1],[-1,-1,-1,-1]],"stapLoop":[],"col":25,"loop":[0,0,0,0,0,0,0,0,0,0,0,0,0,0,0,0,0,0,0,0,0,0,0,0,0,0,0,0,0,0,0,0,0,0,0,0,0,0,0,0,0,0,0,0,0,0,0,0,0,0,0,0,0,0,0,0,0,0,0,0,0,0,0,0],"row":18},{"stap_colors":[[42,16225054]],"num":16,"scafLoop":[],"stap":[[-1,-1,-1,-1],[-1,-1,-1,-1],[-1,-1,-1,-1],[-1,-1,-1,-1],[-1,-1,-1,-1],[-1,-1,-1,-1],[-1,-1,-1,-1],[-1,-1,-1,-1],[-1,-1,-1,-1],[-1,-1,-1,-1],[-1,-1,-1,-1],[-1,-1,-1,-1],[-1,-1,-1,-1],[-1,-1,-1,-1],[-1,-1,-1,-1],[-1,-1,-1,-1],[-1,-1,-1,-1],[-1,-1,-1,-1],[-1,-1,-1,-1],[-1,-1,-1,-1],[-1,-1,-1,-1],[16,22,-1,-1],[16,23,16,21],[16,24,16,22],[16,25,16,23],[16,26,16,24],[16,27,16,25],[16,28,16,26],[16,29,16,27],[16,30,16,28],[16,31,16,29],[16,32,16,30],[16,33,16,31],[16,34,16,32],[16,35,16,33],[16,36,16,34],[16,37,16,35],[16,38,16,36],[16,39,16,37],[45,39,16,38],[16,41,45,40],[16,42,16,40],[-1,-1,16,41],[-1,-1,-1,-1],[-1,-1,-1,-1],[-1,-1,-1,-1],[-1,-1,-1,-1],[-1,-1,-1,-1],[-1,-1,-1,-1],[-1,-1,-1,-1],[-1,-1,-1,-1],[-1,-1,-1,-1],[-1,-1,-1,-1],[-1,-1,-1,-1],[-1,-1,-1,-1],[-1,-1,-1,-1],[-1,-1,-1,-1],[-1,-1,-1,-1],[-1,-1,-1,-1],[-1,-1,-1,-1],[-1,-1,-1,-1],[-1,-1,-1,-1],[-1,-1,-1,-1],[-1,-1,-1,-1]],"skip":[0,0,0,0,0,0,0,0,0,0,0,0,0,0,0,0,0,0,0,0,0,0,0,0,0,0,0,0,0,0,0,0,0,0,0,0,0,0,0,0,0,0,0,0,0,0,0,0,0,0,0,0,0,0,0,0,0,0,0,0,0,0,0,0],"scaf":[[-1,-1,-1,-1],[-1,-1,-1,-1],[-1,-1,-1,-1],[-1,-1,-1,-1],[-1,-1,-1,-1],[-1,-1,-1,-1],[-1,-1,-1,-1],[-1,-1,-1,-1],[-1,-1,-1,-1],[-1,-1,-1,-1],[-1,-1,-1,-1],[-1,-1,-1,-1],[-1,-1,-1,-1],[-1,-1,-1,-1],[-1,-1,-1,-1],[-1,-1,-1,-1],[-1,-1,-1,-1],[-1,-1,-1,-1],[-1,-1,-1,-1],[-1,-1,-1,-1],[-1,-1,-1,-1],[19,21,16,22],[16,21,16,23],[16,22,16,24],[16,23,16,25],[16,24,16,26],[16,25,16,27],[16,26,16,28],[16,27,16,29],[16,28,16,30],[16,29,16,31],[16,30,16,32],[16,31,16,33],[16,32,16,34],[16,33,16,35],[16,34,16,36],[16,35,17,36],[17,37,16,38],[16,37,16,39],[16,38,16,40],[16,39,16,41],[16,40,16,42],[16,41,19,42],[-1,-1,-1,-1],[-1,-1,-1,-1],[-1,-1,-1,-1],[-1,-1,-1,-1],[-1,-1,-1,-1],[-1,-1,-1,-1],[-1,-1,-1,-1],[-1,-1,-1,-1],[-1,-1,-1,-1],[-1,-1,-1,-1],[-1,-1,-1,-1],[-1,-1,-1,-1],[-1,-1,-1,-1],[-1,-1,-1,-1],[-1,-1,-1,-1],[-1,-1,-1,-1],[-1,-1,-1,-1],[-1,-1,-1,-1],[-1,-1,-1,-1],[-1,-1,-1,-1],[-1,-1,-1,-1]],"stapLoop":[],"col":24,"loop":[0,0,0,0,0,0,0,0,0,0,0,0,0,0,0,0,0,0,0,0,0,0,0,0,0,0,0,0,0,0,0,0,0,0,0,0,0,0,0,0,0,0,0,0,0,0,0,0,0,0,0,0,0,0,0,0,0,0,0,0,0,0,0,0],"row":18},{"stap_colors":[[21,1507550]],"num":19,"scafLoop":[],"stap":[[-1,-1,-1,-1],[-1,-1,-1,-1],[-1,-1,-1,-1],[-1,-1,-1,-1],[-1,-1,-1,-1],[-1,-1,-1,-1],[-1,-1,-1,-1],[-1,-1,-1,-1],[-1,-1,-1,-1],[-1,-1,-1,-1],[-1,-1,-1,-1],[-1,-1,-1,-1],[-1,-1,-1,-1],[-1,-1,-1,-1],[-1,-1,-1,-1],[-1,-1,-1,-1],[-1,-1,-1,-1],[-1,-1,-1,-1],[-1,-1,-1,-1],[-1,-1,-1,-1],[-1,-1,-1,-1],[-1,-1,19,22],[19,21,19,23],[19,22,44,23],[44,24,19,25],[19,24,19,26],[19,25,19,27],[19,26,19,28],[19,27,19,29],[19,28,19,30],[19,29,19,31],[19,30,18,31],[18,32,19,33],[19,32,19,34],[19,33,19,35],[19,34,19,36],[19,35,19,37],[19,36,19,38],[19,37,19,39],[19,38,19,40],[19,39,19,41],[19,40,19,42],[19,41,-1,-1],[-1,-1,-1,-1],[-1,-1,-1,-1],[-1,-1,-1,-1],[-1,-1,-1,-1],[-1,-1,-1,-1],[-1,-1,-1,-1],[-1,-1,-1,-1],[-1,-1,-1,-1],[-1,-1,-1,-1],[-1,-1,-1,-1],[-1,-1,-1,-1],[-1,-1,-1,-1],[-1,-1,-1,-1],[-1,-1,-1,-1],[-1,-1,-1,-1],[-1,-1,-1,-1],[-1,-1,-1,-1],[-1,-1,-1,-1],[-1,-1,-1,-1],[-1,-1,-1,-1],[-1,-1,-1,-1]],"skip":[0,0,0,0,0,0,0,0,0,0,0,0,0,0,0,0,0,0,0,0,0,0,0,0,0,0,0,0,0,0,0,0,0,0,0,0,0,0,0,0,0,0,0,0,0,0,0,0,0,0,0,0,0,0,0,0,0,0,0,0,0,0,0,0],"scaf":[[-1,-1,-1,-1],[-1,-1,-1,-1],[-1,-1,-1,-1],[-1,-1,-1,-1],[-1,-1,-1,-1],[-1,-1,-1,-1],[-1,-1,-1,-1],[-1,-1,-1,-1],[-1,-1,-1,-1],[-1,-1,-1,-1],[-1,-1,-1,-1],[-1,-1,-1,-1],[-1,-1,-1,-1],[-1,-1,-1,-1],[-1,-1,-1,-1],[-1,-1,-1,-1],[-1,-1,-1,-1],[-1,-1,-1,-1],[-1,-1,-1,-1],[-1,-1,-1,-1],[-1,-1,-1,-1],[19,22,16,21],[19,23,19,21],[19,24,19,22],[19,25,19,23],[19,26,19,24],[19,27,19,25],[19,28,19,26],[19,29,19,27],[19,30,19,28],[19,31,19,29],[19,32,19,30],[19,33,19,31],[19,34,19,32],[19,35,19,33],[19,36,19,34],[19,37,19,35],[19,38,19,36],[19,39,19,37],[19,40,19,38],[19,41,19,39],[19,42,19,40],[16,42,19,41],[-1,-1,-1,-1],[-1,-1,-1,-1],[-1,-1,-1,-1],[-1,-1,-1,-1],[-1,-1,-1,-1],[-1,-1,-1,-1],[-1,-1,-1,-1],[-1,-1,-1,-1],[-1,-1,-1,-1],[-1,-1,-1,-1],[-1,-1,-1,-1],[-1,-1,-1,-1],[-1,-1,-1,-1],[-1,-1,-1,-1],[-1,-1,-1,-1],[-1,-1,-1,-1],[-1,-1,-1,-1],[-1,-1,-1,-1],[-1,-1,-1,-1],[-1,-1,-1,-1],[-1,-1,-1,-1]],"stapLoop":[],"col":23,"loop":[0,0,0,0,0,0,0,0,0,0,0,0,0,0,0,0,0,0,0,0,0,0,0,0,0,0,0,0,0,0,0,0,0,0,0,0,0,0,0,0,0,0,0,0,0,0,0,0,0,0,0,0,0,0,0,0,0,0,0,0,0,0,0,0],"row":18},{"stap_colors":[[50,1507550]],"num":18,"scafLoop":[],"stap":[[-1,-1,-1,-1],[-1,-1,-1,-1],[-1,-1,-1,-1],[-1,-1,-1,-1],[-1,-1,-1,-1],[-1,-1,-1,-1],[-1,-1,-1,-1],[-1,-1,-1,-1],[-1,-1,-1,-1],[-1,-1,-1,-1],[-1,-1,-1,-1],[-1,-1,-1,-1],[-1,-1,-1,-1],[-1,-1,-1,-1],[-1,-1,-1,-1],[-1,-1,-1,-1],[-1,-1,-1,-1],[-1,-1,-1,-1],[-1,-1,-1,-1],[18,20,-1,-1],[18,21,18,19],[18,22,18,20],[18,23,18,21],[18,24,18,22],[18,25,18,23],[18,26,18,24],[18,27,18,25],[18,28,18,26],[18,29,18,27],[18,30,18,28],[18,31,18,29],[19,31,18,30],[18,33,19,32],[18,34,18,32],[18,35,18,33],[18,36,18,34],[18,37,18,35],[18,38,18,36],[18,39,18,37],[18,40,18,38],[18,41,18,39],[18,42,18,40],[18,43,18,41],[18,44,18,42],[18,45,18,43],[18,46,18,44],[18,47,18,45],[21,47,18,46],[18,49,21,48],[18,50,18,48],[-1,-1,18,49],[-1,-1,-1,-1],[-1,-1,-1,-1],[-1,-1,-1,-1],[-1,-1,-1,-1],[-1,-1,-1,-1],[-1,-1,-1,-1],[-1,-1,-1,-1],[-1,-1,-1,-1],[-1,-1,-1,-1],[-1,-1,-1,-1],[-1,-1,-1,-1],[-1,-1,-1,-1],[-1,-1,-1,-1]],"skip":[0,0,0,0,0,0,0,0,0,0,0,0,0,0,0,0,0,0,0,0,0,0,0,0,0,0,0,0,0,0,0,0,0,0,0,0,0,0,0,0,0,0,0,0,0,0,0,0,0,0,0,0,0,0,0,0,0,0,0,0,0,0,0,0],"scaf":[[-1,-1,-1,-1],[-1,-1,-1,-1],[-1,-1,-1,-1],[-1,-1,-1,-1],[-1,-1,-1,-1],[-1,-1,-1,-1],[-1,-1,-1,-1],[-1,-1,-1,-1],[1,8,18,9],[18,8,18,10],[18,9,18,11],[18,10,18,12],[18,11,18,13],[18,12,18,14],[18,13,18,15],[18,14,18,16],[18,15,18,17],[18,16,18,18],[18,17,18,19],[18,18,18,20],[18,19,18,21],[18,20,18,22],[18,21,18,23],[18,22,18,24],[18,23,18,25],[18,24,18,26],[18,25,18,27],[18,26,18,28],[18,27,18,29],[18,28,18,30],[18,29,18,31],[18,30,18,32],[18,31,18,33],[18,32,18,34],[18,33,47,34],[47,35,18,36],[18,35,18,37],[18,36,18,38],[18,37,18,39],[18,38,18,40],[18,39,18,41],[18,40,18,42],[18,41,18,43],[18,42,18,44],[18,43,18,45],[18,44,18,46],[18,45,18,47],[18,46,18,48],[18,47,18,49],[18,48,18,50],[18,49,1,50],[-1,-1,-1,-1],[-1,-1,-1,-1],[-1,-1,-1,-1],[-1,-1,-1,-1],[-1,-1,-1,-1],[-1,-1,-1,-1],[-1,-1,-1,-1],[-1,-1,-1,-1],[-1,-1,-1,-1],[-1,-1,-1,-1],[-1,-1,-1,-1],[-1,-1,-1,-1],[-1,-1,-1,-1]],"stapLoop":[],"col":22,"loop":[0,0,0,0,0,0,0,0,0,0,0,0,0,0,0,0,0,0,0,0,0,0,0,0,0,0,0,0,0,0,0,0,0,0,0,0,0,0,0,0,0,0,0,0,0,0,0,0,0,0,0,0,0,0,0,0,0,0,0,0,0,0,0,0],"row":18},{"stap_colors":[[19,7536862]],"num":21,"scafLoop":[],"stap":[[-1,-1,-1,-1],[-1,-1,-1,-1],[-1,-1,-1,-1],[-1,-1,-1,-1],[-1,-1,-1,-1],[-1,-1,-1,-1],[-1,-1,-1,-1],[-1,-1,-1,-1],[-1,-1,-1,-1],[-1,-1,-1,-1],[-1,-1,-1,-1],[-1,-1,-1,-1],[-1,-1,-1,-1],[-1,-1,-1,-1],[-1,-1,-1,-1],[-1,-1,-1,-1],[-1,-1,-1,-1],[-1,-1,-1,-1],[-1,-1,-1,-1],[-1,-1,21,20],[21,19,21,21],[21,20,21,22],[21,21,21,23],[21,22,21,24],[21,23,21,25],[21,24,21,26],[21,25,21,27],[21,26,21,28],[21,27,21,29],[21,28,21,30],[21,29,21,31],[21,30,48,31],[48,32,21,33],[21,32,21,34],[21,33,21,35],[21,34,21,36],[21,35,21,37],[21,36,21,38],[21,37,21,39],[21,38,21,40],[21,39,21,41],[21,40,21,42],[21,41,21,43],[21,42,21,44],[21,43,21,45],[21,44,21,46],[21,45,21,47],[21,46,18,47],[18,48,21,49],[21,48,21,50],[21,49,-1,-1],[-1,-1,-1,-1],[-1,-1,-1,-1],[-1,-1,-1,-1],[-1,-1,-1,-1],[-1,-1,-1,-1],[-1,-1,-1,-1],[-1,-1,-1,-1],[-1,-1,-1,-1],[-1,-1,-1,-1],[-1,-1,-1,-1],[-1,-1,-1,-1],[-1,-1,-1,-1],[-1,-1,-1,-1]],"skip":[0,0,0,0,0,0,0,0,0,0,0,0,0,0,0,0,0,0,0,0,0,0,0,0,0,0,0,0,0,0,0,0,0,0,0,0,0,0,0,0,0,0,0,0,0,0,0,0,0,0,0,0,0,0,0,0,0,0,0,0,0,0,0,0],"scaf":[[-1,-1,-1,-1],[-1,-1,-1,-1],[-1,-1,-1,-1],[-1,-1,-1,-1],[-1,-1,-1,-1],[-1,-1,-1,-1],[-1,-1,-1,-1],[-1,-1,-1,-1],[-1,-1,-1,-1],[-1,-1,-1,-1],[-1,-1,-1,-1],[-1,-1,-1,-1],[-1,-1,-1,-1],[-1,-1,-1,-1],[-1,-1,-1,-1],[-1,-1,-1,-1],[-1,-1,-1,-1],[-1,-1,-1,-1],[-1,-1,-1,-1],[21,20,46,19],[21,21,21,19],[21,22,21,20],[21,23,21,21],[21,24,21,22],[21,25,21,23],[21,26,21,24],[21,27,21,25],[21,28,21,26],[21,29,21,27],[21,30,21,28],[21,31,21,29],[21,32,21,30],[21,33,21,31],[21,34,21,32],[20,34,21,33],[21,36,20,35],[21,37,21,35],[21,38,21,36],[21,39,21,37],[21,40,21,38],[21,41,21,39],[21,42,21,40],[21,43,21,41],[21,44,21,42],[21,45,21,43],[21,46,21,44],[21,47,21,45],[21,48,21,46],[21,49,21,47],[21,50,21,48],[46,50,21,49],[-1,-1,-1,-1],[-1,-1,-1,-1],[-1,-1,-1,-1],[-1,-1,-1,-1],[-1,-1,-1,-1],[-1,-1,-1,-1],[-1,-1,-1,-1],[-1,-1,-1,-1],[-1,-1,-1,-1],[-1,-1,-1,-1],[-1,-1,-1,-1],[-1,-1,-1,-1],[-1,-1,-1,-1]],"stapLoop":[],"col":21,"loop":[0,0,0,0,0,0,0,0,0,0,0,0,0,0,0,0,0,0,0,0,0,0,0,0,0,0,0,0,0,0,0,0,0,0,0,0,0,0,0,0,0,0,0,0,0,0,0,0,0,0,0,0,0,0,0,0,0,0,0,0,0,0,0,0],"row":18},{"stap_colors":[[50,8947848]],"num":20,"scafLoop":[],"stap":[[-1,-1,-1,-1],[-1,-1,-1,-1],[-1,-1,-1,-1],[-1,-1,-1,-1],[-1,-1,-1,-1],[-1,-1,-1,-1],[-1,-1,-1,-1],[-1,-1,-1,-1],[-1,-1,-1,-1],[-1,-1,-1,-1],[-1,-1,-1,-1],[-1,-1,-1,-1],[-1,-1,-1,-1],[-1,-1,-1,-1],[-1,-1,-1,-1],[-1,-1,-1,-1],[-1,-1,-1,-1],[-1,-1,-1,-1],[-1,-1,-1,-1],[20,20,-1,-1],[20,21,20,19],[20,22,20,20],[20,23,20,21],[20,24,20,22],[20,25,20,23],[20,26,20,24],[20,27,20,25],[20,28,20,26],[20,29,20,27],[20,30,20,28],[20,31,20,29],[1,31,20,30],[20,33,1,32],[20,34,20,32],[20,35,20,33],[20,36,20,34],[20,37,20,35],[20,38,20,36],[20,39,20,37],[20,40,20,38],[20,41,20,39],[20,42,20,40],[20,43,20,41],[20,44,20,42],[20,45,20,43],[20,46,20,44],[20,47,20,45],[51,47,20,46],[20,49,51,48],[20,50,20,48],[-1,-1,20,49],[-1,-1,-1,-1],[-1,-1,-1,-1],[-1,-1,-1,-1],[-1,-1,-1,-1],[-1,-1,-1,-1],[-1,-1,-1,-1],[-1,-1,-1,-1],[-1,-1,-1,-1],[-1,-1,-1,-1],[-1,-1,-1,-1],[-1,-1,-1,-1],[-1,-1,-1,-1],[-1,-1,-1,-1]],"skip":[0,0,0,0,0,0,0,0,0,0,0,0,0,0,0,0,0,0,0,0,0,0,0,0,0,0,0,0,0,0,0,0,0,0,0,0,0,0,0,0,0,0,0,0,0,0,0,0,0,0,0,0,0,0,0,0,0,0,0,0,0,0,0,0],"scaf":[[-1,-1,-1,-1],[-1,-1,-1,-1],[-1,-1,-1,-1],[-1,-1,-1,-1],[-1,-1,-1,-1],[-1,-1,-1,-1],[-1,-1,-1,-1],[-1,-1,-1,-1],[-1,-1,-1,-1],[-1,-1,-1,-1],[-1,-1,-1,-1],[-1,-1,-1,-1],[-1,-1,-1,-1],[-1,-1,-1,-1],[-1,-1,-1,-1],[-1,-1,-1,-1],[-1,-1,-1,-1],[-1,-1,-1,-1],[-1,-1,-1,-1],[23,19,20,20],[20,19,20,21],[20,20,20,22],[20,21,20,23],[20,22,20,24],[20,23,20,25],[20,24,20,26],[20,25,20,27],[20,26,20,28],[20,27,20,29],[20,28,20,30],[20,29,20,31],[20,30,20,32],[20,31,20,33],[20,32,20,34],[20,33,21,34],[21,35,20,36],[20,35,20,37],[20,36,20,38],[20,37,20,39],[20,38,20,40],[20,39,20,41],[20,40,20,42],[20,41,20,43],[20,42,20,44],[20,43,20,45],[20,44,20,46],[20,45,20,47],[20,46,20,48],[20,47,20,49],[20,48,20,50],[20,49,23,50],[-1,-1,-1,-1],[-1,-1,-1,-1],[-1,-1,-1,-1],[-1,-1,-1,-1],[-1,-1,-1,-1],[-1,-1,-1,-1],[-1,-1,-1,-1],[-1,-1,-1,-1],[-1,-1,-1,-1],[-1,-1,-1,-1],[-1,-1,-1,-1],[-1,-1,-1,-1],[-1,-1,-1,-1]],"stapLoop":[],"col":21,"loop":[0,0,0,0,0,0,0,0,0,0,0,0,0,0,0,0,0,0,0,0,0,0,0,0,0,0,0,0,0,0,0,0,0,0,0,0,0,0,0,0,0,0,0,0,0,0,0,0,0,0,0,0,0,0,0,0,0,0,0,0,0,0,0,0],"row":19},{"stap_colors":[[19,5749504]],"num":23,"scafLoop":[],"stap":[[-1,-1,-1,-1],[-1,-1,-1,-1],[-1,-1,-1,-1],[-1,-1,-1,-1],[-1,-1,-1,-1],[-1,-1,-1,-1],[-1,-1,-1,-1],[-1,-1,-1,-1],[-1,-1,-1,-1],[-1,-1,-1,-1],[-1,-1,-1,-1],[-1,-1,-1,-1],[-1,-1,-1,-1],[-1,-1,-1,-1],[-1,-1,-1,-1],[-1,-1,-1,-1],[-1,-1,-1,-1],[-1,-1,-1,-1],[-1,-1,-1,-1],[-1,-1,23,20],[23,19,23,21],[23,20,23,22],[23,21,23,23],[23,22,23,24],[23,23,23,25],[23,24,23,26],[23,25,23,27],[23,26,23,28],[23,27,23,29],[23,28,23,30],[23,29,23,31],[23,30,50,31],[50,32,23,33],[23,32,23,34],[23,33,23,35],[23,34,23,36],[23,35,23,37],[23,36,23,38],[23,37,23,39],[23,38,23,40],[23,39,23,41],[23,40,23,42],[23,41,23,43],[23,42,23,44],[23,43,23,45],[23,44,23,46],[23,45,23,47],[23,46,0,47],[0,48,23,49],[23,48,23,50],[23,49,-1,-1],[-1,-1,-1,-1],[-1,-1,-1,-1],[-1,-1,-1,-1],[-1,-1,-1,-1],[-1,-1,-1,-1],[-1,-1,-1,-1],[-1,-1,-1,-1],[-1,-1,-1,-1],[-1,-1,-1,-1],[-1,-1,-1,-1],[-1,-1,-1,-1],[-1,-1,-1,-1],[-1,-1,-1,-1]],"skip":[0,0,0,0,0,0,0,0,0,0,0,0,0,0,0,0,0,0,0,0,0,0,0,0,0,0,0,0,0,0,0,0,0,0,0,0,0,0,0,0,0,0,0,0,0,0,0,0,0,0,0,0,0,0,0,0,0,0,0,0,0,0,0,0],"scaf":[[-1,-1,-1,-1],[-1,-1,-1,-1],[-1,-1,-1,-1],[-1,-1,-1,-1],[-1,-1,-1,-1],[-1,-1,-1,-1],[-1,-1,-1,-1],[-1,-1,-1,-1],[-1,-1,-1,-1],[-1,-1,-1,-1],[-1,-1,-1,-1],[-1,-1,-1,-1],[-1,-1,-1,-1],[-1,-1,-1,-1],[-1,-1,-1,-1],[-1,-1,-1,-1],[-1,-1,-1,-1],[-1,-1,-1,-1],[-1,-1,-1,-1],[23,20,20,19],[23,21,23,19],[23,22,23,20],[23,23,23,21],[23,24,23,22],[23,25,23,23],[23,26,23,24],[23,27,23,25],[23,28,23,26],[23,29,23,27],[23,30,23,28],[23,31,23,29],[23,32,23,30],[23,33,23,31],[23,34,23,32],[22,34,23,33],[23,36,22,35],[23,37,23,35],[23,38,23,36],[23,39,23,37],[23,40,23,38],[23,41,23,39],[23,42,23,40],[23,43,23,41],[23,44,23,42],[23,45,23,43],[23,46,23,44],[23,47,23,45],[23,48,23,46],[23,49,23,47],[23,50,23,48],[20,50,23,49],[-1,-1,-1,-1],[-1,-1,-1,-1],[-1,-1,-1,-1],[-1,-1,-1,-1],[-1,-1,-1,-1],[-1,-1,-1,-1],[-1,-1,-1,-1],[-1,-1,-1,-1],[-1,-1,-1,-1],[-1,-1,-1,-1],[-1,-1,-1,-1],[-1,-1,-1,-1],[-1,-1,-1,-1]],"stapLoop":[],"col":21,"loop":[0,0,0,0,0,0,0,0,0,0,0,0,0,0,0,0,0,0,0,0,0,0,0,0,0,0,0,0,0,0,0,0,0,0,0,0,0,0,0,0,0,0,0,0,0,0,0,0,0,0,0,0,0,0,0,0,0,0,0,0,0,0,0,0],"row":20},{"stap_colors":[[50,5749504]],"num":22,"scafLoop":[],"stap":[[-1,-1,-1,-1],[-1,-1,-1,-1],[-1,-1,-1,-1],[-1,-1,-1,-1],[-1,-1,-1,-1],[-1,-1,-1,-1],[-1,-1,-1,-1],[-1,-1,-1,-1],[-1,-1,-1,-1],[-1,-1,-1,-1],[-1,-1,-1,-1],[-1,-1,-1,-1],[-1,-1,-1,-1],[-1,-1,-1,-1],[-1,-1,-1,-1],[-1,-1,-1,-1],[-1,-1,-1,-1],[-1,-1,-1,-1],[-1,-1,-1,-1],[22,20,-1,-1],[22,21,22,19],[22,22,22,20],[22,23,22,21],[22,24,22,22],[22,25,22,23],[22,26,22,24],[22,27,22,25],[22,28,22,26],[22,29,22,27],[22,30,22,28],[22,31,22,29],[3,31,22,30],[22,33,3,32],[22,34,22,32],[22,35,22,33],[22,36,22,34],[22,37,22,35],[22,38,22,36],[22,39,22,37],[22,40,22,38],[22,41,22,39],[22,42,22,40],[22,43,22,41],[22,44,22,42],[22,45,22,43],[22,46,22,44],[22,47,22,45],[53,47,22,46],[22,49,53,48],[22,50,22,48],[-1,-1,22,49],[-1,-1,-1,-1],[-1,-1,-1,-1],[-1,-1,-1,-1],[-1,-1,-1,-1],[-1,-1,-1,-1],[-1,-1,-1,-1],[-1,-1,-1,-1],[-1,-1,-1,-1],[-1,-1,-1,-1],[-1,-1,-1,-1],[-1,-1,-1,-1],[-1,-1,-1,-1],[-1,-1,-1,-1]],"skip":[0,0,0,0,0,0,0,0,0,0,0,0,0,0,0,0,0,0,0,0,0,0,0,0,0,0,0,0,0,0,0,0,0,0,0,0,0,0,0,0,0,0,0,0,0,0,0,0,0,0,0,0,0,0,0,0,0,0,0,0,0,0,0,0],"scaf":[[-1,-1,-1,-1],[-1,-1,-1,-1],[-1,-1,-1,-1],[-1,-1,-1,-1],[-1,-1,-1,-1],[-1,-1,-1,-1],[-1,-1,-1,-1],[-1,-1,-1,-1],[-1,-1,-1,-1],[-1,-1,-1,-1],[-1,-1,-1,-1],[-1,-1,-1,-1],[-1,-1,-1,-1],[-1,-1,-1,-1],[-1,-1,-1,-1],[-1,-1,-1,-1],[-1,-1,-1,-1],[-1,-1,-1,-1],[-1,-1,-1,-1],[25,19,22,20],[22,19,22,21],[22,20,22,22],[22,21,22,23],[22,22,22,24],[22,23,22,25],[22,24,22,26],[22,25,22,27],[22,26,22,28],[22,27,22,29],[22,28,22,30],[22,29,22,31],[22,30,22,32],[22,31,22,33],[22,32,22,34],[22,33,23,34],[23,35,22,36],[22,35,22,37],[22,36,22,38],[22,37,22,39],[22,38,22,40],[22,39,22,41],[22,40,22,42],[22,41,22,43],[22,42,22,44],[22,43,22,45],[22,44,22,46],[22,45,22,47],[22,46,22,48],[22,47,22,49],[22,48,22,50],[22,49,25,50],[-1,-1,-1,-1],[-1,-1,-1,-1],[-1,-1,-1,-1],[-1,-1,-1,-1],[-1,-1,-1,-1],[-1,-1,-1,-1],[-1,-1,-1,-1],[-1,-1,-1,-1],[-1,-1,-1,-1],[-1,-1,-1,-1],[-1,-1,-1,-1],[-1,-1,-1,-1],[-1,-1,-1,-1]],"stapLoop":[],"col":21,"loop":[0,0,0,0,0,0,0,0,0,0,0,0,0,0,0,0,0,0,0,0,0,0,0,0,0,0,0,0,0,0,0,0,0,0,0,0,0,0,0,0,0,0,0,0,0,0,0,0,0,0,0,0,0,0,0,0,0,0,0,0,0,0,0,0],"row":21},{"stap_colors":[[19,243362]],"num":25,"scafLoop":[],"stap":[[-1,-1,-1,-1],[-1,-1,-1,-1],[-1,-1,-1,-1],[-1,-1,-1,-1],[-1,-1,-1,-1],[-1,-1,-1,-1],[-1,-1,-1,-1],[-1,-1,-1,-1],[-1,-1,-1,-1],[-1,-1,-1,-1],[-1,-1,-1,-1],[-1,-1,-1,-1],[-1,-1,-1,-1],[-1,-1,-1,-1],[-1,-1,-1,-1],[-1,-1,-1,-1],[-1,-1,-1,-1],[-1,-1,-1,-1],[-1,-1,-1,-1],[-1,-1,25,20],[25,19,25,21],[25,20,25,22],[25,21,25,23],[25,22,25,24],[25,23,25,25],[25,24,25,26],[25,25,25,27],[25,26,25,28],[25,27,25,29],[25,28,25,30],[25,29,25,31],[25,30,52,31],[52,32,25,33],[25,32,25,34],[25,33,25,35],[25,34,25,36],[25,35,25,37],[25,36,25,38],[25,37,25,39],[25,38,25,40],[25,39,25,41],[25,40,25,42],[25,41,25,43],[25,42,25,44],[25,43,25,45],[25,44,25,46],[25,45,25,47],[25,46,2,47],[2,48,25,49],[25,48,25,50],[25,49,-1,-1],[-1,-1,-1,-1],[-1,-1,-1,-1],[-1,-1,-1,-1],[-1,-1,-1,-1],[-1,-1,-1,-1],[-1,-1,-1,-1],[-1,-1,-1,-1],[-1,-1,-1,-1],[-1,-1,-1,-1],[-1,-1,-1,-1],[-1,-1,-1,-1],[-1,-1,-1,-1],[-1,-1,-1,-1]],"skip":[0,0,0,0,0,0,0,0,0,0,0,0,0,0,0,0,0,0,0,0,0,0,0,0,0,0,0,0,0,0,0,0,0,0,0,0,0,0,0,0,0,0,0,0,0,0,0,0,0,0,0,0,0,0,0,0,0,0,0,0,0,0,0,0],"scaf":[[-1,-1,-1,-1],[-1,-1,-1,-1],[-1,-1,-1,-1],[-1,-1,-1,-1],[-1,-1,-1,-1],[-1,-1,-1,-1],[-1,-1,-1,-1],[-1,-1,-1,-1],[-1,-1,-1,-1],[-1,-1,-1,-1],[-1,-1,-1,-1],[-1,-1,-1,-1],[-1,-1,-1,-1],[-1,-1,-1,-1],[-1,-1,-1,-1],[-1,-1,-1,-1],[-1,-1,-1,-1],[-1,-1,-1,-1],[-1,-1,-1,-1],[25,20,22,19],[25,21,25,19],[25,22,25,20],[25,23,25,21],[25,24,25,22],[25,25,25,23],[25,26,25,24],[25,27,25,25],[25,28,25,26],[25,29,25,27],[25,30,25,28],[25,31,25,29],[25,32,25,30],[25,33,25,31],[25,34,25,32],[24,34,25,33],[25,36,24,35],[25,37,25,35],[25,38,25,36],[25,39,25,37],[25,40,25,38],[25,41,25,39],[25,42,25,40],[25,43,25,41],[25,44,25,42],[25,45,25,43],[25,46,25,44],[25,47,25,45],[25,48,25,46],[25,49,25,47],[25,50,25,48],[22,50,25,49],[-1,-1,-1,-1],[-1,-1,-1,-1],[-1,-1,-1,-1],[-1,-1,-1,-1],[-1,-1,-1,-1],[-1,-1,-1,-1],[-1,-1,-1,-1],[-1,-1,-1,-1],[-1,-1,-1,-1],[-1,-1,-1,-1],[-1,-1,-1,-1],[-1,-1,-1,-1],[-1,-1,-1,-1]],"stapLoop":[],"col":21,"loop":[0,0,0,0,0,0,0,0,0,0,0,0,0,0,0,0,0,0,0,0,0,0,0,0,0,0,0,0,0,0,0,0,0,0,0,0,0,0,0,0,0,0,0,0,0,0,0,0,0,0,0,0,0,0,0,0,0,0,0,0,0,0,0,0],"row":22},{"stap_colors":[[50,29184]],"num":24,"scafLoop":[],"stap":[[-1,-1,-1,-1],[-1,-1,-1,-1],[-1,-1,-1,-1],[-1,-1,-1,-1],[-1,-1,-1,-1],[-1,-1,-1,-1],[-1,-1,-1,-1],[-1,-1,-1,-1],[-1,-1,-1,-1],[-1,-1,-1,-1],[-1,-1,-1,-1],[-1,-1,-1,-1],[-1,-1,-1,-1],[-1,-1,-1,-1],[-1,-1,-1,-1],[-1,-1,-1,-1],[-1,-1,-1,-1],[-1,-1,-1,-1],[-1,-1,-1,-1],[24,20,-1,-1],[24,21,24,19],[24,22,24,20],[24,23,24,21],[24,24,24,22],[24,25,24,23],[24,26,24,24],[24,27,24,25],[24,28,24,26],[24,29,24,27],[24,30,24,28],[24,31,24,29],[5,31,24,30],[24,33,5,32],[24,34,24,32],[24,35,24,33],[24,36,24,34],[24,37,24,35],[24,38,24,36],[24,39,24,37],[24,40,24,38],[24,41,24,39],[24,42,24,40],[24,43,24,41],[24,44,24,42],[24,45,24,43],[24,46,24,44],[24,47,24,45],[55,47,24,46],[24,49,55,48],[24,50,24,48],[-1,-1,24,49],[-1,-1,-1,-1],[-1,-1,-1,-1],[-1,-1,-1,-1],[-1,-1,-1,-1],[-1,-1,-1,-1],[-1,-1,-1,-1],[-1,-1,-1,-1],[-1,-1,-1,-1],[-1,-1,-1,-1],[-1,-1,-1,-1],[-1,-1,-1,-1],[-1,-1,-1,-1],[-1,-1,-1,-1]],"skip":[0,0,0,0,0,0,0,0,0,0,0,0,0,0,0,0,0,0,0,0,0,0,0,0,0,0,0,0,0,0,0,0,0,0,0,0,0,0,0,0,0,0,0,0,0,0,0,0,0,0,0,0,0,0,0,0,0,0,0,0,0,0,0,0],"scaf":[[-1,-1,-1,-1],[-1,-1,-1,-1],[-1,-1,-1,-1],[-1,-1,-1,-1],[-1,-1,-1,-1],[-1,-1,-1,-1],[-1,-1,-1,-1],[-1,-1,-1,-1],[-1,-1,-1,-1],[-1,-1,-1,-1],[-1,-1,-1,-1],[-1,-1,-1,-1],[-1,-1,-1,-1],[-1,-1,-1,-1],[-1,-1,-1,-1],[-1,-1,-1,-1],[-1,-1,-1,-1],[-1,-1,-1,-1],[-1,-1,-1,-1],[27,19,24,20],[24,19,24,21],[24,20,24,22],[24,21,24,23],[24,22,24,24],[24,23,24,25],[24,24,24,26],[24,25,24,27],[24,26,24,28],[24,27,24,29],[24,28,24,30],[24,29,24,31],[24,30,24,32],[24,31,24,33],[24,32,24,34],[24,33,25,34],[25,35,24,36],[24,35,24,37],[24,36,24,38],[24,37,24,39],[24,38,24,40],[24,39,24,41],[24,40,24,42],[24,41,24,43],[24,42,24,44],[24,43,24,45],[24,44,24,46],[24,45,24,47],[24,46,24,48],[24,47,24,49],[24,48,24,50],[24,49,27,50],[-1,-1,-1,-1],[-1,-1,-1,-1],[-1,-1,-1,-1],[-1,-1,-1,-1],[-1,-1,-1,-1],[-1,-1,-1,-1],[-1,-1,-1,-1],[-1,-1,-1,-1],[-1,-1,-1,-1],[-1,-1,-1,-1],[-1,-1,-1,-1],[-1,-1,-1,-1],[-1,-1,-1,-1]],"stapLoop":[],"col":21,"loop":[0,0,0,0,0,0,0,0,0,0,0,0,0,0,0,0,0,0,0,0,0,0,0,0,0,0,0,0,0,0,0,0,0,0,0,0,0,0,0,0,0,0,0,0,0,0,0,0,0,0,0,0,0,0,0,0,0,0,0,0,0,0,0,0],"row":23},{"stap_colors":[[19,12060012]],"num":27,"scafLoop":[],"stap":[[-1,-1,-1,-1],[-1,-1,-1,-1],[-1,-1,-1,-1],[-1,-1,-1,-1],[-1,-1,-1,-1],[-1,-1,-1,-1],[-1,-1,-1,-1],[-1,-1,-1,-1],[-1,-1,-1,-1],[-1,-1,-1,-1],[-1,-1,-1,-1],[-1,-1,-1,-1],[-1,-1,-1,-1],[-1,-1,-1,-1],[-1,-1,-1,-1],[-1,-1,-1,-1],[-1,-1,-1,-1],[-1,-1,-1,-1],[-1,-1,-1,-1],[-1,-1,27,20],[27,19,27,21],[27,20,27,22],[27,21,27,23],[27,22,27,24],[27,23,27,25],[27,24,27,26],[27,25,27,27],[27,26,27,28],[27,27,27,29],[27,28,27,30],[27,29,27,31],[27,30,54,31],[54,32,27,33],[27,32,27,34],[27,33,27,35],[27,34,27,36],[27,35,27,37],[27,36,27,38],[27,37,27,39],[27,38,56,39],[56,40,27,41],[27,40,27,42],[27,41,27,43],[27,42,27,44],[27,43,27,45],[27,44,27,46],[27,45,27,47],[27,46,27,48],[27,47,27,49],[27,48,27,50],[27,49,-1,-1],[-1,-1,-1,-1],[-1,-1,-1,-1],[-1,-1,-1,-1],[-1,-1,-1,-1],[-1,-1,-1,-1],[-1,-1,-1,-1],[-1,-1,-1,-1],[-1,-1,-1,-1],[-1,-1,-1,-1],[-1,-1,-1,-1],[-1,-1,-1,-1],[-1,-1,-1,-1],[-1,-1,-1,-1]],"skip":[0,0,0,0,0,0,0,0,0,0,0,0,0,0,0,0,0,0,0,0,0,0,0,0,0,0,0,0,0,0,0,0,0,0,0,0,0,0,0,0,0,0,0,0,0,0,0,0,0,0,0,0,0,0,0,0,0,0,0,0,0,0,0,0],"scaf":[[-1,-1,-1,-1],[-1,-1,-1,-1],[-1,-1,-1,-1],[-1,-1,-1,-1],[-1,-1,-1,-1],[-1,-1,-1,-1],[-1,-1,-1,-1],[-1,-1,-1,-1],[-1,-1,-1,-1],[-1,-1,-1,-1],[-1,-1,-1,-1],[-1,-1,-1,-1],[-1,-1,-1,-1],[-1,-1,-1,-1],[-1,-1,-1,-1],[-1,-1,-1,-1],[-1,-1,-1,-1],[-1,-1,-1,-1],[-1,-1,-1,-1],[27,20,24,19],[27,21,27,19],[27,22,27,20],[27,23,27,21],[27,24,27,22],[27,25,27,23],[27,26,27,24],[27,27,27,25],[27,28,27,26],[27,29,27,27],[27,30,27,28],[27,31,27,29],[26,31,27,30],[27,33,-1,-1],[27,34,27,32],[27,35,27,33],[27,36,27,34],[27,37,27,35],[27,38,27,36],[27,39,27,37],[27,40,27,38],[27,41,27,39],[27,42,27,40],[-1,-1,27,41],[27,44,26,43],[27,45,27,43],[27,46,27,44],[27,47,27,45],[27,48,27,46],[27,49,27,47],[27,50,27,48],[24,50,27,49],[-1,-1,-1,-1],[-1,-1,-1,-1],[-1,-1,-1,-1],[-1,-1,-1,-1],[-1,-1,-1,-1],[-1,-1,-1,-1],[-1,-1,-1,-1],[-1,-1,-1,-1],[-1,-1,-1,-1],[-1,-1,-1,-1],[-1,-1,-1,-1],[-1,-1,-1,-1],[-1,-1,-1,-1]],"stapLoop":[],"col":21,"loop":[0,0,0,0,0,0,0,0,0,0,0,0,0,0,0,0,0,0,0,0,0,0,0,0,0,0,0,0,0,0,0,0,0,0,0,0,0,0,0,0,0,0,0,0,0,0,0,0,0,0,0,0,0,0,0,0,0,0,0,0,0,0,0,0],"row":24},{"stap_colors":[[47,13369344]],"num":26,"scafLoop":[],"stap":[[-1,-1,-1,-1],[-1,-1,-1,-1],[-1,-1,-1,-1],[-1,-1,-1,-1],[-1,-1,-1,-1],[-1,-1,-1,-1],[-1,-1,-1,-1],[-1,-1,-1,-1],[-1,-1,-1,-1],[-1,-1,-1,-1],[-1,-1,-1,-1],[-1,-1,-1,-1],[-1,-1,-1,-1],[-1,-1,-1,-1],[-1,-1,-1,-1],[-1,-1,-1,-1],[26,17,-1,-1],[26,18,26,16],[26,19,26,17],[26,20,26,18],[26,21,26,19],[26,22,26,20],[26,23,26,21],[59,23,26,22],[26,25,59,24],[26,26,26,24],[26,27,26,25],[26,28,26,26],[26,29,26,27],[26,30,26,28],[26,31,26,29],[29,31,26,30],[26,33,29,32],[26,34,26,32],[26,35,26,33],[26,36,26,34],[26,37,26,35],[26,38,26,36],[26,39,26,37],[5,39,26,38],[26,41,5,40],[26,42,26,40],[26,43,26,41],[26,44,26,42],[26,45,26,43],[26,46,26,44],[26,47,26,45],[-1,-1,26,46],[-1,-1,-1,-1],[-1,-1,-1,-1],[-1,-1,-1,-1],[-1,-1,-1,-1],[-1,-1,-1,-1],[-1,-1,-1,-1],[-1,-1,-1,-1],[-1,-1,-1,-1],[-1,-1,-1,-1],[-1,-1,-1,-1],[-1,-1,-1,-1],[-1,-1,-1,-1],[-1,-1,-1,-1],[-1,-1,-1,-1],[-1,-1,-1,-1],[-1,-1,-1,-1]],"skip":[0,0,0,0,0,0,0,0,0,0,0,0,0,0,0,0,0,0,0,0,0,0,0,0,0,0,0,0,0,0,0,0,0,0,0,0,0,0,0,0,0,0,0,0,0,0,0,0,0,0,0,0,0,0,0,0,0,0,0,0,0,0,0,0],"scaf":[[-1,-1,-1,-1],[-1,-1,-1,-1],[-1,-1,-1,-1],[-1,-1,-1,-1],[-1,-1,-1,-1],[-1,-1,-1,-1],[-1,-1,-1,-1],[-1,-1,-1,-1],[-1,-1,-1,-1],[-1,-1,-1,-1],[-1,-1,-1,-1],[-1,-1,-1,-1],[-1,-1,-1,-1],[-1,-1,-1,-1],[-1,-1,-1,-1],[-1,-1,-1,-1],[29,16,26,17],[26,16,26,18],[26,17,26,19],[26,18,26,20],[26,19,26,21],[26,20,26,22],[26,21,26,23],[26,22,26,24],[26,23,26,25],[26,24,26,26],[26,25,26,27],[26,26,26,28],[26,27,26,29],[26,28,26,30],[26,29,26,31],[26,30,27,31],[-1,-1,26,33],[26,32,26,34],[26,33,26,35],[26,34,26,36],[26,35,26,37],[26,36,26,38],[26,37,26,39],[26,38,26,40],[26,39,26,41],[26,40,26,42],[26,41,-1,-1],[27,43,26,44],[26,43,26,45],[26,44,26,46],[26,45,26,47],[26,46,29,47],[-1,-1,-1,-1],[-1,-1,-1,-1],[-1,-1,-1,-1],[-1,-1,-1,-1],[-1,-1,-1,-1],[-1,-1,-1,-1],[-1,-1,-1,-1],[-1,-1,-1,-1],[-1,-1,-1,-1],[-1,-1,-1,-1],[-1,-1,-1,-1],[-1,-1,-1,-1],[-1,-1,-1,-1],[-1,-1,-1,-1],[-1,-1,-1,-1],[-1,-1,-1,-1]],"stapLoop":[],"col":22,"loop":[0,0,0,0,0,0,0,0,0,0,0,0,0,0,0,0,0,0,0,0,0,0,0,0,0,0,0,0,0,0,0,0,0,0,0,0,0,0,0,0,0,0,0,0,0,0,0,0,0,0,0,0,0,0,0,0,0,0,0,0,0,0,0,0],"row":24},{"stap_colors":[],"num":29,"scafLoop":[],"stap":[[-1,-1,-1,-1],[-1,-1,-1,-1],[-1,-1,-1,-1],[-1,-1,-1,-1],[-1,-1,-1,-1],[-1,-1,-1,-1],[-1,-1,-1,-1],[-1,-1,-1,-1],[-1,-1,-1,-1],[-1,-1,-1,-1],[-1,-1,-1,-1],[-1,-1,-1,-1],[-1,-1,-1,-1],[-1,-1,-1,-1],[-1,-1,-1,-1],[-1,-1,-1,-1],[28,16,29,17],[29,16,29,18],[29,17,29,19],[29,18,29,20],[29,19,29,21],[29,20,29,22],[29,21,29,23],[29,22,4,23],[4,24,29,25],[29,24,29,26],[29,25,29,27],[29,26,29,28],[29,27,29,29],[29,28,29,30],[29,29,29,31],[29,30,26,31],[26,32,29,33],[29,32,29,34],[29,33,29,35],[29,34,29,36],[29,35,29,37],[29,36,29,38],[29,37,29,39],[29,38,58,39],[58,40,29,41],[29,40,29,42],[29,41,29,43],[29,42,29,44],[29,43,29,45],[29,44,29,46],[29,45,29,47],[29,46,28,47],[-1,-1,-1,-1],[-1,-1,-1,-1],[-1,-1,-1,-1],[-1,-1,-1,-1],[-1,-1,-1,-1],[-1,-1,-1,-1],[-1,-1,-1,-1],[-1,-1,-1,-1],[-1,-1,-1,-1],[-1,-1,-1,-1],[-1,-1,-1,-1],[-1,-1,-1,-1],[-1,-1,-1,-1],[-1,-1,-1,-1],[-1,-1,-1,-1],[-1,-1,-1,-1]],"skip":[0,0,0,0,0,0,0,0,0,0,0,0,0,0,0,0,0,0,0,0,0,0,0,0,0,0,0,0,0,0,0,0,0,0,0,0,0,0,0,0,0,0,0,0,0,0,0,0,0,0,0,0,0,0,0,0,0,0,0,0,0,0,0,0],"scaf":[[-1,-1,-1,-1],[-1,-1,-1,-1],[-1,-1,-1,-1],[-1,-1,-1,-1],[-1,-1,-1,-1],[-1,-1,-1,-1],[-1,-1,-1,-1],[-1,-1,-1,-1],[-1,-1,-1,-1],[-1,-1,-1,-1],[-1,-1,-1,-1],[-1,-1,-1,-1],[-1,-1,-1,-1],[-1,-1,-1,-1],[-1,-1,-1,-1],[-1,-1,-1,-1],[29,17,26,16],[29,18,29,16],[29,19,29,17],[29,20,29,18],[29,21,29,19],[29,22,29,20],[29,23,29,21],[29,24,29,22],[29,25,29,23],[29,26,29,24],[29,27,29,25],[29,28,29,26],[29,29,29,27],[29,30,29,28],[29,31,29,29],[28,31,29,30],[29,33,-1,-1],[29,34,29,32],[29,35,29,33],[29,36,29,34],[29,37,29,35],[29,38,29,36],[29,39,29,37],[29,40,29,38],[29,41,29,39],[29,42,29,40],[-1,-1,29,41],[29,44,28,43],[29,45,29,43],[29,46,29,44],[29,47,29,45],[26,47,29,46],[-1,-1,-1,-1],[-1,-1,-1,-1],[-1,-1,-1,-1],[-1,-1,-1,-1],[-1,-1,-1,-1],[-1,-1,-1,-1],[-1,-1,-1,-1],[-1,-1,-1,-1],[-1,-1,-1,-1],[-1,-1,-1,-1],[-1,-1,-1,-1],[-1,-1,-1,-1],[-1,-1,-1,-1],[-1,-1,-1,-1],[-1,-1,-1,-1],[-1,-1,-1,-1]],"stapLoop":[],"col":23,"loop":[0,0,0,0,0,0,0,0,0,0,0,0,0,0,0,0,0,0,0,0,0,0,0,0,0,0,0,0,0,0,0,0,0,0,0,0,0,0,0,0,0,0,0,0,0,0,0,0,0,0,0,0,0,0,0,0,0,0,0,0,0,0,0,0],"row":24},{"stap_colors":[],"num":28,"scafLoop":[],"stap":[[-1,-1,-1,-1],[-1,-1,-1,-1],[-1,-1,-1,-1],[-1,-1,-1,-1],[-1,-1,-1,-1],[-1,-1,-1,-1],[-1,-1,-1,-1],[-1,-1,-1,-1],[-1,-1,-1,-1],[-1,-1,-1,-1],[-1,-1,-1,-1],[-1,-1,-1,-1],[-1,-1,-1,-1],[-1,-1,-1,-1],[-1,-1,-1,-1],[-1,-1,-1,-1],[28,17,29,16],[28,18,28,16],[28,19,28,17],[28,20,28,18],[28,21,28,19],[28,22,28,20],[28,23,28,21],[61,23,28,22],[28,25,61,24],[28,26,28,24],[28,27,28,25],[28,28,28,26],[28,29,28,27],[28,30,28,28],[28,31,28,29],[31,31,28,30],[28,33,31,32],[28,34,28,32],[28,35,28,33],[28,36,28,34],[28,37,28,35],[28,38,28,36],[28,39,28,37],[7,39,28,38],[28,41,7,40],[28,42,28,40],[28,43,28,41],[28,44,28,42],[28,45,28,43],[28,46,28,44],[28,47,28,45],[29,47,28,46],[-1,-1,-1,-1],[-1,-1,-1,-1],[-1,-1,-1,-1],[-1,-1,-1,-1],[-1,-1,-1,-1],[-1,-1,-1,-1],[-1,-1,-1,-1],[-1,-1,-1,-1],[-1,-1,-1,-1],[-1,-1,-1,-1],[-1,-1,-1,-1],[-1,-1,-1,-1],[-1,-1,-1,-1],[-1,-1,-1,-1],[-1,-1,-1,-1],[-1,-1,-1,-1]],"skip":[0,0,0,0,0,0,0,0,0,0,0,0,0,0,0,0,0,0,0,0,0,0,0,0,0,0,0,0,0,0,0,0,0,0,0,0,0,0,0,0,0,0,0,0,0,0,0,0,0,0,0,0,0,0,0,0,0,0,0,0,0,0,0,0],"scaf":[[-1,-1,-1,-1],[-1,-1,-1,-1],[-1,-1,-1,-1],[-1,-1,-1,-1],[-1,-1,-1,-1],[-1,-1,-1,-1],[-1,-1,-1,-1],[-1,-1,-1,-1],[-1,-1,-1,-1],[-1,-1,-1,-1],[-1,-1,-1,-1],[-1,-1,-1,-1],[-1,-1,-1,-1],[-1,-1,-1,-1],[-1,-1,-1,-1],[-1,-1,-1,-1],[31,16,28,17],[28,16,28,18],[28,17,28,19],[28,18,28,20],[28,19,28,21],[28,20,28,22],[28,21,28,23],[28,22,28,24],[28,23,28,25],[28,24,28,26],[28,25,28,27],[28,26,28,28],[28,27,28,29],[28,28,28,30],[28,29,28,31],[28,30,29,31],[-1,-1,28,33],[28,32,28,34],[28,33,28,35],[28,34,28,36],[28,35,28,37],[28,36,28,38],[28,37,28,39],[28,38,28,40],[28,39,28,41],[28,40,28,42],[28,41,-1,-1],[29,43,28,44],[28,43,28,45],[28,44,28,46],[28,45,28,47],[28,46,31,47],[-1,-1,-1,-1],[-1,-1,-1,-1],[-1,-1,-1,-1],[-1,-1,-1,-1],[-1,-1,-1,-1],[-1,-1,-1,-1],[-1,-1,-1,-1],[-1,-1,-1,-1],[-1,-1,-1,-1],[-1,-1,-1,-1],[-1,-1,-1,-1],[-1,-1,-1,-1],[-1,-1,-1,-1],[-1,-1,-1,-1],[-1,-1,-1,-1],[-1,-1,-1,-1]],"stapLoop":[],"col":24,"loop":[0,0,0,0,0,0,0,0,0,0,0,0,0,0,0,0,0,0,0,0,0,0,0,0,0,0,0,0,0,0,0,0,0,0,0,0,0,0,0,0,0,0,0,0,0,0,0,0,0,0,0,0,0,0,0,0,0,0,0,0,0,0,0,0],"row":24},{"stap_colors":[],"num":31,"scafLoop":[],"stap":[[-1,-1,-1,-1],[-1,-1,-1,-1],[-1,-1,-1,-1],[-1,-1,-1,-1],[-1,-1,-1,-1],[-1,-1,-1,-1],[-1,-1,-1,-1],[-1,-1,-1,-1],[-1,-1,-1,-1],[-1,-1,-1,-1],[-1,-1,-1,-1],[-1,-1,-1,-1],[-1,-1,-1,-1],[-1,-1,-1,-1],[-1,-1,-1,-1],[-1,-1,-1,-1],[30,16,31,17],[31,16,31,18],[31,17,31,19],[31,18,31,20],[31,19,31,21],[31,20,31,22],[31,21,31,23],[31,22,6,23],[6,24,31,25],[31,24,31,26],[31,25,31,27],[31,26,31,28],[31,27,31,29],[31,28,31,30],[31,29,31,31],[31,30,28,31],[28,32,31,33],[31,32,31,34],[31,33,31,35],[31,34,31,36],[31,35,31,37],[31,36,31,38],[31,37,31,39],[31,38,60,39],[60,40,31,41],[31,40,31,42],[31,41,31,43],[31,42,31,44],[31,43,31,45],[31,44,31,46],[31,45,31,47],[31,46,30,47],[-1,-1,-1,-1],[-1,-1,-1,-1],[-1,-1,-1,-1],[-1,-1,-1,-1],[-1,-1,-1,-1],[-1,-1,-1,-1],[-1,-1,-1,-1],[-1,-1,-1,-1],[-1,-1,-1,-1],[-1,-1,-1,-1],[-1,-1,-1,-1],[-1,-1,-1,-1],[-1,-1,-1,-1],[-1,-1,-1,-1],[-1,-1,-1,-1],[-1,-1,-1,-1]],"skip":[0,0,0,0,0,0,0,0,0,0,0,0,0,0,0,0,0,0,0,0,0,0,0,0,0,0,0,0,0,0,0,0,0,0,0,0,0,0,0,0,0,0,0,0,0,0,0,0,0,0,0,0,0,0,0,0,0,0,0,0,0,0,0,0],"scaf":[[-1,-1,-1,-1],[-1,-1,-1,-1],[-1,-1,-1,-1],[-1,-1,-1,-1],[-1,-1,-1,-1],[-1,-1,-1,-1],[-1,-1,-1,-1],[-1,-1,-1,-1],[-1,-1,-1,-1],[-1,-1,-1,-1],[-1,-1,-1,-1],[-1,-1,-1,-1],[-1,-1,-1,-1],[-1,-1,-1,-1],[-1,-1,-1,-1],[-1,-1,-1,-1],[31,17,28,16],[31,18,31,16],[31,19,31,17],[31,20,31,18],[31,21,31,19],[31,22,31,20],[31,23,31,21],[31,24,31,22],[31,25,31,23],[31,26,31,24],[31,27,31,25],[31,28,31,26],[31,29,31,27],[31,30,31,28],[31,31,31,29],[30,31,31,30],[31,33,-1,-1],[31,34,31,32],[31,35,31,33],[31,36,31,34],[31,37,31,35],[31,38,31,36],[31,39,31,37],[31,40,31,38],[31,41,31,39],[31,42,31,40],[-1,-1,31,41],[31,44,30,43],[31,45,31,43],[31,46,31,44],[31,47,31,45],[28,47,31,46],[-1,-1,-1,-1],[-1,-1,-1,-1],[-1,-1,-1,-1],[-1,-1,-1,-1],[-1,-1,-1,-1],[-1,-1,-1,-1],[-1,-1,-1,-1],[-1,-1,-1,-1],[-1,-1,-1,-1],[-1,-1,-1,-1],[-1,-1,-1,-1],[-1,-1,-1,-1],[-1,-1,-1,-1],[-1,-1,-1,-1],[-1,-1,-1,-1],[-1,-1,-1,-1]],"stapLoop":[],"col":25,"loop":[0,0,0,0,0,0,0,0,0,0,0,0,0,0,0,0,0,0,0,0,0,0,0,0,0,0,0,0,0,0,0,0,0,0,0,0,0,0,0,0,0,0,0,0,0,0,0,0,0,0,0,0,0,0,0,0,0,0,0,0,0,0,0,0],"row":24},{"stap_colors":[],"num":30,"scafLoop":[],"stap":[[-1,-1,-1,-1],[-1,-1,-1,-1],[-1,-1,-1,-1],[-1,-1,-1,-1],[-1,-1,-1,-1],[-1,-1,-1,-1],[-1,-1,-1,-1],[-1,-1,-1,-1],[-1,-1,-1,-1],[-1,-1,-1,-1],[-1,-1,-1,-1],[-1,-1,-1,-1],[-1,-1,-1,-1],[-1,-1,-1,-1],[-1,-1,-1,-1],[-1,-1,-1,-1],[30,17,31,16],[30,18,30,16],[30,19,30,17],[30,20,30,18],[30,21,30,19],[30,22,30,20],[30,23,30,21],[63,23,30,22],[30,25,63,24],[30,26,30,24],[30,27,30,25],[30,28,30,26],[30,29,30,27],[30,30,30,28],[30,31,30,29],[33,31,30,30],[30,33,33,32],[30,34,30,32],[30,35,30,33],[30,36,30,34],[30,37,30,35],[30,38,30,36],[30,39,30,37],[9,39,30,38],[30,41,9,40],[30,42,30,40],[30,43,30,41],[30,44,30,42],[30,45,30,43],[30,46,30,44],[30,47,30,45],[31,47,30,46],[-1,-1,-1,-1],[-1,-1,-1,-1],[-1,-1,-1,-1],[-1,-1,-1,-1],[-1,-1,-1,-1],[-1,-1,-1,-1],[-1,-1,-1,-1],[-1,-1,-1,-1],[-1,-1,-1,-1],[-1,-1,-1,-1],[-1,-1,-1,-1],[-1,-1,-1,-1],[-1,-1,-1,-1],[-1,-1,-1,-1],[-1,-1,-1,-1],[-1,-1,-1,-1]],"skip":[0,0,0,0,0,0,0,0,0,0,0,0,0,0,0,0,0,0,0,0,0,0,0,0,0,0,0,0,0,0,0,0,0,0,0,0,0,0,0,0,0,0,0,0,0,0,0,0,0,0,0,0,0,0,0,0,0,0,0,0,0,0,0,0],"scaf":[[-1,-1,-1,-1],[-1,-1,-1,-1],[-1,-1,-1,-1],[-1,-1,-1,-1],[-1,-1,-1,-1],[-1,-1,-1,-1],[-1,-1,-1,-1],[-1,-1,-1,-1],[-1,-1,-1,-1],[-1,-1,-1,-1],[-1,-1,-1,-1],[-1,-1,-1,-1],[-1,-1,-1,-1],[-1,-1,-1,-1],[-1,-1,-1,-1],[-1,-1,-1,-1],[33,16,30,17],[30,16,30,18],[30,17,30,19],[30,18,30,20],[30,19,30,21],[30,20,30,22],[30,21,30,23],[30,22,30,24],[30,23,30,25],[30,24,30,26],[30,25,30,27],[30,26,30,28],[30,27,30,29],[30,28,30,30],[30,29,30,31],[30,30,31,31],[-1,-1,30,33],[30,32,30,34],[30,33,30,35],[30,34,30,36],[30,35,30,37],[30,36,30,38],[30,37,30,39],[30,38,30,40],[30,39,30,41],[30,40,30,42],[30,41,-1,-1],[31,43,30,44],[30,43,30,45],[30,44,30,46],[30,45,30,47],[30,46,33,47],[-1,-1,-1,-1],[-1,-1,-1,-1],[-1,-1,-1,-1],[-1,-1,-1,-1],[-1,-1,-1,-1],[-1,-1,-1,-1],[-1,-1,-1,-1],[-1,-1,-1,-1],[-1,-1,-1,-1],[-1,-1,-1,-1],[-1,-1,-1,-1],[-1,-1,-1,-1],[-1,-1,-1,-1],[-1,-1,-1,-1],[-1,-1,-1,-1],[-1,-1,-1,-1]],"stapLoop":[],"col":26,"loop":[0,0,0,0,0,0,0,0,0,0,0,0,0,0,0,0,0,0,0,0,0,0,0,0,0,0,0,0,0,0,0,0,0,0,0,0,0,0,0,0,0,0,0,0,0,0,0,0,0,0,0,0,0,0,0,0,0,0,0,0,0,0,0,0],"row":24},{"stap_colors":[[16,12060012]],"num":33,"scafLoop":[],"stap":[[-1,-1,-1,-1],[-1,-1,-1,-1],[-1,-1,-1,-1],[-1,-1,-1,-1],[-1,-1,-1,-1],[-1,-1,-1,-1],[-1,-1,-1,-1],[-1,-1,-1,-1],[-1,-1,-1,-1],[-1,-1,-1,-1],[-1,-1,-1,-1],[-1,-1,-1,-1],[-1,-1,-1,-1],[-1,-1,-1,-1],[-1,-1,-1,-1],[-1,-1,-1,-1],[-1,-1,33,17],[33,16,33,18],[33,17,33,19],[33,18,33,20],[33,19,33,21],[33,20,33,22],[33,21,33,23],[33,22,8,23],[8,24,33,25],[33,24,33,26],[33,25,33,27],[33,26,33,28],[33,27,33,29],[33,28,33,30],[33,29,33,31],[33,30,30,31],[30,32,33,33],[33,32,33,34],[33,33,33,35],[33,34,33,36],[33,35,33,37],[33,36,33,38],[33,37,33,39],[33,38,62,39],[62,40,33,41],[33,40,33,42],[33,41,33,43],[33,42,33,44],[33,43,33,45],[33,44,33,46],[33,45,33,47],[33,46,-1,-1],[-1,-1,-1,-1],[-1,-1,-1,-1],[-1,-1,-1,-1],[-1,-1,-1,-1],[-1,-1,-1,-1],[-1,-1,-1,-1],[-1,-1,-1,-1],[-1,-1,-1,-1],[-1,-1,-1,-1],[-1,-1,-1,-1],[-1,-1,-1,-1],[-1,-1,-1,-1],[-1,-1,-1,-1],[-1,-1,-1,-1],[-1,-1,-1,-1],[-1,-1,-1,-1]],"skip":[0,0,0,0,0,0,0,0,0,0,0,0,0,0,0,0,0,0,0,0,0,0,0,0,0,0,0,0,0,0,0,0,0,0,0,0,0,0,0,0,0,0,0,0,0,0,0,0,0,0,0,0,0,0,0,0,0,0,0,0,0,0,0,0],"scaf":[[-1,-1,-1,-1],[-1,-1,-1,-1],[-1,-1,-1,-1],[-1,-1,-1,-1],[-1,-1,-1,-1],[-1,-1,-1,-1],[-1,-1,-1,-1],[-1,-1,-1,-1],[-1,-1,-1,-1],[-1,-1,-1,-1],[-1,-1,-1,-1],[-1,-1,-1,-1],[-1,-1,-1,-1],[-1,-1,-1,-1],[-1,-1,-1,-1],[-1,-1,-1,-1],[33,17,30,16],[33,18,33,16],[33,19,33,17],[33,20,33,18],[33,21,33,19],[33,22,33,20],[33,23,33,21],[33,24,33,22],[33,25,33,23],[33,26,33,24],[33,27,33,25],[33,28,33,26],[33,29,33,27],[33,30,33,28],[33,31,33,29],[32,31,33,30],[33,33,-1,-1],[33,34,33,32],[33,35,33,33],[33,36,33,34],[33,37,33,35],[33,38,33,36],[33,39,33,37],[33,40,33,38],[33,41,33,39],[33,42,33,40],[-1,-1,33,41],[33,44,32,43],[33,45,33,43],[33,46,33,44],[33,47,33,45],[30,47,33,46],[-1,-1,-1,-1],[-1,-1,-1,-1],[-1,-1,-1,-1],[-1,-1,-1,-1],[-1,-1,-1,-1],[-1,-1,-1,-1],[-1,-1,-1,-1],[-1,-1,-1,-1],[-1,-1,-1,-1],[-1,-1,-1,-1],[-1,-1,-1,-1],[-1,-1,-1,-1],[-1,-1,-1,-1],[-1,-1,-1,-1],[-1,-1,-1,-1],[-1,-1,-1,-1]],"stapLoop":[],"col":27,"loop":[0,0,0,0,0,0,0,0,0,0,0,0,0,0,0,0,0,0,0,0,0,0,0,0,0,0,0,0,0,0,0,0,0,0,0,0,0,0,0,0,0,0,0,0,0,0,0,0,0,0,0,0,0,0,0,0,0,0,0,0,0,0,0,0],"row":24},{"stap_colors":[[44,12060012]],"num":32,"scafLoop":[],"stap":[[-1,-1,-1,-1],[-1,-1,-1,-1],[-1,-1,-1,-1],[-1,-1,-1,-1],[-1,-1,-1,-1],[-1,-1,-1,-1],[-1,-1,-1,-1],[-1,-1,-1,-1],[-1,-1,-1,-1],[-1,-1,-1,-1],[-1,-1,-1,-1],[-1,-1,-1,-1],[-1,-1,-1,-1],[32,14,-1,-1],[32,15,32,13],[32,16,32,14],[32,17,32,15],[32,18,32,16],[32,19,32,17],[32,20,32,18],[32,21,32,19],[32,22,32,20],[32,23,32,21],[65,23,32,22],[32,25,65,24],[32,26,32,24],[32,27,32,25],[32,28,32,26],[32,29,32,27],[32,30,32,28],[32,31,32,29],[67,31,32,30],[32,33,67,32],[32,34,32,32],[32,35,32,33],[32,36,32,34],[32,37,32,35],[32,38,32,36],[32,39,32,37],[32,40,32,38],[32,41,32,39],[32,42,32,40],[32,43,32,41],[32,44,32,42],[-1,-1,32,43],[-1,-1,-1,-1],[-1,-1,-1,-1],[-1,-1,-1,-1],[-1,-1,-1,-1],[-1,-1,-1,-1],[-1,-1,-1,-1],[-1,-1,-1,-1],[-1,-1,-1,-1],[-1,-1,-1,-1],[-1,-1,-1,-1],[-1,-1,-1,-1],[-1,-1,-1,-1],[-1,-1,-1,-1],[-1,-1,-1,-1],[-1,-1,-1,-1],[-1,-1,-1,-1],[-1,-1,-1,-1],[-1,-1,-1,-1],[-1,-1,-1,-1]],"skip":[0,0,0,0,0,0,0,0,0,0,0,0,0,0,0,0,0,0,0,0,0,0,0,0,0,0,0,0,0,0,0,0,0,0,0,0,0,0,0,0,0,0,0,0,0,0,0,0,0,0,0,0,0,0,0,0,0,0,0,0,0,0,0,0],"scaf":[[-1,-1,-1,-1],[-1,-1,-1,-1],[-1,-1,-1,-1],[-1,-1,-1,-1],[-1,-1,-1,-1],[-1,-1,-1,-1],[-1,-1,-1,-1],[-1,-1,-1,-1],[-1,-1,-1,-1],[-1,-1,-1,-1],[-1,-1,-1,-1],[-1,-1,-1,-1],[-1,-1,-1,-1],[35,13,32,14],[32,13,32,15],[32,14,32,16],[32,15,32,17],[32,16,32,18],[32,17,32,19],[32,18,32,20],[32,19,32,21],[32,20,32,22],[32,21,32,23],[32,22,32,24],[32,23,32,25],[32,24,32,26],[32,25,32,27],[32,26,32,28],[32,27,32,29],[32,28,32,30],[32,29,32,31],[32,30,33,31],[-1,-1,32,33],[32,32,32,34],[32,33,32,35],[32,34,32,36],[32,35,32,37],[32,36,32,38],[32,37,32,39],[32,38,32,40],[32,39,32,41],[32,40,32,42],[32,41,-1,-1],[33,43,32,44],[32,43,35,44],[-1,-1,-1,-1],[-1,-1,-1,-1],[-1,-1,-1,-1],[-1,-1,-1,-1],[-1,-1,-1,-1],[-1,-1,-1,-1],[-1,-1,-1,-1],[-1,-1,-1,-1],[-1,-1,-1,-1],[-1,-1,-1,-1],[-1,-1,-1,-1],[-1,-1,-1,-1],[-1,-1,-1,-1],[-1,-1,-1,-1],[-1,-1,-1,-1],[-1,-1,-1,-1],[-1,-1,-1,-1],[-1,-1,-1,-1],[-1,-1,-1,-1]],"stapLoop":[],"col":28,"loop":[0,0,0,0,0,0,0,0,0,0,0,0,0,0,0,0,0,0,0,0,0,0,0,0,0,0,0,0,0,0,0,0,0,0,0,0,0,0,0,0,0,0,0,0,0,0,0,0,0,0,0,0,0,0,0,0,0,0,0,0,0,0,0,0],"row":24},{"stap_colors":[[13,16204552]],"num":35,"scafLoop":[],"stap":[[-1,-1,-1,-1],[-1,-1,-1,-1],[-1,-1,-1,-1],[-1,-1,-1,-1],[-1,-1,-1,-1],[-1,-1,-1,-1],[-1,-1,-1,-1],[-1,-1,-1,-1],[-1,-1,-1,-1],[-1,-1,-1,-1],[-1,-1,-1,-1],[-1,-1,-1,-1],[-1,-1,-1,-1],[-1,-1,35,14],[35,13,35,15],[35,14,66,15],[66,16,35,17],[35,16,35,18],[35,17,35,19],[35,18,35,20],[35,19,35,21],[35,20,35,22],[35,21,35,23],[35,22,35,24],[35,23,35,25],[35,24,35,26],[35,25,35,27],[35,26,35,28],[35,27,35,29],[35,28,35,30],[35,29,35,31],[35,30,8,31],[8,32,35,33],[35,32,35,34],[35,33,35,35],[35,34,35,36],[35,35,35,37],[35,36,35,38],[35,37,35,39],[35,38,35,40],[35,39,35,41],[35,40,35,42],[35,41,35,43],[35,42,35,44],[35,43,-1,-1],[-1,-1,-1,-1],[-1,-1,-1,-1],[-1,-1,-1,-1],[-1,-1,-1,-1],[-1,-1,-1,-1],[-1,-1,-1,-1],[-1,-1,-1,-1],[-1,-1,-1,-1],[-1,-1,-1,-1],[-1,-1,-1,-1],[-1,-1,-1,-1],[-1,-1,-1,-1],[-1,-1,-1,-1],[-1,-1,-1,-1],[-1,-1,-1,-1],[-1,-1,-1,-1],[-1,-1,-1,-1],[-1,-1,-1,-1],[-1,-1,-1,-1]],"skip":[0,0,0,0,0,0,0,0,0,0,0,0,0,0,0,0,0,0,0,0,0,0,0,0,0,0,0,0,0,0,0,0,0,0,0,0,0,0,0,0,0,0,0,0,0,0,0,0,0,0,0,0,0,0,0,0,0,0,0,0,0,0,0,0],"scaf":[[-1,-1,-1,-1],[-1,-1,-1,-1],[-1,-1,-1,-1],[-1,-1,-1,-1],[-1,-1,-1,-1],[-1,-1,-1,-1],[-1,-1,-1,-1],[-1,-1,-1,-1],[-1,-1,-1,-1],[-1,-1,-1,-1],[-1,-1,-1,-1],[-1,-1,-1,-1],[-1,-1,-1,-1],[35,14,32,13],[35,15,35,13],[35,16,35,14],[35,17,35,15],[35,18,35,16],[35,19,35,17],[35,20,35,18],[35,21,35,19],[35,22,35,20],[35,23,35,21],[35,24,35,22],[35,25,35,23],[35,26,35,24],[35,27,35,25],[35,28,35,26],[34,28,35,27],[35,30,34,29],[35,31,35,29],[35,32,35,30],[35,33,35,31],[35,34,35,32],[35,35,35,33],[35,36,35,34],[35,37,35,35],[35,38,35,36],[35,39,35,37],[35,40,35,38],[35,41,35,39],[35,42,35,40],[35,43,35,41],[35,44,35,42],[32,44,35,43],[-1,-1,-1,-1],[-1,-1,-1,-1],[-1,-1,-1,-1],[-1,-1,-1,-1],[-1,-1,-1,-1],[-1,-1,-1,-1],[-1,-1,-1,-1],[-1,-1,-1,-1],[-1,-1,-1,-1],[-1,-1,-1,-1],[-1,-1,-1,-1],[-1,-1,-1,-1],[-1,-1,-1,-1],[-1,-1,-1,-1],[-1,-1,-1,-1],[-1,-1,-1,-1],[-1,-1,-1,-1],[-1,-1,-1,-1],[-1,-1,-1,-1]],"stapLoop":[],"col":28,"loop":[0,0,0,0,0,0,0,0,0,0,0,0,0,0,0,0,0,0,0,0,0,0,0,0,0,0,0,0,0,0,0,0,0,0,0,0,0,0,0,0,0,0,0,0,0,0,0,0,0,0,0,0,0,0,0,0,0,0,0,0,0,0,0,0],"row":23},{"stap_colors":[[44,3355443]],"num":34,"scafLoop":[],"stap":[[-1,-1,-1,-1],[-1,-1,-1,-1],[-1,-1,-1,-1],[-1,-1,-1,-1],[-1,-1,-1,-1],[-1,-1,-1,-1],[-1,-1,-1,-1],[-1,-1,-1,-1],[-1,-1,-1,-1],[-1,-1,-1,-1],[-1,-1,-1,-1],[-1,-1,-1,-1],[-1,-1,-1,-1],[34,14,-1,-1],[34,15,34,13],[11,15,34,14],[34,17,11,16],[34,18,34,16],[34,19,34,17],[34,20,34,18],[34,21,34,19],[34,22,34,20],[34,23,34,21],[34,24,34,22],[34,25,34,23],[34,26,34,24],[34,27,34,25],[34,28,34,26],[34,29,34,27],[34,30,34,28],[34,31,34,29],[69,31,34,30],[34,33,69,32],[34,34,34,32],[34,35,34,33],[34,36,34,34],[34,37,34,35],[34,38,34,36],[34,39,34,37],[34,40,34,38],[34,41,34,39],[34,42,34,40],[34,43,34,41],[34,44,34,42],[-1,-1,34,43],[-1,-1,-1,-1],[-1,-1,-1,-1],[-1,-1,-1,-1],[-1,-1,-1,-1],[-1,-1,-1,-1],[-1,-1,-1,-1],[-1,-1,-1,-1],[-1,-1,-1,-1],[-1,-1,-1,-1],[-1,-1,-1,-1],[-1,-1,-1,-1],[-1,-1,-1,-1],[-1,-1,-1,-1],[-1,-1,-1,-1],[-1,-1,-1,-1],[-1,-1,-1,-1],[-1,-1,-1,-1],[-1,-1,-1,-1],[-1,-1,-1,-1]],"skip":[0,0,0,0,0,0,0,0,0,0,0,0,0,0,0,0,0,0,0,0,0,0,0,0,0,0,0,0,0,0,0,0,0,0,0,0,0,0,0,0,0,0,0,0,0,0,0,0,0,0,0,0,0,0,0,0,0,0,0,0,0,0,0,0],"scaf":[[-1,-1,-1,-1],[-1,-1,-1,-1],[-1,-1,-1,-1],[-1,-1,-1,-1],[-1,-1,-1,-1],[-1,-1,-1,-1],[-1,-1,-1,-1],[-1,-1,-1,-1],[-1,-1,-1,-1],[-1,-1,-1,-1],[-1,-1,-1,-1],[-1,-1,-1,-1],[-1,-1,-1,-1],[37,13,34,14],[34,13,34,15],[34,14,34,16],[34,15,34,17],[34,16,34,18],[34,17,34,19],[34,18,34,20],[34,19,34,21],[34,20,34,22],[34,21,34,23],[34,22,34,24],[34,23,34,25],[34,24,34,26],[34,25,34,27],[34,26,34,28],[34,27,35,28],[35,29,34,30],[34,29,34,31],[34,30,34,32],[34,31,34,33],[34,32,34,34],[34,33,34,35],[34,34,34,36],[34,35,34,37],[34,36,34,38],[34,37,34,39],[34,38,34,40],[34,39,34,41],[34,40,34,42],[34,41,34,43],[34,42,34,44],[34,43,37,44],[-1,-1,-1,-1],[-1,-1,-1,-1],[-1,-1,-1,-1],[-1,-1,-1,-1],[-1,-1,-1,-1],[-1,-1,-1,-1],[-1,-1,-1,-1],[-1,-1,-1,-1],[-1,-1,-1,-1],[-1,-1,-1,-1],[-1,-1,-1,-1],[-1,-1,-1,-1],[-1,-1,-1,-1],[-1,-1,-1,-1],[-1,-1,-1,-1],[-1,-1,-1,-1],[-1,-1,-1,-1],[-1,-1,-1,-1],[-1,-1,-1,-1]],"stapLoop":[],"col":28,"loop":[0,0,0,0,0,0,0,0,0,0,0,0,0,0,0,0,0,0,0,0,0,0,0,0,0,0,0,0,0,0,0,0,0,0,0,0,0,0,0,0,0,0,0,0,0,0,0,0,0,0,0,0,0,0,0,0,0,0,0,0,0,0,0,0],"row":22},{"stap_colors":[[13,5749504]],"num":37,"scafLoop":[],"stap":[[-1,-1,-1,-1],[-1,-1,-1,-1],[-1,-1,-1,-1],[-1,-1,-1,-1],[-1,-1,-1,-1],[-1,-1,-1,-1],[-1,-1,-1,-1],[-1,-1,-1,-1],[-1,-1,-1,-1],[-1,-1,-1,-1],[-1,-1,-1,-1],[-1,-1,-1,-1],[-1,-1,-1,-1],[-1,-1,37,14],[37,13,37,15],[37,14,68,15],[68,16,37,17],[37,16,37,18],[37,17,37,19],[37,18,37,20],[37,19,37,21],[37,20,37,22],[37,21,37,23],[37,22,37,24],[37,23,37,25],[37,24,37,26],[37,25,37,27],[37,26,37,28],[37,27,37,29],[37,28,37,30],[37,29,37,31],[37,30,10,31],[10,32,37,33],[37,32,37,34],[37,33,37,35],[37,34,37,36],[37,35,37,37],[37,36,37,38],[37,37,37,39],[37,38,37,40],[37,39,37,41],[37,40,37,42],[37,41,37,43],[37,42,37,44],[37,43,-1,-1],[-1,-1,-1,-1],[-1,-1,-1,-1],[-1,-1,-1,-1],[-1,-1,-1,-1],[-1,-1,-1,-1],[-1,-1,-1,-1],[-1,-1,-1,-1],[-1,-1,-1,-1],[-1,-1,-1,-1],[-1,-1,-1,-1],[-1,-1,-1,-1],[-1,-1,-1,-1],[-1,-1,-1,-1],[-1,-1,-1,-1],[-1,-1,-1,-1],[-1,-1,-1,-1],[-1,-1,-1,-1],[-1,-1,-1,-1],[-1,-1,-1,-1]],"skip":[0,0,0,0,0,0,0,0,0,0,0,0,0,0,0,0,0,0,0,0,0,0,0,0,0,0,0,0,0,0,0,0,0,0,0,0,0,0,0,0,0,0,0,0,0,0,0,0,0,0,0,0,0,0,0,0,0,0,0,0,0,0,0,0],"scaf":[[-1,-1,-1,-1],[-1,-1,-1,-1],[-1,-1,-1,-1],[-1,-1,-1,-1],[-1,-1,-1,-1],[-1,-1,-1,-1],[-1,-1,-1,-1],[-1,-1,-1,-1],[-1,-1,-1,-1],[-1,-1,-1,-1],[-1,-1,-1,-1],[-1,-1,-1,-1],[-1,-1,-1,-1],[37,14,34,13],[37,15,37,13],[37,16,37,14],[37,17,37,15],[37,18,37,16],[37,19,37,17],[37,20,37,18],[37,21,37,19],[37,22,37,20],[37,23,37,21],[37,24,37,22],[37,25,37,23],[37,26,37,24],[37,27,37,25],[37,28,37,26],[36,28,37,27],[37,30,36,29],[37,31,37,29],[37,32,37,30],[37,33,37,31],[37,34,37,32],[37,35,37,33],[37,36,37,34],[37,37,37,35],[37,38,37,36],[37,39,37,37],[37,40,37,38],[37,41,37,39],[37,42,37,40],[37,43,37,41],[37,44,37,42],[34,44,37,43],[-1,-1,-1,-1],[-1,-1,-1,-1],[-1,-1,-1,-1],[-1,-1,-1,-1],[-1,-1,-1,-1],[-1,-1,-1,-1],[-1,-1,-1,-1],[-1,-1,-1,-1],[-1,-1,-1,-1],[-1,-1,-1,-1],[-1,-1,-1,-1],[-1,-1,-1,-1],[-1,-1,-1,-1],[-1,-1,-1,-1],[-1,-1,-1,-1],[-1,-1,-1,-1],[-1,-1,-1,-1],[-1,-1,-1,-1],[-1,-1,-1,-1]],"stapLoop":[],"col":28,"loop":[0,0,0,0,0,0,0,0,0,0,0,0,0,0,0,0,0,0,0,0,0,0,0,0,0,0,0,0,0,0,0,0,0,0,0,0,0,0,0,0,0,0,0,0,0,0,0,0,0,0,0,0,0,0,0,0,0,0,0,0,0,0,0,0],"row":21},{"stap_colors":[[44,11184640]],"num":36,"scafLoop":[],"stap":[[-1,-1,-1,-1],[-1,-1,-1,-1],[-1,-1,-1,-1],[-1,-1,-1,-1],[-1,-1,-1,-1],[-1,-1,-1,-1],[-1,-1,-1,-1],[-1,-1,-1,-1],[-1,-1,-1,-1],[-1,-1,-1,-1],[-1,-1,-1,-1],[-1,-1,-1,-1],[-1,-1,-1,-1],[36,14,-1,-1],[36,15,36,13],[13,15,36,14],[36,17,13,16],[36,18,36,16],[36,19,36,17],[36,20,36,18],[36,21,36,19],[36,22,36,20],[36,23,36,21],[36,24,36,22],[36,25,36,23],[36,26,36,24],[36,27,36,25],[36,28,36,26],[36,29,36,27],[36,30,36,28],[36,31,36,29],[71,31,36,30],[36,33,71,32],[36,34,36,32],[36,35,36,33],[36,36,36,34],[36,37,36,35],[36,38,36,36],[36,39,36,37],[36,40,36,38],[36,41,36,39],[36,42,36,40],[36,43,36,41],[36,44,36,42],[-1,-1,36,43],[-1,-1,-1,-1],[-1,-1,-1,-1],[-1,-1,-1,-1],[-1,-1,-1,-1],[-1,-1,-1,-1],[-1,-1,-1,-1],[-1,-1,-1,-1],[-1,-1,-1,-1],[-1,-1,-1,-1],[-1,-1,-1,-1],[-1,-1,-1,-1],[-1,-1,-1,-1],[-1,-1,-1,-1],[-1,-1,-1,-1],[-1,-1,-1,-1],[-1,-1,-1,-1],[-1,-1,-1,-1],[-1,-1,-1,-1],[-1,-1,-1,-1]],"skip":[0,0,0,0,0,0,0,0,0,0,0,0,0,0,0,0,0,0,0,0,0,0,0,0,0,0,0,0,0,0,0,0,0,0,0,0,0,0,0,0,0,0,0,0,0,0,0,0,0,0,0,0,0,0,0,0,0,0,0,0,0,0,0,0],"scaf":[[-1,-1,-1,-1],[-1,-1,-1,-1],[-1,-1,-1,-1],[-1,-1,-1,-1],[-1,-1,-1,-1],[-1,-1,-1,-1],[-1,-1,-1,-1],[-1,-1,-1,-1],[-1,-1,-1,-1],[-1,-1,-1,-1],[-1,-1,-1,-1],[-1,-1,-1,-1],[-1,-1,-1,-1],[39,13,36,14],[36,13,36,15],[36,14,36,16],[36,15,36,17],[36,16,36,18],[36,17,36,19],[36,18,36,20],[36,19,36,21],[36,20,36,22],[36,21,36,23],[36,22,36,24],[36,23,36,25],[36,24,36,26],[36,25,36,27],[36,26,36,28],[36,27,37,28],[37,29,36,30],[36,29,36,31],[36,30,36,32],[36,31,36,33],[36,32,36,34],[36,33,36,35],[36,34,36,36],[36,35,36,37],[36,36,36,38],[36,37,36,39],[36,38,36,40],[36,39,36,41],[36,40,36,42],[36,41,36,43],[36,42,36,44],[36,43,39,44],[-1,-1,-1,-1],[-1,-1,-1,-1],[-1,-1,-1,-1],[-1,-1,-1,-1],[-1,-1,-1,-1],[-1,-1,-1,-1],[-1,-1,-1,-1],[-1,-1,-1,-1],[-1,-1,-1,-1],[-1,-1,-1,-1],[-1,-1,-1,-1],[-1,-1,-1,-1],[-1,-1,-1,-1],[-1,-1,-1,-1],[-1,-1,-1,-1],[-1,-1,-1,-1],[-1,-1,-1,-1],[-1,-1,-1,-1],[-1,-1,-1,-1]],"stapLoop":[],"col":28,"loop":[0,0,0,0,0,0,0,0,0,0,0,0,0,0,0,0,0,0,0,0,0,0,0,0,0,0,0,0,0,0,0,0,0,0,0,0,0,0,0,0,0,0,0,0,0,0,0,0,0,0,0,0,0,0,0,0,0,0,0,0,0,0,0,0],"row":20},{"stap_colors":[[13,16225054]],"num":39,"scafLoop":[],"stap":[[-1,-1,-1,-1],[-1,-1,-1,-1],[-1,-1,-1,-1],[-1,-1,-1,-1],[-1,-1,-1,-1],[-1,-1,-1,-1],[-1,-1,-1,-1],[-1,-1,-1,-1],[-1,-1,-1,-1],[-1,-1,-1,-1],[-1,-1,-1,-1],[-1,-1,-1,-1],[-1,-1,-1,-1],[-1,-1,39,14],[39,13,39,15],[39,14,70,15],[70,16,39,17],[39,16,39,18],[39,17,39,19],[39,18,39,20],[39,19,39,21],[39,20,39,22],[39,21,39,23],[39,22,39,24],[39,23,39,25],[39,24,39,26],[39,25,39,27],[39,26,39,28],[39,27,39,29],[39,28,39,30],[39,29,39,31],[39,30,12,31],[12,32,39,33],[39,32,39,34],[39,33,39,35],[39,34,39,36],[39,35,39,37],[39,36,39,38],[39,37,39,39],[39,38,39,40],[39,39,39,41],[39,40,39,42],[39,41,39,43],[39,42,39,44],[39,43,-1,-1],[-1,-1,-1,-1],[-1,-1,-1,-1],[-1,-1,-1,-1],[-1,-1,-1,-1],[-1,-1,-1,-1],[-1,-1,-1,-1],[-1,-1,-1,-1],[-1,-1,-1,-1],[-1,-1,-1,-1],[-1,-1,-1,-1],[-1,-1,-1,-1],[-1,-1,-1,-1],[-1,-1,-1,-1],[-1,-1,-1,-1],[-1,-1,-1,-1],[-1,-1,-1,-1],[-1,-1,-1,-1],[-1,-1,-1,-1],[-1,-1,-1,-1]],"skip":[0,0,0,0,0,0,0,0,0,0,0,0,0,0,0,0,0,0,0,0,0,0,0,0,0,0,0,0,0,0,0,0,0,0,0,0,0,0,0,0,0,0,0,0,0,0,0,0,0,0,0,0,0,0,0,0,0,0,0,0,0,0,0,0],"scaf":[[-1,-1,-1,-1],[-1,-1,-1,-1],[-1,-1,-1,-1],[-1,-1,-1,-1],[-1,-1,-1,-1],[-1,-1,-1,-1],[-1,-1,-1,-1],[-1,-1,-1,-1],[-1,-1,-1,-1],[-1,-1,-1,-1],[-1,-1,-1,-1],[-1,-1,-1,-1],[-1,-1,-1,-1],[39,14,36,13],[39,15,39,13],[39,16,39,14],[39,17,39,15],[39,18,39,16],[39,19,39,17],[39,20,39,18],[39,21,39,19],[39,22,39,20],[39,23,39,21],[39,24,39,22],[39,25,39,23],[39,26,39,24],[39,27,39,25],[39,28,39,26],[38,28,39,27],[39,30,38,29],[39,31,39,29],[39,32,39,30],[39,33,39,31],[39,34,39,32],[39,35,39,33],[39,36,39,34],[39,37,39,35],[39,38,39,36],[39,39,39,37],[39,40,39,38],[39,41,39,39],[39,42,39,40],[39,43,39,41],[39,44,39,42],[36,44,39,43],[-1,-1,-1,-1],[-1,-1,-1,-1],[-1,-1,-1,-1],[-1,-1,-1,-1],[-1,-1,-1,-1],[-1,-1,-1,-1],[-1,-1,-1,-1],[-1,-1,-1,-1],[-1,-1,-1,-1],[-1,-1,-1,-1],[-1,-1,-1,-1],[-1,-1,-1,-1],[-1,-1,-1,-1],[-1,-1,-1,-1],[-1,-1,-1,-1],[-1,-1,-1,-1],[-1,-1,-1,-1],[-1,-1,-1,-1],[-1,-1,-1,-1]],"stapLoop":[],"col":28,"loop":[0,0,0,0,0,0,0,0,0,0,0,0,0,0,0,0,0,0,0,0,0,0,0,0,0,0,0,0,0,0,0,0,0,0,0,0,0,0,0,0,0,0,0,0,0,0,0,0,0,0,0,0,0,0,0,0,0,0,0,0,0,0,0,0],"row":19},{"stap_colors":[[44,29184]],"num":38,"scafLoop":[],"stap":[[-1,-1,-1,-1],[-1,-1,-1,-1],[-1,-1,-1,-1],[-1,-1,-1,-1],[-1,-1,-1,-1],[-1,-1,-1,-1],[-1,-1,-1,-1],[-1,-1,-1,-1],[-1,-1,-1,-1],[-1,-1,-1,-1],[-1,-1,-1,-1],[-1,-1,-1,-1],[-1,-1,-1,-1],[38,14,-1,-1],[38,15,38,13],[15,15,38,14],[38,17,15,16],[38,18,38,16],[38,19,38,17],[38,20,38,18],[38,21,38,19],[38,22,38,20],[38,23,38,21],[38,24,38,22],[38,25,38,23],[38,26,38,24],[38,27,38,25],[38,28,38,26],[38,29,38,27],[38,30,38,28],[38,31,38,29],[73,31,38,30],[38,33,73,32],[38,34,38,32],[38,35,38,33],[38,36,38,34],[38,37,38,35],[38,38,38,36],[38,39,38,37],[38,40,38,38],[38,41,38,39],[38,42,38,40],[38,43,38,41],[38,44,38,42],[-1,-1,38,43],[-1,-1,-1,-1],[-1,-1,-1,-1],[-1,-1,-1,-1],[-1,-1,-1,-1],[-1,-1,-1,-1],[-1,-1,-1,-1],[-1,-1,-1,-1],[-1,-1,-1,-1],[-1,-1,-1,-1],[-1,-1,-1,-1],[-1,-1,-1,-1],[-1,-1,-1,-1],[-1,-1,-1,-1],[-1,-1,-1,-1],[-1,-1,-1,-1],[-1,-1,-1,-1],[-1,-1,-1,-1],[-1,-1,-1,-1],[-1,-1,-1,-1]],"skip":[0,0,0,0,0,0,0,0,0,0,0,0,0,0,0,0,0,0,0,0,0,0,0,0,0,0,0,0,0,0,0,0,0,0,0,0,0,0,0,0,0,0,0,0,0,0,0,0,0,0,0,0,0,0,0,0,0,0,0,0,0,0,0,0],"scaf":[[-1,-1,-1,-1],[-1,-1,-1,-1],[-1,-1,-1,-1],[-1,-1,-1,-1],[-1,-1,-1,-1],[-1,-1,-1,-1],[-1,-1,-1,-1],[-1,-1,-1,-1],[-1,-1,-1,-1],[-1,-1,-1,-1],[-1,-1,-1,-1],[-1,-1,-1,-1],[-1,-1,-1,-1],[41,13,38,14],[38,13,38,15],[38,14,38,16],[38,15,38,17],[38,16,38,18],[38,17,38,19],[38,18,38,20],[38,19,38,21],[38,20,38,22],[38,21,38,23],[38,22,38,24],[38,23,38,25],[38,24,38,26],[38,25,38,27],[38,26,38,28],[38,27,39,28],[39,29,38,30],[38,29,38,31],[38,30,38,32],[38,31,38,33],[38,32,38,34],[38,33,38,35],[38,34,38,36],[38,35,38,37],[38,36,38,38],[38,37,38,39],[38,38,38,40],[38,39,38,41],[38,40,38,42],[38,41,38,43],[38,42,38,44],[38,43,41,44],[-1,-1,-1,-1],[-1,-1,-1,-1],[-1,-1,-1,-1],[-1,-1,-1,-1],[-1,-1,-1,-1],[-1,-1,-1,-1],[-1,-1,-1,-1],[-1,-1,-1,-1],[-1,-1,-1,-1],[-1,-1,-1,-1],[-1,-1,-1,-1],[-1,-1,-1,-1],[-1,-1,-1,-1],[-1,-1,-1,-1],[-1,-1,-1,-1],[-1,-1,-1,-1],[-1,-1,-1,-1],[-1,-1,-1,-1],[-1,-1,-1,-1]],"stapLoop":[],"col":28,"loop":[0,0,0,0,0,0,0,0,0,0,0,0,0,0,0,0,0,0,0,0,0,0,0,0,0,0,0,0,0,0,0,0,0,0,0,0,0,0,0,0,0,0,0,0,0,0,0,0,0,0,0,0,0,0,0,0,0,0,0,0,0,0,0,0],"row":18},{"stap_colors":[[13,243362]],"num":41,"scafLoop":[],"stap":[[-1,-1,-1,-1],[-1,-1,-1,-1],[-1,-1,-1,-1],[-1,-1,-1,-1],[-1,-1,-1,-1],[-1,-1,-1,-1],[-1,-1,-1,-1],[-1,-1,-1,-1],[-1,-1,-1,-1],[-1,-1,-1,-1],[-1,-1,-1,-1],[-1,-1,-1,-1],[-1,-1,-1,-1],[-1,-1,41,14],[41,13,41,15],[41,14,72,15],[72,16,41,17],[41,16,41,18],[41,17,41,19],[41,18,41,20],[41,19,41,21],[41,20,41,22],[41,21,41,23],[41,22,74,23],[74,24,41,25],[41,24,41,26],[41,25,41,27],[41,26,41,28],[41,27,41,29],[41,28,41,30],[41,29,41,31],[41,30,41,32],[41,31,41,33],[41,32,41,34],[41,33,41,35],[41,34,41,36],[41,35,41,37],[41,36,41,38],[41,37,41,39],[41,38,41,40],[41,39,41,41],[41,40,41,42],[41,41,41,43],[41,42,41,44],[41,43,-1,-1],[-1,-1,-1,-1],[-1,-1,-1,-1],[-1,-1,-1,-1],[-1,-1,-1,-1],[-1,-1,-1,-1],[-1,-1,-1,-1],[-1,-1,-1,-1],[-1,-1,-1,-1],[-1,-1,-1,-1],[-1,-1,-1,-1],[-1,-1,-1,-1],[-1,-1,-1,-1],[-1,-1,-1,-1],[-1,-1,-1,-1],[-1,-1,-1,-1],[-1,-1,-1,-1],[-1,-1,-1,-1],[-1,-1,-1,-1],[-1,-1,-1,-1]],"skip":[0,0,0,0,0,0,0,0,0,0,0,0,0,0,0,0,0,0,0,0,0,0,0,0,0,0,0,0,0,0,0,0,0,0,0,0,0,0,0,0,0,0,0,0,0,0,0,0,0,0,0,0,0,0,0,0,0,0,0,0,0,0,0,0],"scaf":[[-1,-1,-1,-1],[-1,-1,-1,-1],[-1,-1,-1,-1],[-1,-1,-1,-1],[-1,-1,-1,-1],[-1,-1,-1,-1],[-1,-1,-1,-1],[-1,-1,-1,-1],[-1,-1,-1,-1],[-1,-1,-1,-1],[-1,-1,-1,-1],[-1,-1,-1,-1],[-1,-1,-1,-1],[41,14,38,13],[41,15,41,13],[41,16,41,14],[41,17,41,15],[41,18,41,16],[41,19,41,17],[41,20,41,18],[41,21,41,19],[41,22,41,20],[41,23,41,21],[41,24,41,22],[41,25,41,23],[41,26,41,24],[41,27,41,25],[41,28,41,26],[41,29,41,27],[41,30,41,28],[41,31,41,29],[41,32,41,30],[41,33,41,31],[41,34,41,32],[41,35,41,33],[41,36,41,34],[40,36,41,35],[41,38,40,37],[41,39,41,37],[41,40,41,38],[41,41,41,39],[41,42,41,40],[41,43,41,41],[41,44,41,42],[38,44,41,43],[-1,-1,-1,-1],[-1,-1,-1,-1],[-1,-1,-1,-1],[-1,-1,-1,-1],[-1,-1,-1,-1],[-1,-1,-1,-1],[-1,-1,-1,-1],[-1,-1,-1,-1],[-1,-1,-1,-1],[-1,-1,-1,-1],[-1,-1,-1,-1],[-1,-1,-1,-1],[-1,-1,-1,-1],[-1,-1,-1,-1],[-1,-1,-1,-1],[-1,-1,-1,-1],[-1,-1,-1,-1],[-1,-1,-1,-1],[-1,-1,-1,-1]],"stapLoop":[],"col":28,"loop":[0,0,0,0,0,0,0,0,0,0,0,0,0,0,0,0,0,0,0,0,0,0,0,0,0,0,0,0,0,0,0,0,0,0,0,0,0,0,0,0,0,0,0,0,0,0,0,0,0,0,0,0,0,0,0,0,0,0,0,0,0,0,0,0],"row":17},{"stap_colors":[[42,11184640]],"num":40,"scafLoop":[],"stap":[[-1,-1,-1,-1],[-1,-1,-1,-1],[-1,-1,-1,-1],[-1,-1,-1,-1],[-1,-1,-1,-1],[-1,-1,-1,-1],[-1,-1,-1,-1],[-1,-1,-1,-1],[-1,-1,-1,-1],[-1,-1,-1,-1],[-1,-1,-1,-1],[-1,-1,-1,-1],[-1,-1,-1,-1],[-1,-1,-1,-1],[-1,-1,-1,-1],[-1,-1,-1,-1],[-1,-1,-1,-1],[-1,-1,-1,-1],[-1,-1,-1,-1],[-1,-1,-1,-1],[-1,-1,-1,-1],[40,22,-1,-1],[40,23,40,21],[15,23,40,22],[40,25,15,24],[40,26,40,24],[40,27,40,25],[40,28,40,26],[40,29,40,27],[40,30,40,28],[40,31,40,29],[40,32,40,30],[40,33,40,31],[40,34,40,32],[40,35,40,33],[40,36,40,34],[40,37,40,35],[40,38,40,36],[40,39,40,37],[77,39,40,38],[40,41,77,40],[40,42,40,40],[-1,-1,40,41],[-1,-1,-1,-1],[-1,-1,-1,-1],[-1,-1,-1,-1],[-1,-1,-1,-1],[-1,-1,-1,-1],[-1,-1,-1,-1],[-1,-1,-1,-1],[-1,-1,-1,-1],[-1,-1,-1,-1],[-1,-1,-1,-1],[-1,-1,-1,-1],[-1,-1,-1,-1],[-1,-1,-1,-1],[-1,-1,-1,-1],[-1,-1,-1,-1],[-1,-1,-1,-1],[-1,-1,-1,-1],[-1,-1,-1,-1],[-1,-1,-1,-1],[-1,-1,-1,-1],[-1,-1,-1,-1]],"skip":[0,0,0,0,0,0,0,0,0,0,0,0,0,0,0,0,0,0,0,0,0,0,0,0,0,0,0,0,0,0,0,0,0,0,0,0,0,0,0,0,0,0,0,0,0,0,0,0,0,0,0,0,0,0,0,0,0,0,0,0,0,0,0,0],"scaf":[[-1,-1,-1,-1],[-1,-1,-1,-1],[-1,-1,-1,-1],[-1,-1,-1,-1],[-1,-1,-1,-1],[-1,-1,-1,-1],[-1,-1,-1,-1],[-1,-1,-1,-1],[-1,-1,-1,-1],[-1,-1,-1,-1],[-1,-1,-1,-1],[-1,-1,-1,-1],[-1,-1,-1,-1],[-1,-1,-1,-1],[-1,-1,-1,-1],[-1,-1,-1,-1],[-1,-1,-1,-1],[-1,-1,-1,-1],[-1,-1,-1,-1],[-1,-1,-1,-1],[-1,-1,-1,-1],[43,21,40,22],[40,21,40,23],[40,22,40,24],[40,23,40,25],[40,24,40,26],[40,25,40,27],[40,26,40,28],[40,27,40,29],[40,28,40,30],[40,29,40,31],[40,30,40,32],[40,31,40,33],[40,32,40,34],[40,33,40,35],[40,34,40,36],[40,35,41,36],[41,37,40,38],[40,37,40,39],[40,38,40,40],[40,39,40,41],[40,40,40,42],[40,41,43,42],[-1,-1,-1,-1],[-1,-1,-1,-1],[-1,-1,-1,-1],[-1,-1,-1,-1],[-1,-1,-1,-1],[-1,-1,-1,-1],[-1,-1,-1,-1],[-1,-1,-1,-1],[-1,-1,-1,-1],[-1,-1,-1,-1],[-1,-1,-1,-1],[-1,-1,-1,-1],[-1,-1,-1,-1],[-1,-1,-1,-1],[-1,-1,-1,-1],[-1,-1,-1,-1],[-1,-1,-1,-1],[-1,-1,-1,-1],[-1,-1,-1,-1],[-1,-1,-1,-1],[-1,-1,-1,-1]],"stapLoop":[],"col":27,"loop":[0,0,0,0,0,0,0,0,0,0,0,0,0,0,0,0,0,0,0,0,0,0,0,0,0,0,0,0,0,0,0,0,0,0,0,0,0,0,0,0,0,0,0,0,0,0,0,0,0,0,0,0,0,0,0,0,0,0,0,0,0,0,0,0],"row":17},{"stap_colors":[[21,16225054]],"num":43,"scafLoop":[],"stap":[[-1,-1,-1,-1],[-1,-1,-1,-1],[-1,-1,-1,-1],[-1,-1,-1,-1],[-1,-1,-1,-1],[-1,-1,-1,-1],[-1,-1,-1,-1],[-1,-1,-1,-1],[-1,-1,-1,-1],[-1,-1,-1,-1],[-1,-1,-1,-1],[-1,-1,-1,-1],[-1,-1,-1,-1],[-1,-1,-1,-1],[-1,-1,-1,-1],[-1,-1,-1,-1],[-1,-1,-1,-1],[-1,-1,-1,-1],[-1,-1,-1,-1],[-1,-1,-1,-1],[-1,-1,-1,-1],[-1,-1,43,22],[43,21,43,23],[43,22,76,23],[76,24,43,25],[43,24,43,26],[43,25,43,27],[43,26,43,28],[43,27,43,29],[43,28,43,30],[43,29,43,31],[43,30,43,32],[43,31,43,33],[43,32,43,34],[43,33,43,35],[43,34,43,36],[43,35,43,37],[43,36,43,38],[43,37,43,39],[43,38,14,39],[14,40,43,41],[43,40,43,42],[43,41,-1,-1],[-1,-1,-1,-1],[-1,-1,-1,-1],[-1,-1,-1,-1],[-1,-1,-1,-1],[-1,-1,-1,-1],[-1,-1,-1,-1],[-1,-1,-1,-1],[-1,-1,-1,-1],[-1,-1,-1,-1],[-1,-1,-1,-1],[-1,-1,-1,-1],[-1,-1,-1,-1],[-1,-1,-1,-1],[-1,-1,-1,-1],[-1,-1,-1,-1],[-1,-1,-1,-1],[-1,-1,-1,-1],[-1,-1,-1,-1],[-1,-1,-1,-1],[-1,-1,-1,-1],[-1,-1,-1,-1]],"skip":[0,0,0,0,0,0,0,0,0,0,0,0,0,0,0,0,0,0,0,0,0,0,0,0,0,0,0,0,0,0,0,0,0,0,0,0,0,0,0,0,0,0,0,0,0,0,0,0,0,0,0,0,0,0,0,0,0,0,0,0,0,0,0,0],"scaf":[[-1,-1,-1,-1],[-1,-1,-1,-1],[-1,-1,-1,-1],[-1,-1,-1,-1],[-1,-1,-1,-1],[-1,-1,-1,-1],[-1,-1,-1,-1],[-1,-1,-1,-1],[-1,-1,-1,-1],[-1,-1,-1,-1],[-1,-1,-1,-1],[-1,-1,-1,-1],[-1,-1,-1,-1],[-1,-1,-1,-1],[-1,-1,-1,-1],[-1,-1,-1,-1],[-1,-1,-1,-1],[-1,-1,-1,-1],[-1,-1,-1,-1],[-1,-1,-1,-1],[-1,-1,-1,-1],[43,22,40,21],[43,23,43,21],[43,24,43,22],[43,25,43,23],[43,26,43,24],[43,27,43,25],[43,28,43,26],[43,29,43,27],[43,30,43,28],[43,31,43,29],[43,32,43,30],[43,33,43,31],[43,34,43,32],[43,35,43,33],[43,36,43,34],[42,36,43,35],[43,38,42,37],[43,39,43,37],[43,40,43,38],[43,41,43,39],[43,42,43,40],[40,42,43,41],[-1,-1,-1,-1],[-1,-1,-1,-1],[-1,-1,-1,-1],[-1,-1,-1,-1],[-1,-1,-1,-1],[-1,-1,-1,-1],[-1,-1,-1,-1],[-1,-1,-1,-1],[-1,-1,-1,-1],[-1,-1,-1,-1],[-1,-1,-1,-1],[-1,-1,-1,-1],[-1,-1,-1,-1],[-1,-1,-1,-1],[-1,-1,-1,-1],[-1,-1,-1,-1],[-1,-1,-1,-1],[-1,-1,-1,-1],[-1,-1,-1,-1],[-1,-1,-1,-1],[-1,-1,-1,-1]],"stapLoop":[],"col":26,"loop":[0,0,0,0,0,0,0,0,0,0,0,0,0,0,0,0,0,0,0,0,0,0,0,0,0,0,0,0,0,0,0,0,0,0,0,0,0,0,0,0,0,0,0,0,0,0,0,0,0,0,0,0,0,0,0,0,0,0,0,0,0,0,0,0],"row":17},{"stap_colors":[[42,16204552]],"num":42,"scafLoop":[],"stap":[[-1,-1,-1,-1],[-1,-1,-1,-1],[-1,-1,-1,-1],[-1,-1,-1,-1],[-1,-1,-1,-1],[-1,-1,-1,-1],[-1,-1,-1,-1],[-1,-1,-1,-1],[-1,-1,-1,-1],[-1,-1,-1,-1],[-1,-1,-1,-1],[-1,-1,-1,-1],[-1,-1,-1,-1],[-1,-1,-1,-1],[-1,-1,-1,-1],[-1,-1,-1,-1],[-1,-1,-1,-1],[-1,-1,-1,-1],[-1,-1,-1,-1],[-1,-1,-1,-1],[-1,-1,-1,-1],[42,22,-1,-1],[42,23,42,21],[17,23,42,22],[42,25,17,24],[42,26,42,24],[42,27,42,25],[42,28,42,26],[42,29,42,27],[42,30,42,28],[42,31,42,29],[42,32,42,30],[42,33,42,31],[42,34,42,32],[42,35,42,33],[42,36,42,34],[42,37,42,35],[42,38,42,36],[42,39,42,37],[79,39,42,38],[42,41,79,40],[42,42,42,40],[-1,-1,42,41],[-1,-1,-1,-1],[-1,-1,-1,-1],[-1,-1,-1,-1],[-1,-1,-1,-1],[-1,-1,-1,-1],[-1,-1,-1,-1],[-1,-1,-1,-1],[-1,-1,-1,-1],[-1,-1,-1,-1],[-1,-1,-1,-1],[-1,-1,-1,-1],[-1,-1,-1,-1],[-1,-1,-1,-1],[-1,-1,-1,-1],[-1,-1,-1,-1],[-1,-1,-1,-1],[-1,-1,-1,-1],[-1,-1,-1,-1],[-1,-1,-1,-1],[-1,-1,-1,-1],[-1,-1,-1,-1]],"skip":[0,0,0,0,0,0,0,0,0,0,0,0,0,0,0,0,0,0,0,0,0,0,0,0,0,0,0,0,0,0,0,0,0,0,0,0,0,0,0,0,0,0,0,0,0,0,0,0,0,0,0,0,0,0,0,0,0,0,0,0,0,0,0,0],"scaf":[[-1,-1,-1,-1],[-1,-1,-1,-1],[-1,-1,-1,-1],[-1,-1,-1,-1],[-1,-1,-1,-1],[-1,-1,-1,-1],[-1,-1,-1,-1],[-1,-1,-1,-1],[-1,-1,-1,-1],[-1,-1,-1,-1],[-1,-1,-1,-1],[-1,-1,-1,-1],[-1,-1,-1,-1],[-1,-1,-1,-1],[-1,-1,-1,-1],[-1,-1,-1,-1],[-1,-1,-1,-1],[-1,-1,-1,-1],[-1,-1,-1,-1],[-1,-1,-1,-1],[-1,-1,-1,-1],[45,21,42,22],[42,21,42,23],[42,22,42,24],[42,23,42,25],[42,24,42,26],[42,25,42,27],[42,26,42,28],[42,27,42,29],[42,28,42,30],[42,29,42,31],[42,30,42,32],[42,31,42,33],[42,32,42,34],[42,33,42,35],[42,34,42,36],[42,35,43,36],[43,37,42,38],[42,37,42,39],[42,38,42,40],[42,39,42,41],[42,40,42,42],[42,41,45,42],[-1,-1,-1,-1],[-1,-1,-1,-1],[-1,-1,-1,-1],[-1,-1,-1,-1],[-1,-1,-1,-1],[-1,-1,-1,-1],[-1,-1,-1,-1],[-1,-1,-1,-1],[-1,-1,-1,-1],[-1,-1,-1,-1],[-1,-1,-1,-1],[-1,-1,-1,-1],[-1,-1,-1,-1],[-1,-1,-1,-1],[-1,-1,-1,-1],[-1,-1,-1,-1],[-1,-1,-1,-1],[-1,-1,-1,-1],[-1,-1,-1,-1],[-1,-1,-1,-1],[-1,-1,-1,-1]],"stapLoop":[],"col":25,"loop":[0,0,0,0,0,0,0,0,0,0,0,0,0,0,0,0,0,0,0,0,0,0,0,0,0,0,0,0,0,0,0,0,0,0,0,0,0,0,0,0,0,0,0,0,0,0,0,0,0,0,0,0,0,0,0,0,0,0,0,0,0,0,0,0],"row":17},{"stap_colors":[[21,3355443]],"num":45,"scafLoop":[],"stap":[[-1,-1,-1,-1],[-1,-1,-1,-1],[-1,-1,-1,-1],[-1,-1,-1,-1],[-1,-1,-1,-1],[-1,-1,-1,-1],[-1,-1,-1,-1],[-1,-1,-1,-1],[-1,-1,-1,-1],[-1,-1,-1,-1],[-1,-1,-1,-1],[-1,-1,-1,-1],[-1,-1,-1,-1],[-1,-1,-1,-1],[-1,-1,-1,-1],[-1,-1,-1,-1],[-1,-1,-1,-1],[-1,-1,-1,-1],[-1,-1,-1,-1],[-1,-1,-1,-1],[-1,-1,-1,-1],[-1,-1,45,22],[45,21,45,23],[45,22,78,23],[78,24,45,25],[45,24,45,26],[45,25,45,27],[45,26,45,28],[45,27,45,29],[45,28,45,30],[45,29,45,31],[45,30,45,32],[45,31,45,33],[45,32,45,34],[45,33,45,35],[45,34,45,36],[45,35,45,37],[45,36,45,38],[45,37,45,39],[45,38,16,39],[16,40,45,41],[45,40,45,42],[45,41,-1,-1],[-1,-1,-1,-1],[-1,-1,-1,-1],[-1,-1,-1,-1],[-1,-1,-1,-1],[-1,-1,-1,-1],[-1,-1,-1,-1],[-1,-1,-1,-1],[-1,-1,-1,-1],[-1,-1,-1,-1],[-1,-1,-1,-1],[-1,-1,-1,-1],[-1,-1,-1,-1],[-1,-1,-1,-1],[-1,-1,-1,-1],[-1,-1,-1,-1],[-1,-1,-1,-1],[-1,-1,-1,-1],[-1,-1,-1,-1],[-1,-1,-1,-1],[-1,-1,-1,-1],[-1,-1,-1,-1]],"skip":[0,0,0,0,0,0,0,0,0,0,0,0,0,0,0,0,0,0,0,0,0,0,0,0,0,0,0,0,0,0,0,0,0,0,0,0,0,0,0,0,0,0,0,0,0,0,0,0,0,0,0,0,0,0,0,0,0,0,0,0,0,0,0,0],"scaf":[[-1,-1,-1,-1],[-1,-1,-1,-1],[-1,-1,-1,-1],[-1,-1,-1,-1],[-1,-1,-1,-1],[-1,-1,-1,-1],[-1,-1,-1,-1],[-1,-1,-1,-1],[-1,-1,-1,-1],[-1,-1,-1,-1],[-1,-1,-1,-1],[-1,-1,-1,-1],[-1,-1,-1,-1],[-1,-1,-1,-1],[-1,-1,-1,-1],[-1,-1,-1,-1],[-1,-1,-1,-1],[-1,-1,-1,-1],[-1,-1,-1,-1],[-1,-1,-1,-1],[-1,-1,-1,-1],[45,22,42,21],[45,23,45,21],[45,24,45,22],[45,25,45,23],[45,26,45,24],[45,27,45,25],[45,28,45,26],[45,29,45,27],[45,30,45,28],[45,31,45,29],[45,32,45,30],[45,33,45,31],[45,34,45,32],[45,35,45,33],[45,36,45,34],[44,36,45,35],[45,38,44,37],[45,39,45,37],[45,40,45,38],[45,41,45,39],[45,42,45,40],[42,42,45,41],[-1,-1,-1,-1],[-1,-1,-1,-1],[-1,-1,-1,-1],[-1,-1,-1,-1],[-1,-1,-1,-1],[-1,-1,-1,-1],[-1,-1,-1,-1],[-1,-1,-1,-1],[-1,-1,-1,-1],[-1,-1,-1,-1],[-1,-1,-1,-1],[-1,-1,-1,-1],[-1,-1,-1,-1],[-1,-1,-1,-1],[-1,-1,-1,-1],[-1,-1,-1,-1],[-1,-1,-1,-1],[-1,-1,-1,-1],[-1,-1,-1,-1],[-1,-1,-1,-1],[-1,-1,-1,-1]],"stapLoop":[],"col":24,"loop":[0,0,0,0,0,0,0,0,0,0,0,0,0,0,0,0,0,0,0,0,0,0,0,0,0,0,0,0,0,0,0,0,0,0,0,0,0,0,0,0,0,0,0,0,0,0,0,0,0,0,0,0,0,0,0,0,0,0,0,0,0,0,0,0],"row":17},{"stap_colors":[[42,3355443]],"num":44,"scafLoop":[],"stap":[[-1,-1,-1,-1],[-1,-1,-1,-1],[-1,-1,-1,-1],[-1,-1,-1,-1],[-1,-1,-1,-1],[-1,-1,-1,-1],[-1,-1,-1,-1],[-1,-1,-1,-1],[-1,-1,-1,-1],[-1,-1,-1,-1],[-1,-1,-1,-1],[-1,-1,-1,-1],[-1,-1,-1,-1],[-1,-1,-1,-1],[-1,-1,-1,-1],[-1,-1,-1,-1],[-1,-1,-1,-1],[-1,-1,-1,-1],[-1,-1,-1,-1],[-1,-1,-1,-1],[-1,-1,-1,-1],[44,22,-1,-1],[44,23,44,21],[19,23,44,22],[44,25,19,24],[44,26,44,24],[44,27,44,25],[44,28,44,26],[44,29,44,27],[44,30,44,28],[44,31,44,29],[44,32,44,30],[44,33,44,31],[44,34,44,32],[44,35,44,33],[44,36,44,34],[44,37,44,35],[44,38,44,36],[44,39,44,37],[81,39,44,38],[44,41,81,40],[44,42,44,40],[-1,-1,44,41],[-1,-1,-1,-1],[-1,-1,-1,-1],[-1,-1,-1,-1],[-1,-1,-1,-1],[-1,-1,-1,-1],[-1,-1,-1,-1],[-1,-1,-1,-1],[-1,-1,-1,-1],[-1,-1,-1,-1],[-1,-1,-1,-1],[-1,-1,-1,-1],[-1,-1,-1,-1],[-1,-1,-1,-1],[-1,-1,-1,-1],[-1,-1,-1,-1],[-1,-1,-1,-1],[-1,-1,-1,-1],[-1,-1,-1,-1],[-1,-1,-1,-1],[-1,-1,-1,-1],[-1,-1,-1,-1]],"skip":[0,0,0,0,0,0,0,0,0,0,0,0,0,0,0,0,0,0,0,0,0,0,0,0,0,0,0,0,0,0,0,0,0,0,0,0,0,0,0,0,0,0,0,0,0,0,0,0,0,0,0,0,0,0,0,0,0,0,0,0,0,0,0,0],"scaf":[[-1,-1,-1,-1],[-1,-1,-1,-1],[-1,-1,-1,-1],[-1,-1,-1,-1],[-1,-1,-1,-1],[-1,-1,-1,-1],[-1,-1,-1,-1],[-1,-1,-1,-1],[-1,-1,-1,-1],[-1,-1,-1,-1],[-1,-1,-1,-1],[-1,-1,-1,-1],[-1,-1,-1,-1],[-1,-1,-1,-1],[-1,-1,-1,-1],[-1,-1,-1,-1],[-1,-1,-1,-1],[-1,-1,-1,-1],[-1,-1,-1,-1],[-1,-1,-1,-1],[-1,-1,-1,-1],[47,21,44,22],[44,21,44,23],[44,22,44,24],[44,23,44,25],[44,24,44,26],[44,25,44,27],[44,26,44,28],[44,27,44,29],[44,28,44,30],[44,29,44,31],[44,30,44,32],[44,31,44,33],[44,32,44,34],[44,33,44,35],[44,34,44,36],[44,35,45,36],[45,37,44,38],[44,37,44,39],[44,38,44,40],[44,39,44,41],[44,40,44,42],[44,41,47,42],[-1,-1,-1,-1],[-1,-1,-1,-1],[-1,-1,-1,-1],[-1,-1,-1,-1],[-1,-1,-1,-1],[-1,-1,-1,-1],[-1,-1,-1,-1],[-1,-1,-1,-1],[-1,-1,-1,-1],[-1,-1,-1,-1],[-1,-1,-1,-1],[-1,-1,-1,-1],[-1,-1,-1,-1],[-1,-1,-1,-1],[-1,-1,-1,-1],[-1,-1,-1,-1],[-1,-1,-1,-1],[-1,-1,-1,-1],[-1,-1,-1,-1],[-1,-1,-1,-1],[-1,-1,-1,-1]],"stapLoop":[],"col":23,"loop":[0,0,0,0,0,0,0,0,0,0,0,0,0,0,0,0,0,0,0,0,0,0,0,0,0,0,0,0,0,0,0,0,0,0,0,0,0,0,0,0,0,0,0,0,0,0,0,0,0,0,0,0,0,0,0,0,0,0,0,0,0,0,0,0],"row":17},{"stap_colors":[[21,12060012]],"num":47,"scafLoop":[],"stap":[[-1,-1,-1,-1],[-1,-1,-1,-1],[-1,-1,-1,-1],[-1,-1,-1,-1],[-1,-1,-1,-1],[-1,-1,-1,-1],[-1,-1,-1,-1],[-1,-1,-1,-1],[-1,-1,-1,-1],[-1,-1,-1,-1],[-1,-1,-1,-1],[-1,-1,-1,-1],[-1,-1,-1,-1],[-1,-1,-1,-1],[-1,-1,-1,-1],[-1,-1,-1,-1],[-1,-1,-1,-1],[-1,-1,-1,-1],[-1,-1,-1,-1],[-1,-1,-1,-1],[-1,-1,-1,-1],[-1,-1,47,22],[47,21,47,23],[47,22,80,23],[80,24,47,25],[47,24,47,26],[47,25,47,27],[47,26,47,28],[47,27,47,29],[47,28,47,30],[47,29,47,31],[47,30,46,31],[46,32,47,33],[47,32,47,34],[47,33,47,35],[47,34,47,36],[47,35,47,37],[47,36,47,38],[47,37,47,39],[47,38,47,40],[47,39,47,41],[47,40,47,42],[47,41,-1,-1],[-1,-1,-1,-1],[-1,-1,-1,-1],[-1,-1,-1,-1],[-1,-1,-1,-1],[-1,-1,-1,-1],[-1,-1,-1,-1],[-1,-1,-1,-1],[-1,-1,-1,-1],[-1,-1,-1,-1],[-1,-1,-1,-1],[-1,-1,-1,-1],[-1,-1,-1,-1],[-1,-1,-1,-1],[-1,-1,-1,-1],[-1,-1,-1,-1],[-1,-1,-1,-1],[-1,-1,-1,-1],[-1,-1,-1,-1],[-1,-1,-1,-1],[-1,-1,-1,-1],[-1,-1,-1,-1]],"skip":[0,0,0,0,0,0,0,0,0,0,0,0,0,0,0,0,0,0,0,0,0,0,0,0,0,0,0,0,0,0,0,0,0,0,0,0,0,0,0,0,0,0,0,0,0,0,0,0,0,0,0,0,0,0,0,0,0,0,0,0,0,0,0,0],"scaf":[[-1,-1,-1,-1],[-1,-1,-1,-1],[-1,-1,-1,-1],[-1,-1,-1,-1],[-1,-1,-1,-1],[-1,-1,-1,-1],[-1,-1,-1,-1],[-1,-1,-1,-1],[-1,-1,-1,-1],[-1,-1,-1,-1],[-1,-1,-1,-1],[-1,-1,-1,-1],[-1,-1,-1,-1],[-1,-1,-1,-1],[-1,-1,-1,-1],[-1,-1,-1,-1],[-1,-1,-1,-1],[-1,-1,-1,-1],[-1,-1,-1,-1],[-1,-1,-1,-1],[-1,-1,-1,-1],[47,22,44,21],[47,23,47,21],[47,24,47,22],[47,25,47,23],[47,26,47,24],[47,27,47,25],[47,28,47,26],[47,29,47,27],[47,30,47,28],[47,31,47,29],[47,32,47,30],[47,33,47,31],[47,34,47,32],[18,34,47,33],[47,36,18,35],[47,37,47,35],[47,38,47,36],[47,39,47,37],[47,40,47,38],[47,41,47,39],[47,42,47,40],[44,42,47,41],[-1,-1,-1,-1],[-1,-1,-1,-1],[-1,-1,-1,-1],[-1,-1,-1,-1],[-1,-1,-1,-1],[-1,-1,-1,-1],[-1,-1,-1,-1],[-1,-1,-1,-1],[-1,-1,-1,-1],[-1,-1,-1,-1],[-1,-1,-1,-1],[-1,-1,-1,-1],[-1,-1,-1,-1],[-1,-1,-1,-1],[-1,-1,-1,-1],[-1,-1,-1,-1],[-1,-1,-1,-1],[-1,-1,-1,-1],[-1,-1,-1,-1],[-1,-1,-1,-1],[-1,-1,-1,-1]],"stapLoop":[],"col":22,"loop":[0,0,0,0,0,0,0,0,0,0,0,0,0,0,0,0,0,0,0,0,0,0,0,0,0,0,0,0,0,0,0,0,0,0,0,0,0,0,0,0,0,0,0,0,0,0,0,0,0,0,0,0,0,0,0,0,0,0,0,0,0,0,0,0],"row":17},{"stap_colors":[[50,1507550]],"num":46,"scafLoop":[],"stap":[[-1,-1,-1,-1],[-1,-1,-1,-1],[-1,-1,-1,-1],[-1,-1,-1,-1],[-1,-1,-1,-1],[-1,-1,-1,-1],[-1,-1,-1,-1],[-1,-1,-1,-1],[-1,-1,-1,-1],[-1,-1,-1,-1],[-1,-1,-1,-1],[-1,-1,-1,-1],[-1,-1,-1,-1],[-1,-1,-1,-1],[-1,-1,-1,-1],[-1,-1,-1,-1],[-1,-1,-1,-1],[-1,-1,-1,-1],[-1,-1,-1,-1],[46,20,-1,-1],[46,21,46,19],[46,22,46,20],[46,23,46,21],[46,24,46,22],[46,25,46,23],[46,26,46,24],[46,27,46,25],[46,28,46,26],[46,29,46,27],[46,30,46,28],[46,31,46,29],[47,31,46,30],[46,33,47,32],[46,34,46,32],[46,35,46,33],[46,36,46,34],[46,37,46,35],[46,38,46,36],[46,39,46,37],[46,40,46,38],[46,41,46,39],[46,42,46,40],[46,43,46,41],[46,44,46,42],[46,45,46,43],[46,46,46,44],[46,47,46,45],[49,47,46,46],[46,49,49,48],[46,50,46,48],[-1,-1,46,49],[-1,-1,-1,-1],[-1,-1,-1,-1],[-1,-1,-1,-1],[-1,-1,-1,-1],[-1,-1,-1,-1],[-1,-1,-1,-1],[-1,-1,-1,-1],[-1,-1,-1,-1],[-1,-1,-1,-1],[-1,-1,-1,-1],[-1,-1,-1,-1],[-1,-1,-1,-1],[-1,-1,-1,-1]],"skip":[0,0,0,0,0,0,0,0,0,0,0,0,0,0,0,0,0,0,0,0,0,0,0,0,0,0,0,0,0,0,0,0,0,0,0,0,0,0,0,0,0,0,0,0,0,0,0,0,0,0,0,0,0,0,0,0,0,0,0,0,0,0,0,0],"scaf":[[-1,-1,-1,-1],[-1,-1,-1,-1],[-1,-1,-1,-1],[-1,-1,-1,-1],[-1,-1,-1,-1],[-1,-1,-1,-1],[-1,-1,-1,-1],[-1,-1,-1,-1],[-1,-1,-1,-1],[-1,-1,-1,-1],[-1,-1,-1,-1],[-1,-1,-1,-1],[-1,-1,-1,-1],[-1,-1,-1,-1],[-1,-1,-1,-1],[-1,-1,-1,-1],[-1,-1,-1,-1],[-1,-1,-1,-1],[-1,-1,-1,-1],[21,19,46,20],[46,19,46,21],[46,20,46,22],[46,21,46,23],[46,22,46,24],[46,23,46,25],[46,24,46,26],[46,25,46,27],[46,26,46,28],[46,27,46,29],[46,28,46,30],[46,29,46,31],[46,30,46,32],[46,31,46,33],[46,32,46,34],[46,33,83,34],[83,35,46,36],[46,35,46,37],[46,36,46,38],[46,37,46,39],[46,38,46,40],[46,39,46,41],[46,40,46,42],[46,41,46,43],[46,42,46,44],[46,43,46,45],[46,44,46,46],[46,45,46,47],[46,46,46,48],[46,47,46,49],[46,48,46,50],[46,49,21,50],[-1,-1,-1,-1],[-1,-1,-1,-1],[-1,-1,-1,-1],[-1,-1,-1,-1],[-1,-1,-1,-1],[-1,-1,-1,-1],[-1,-1,-1,-1],[-1,-1,-1,-1],[-1,-1,-1,-1],[-1,-1,-1,-1],[-1,-1,-1,-1],[-1,-1,-1,-1],[-1,-1,-1,-1]],"stapLoop":[],"col":21,"loop":[0,0,0,0,0,0,0,0,0,0,0,0,0,0,0,0,0,0,0,0,0,0,0,0,0,0,0,0,0,0,0,0,0,0,0,0,0,0,0,0,0,0,0,0,0,0,0,0,0,0,0,0,0,0,0,0,0,0,0,0,0,0,0,0],"row":17},{"stap_colors":[[19,12060012]],"num":49,"scafLoop":[],"stap":[[-1,-1,-1,-1],[-1,-1,-1,-1],[-1,-1,-1,-1],[-1,-1,-1,-1],[-1,-1,-1,-1],[-1,-1,-1,-1],[-1,-1,-1,-1],[-1,-1,-1,-1],[-1,-1,-1,-1],[-1,-1,-1,-1],[-1,-1,-1,-1],[-1,-1,-1,-1],[-1,-1,-1,-1],[-1,-1,-1,-1],[-1,-1,-1,-1],[-1,-1,-1,-1],[-1,-1,-1,-1],[-1,-1,-1,-1],[-1,-1,-1,-1],[-1,-1,49,20],[49,19,49,21],[49,20,49,22],[49,21,49,23],[49,22,49,24],[49,23,49,25],[49,24,49,26],[49,25,49,27],[49,26,49,28],[49,27,49,29],[49,28,49,30],[49,29,49,31],[49,30,49,32],[49,31,49,33],[49,32,49,34],[49,33,49,35],[49,34,49,36],[49,35,49,37],[49,36,49,38],[49,37,49,39],[49,38,49,40],[49,39,49,41],[49,40,49,42],[49,41,49,43],[49,42,49,44],[49,43,49,45],[49,44,49,46],[49,45,49,47],[49,46,46,47],[46,48,49,49],[49,48,49,50],[49,49,-1,-1],[-1,-1,-1,-1],[-1,-1,-1,-1],[-1,-1,-1,-1],[-1,-1,-1,-1],[-1,-1,-1,-1],[-1,-1,-1,-1],[-1,-1,-1,-1],[-1,-1,-1,-1],[-1,-1,-1,-1],[-1,-1,-1,-1],[-1,-1,-1,-1],[-1,-1,-1,-1],[-1,-1,-1,-1]],"skip":[0,0,0,0,0,0,0,0,0,0,0,0,0,0,0,0,0,0,0,0,0,0,0,0,0,0,0,0,0,0,0,0,0,0,0,0,0,0,0,0,0,0,0,0,0,0,0,0,0,0,0,0,0,0,0,0,0,0,0,0,0,0,0,0],"scaf":[[-1,-1,-1,-1],[-1,-1,-1,-1],[-1,-1,-1,-1],[-1,-1,-1,-1],[-1,-1,-1,-1],[-1,-1,-1,-1],[-1,-1,-1,-1],[-1,-1,-1,-1],[-1,-1,-1,-1],[-1,-1,-1,-1],[-1,-1,-1,-1],[-1,-1,-1,-1],[-1,-1,-1,-1],[-1,-1,-1,-1],[-1,-1,-1,-1],[-1,-1,-1,-1],[-1,-1,-1,-1],[-1,-1,-1,-1],[-1,-1,-1,-1],[49,20,82,19],[49,21,49,19],[49,22,49,20],[49,23,49,21],[49,24,49,22],[49,25,49,23],[49,26,49,24],[49,27,49,25],[49,28,49,26],[49,29,49,27],[49,30,49,28],[49,31,49,29],[49,32,49,30],[49,33,49,31],[49,34,49,32],[48,34,49,33],[49,36,48,35],[49,37,49,35],[49,38,49,36],[49,39,49,37],[49,40,49,38],[49,41,49,39],[49,42,49,40],[49,43,49,41],[49,44,49,42],[49,45,49,43],[49,46,49,44],[49,47,49,45],[49,48,49,46],[49,49,49,47],[49,50,49,48],[82,50,49,49],[-1,-1,-1,-1],[-1,-1,-1,-1],[-1,-1,-1,-1],[-1,-1,-1,-1],[-1,-1,-1,-1],[-1,-1,-1,-1],[-1,-1,-1,-1],[-1,-1,-1,-1],[-1,-1,-1,-1],[-1,-1,-1,-1],[-1,-1,-1,-1],[-1,-1,-1,-1],[-1,-1,-1,-1]],"stapLoop":[],"col":20,"loop":[0,0,0,0,0,0,0,0,0,0,0,0,0,0,0,0,0,0,0,0,0,0,0,0,0,0,0,0,0,0,0,0,0,0,0,0,0,0,0,0,0,0,0,0,0,0,0,0,0,0,0,0,0,0,0,0,0,0,0,0,0,0,0,0],"row":17},{"stap_colors":[[50,16225054]],"num":48,"scafLoop":[],"stap":[[-1,-1,-1,-1],[-1,-1,-1,-1],[-1,-1,-1,-1],[-1,-1,-1,-1],[-1,-1,-1,-1],[-1,-1,-1,-1],[-1,-1,-1,-1],[-1,-1,-1,-1],[-1,-1,-1,-1],[-1,-1,-1,-1],[-1,-1,-1,-1],[-1,-1,-1,-1],[-1,-1,-1,-1],[-1,-1,-1,-1],[-1,-1,-1,-1],[-1,-1,-1,-1],[-1,-1,-1,-1],[-1,-1,-1,-1],[-1,-1,-1,-1],[48,20,-1,-1],[48,21,48,19],[48,22,48,20],[48,23,48,21],[48,24,48,22],[48,25,48,23],[48,26,48,24],[48,27,48,25],[48,28,48,26],[48,29,48,27],[48,30,48,28],[48,31,48,29],[21,31,48,30],[48,33,21,32],[48,34,48,32],[48,35,48,33],[48,36,48,34],[48,37,48,35],[48,38,48,36],[48,39,48,37],[48,40,48,38],[48,41,48,39],[48,42,48,40],[48,43,48,41],[48,44,48,42],[48,45,48,43],[48,46,48,44],[48,47,48,45],[48,48,48,46],[48,49,48,47],[48,50,48,48],[-1,-1,48,49],[-1,-1,-1,-1],[-1,-1,-1,-1],[-1,-1,-1,-1],[-1,-1,-1,-1],[-1,-1,-1,-1],[-1,-1,-1,-1],[-1,-1,-1,-1],[-1,-1,-1,-1],[-1,-1,-1,-1],[-1,-1,-1,-1],[-1,-1,-1,-1],[-1,-1,-1,-1],[-1,-1,-1,-1]],"skip":[0,0,0,0,0,0,0,0,0,0,0,0,0,0,0,0,0,0,0,0,0,0,0,0,0,0,0,0,0,0,0,0,0,0,0,0,0,0,0,0,0,0,0,0,0,0,0,0,0,0,0,0,0,0,0,0,0,0,0,0,0,0,0,0],"scaf":[[-1,-1,-1,-1],[-1,-1,-1,-1],[-1,-1,-1,-1],[-1,-1,-1,-1],[-1,-1,-1,-1],[-1,-1,-1,-1],[-1,-1,-1,-1],[-1,-1,-1,-1],[-1,-1,-1,-1],[-1,-1,-1,-1],[-1,-1,-1,-1],[-1,-1,-1,-1],[-1,-1,-1,-1],[-1,-1,-1,-1],[-1,-1,-1,-1],[-1,-1,-1,-1],[-1,-1,-1,-1],[-1,-1,-1,-1],[-1,-1,-1,-1],[51,19,48,20],[48,19,48,21],[48,20,48,22],[48,21,48,23],[48,22,48,24],[48,23,48,25],[48,24,48,26],[48,25,48,27],[48,26,48,28],[48,27,48,29],[48,28,48,30],[48,29,48,31],[48,30,48,32],[48,31,48,33],[48,32,48,34],[48,33,49,34],[49,35,48,36],[48,35,48,37],[48,36,48,38],[48,37,48,39],[48,38,48,40],[48,39,48,41],[48,40,48,42],[48,41,48,43],[48,42,48,44],[48,43,48,45],[48,44,48,46],[48,45,48,47],[48,46,48,48],[48,47,48,49],[48,48,48,50],[48,49,51,50],[-1,-1,-1,-1],[-1,-1,-1,-1],[-1,-1,-1,-1],[-1,-1,-1,-1],[-1,-1,-1,-1],[-1,-1,-1,-1],[-1,-1,-1,-1],[-1,-1,-1,-1],[-1,-1,-1,-1],[-1,-1,-1,-1],[-1,-1,-1,-1],[-1,-1,-1,-1],[-1,-1,-1,-1]],"stapLoop":[],"col":20,"loop":[0,0,0,0,0,0,0,0,0,0,0,0,0,0,0,0,0,0,0,0,0,0,0,0,0,0,0,0,0,0,0,0,0,0,0,0,0,0,0,0,0,0,0,0,0,0,0,0,0,0,0,0,0,0,0,0,0,0,0,0,0,0,0,0],"row":18},{"stap_colors":[[19,8947848]],"num":51,"scafLoop":[],"stap":[[-1,-1,-1,-1],[-1,-1,-1,-1],[-1,-1,-1,-1],[-1,-1,-1,-1],[-1,-1,-1,-1],[-1,-1,-1,-1],[-1,-1,-1,-1],[-1,-1,-1,-1],[-1,-1,-1,-1],[-1,-1,-1,-1],[-1,-1,-1,-1],[-1,-1,-1,-1],[-1,-1,-1,-1],[-1,-1,-1,-1],[-1,-1,-1,-1],[-1,-1,-1,-1],[-1,-1,-1,-1],[-1,-1,-1,-1],[-1,-1,-1,-1],[-1,-1,51,20],[51,19,51,21],[51,20,51,22],[51,21,51,23],[51,22,51,24],[51,23,51,25],[51,24,51,26],[51,25,51,27],[51,26,51,28],[51,27,51,29],[51,28,51,30],[51,29,51,31],[51,30,51,32],[51,31,51,33],[51,32,51,34],[51,33,51,35],[51,34,51,36],[51,35,51,37],[51,36,51,38],[51,37,51,39],[51,38,51,40],[51,39,51,41],[51,40,51,42],[51,41,51,43],[51,42,51,44],[51,43,51,45],[51,44,51,46],[51,45,51,47],[51,46,20,47],[20,48,51,49],[51,48,51,50],[51,49,-1,-1],[-1,-1,-1,-1],[-1,-1,-1,-1],[-1,-1,-1,-1],[-1,-1,-1,-1],[-1,-1,-1,-1],[-1,-1,-1,-1],[-1,-1,-1,-1],[-1,-1,-1,-1],[-1,-1,-1,-1],[-1,-1,-1,-1],[-1,-1,-1,-1],[-1,-1,-1,-1],[-1,-1,-1,-1]],"skip":[0,0,0,0,0,0,0,0,0,0,0,0,0,0,0,0,0,0,0,0,0,0,0,0,0,0,0,0,0,0,0,0,0,0,0,0,0,0,0,0,0,0,0,0,0,0,0,0,0,0,0,0,0,0,0,0,0,0,0,0,0,0,0,0],"scaf":[[-1,-1,-1,-1],[-1,-1,-1,-1],[-1,-1,-1,-1],[-1,-1,-1,-1],[-1,-1,-1,-1],[-1,-1,-1,-1],[-1,-1,-1,-1],[-1,-1,-1,-1],[-1,-1,-1,-1],[-1,-1,-1,-1],[-1,-1,-1,-1],[-1,-1,-1,-1],[-1,-1,-1,-1],[-1,-1,-1,-1],[-1,-1,-1,-1],[-1,-1,-1,-1],[-1,-1,-1,-1],[-1,-1,-1,-1],[-1,-1,-1,-1],[51,20,48,19],[51,21,51,19],[51,22,51,20],[51,23,51,21],[51,24,51,22],[51,25,51,23],[51,26,51,24],[51,27,51,25],[51,28,51,26],[51,29,51,27],[51,30,51,28],[51,31,51,29],[51,32,51,30],[51,33,51,31],[51,34,51,32],[50,34,51,33],[51,36,50,35],[51,37,51,35],[51,38,51,36],[51,39,51,37],[51,40,51,38],[51,41,51,39],[51,42,51,40],[51,43,51,41],[51,44,51,42],[51,45,51,43],[51,46,51,44],[51,47,51,45],[51,48,51,46],[51,49,51,47],[51,50,51,48],[48,50,51,49],[-1,-1,-1,-1],[-1,-1,-1,-1],[-1,-1,-1,-1],[-1,-1,-1,-1],[-1,-1,-1,-1],[-1,-1,-1,-1],[-1,-1,-1,-1],[-1,-1,-1,-1],[-1,-1,-1,-1],[-1,-1,-1,-1],[-1,-1,-1,-1],[-1,-1,-1,-1],[-1,-1,-1,-1]],"stapLoop":[],"col":20,"loop":[0,0,0,0,0,0,0,0,0,0,0,0,0,0,0,0,0,0,0,0,0,0,0,0,0,0,0,0,0,0,0,0,0,0,0,0,0,0,0,0,0,0,0,0,0,0,0,0,0,0,0,0,0,0,0,0,0,0,0,0,0,0,0,0],"row":19},{"stap_colors":[[50,13369344]],"num":50,"scafLoop":[],"stap":[[-1,-1,-1,-1],[-1,-1,-1,-1],[-1,-1,-1,-1],[-1,-1,-1,-1],[-1,-1,-1,-1],[-1,-1,-1,-1],[-1,-1,-1,-1],[-1,-1,-1,-1],[-1,-1,-1,-1],[-1,-1,-1,-1],[-1,-1,-1,-1],[-1,-1,-1,-1],[-1,-1,-1,-1],[-1,-1,-1,-1],[-1,-1,-1,-1],[-1,-1,-1,-1],[-1,-1,-1,-1],[-1,-1,-1,-1],[-1,-1,-1,-1],[50,20,-1,-1],[50,21,50,19],[50,22,50,20],[50,23,50,21],[50,24,50,22],[50,25,50,23],[50,26,50,24],[50,27,50,25],[50,28,50,26],[50,29,50,27],[50,30,50,28],[50,31,50,29],[23,31,50,30],[50,33,23,32],[50,34,50,32],[50,35,50,33],[50,36,50,34],[50,37,50,35],[50,38,50,36],[50,39,50,37],[50,40,50,38],[50,41,50,39],[50,42,50,40],[50,43,50,41],[50,44,50,42],[50,45,50,43],[50,46,50,44],[50,47,50,45],[50,48,50,46],[50,49,50,47],[50,50,50,48],[-1,-1,50,49],[-1,-1,-1,-1],[-1,-1,-1,-1],[-1,-1,-1,-1],[-1,-1,-1,-1],[-1,-1,-1,-1],[-1,-1,-1,-1],[-1,-1,-1,-1],[-1,-1,-1,-1],[-1,-1,-1,-1],[-1,-1,-1,-1],[-1,-1,-1,-1],[-1,-1,-1,-1],[-1,-1,-1,-1]],"skip":[0,0,0,0,0,0,0,0,0,0,0,0,0,0,0,0,0,0,0,0,0,0,0,0,0,0,0,0,0,0,0,0,0,0,0,0,0,0,0,0,0,0,0,0,0,0,0,0,0,0,0,0,0,0,0,0,0,0,0,0,0,0,0,0],"scaf":[[-1,-1,-1,-1],[-1,-1,-1,-1],[-1,-1,-1,-1],[-1,-1,-1,-1],[-1,-1,-1,-1],[-1,-1,-1,-1],[-1,-1,-1,-1],[-1,-1,-1,-1],[-1,-1,-1,-1],[-1,-1,-1,-1],[-1,-1,-1,-1],[-1,-1,-1,-1],[-1,-1,-1,-1],[-1,-1,-1,-1],[-1,-1,-1,-1],[-1,-1,-1,-1],[-1,-1,-1,-1],[-1,-1,-1,-1],[-1,-1,-1,-1],[53,19,50,20],[50,19,50,21],[50,20,50,22],[50,21,50,23],[50,22,50,24],[50,23,50,25],[50,24,50,26],[50,25,50,27],[50,26,50,28],[50,27,50,29],[50,28,50,30],[50,29,50,31],[50,30,50,32],[50,31,50,33],[50,32,50,34],[50,33,51,34],[51,35,50,36],[50,35,50,37],[50,36,50,38],[50,37,50,39],[50,38,50,40],[50,39,50,41],[50,40,50,42],[50,41,50,43],[50,42,50,44],[50,43,50,45],[50,44,50,46],[50,45,50,47],[50,46,50,48],[50,47,50,49],[50,48,50,50],[50,49,53,50],[-1,-1,-1,-1],[-1,-1,-1,-1],[-1,-1,-1,-1],[-1,-1,-1,-1],[-1,-1,-1,-1],[-1,-1,-1,-1],[-1,-1,-1,-1],[-1,-1,-1,-1],[-1,-1,-1,-1],[-1,-1,-1,-1],[-1,-1,-1,-1],[-1,-1,-1,-1],[-1,-1,-1,-1]],"stapLoop":[],"col":20,"loop":[0,0,0,0,0,0,0,0,0,0,0,0,0,0,0,0,0,0,0,0,0,0,0,0,0,0,0,0,0,0,0,0,0,0,0,0,0,0,0,0,0,0,0,0,0,0,0,0,0,0,0,0,0,0,0,0,0,0,0,0,0,0,0,0],"row":20},{"stap_colors":[[19,13369344]],"num":53,"scafLoop":[],"stap":[[-1,-1,-1,-1],[-1,-1,-1,-1],[-1,-1,-1,-1],[-1,-1,-1,-1],[-1,-1,-1,-1],[-1,-1,-1,-1],[-1,-1,-1,-1],[-1,-1,-1,-1],[-1,-1,-1,-1],[-1,-1,-1,-1],[-1,-1,-1,-1],[-1,-1,-1,-1],[-1,-1,-1,-1],[-1,-1,-1,-1],[-1,-1,-1,-1],[-1,-1,-1,-1],[-1,-1,-1,-1],[-1,-1,-1,-1],[-1,-1,-1,-1],[-1,-1,53,20],[53,19,53,21],[53,20,53,22],[53,21,53,23],[53,22,53,24],[53,23,53,25],[53,24,53,26],[53,25,53,27],[53,26,53,28],[53,27,53,29],[53,28,53,30],[53,29,53,31],[53,30,53,32],[53,31,53,33],[53,32,53,34],[53,33,53,35],[53,34,53,36],[53,35,53,37],[53,36,53,38],[53,37,53,39],[53,38,53,40],[53,39,53,41],[53,40,53,42],[53,41,53,43],[53,42,53,44],[53,43,53,45],[53,44,53,46],[53,45,53,47],[53,46,22,47],[22,48,53,49],[53,48,53,50],[53,49,-1,-1],[-1,-1,-1,-1],[-1,-1,-1,-1],[-1,-1,-1,-1],[-1,-1,-1,-1],[-1,-1,-1,-1],[-1,-1,-1,-1],[-1,-1,-1,-1],[-1,-1,-1,-1],[-1,-1,-1,-1],[-1,-1,-1,-1],[-1,-1,-1,-1],[-1,-1,-1,-1],[-1,-1,-1,-1]],"skip":[0,0,0,0,0,0,0,0,0,0,0,0,0,0,0,0,0,0,0,0,0,0,0,0,0,0,0,0,0,0,0,0,0,0,0,0,0,0,0,0,0,0,0,0,0,0,0,0,0,0,0,0,0,0,0,0,0,0,0,0,0,0,0,0],"scaf":[[-1,-1,-1,-1],[-1,-1,-1,-1],[-1,-1,-1,-1],[-1,-1,-1,-1],[-1,-1,-1,-1],[-1,-1,-1,-1],[-1,-1,-1,-1],[-1,-1,-1,-1],[-1,-1,-1,-1],[-1,-1,-1,-1],[-1,-1,-1,-1],[-1,-1,-1,-1],[-1,-1,-1,-1],[-1,-1,-1,-1],[-1,-1,-1,-1],[-1,-1,-1,-1],[-1,-1,-1,-1],[-1,-1,-1,-1],[-1,-1,-1,-1],[53,20,50,19],[53,21,53,19],[53,22,53,20],[53,23,53,21],[53,24,53,22],[53,25,53,23],[53,26,53,24],[53,27,53,25],[53,28,53,26],[53,29,53,27],[53,30,53,28],[53,31,53,29],[53,32,53,30],[53,33,53,31],[53,34,53,32],[52,34,53,33],[53,36,52,35],[53,37,53,35],[53,38,53,36],[53,39,53,37],[53,40,53,38],[53,41,53,39],[53,42,53,40],[53,43,53,41],[53,44,53,42],[53,45,53,43],[53,46,53,44],[53,47,53,45],[53,48,53,46],[53,49,53,47],[53,50,53,48],[50,50,53,49],[-1,-1,-1,-1],[-1,-1,-1,-1],[-1,-1,-1,-1],[-1,-1,-1,-1],[-1,-1,-1,-1],[-1,-1,-1,-1],[-1,-1,-1,-1],[-1,-1,-1,-1],[-1,-1,-1,-1],[-1,-1,-1,-1],[-1,-1,-1,-1],[-1,-1,-1,-1],[-1,-1,-1,-1]],"stapLoop":[],"col":20,"loop":[0,0,0,0,0,0,0,0,0,0,0,0,0,0,0,0,0,0,0,0,0,0,0,0,0,0,0,0,0,0,0,0,0,0,0,0,0,0,0,0,0,0,0,0,0,0,0,0,0,0,0,0,0,0,0,0,0,0,0,0,0,0,0,0],"row":21},{"stap_colors":[[50,5749504]],"num":52,"scafLoop":[],"stap":[[-1,-1,-1,-1],[-1,-1,-1,-1],[-1,-1,-1,-1],[-1,-1,-1,-1],[-1,-1,-1,-1],[-1,-1,-1,-1],[-1,-1,-1,-1],[-1,-1,-1,-1],[-1,-1,-1,-1],[-1,-1,-1,-1],[-1,-1,-1,-1],[-1,-1,-1,-1],[-1,-1,-1,-1],[-1,-1,-1,-1],[-1,-1,-1,-1],[-1,-1,-1,-1],[-1,-1,-1,-1],[-1,-1,-1,-1],[-1,-1,-1,-1],[52,20,-1,-1],[52,21,52,19],[52,22,52,20],[52,23,52,21],[52,24,52,22],[52,25,52,23],[52,26,52,24],[52,27,52,25],[52,28,52,26],[52,29,52,27],[52,30,52,28],[52,31,52,29],[25,31,52,30],[52,33,25,32],[52,34,52,32],[52,35,52,33],[52,36,52,34],[52,37,52,35],[52,38,52,36],[52,39,52,37],[52,40,52,38],[52,41,52,39],[52,42,52,40],[52,43,52,41],[52,44,52,42],[52,45,52,43],[52,46,52,44],[52,47,52,45],[52,48,52,46],[52,49,52,47],[52,50,52,48],[-1,-1,52,49],[-1,-1,-1,-1],[-1,-1,-1,-1],[-1,-1,-1,-1],[-1,-1,-1,-1],[-1,-1,-1,-1],[-1,-1,-1,-1],[-1,-1,-1,-1],[-1,-1,-1,-1],[-1,-1,-1,-1],[-1,-1,-1,-1],[-1,-1,-1,-1],[-1,-1,-1,-1],[-1,-1,-1,-1]],"skip":[0,0,0,0,0,0,0,0,0,0,0,0,0,0,0,0,0,0,0,0,0,0,0,0,0,0,0,0,0,0,0,0,0,0,0,0,0,0,0,0,0,0,0,0,0,0,0,0,0,0,0,0,0,0,0,0,0,0,0,0,0,0,0,0],"scaf":[[-1,-1,-1,-1],[-1,-1,-1,-1],[-1,-1,-1,-1],[-1,-1,-1,-1],[-1,-1,-1,-1],[-1,-1,-1,-1],[-1,-1,-1,-1],[-1,-1,-1,-1],[-1,-1,-1,-1],[-1,-1,-1,-1],[-1,-1,-1,-1],[-1,-1,-1,-1],[-1,-1,-1,-1],[-1,-1,-1,-1],[-1,-1,-1,-1],[-1,-1,-1,-1],[-1,-1,-1,-1],[-1,-1,-1,-1],[-1,-1,-1,-1],[55,19,52,20],[52,19,52,21],[52,20,52,22],[52,21,52,23],[52,22,52,24],[52,23,52,25],[52,24,52,26],[52,25,52,27],[52,26,52,28],[52,27,52,29],[52,28,52,30],[52,29,52,31],[52,30,52,32],[52,31,52,33],[52,32,52,34],[52,33,53,34],[53,35,52,36],[52,35,52,37],[52,36,52,38],[52,37,52,39],[52,38,52,40],[52,39,52,41],[52,40,52,42],[52,41,52,43],[52,42,52,44],[52,43,52,45],[52,44,52,46],[52,45,52,47],[52,46,52,48],[52,47,52,49],[52,48,52,50],[52,49,55,50],[-1,-1,-1,-1],[-1,-1,-1,-1],[-1,-1,-1,-1],[-1,-1,-1,-1],[-1,-1,-1,-1],[-1,-1,-1,-1],[-1,-1,-1,-1],[-1,-1,-1,-1],[-1,-1,-1,-1],[-1,-1,-1,-1],[-1,-1,-1,-1],[-1,-1,-1,-1],[-1,-1,-1,-1]],"stapLoop":[],"col":20,"loop":[0,0,0,0,0,0,0,0,0,0,0,0,0,0,0,0,0,0,0,0,0,0,0,0,0,0,0,0,0,0,0,0,0,0,0,0,0,0,0,0,0,0,0,0,0,0,0,0,0,0,0,0,0,0,0,0,0,0,0,0,0,0,0,0],"row":22},{"stap_colors":[[19,16225054]],"num":55,"scafLoop":[],"stap":[[-1,-1,-1,-1],[-1,-1,-1,-1],[-1,-1,-1,-1],[-1,-1,-1,-1],[-1,-1,-1,-1],[-1,-1,-1,-1],[-1,-1,-1,-1],[-1,-1,-1,-1],[-1,-1,-1,-1],[-1,-1,-1,-1],[-1,-1,-1,-1],[-1,-1,-1,-1],[-1,-1,-1,-1],[-1,-1,-1,-1],[-1,-1,-1,-1],[-1,-1,-1,-1],[-1,-1,-1,-1],[-1,-1,-1,-1],[-1,-1,-1,-1],[-1,-1,55,20],[55,19,55,21],[55,20,55,22],[55,21,55,23],[55,22,55,24],[55,23,55,25],[55,24,55,26],[55,25,55,27],[55,26,55,28],[55,27,55,29],[55,28,55,30],[55,29,55,31],[55,30,55,32],[55,31,55,33],[55,32,55,34],[55,33,55,35],[55,34,55,36],[55,35,55,37],[55,36,55,38],[55,37,55,39],[55,38,55,40],[55,39,55,41],[55,40,55,42],[55,41,55,43],[55,42,55,44],[55,43,55,45],[55,44,55,46],[55,45,55,47],[55,46,24,47],[24,48,55,49],[55,48,55,50],[55,49,-1,-1],[-1,-1,-1,-1],[-1,-1,-1,-1],[-1,-1,-1,-1],[-1,-1,-1,-1],[-1,-1,-1,-1],[-1,-1,-1,-1],[-1,-1,-1,-1],[-1,-1,-1,-1],[-1,-1,-1,-1],[-1,-1,-1,-1],[-1,-1,-1,-1],[-1,-1,-1,-1],[-1,-1,-1,-1]],"skip":[0,0,0,0,0,0,0,0,0,0,0,0,0,0,0,0,0,0,0,0,0,0,0,0,0,0,0,0,0,0,0,0,0,0,0,0,0,0,0,0,0,0,0,0,0,0,0,0,0,0,0,0,0,0,0,0,0,0,0,0,0,0,0,0],"scaf":[[-1,-1,-1,-1],[-1,-1,-1,-1],[-1,-1,-1,-1],[-1,-1,-1,-1],[-1,-1,-1,-1],[-1,-1,-1,-1],[-1,-1,-1,-1],[-1,-1,-1,-1],[-1,-1,-1,-1],[-1,-1,-1,-1],[-1,-1,-1,-1],[-1,-1,-1,-1],[-1,-1,-1,-1],[-1,-1,-1,-1],[-1,-1,-1,-1],[-1,-1,-1,-1],[-1,-1,-1,-1],[-1,-1,-1,-1],[-1,-1,-1,-1],[55,20,52,19],[55,21,55,19],[55,22,55,20],[55,23,55,21],[55,24,55,22],[55,25,55,23],[55,26,55,24],[55,27,55,25],[55,28,55,26],[55,29,55,27],[55,30,55,28],[55,31,55,29],[55,32,55,30],[55,33,55,31],[55,34,55,32],[54,34,55,33],[55,36,54,35],[55,37,55,35],[55,38,55,36],[55,39,55,37],[55,40,55,38],[55,41,55,39],[55,42,55,40],[55,43,55,41],[55,44,55,42],[55,45,55,43],[55,46,55,44],[55,47,55,45],[55,48,55,46],[55,49,55,47],[55,50,55,48],[52,50,55,49],[-1,-1,-1,-1],[-1,-1,-1,-1],[-1,-1,-1,-1],[-1,-1,-1,-1],[-1,-1,-1,-1],[-1,-1,-1,-1],[-1,-1,-1,-1],[-1,-1,-1,-1],[-1,-1,-1,-1],[-1,-1,-1,-1],[-1,-1,-1,-1],[-1,-1,-1,-1],[-1,-1,-1,-1]],"stapLoop":[],"col":20,"loop":[0,0,0,0,0,0,0,0,0,0,0,0,0,0,0,0,0,0,0,0,0,0,0,0,0,0,0,0,0,0,0,0,0,0,0,0,0,0,0,0,0,0,0,0,0,0,0,0,0,0,0,0,0,0,0,0,0,0,0,0,0,0,0,0],"row":23},{"stap_colors":[[50,3355443]],"num":54,"scafLoop":[],"stap":[[-1,-1,-1,-1],[-1,-1,-1,-1],[-1,-1,-1,-1],[-1,-1,-1,-1],[-1,-1,-1,-1],[-1,-1,-1,-1],[-1,-1,-1,-1],[-1,-1,-1,-1],[-1,-1,-1,-1],[-1,-1,-1,-1],[-1,-1,-1,-1],[-1,-1,-1,-1],[-1,-1,-1,-1],[-1,-1,-1,-1],[-1,-1,-1,-1],[-1,-1,-1,-1],[-1,-1,-1,-1],[-1,-1,-1,-1],[-1,-1,-1,-1],[54,20,-1,-1],[54,21,54,19],[54,22,54,20],[54,23,54,21],[54,24,54,22],[54,25,54,23],[54,26,54,24],[54,27,54,25],[54,28,54,26],[54,29,54,27],[54,30,54,28],[54,31,54,29],[27,31,54,30],[54,33,27,32],[54,34,54,32],[54,35,54,33],[54,36,54,34],[54,37,54,35],[54,38,54,36],[54,39,54,37],[54,40,54,38],[54,41,54,39],[54,42,54,40],[54,43,54,41],[54,44,54,42],[54,45,54,43],[54,46,54,44],[54,47,54,45],[54,48,54,46],[54,49,54,47],[54,50,54,48],[-1,-1,54,49],[-1,-1,-1,-1],[-1,-1,-1,-1],[-1,-1,-1,-1],[-1,-1,-1,-1],[-1,-1,-1,-1],[-1,-1,-1,-1],[-1,-1,-1,-1],[-1,-1,-1,-1],[-1,-1,-1,-1],[-1,-1,-1,-1],[-1,-1,-1,-1],[-1,-1,-1,-1],[-1,-1,-1,-1]],"skip":[0,0,0,0,0,0,0,0,0,0,0,0,0,0,0,0,0,0,0,0,0,0,0,0,0,0,0,0,0,0,0,0,0,0,0,0,0,0,0,0,0,0,0,0,0,0,0,0,0,0,0,0,0,0,0,0,0,0,0,0,0,0,0,0],"scaf":[[-1,-1,-1,-1],[-1,-1,-1,-1],[-1,-1,-1,-1],[-1,-1,-1,-1],[-1,-1,-1,-1],[-1,-1,-1,-1],[-1,-1,-1,-1],[-1,-1,-1,-1],[-1,-1,-1,-1],[-1,-1,-1,-1],[-1,-1,-1,-1],[-1,-1,-1,-1],[-1,-1,-1,-1],[-1,-1,-1,-1],[-1,-1,-1,-1],[-1,-1,-1,-1],[-1,-1,-1,-1],[-1,-1,-1,-1],[-1,-1,-1,-1],[57,19,54,20],[54,19,54,21],[54,20,54,22],[54,21,54,23],[54,22,54,24],[54,23,54,25],[54,24,54,26],[54,25,54,27],[54,26,54,28],[54,27,54,29],[54,28,54,30],[54,29,54,31],[54,30,54,32],[54,31,54,33],[54,32,54,34],[54,33,55,34],[55,35,54,36],[54,35,54,37],[54,36,54,38],[54,37,54,39],[54,38,54,40],[54,39,54,41],[54,40,54,42],[54,41,54,43],[54,42,54,44],[54,43,54,45],[54,44,54,46],[54,45,54,47],[54,46,54,48],[54,47,54,49],[54,48,54,50],[54,49,57,50],[-1,-1,-1,-1],[-1,-1,-1,-1],[-1,-1,-1,-1],[-1,-1,-1,-1],[-1,-1,-1,-1],[-1,-1,-1,-1],[-1,-1,-1,-1],[-1,-1,-1,-1],[-1,-1,-1,-1],[-1,-1,-1,-1],[-1,-1,-1,-1],[-1,-1,-1,-1],[-1,-1,-1,-1]],"stapLoop":[],"col":20,"loop":[0,0,0,0,0,0,0,0,0,0,0,0,0,0,0,0,0,0,0,0,0,0,0,0,0,0,0,0,0,0,0,0,0,0,0,0,0,0,0,0,0,0,0,0,0,0,0,0,0,0,0,0,0,0,0,0,0,0,0,0,0,0,0,0],"row":24},{"stap_colors":[[19,16225054]],"num":57,"scafLoop":[],"stap":[[-1,-1,-1,-1],[-1,-1,-1,-1],[-1,-1,-1,-1],[-1,-1,-1,-1],[-1,-1,-1,-1],[-1,-1,-1,-1],[-1,-1,-1,-1],[-1,-1,-1,-1],[-1,-1,-1,-1],[-1,-1,-1,-1],[-1,-1,-1,-1],[-1,-1,-1,-1],[-1,-1,-1,-1],[-1,-1,-1,-1],[-1,-1,-1,-1],[-1,-1,-1,-1],[-1,-1,-1,-1],[-1,-1,-1,-1],[-1,-1,-1,-1],[-1,-1,57,20],[57,19,57,21],[57,20,57,22],[57,21,57,23],[57,22,57,24],[57,23,57,25],[57,24,57,26],[57,25,57,27],[57,26,57,28],[57,27,57,29],[57,28,57,30],[57,29,57,31],[57,30,57,32],[57,31,57,33],[57,32,57,34],[57,33,57,35],[57,34,57,36],[57,35,57,37],[57,36,57,38],[57,37,57,39],[57,38,57,40],[57,39,57,41],[57,40,57,42],[57,41,57,43],[57,42,57,44],[57,43,57,45],[57,44,57,46],[57,45,57,47],[57,46,57,48],[57,47,57,49],[57,48,57,50],[57,49,-1,-1],[-1,-1,-1,-1],[-1,-1,-1,-1],[-1,-1,-1,-1],[-1,-1,-1,-1],[-1,-1,-1,-1],[-1,-1,-1,-1],[-1,-1,-1,-1],[-1,-1,-1,-1],[-1,-1,-1,-1],[-1,-1,-1,-1],[-1,-1,-1,-1],[-1,-1,-1,-1],[-1,-1,-1,-1]],"skip":[0,0,0,0,0,0,0,0,0,0,0,0,0,0,0,0,0,0,0,0,0,0,0,0,0,0,0,0,0,0,0,0,0,0,0,0,0,0,0,0,0,0,0,0,0,0,0,0,0,0,0,0,0,0,0,0,0,0,0,0,0,0,0,0],"scaf":[[-1,-1,-1,-1],[-1,-1,-1,-1],[-1,-1,-1,-1],[-1,-1,-1,-1],[-1,-1,-1,-1],[-1,-1,-1,-1],[-1,-1,-1,-1],[-1,-1,-1,-1],[-1,-1,-1,-1],[-1,-1,-1,-1],[-1,-1,-1,-1],[-1,-1,-1,-1],[-1,-1,-1,-1],[-1,-1,-1,-1],[-1,-1,-1,-1],[-1,-1,-1,-1],[-1,-1,-1,-1],[-1,-1,-1,-1],[-1,-1,-1,-1],[57,20,54,19],[57,21,57,19],[57,22,57,20],[57,23,57,21],[57,24,57,22],[57,25,57,23],[57,26,57,24],[57,27,57,25],[57,28,57,26],[57,29,57,27],[57,30,57,28],[57,31,57,29],[56,31,57,30],[57,33,-1,-1],[57,34,57,32],[57,35,57,33],[57,36,57,34],[57,37,57,35],[57,38,57,36],[57,39,57,37],[57,40,57,38],[57,41,57,39],[57,42,57,40],[-1,-1,57,41],[57,44,56,43],[57,45,57,43],[57,46,57,44],[57,47,57,45],[57,48,57,46],[57,49,57,47],[57,50,57,48],[54,50,57,49],[-1,-1,-1,-1],[-1,-1,-1,-1],[-1,-1,-1,-1],[-1,-1,-1,-1],[-1,-1,-1,-1],[-1,-1,-1,-1],[-1,-1,-1,-1],[-1,-1,-1,-1],[-1,-1,-1,-1],[-1,-1,-1,-1],[-1,-1,-1,-1],[-1,-1,-1,-1],[-1,-1,-1,-1]],"stapLoop":[],"col":20,"loop":[0,0,0,0,0,0,0,0,0,0,0,0,0,0,0,0,0,0,0,0,0,0,0,0,0,0,0,0,0,0,0,0,0,0,0,0,0,0,0,0,0,0,0,0,0,0,0,0,0,0,0,0,0,0,0,0,0,0,0,0,0,0,0,0],"row":25},{"stap_colors":[[47,5749504]],"num":56,"scafLoop":[],"stap":[[-1,-1,-1,-1],[-1,-1,-1,-1],[-1,-1,-1,-1],[-1,-1,-1,-1],[-1,-1,-1,-1],[-1,-1,-1,-1],[-1,-1,-1,-1],[-1,-1,-1,-1],[-1,-1,-1,-1],[-1,-1,-1,-1],[-1,-1,-1,-1],[-1,-1,-1,-1],[-1,-1,-1,-1],[-1,-1,-1,-1],[-1,-1,-1,-1],[-1,-1,-1,-1],[56,17,-1,-1],[56,18,56,16],[56,19,56,17],[56,20,56,18],[56,21,56,19],[56,22,56,20],[56,23,56,21],[56,24,56,22],[56,25,56,23],[56,26,56,24],[56,27,56,25],[56,28,56,26],[56,29,56,27],[56,30,56,28],[56,31,56,29],[59,31,56,30],[56,33,59,32],[56,34,56,32],[56,35,56,33],[56,36,56,34],[56,37,56,35],[56,38,56,36],[56,39,56,37],[27,39,56,38],[56,41,27,40],[56,42,56,40],[56,43,56,41],[56,44,56,42],[56,45,56,43],[56,46,56,44],[56,47,56,45],[-1,-1,56,46],[-1,-1,-1,-1],[-1,-1,-1,-1],[-1,-1,-1,-1],[-1,-1,-1,-1],[-1,-1,-1,-1],[-1,-1,-1,-1],[-1,-1,-1,-1],[-1,-1,-1,-1],[-1,-1,-1,-1],[-1,-1,-1,-1],[-1,-1,-1,-1],[-1,-1,-1,-1],[-1,-1,-1,-1],[-1,-1,-1,-1],[-1,-1,-1,-1],[-1,-1,-1,-1]],"skip":[0,0,0,0,0,0,0,0,0,0,0,0,0,0,0,0,0,0,0,0,0,0,0,0,0,0,0,0,0,0,0,0,0,0,0,0,0,0,0,0,0,0,0,0,0,0,0,0,0,0,0,0,0,0,0,0,0,0,0,0,0,0,0,0],"scaf":[[-1,-1,-1,-1],[-1,-1,-1,-1],[-1,-1,-1,-1],[-1,-1,-1,-1],[-1,-1,-1,-1],[-1,-1,-1,-1],[-1,-1,-1,-1],[-1,-1,-1,-1],[-1,-1,-1,-1],[-1,-1,-1,-1],[-1,-1,-1,-1],[-1,-1,-1,-1],[-1,-1,-1,-1],[-1,-1,-1,-1],[-1,-1,-1,-1],[-1,-1,-1,-1],[59,16,56,17],[56,16,56,18],[56,17,56,19],[56,18,56,20],[56,19,56,21],[56,20,56,22],[56,21,56,23],[56,22,56,24],[56,23,56,25],[56,24,56,26],[56,25,56,27],[56,26,56,28],[56,27,56,29],[56,28,56,30],[56,29,56,31],[56,30,57,31],[-1,-1,56,33],[56,32,56,34],[56,33,56,35],[56,34,56,36],[56,35,56,37],[56,36,56,38],[56,37,56,39],[56,38,56,40],[56,39,56,41],[56,40,56,42],[56,41,-1,-1],[57,43,56,44],[56,43,56,45],[56,44,56,46],[56,45,56,47],[56,46,59,47],[-1,-1,-1,-1],[-1,-1,-1,-1],[-1,-1,-1,-1],[-1,-1,-1,-1],[-1,-1,-1,-1],[-1,-1,-1,-1],[-1,-1,-1,-1],[-1,-1,-1,-1],[-1,-1,-1,-1],[-1,-1,-1,-1],[-1,-1,-1,-1],[-1,-1,-1,-1],[-1,-1,-1,-1],[-1,-1,-1,-1],[-1,-1,-1,-1],[-1,-1,-1,-1]],"stapLoop":[],"col":21,"loop":[0,0,0,0,0,0,0,0,0,0,0,0,0,0,0,0,0,0,0,0,0,0,0,0,0,0,0,0,0,0,0,0,0,0,0,0,0,0,0,0,0,0,0,0,0,0,0,0,0,0,0,0,0,0,0,0,0,0,0,0,0,0,0,0],"row":25},{"stap_colors":[],"num":59,"scafLoop":[],"stap":[[-1,-1,-1,-1],[-1,-1,-1,-1],[-1,-1,-1,-1],[-1,-1,-1,-1],[-1,-1,-1,-1],[-1,-1,-1,-1],[-1,-1,-1,-1],[-1,-1,-1,-1],[-1,-1,-1,-1],[-1,-1,-1,-1],[-1,-1,-1,-1],[-1,-1,-1,-1],[-1,-1,-1,-1],[-1,-1,-1,-1],[-1,-1,-1,-1],[-1,-1,-1,-1],[58,16,59,17],[59,16,59,18],[59,17,59,19],[59,18,59,20],[59,19,59,21],[59,20,59,22],[59,21,59,23],[59,22,26,23],[26,24,59,25],[59,24,59,26],[59,25,59,27],[59,26,59,28],[59,27,59,29],[59,28,59,30],[59,29,59,31],[59,30,56,31],[56,32,59,33],[59,32,59,34],[59,33,59,35],[59,34,59,36],[59,35,59,37],[59,36,59,38],[59,37,59,39],[59,38,59,40],[59,39,59,41],[59,40,59,42],[59,41,59,43],[59,42,59,44],[59,43,59,45],[59,44,59,46],[59,45,59,47],[59,46,58,47],[-1,-1,-1,-1],[-1,-1,-1,-1],[-1,-1,-1,-1],[-1,-1,-1,-1],[-1,-1,-1,-1],[-1,-1,-1,-1],[-1,-1,-1,-1],[-1,-1,-1,-1],[-1,-1,-1,-1],[-1,-1,-1,-1],[-1,-1,-1,-1],[-1,-1,-1,-1],[-1,-1,-1,-1],[-1,-1,-1,-1],[-1,-1,-1,-1],[-1,-1,-1,-1]],"skip":[0,0,0,0,0,0,0,0,0,0,0,0,0,0,0,0,0,0,0,0,0,0,0,0,0,0,0,0,0,0,0,0,0,0,0,0,0,0,0,0,0,0,0,0,0,0,0,0,0,0,0,0,0,0,0,0,0,0,0,0,0,0,0,0],"scaf":[[-1,-1,-1,-1],[-1,-1,-1,-1],[-1,-1,-1,-1],[-1,-1,-1,-1],[-1,-1,-1,-1],[-1,-1,-1,-1],[-1,-1,-1,-1],[-1,-1,-1,-1],[-1,-1,-1,-1],[-1,-1,-1,-1],[-1,-1,-1,-1],[-1,-1,-1,-1],[-1,-1,-1,-1],[-1,-1,-1,-1],[-1,-1,-1,-1],[-1,-1,-1,-1],[59,17,56,16],[59,18,59,16],[59,19,59,17],[59,20,59,18],[59,21,59,19],[59,22,59,20],[59,23,59,21],[59,24,59,22],[59,25,59,23],[59,26,59,24],[59,27,59,25],[59,28,59,26],[59,29,59,27],[59,30,59,28],[59,31,59,29],[58,31,59,30],[59,33,-1,-1],[59,34,59,32],[59,35,59,33],[59,36,59,34],[59,37,59,35],[59,38,59,36],[59,39,59,37],[59,40,59,38],[59,41,59,39],[59,42,59,40],[-1,-1,59,41],[59,44,58,43],[59,45,59,43],[59,46,59,44],[59,47,59,45],[56,47,59,46],[-1,-1,-1,-1],[-1,-1,-1,-1],[-1,-1,-1,-1],[-1,-1,-1,-1],[-1,-1,-1,-1],[-1,-1,-1,-1],[-1,-1,-1,-1],[-1,-1,-1,-1],[-1,-1,-1,-1],[-1,-1,-1,-1],[-1,-1,-1,-1],[-1,-1,-1,-1],[-1,-1,-1,-1],[-1,-1,-1,-1],[-1,-1,-1,-1],[-1,-1,-1,-1]],"stapLoop":[],"col":22,"loop":[0,0,0,0,0,0,0,0,0,0,0,0,0,0,0,0,0,0,0,0,0,0,0,0,0,0,0,0,0,0,0,0,0,0,0,0,0,0,0,0,0,0,0,0,0,0,0,0,0,0,0,0,0,0,0,0,0,0,0,0,0,0,0,0],"row":25},{"stap_colors":[],"num":58,"scafLoop":[],"stap":[[-1,-1,-1,-1],[-1,-1,-1,-1],[-1,-1,-1,-1],[-1,-1,-1,-1],[-1,-1,-1,-1],[-1,-1,-1,-1],[-1,-1,-1,-1],[-1,-1,-1,-1],[-1,-1,-1,-1],[-1,-1,-1,-1],[-1,-1,-1,-1],[-1,-1,-1,-1],[-1,-1,-1,-1],[-1,-1,-1,-1],[-1,-1,-1,-1],[-1,-1,-1,-1],[58,17,59,16],[58,18,58,16],[58,19,58,17],[58,20,58,18],[58,21,58,19],[58,22,58,20],[58,23,58,21],[58,24,58,22],[58,25,58,23],[58,26,58,24],[58,27,58,25],[58,28,58,26],[58,29,58,27],[58,30,58,28],[58,31,58,29],[61,31,58,30],[58,33,61,32],[58,34,58,32],[58,35,58,33],[58,36,58,34],[58,37,58,35],[58,38,58,36],[58,39,58,37],[29,39,58,38],[58,41,29,40],[58,42,58,40],[58,43,58,41],[58,44,58,42],[58,45,58,43],[58,46,58,44],[58,47,58,45],[59,47,58,46],[-1,-1,-1,-1],[-1,-1,-1,-1],[-1,-1,-1,-1],[-1,-1,-1,-1],[-1,-1,-1,-1],[-1,-1,-1,-1],[-1,-1,-1,-1],[-1,-1,-1,-1],[-1,-1,-1,-1],[-1,-1,-1,-1],[-1,-1,-1,-1],[-1,-1,-1,-1],[-1,-1,-1,-1],[-1,-1,-1,-1],[-1,-1,-1,-1],[-1,-1,-1,-1]],"skip":[0,0,0,0,0,0,0,0,0,0,0,0,0,0,0,0,0,0,0,0,0,0,0,0,0,0,0,0,0,0,0,0,0,0,0,0,0,0,0,0,0,0,0,0,0,0,0,0,0,0,0,0,0,0,0,0,0,0,0,0,0,0,0,0],"scaf":[[-1,-1,-1,-1],[-1,-1,-1,-1],[-1,-1,-1,-1],[-1,-1,-1,-1],[-1,-1,-1,-1],[-1,-1,-1,-1],[-1,-1,-1,-1],[-1,-1,-1,-1],[-1,-1,-1,-1],[-1,-1,-1,-1],[-1,-1,-1,-1],[-1,-1,-1,-1],[-1,-1,-1,-1],[-1,-1,-1,-1],[-1,-1,-1,-1],[-1,-1,-1,-1],[61,16,58,17],[58,16,58,18],[58,17,58,19],[58,18,58,20],[58,19,58,21],[58,20,58,22],[58,21,58,23],[58,22,58,24],[58,23,58,25],[58,24,58,26],[58,25,58,27],[58,26,58,28],[58,27,58,29],[58,28,58,30],[58,29,58,31],[58,30,59,31],[-1,-1,58,33],[58,32,58,34],[58,33,58,35],[58,34,58,36],[58,35,58,37],[58,36,58,38],[58,37,58,39],[58,38,58,40],[58,39,58,41],[58,40,58,42],[58,41,-1,-1],[59,43,58,44],[58,43,58,45],[58,44,58,46],[58,45,58,47],[58,46,61,47],[-1,-1,-1,-1],[-1,-1,-1,-1],[-1,-1,-1,-1],[-1,-1,-1,-1],[-1,-1,-1,-1],[-1,-1,-1,-1],[-1,-1,-1,-1],[-1,-1,-1,-1],[-1,-1,-1,-1],[-1,-1,-1,-1],[-1,-1,-1,-1],[-1,-1,-1,-1],[-1,-1,-1,-1],[-1,-1,-1,-1],[-1,-1,-1,-1],[-1,-1,-1,-1]],"stapLoop":[],"col":23,"loop":[0,0,0,0,0,0,0,0,0,0,0,0,0,0,0,0,0,0,0,0,0,0,0,0,0,0,0,0,0,0,0,0,0,0,0,0,0,0,0,0,0,0,0,0,0,0,0,0,0,0,0,0,0,0,0,0,0,0,0,0,0,0,0,0],"row":25},{"stap_colors":[],"num":61,"scafLoop":[],"stap":[[-1,-1,-1,-1],[-1,-1,-1,-1],[-1,-1,-1,-1],[-1,-1,-1,-1],[-1,-1,-1,-1],[-1,-1,-1,-1],[-1,-1,-1,-1],[-1,-1,-1,-1],[-1,-1,-1,-1],[-1,-1,-1,-1],[-1,-1,-1,-1],[-1,-1,-1,-1],[-1,-1,-1,-1],[-1,-1,-1,-1],[-1,-1,-1,-1],[-1,-1,-1,-1],[60,16,61,17],[61,16,61,18],[61,17,61,19],[61,18,61,20],[61,19,61,21],[61,20,61,22],[61,21,61,23],[61,22,28,23],[28,24,61,25],[61,24,61,26],[61,25,61,27],[61,26,61,28],[61,27,61,29],[61,28,61,30],[61,29,61,31],[61,30,58,31],[58,32,61,33],[61,32,61,34],[61,33,61,35],[61,34,61,36],[61,35,61,37],[61,36,61,38],[61,37,61,39],[61,38,61,40],[61,39,61,41],[61,40,61,42],[61,41,61,43],[61,42,61,44],[61,43,61,45],[61,44,61,46],[61,45,61,47],[61,46,60,47],[-1,-1,-1,-1],[-1,-1,-1,-1],[-1,-1,-1,-1],[-1,-1,-1,-1],[-1,-1,-1,-1],[-1,-1,-1,-1],[-1,-1,-1,-1],[-1,-1,-1,-1],[-1,-1,-1,-1],[-1,-1,-1,-1],[-1,-1,-1,-1],[-1,-1,-1,-1],[-1,-1,-1,-1],[-1,-1,-1,-1],[-1,-1,-1,-1],[-1,-1,-1,-1]],"skip":[0,0,0,0,0,0,0,0,0,0,0,0,0,0,0,0,0,0,0,0,0,0,0,0,0,0,0,0,0,0,0,0,0,0,0,0,0,0,0,0,0,0,0,0,0,0,0,0,0,0,0,0,0,0,0,0,0,0,0,0,0,0,0,0],"scaf":[[-1,-1,-1,-1],[-1,-1,-1,-1],[-1,-1,-1,-1],[-1,-1,-1,-1],[-1,-1,-1,-1],[-1,-1,-1,-1],[-1,-1,-1,-1],[-1,-1,-1,-1],[-1,-1,-1,-1],[-1,-1,-1,-1],[-1,-1,-1,-1],[-1,-1,-1,-1],[-1,-1,-1,-1],[-1,-1,-1,-1],[-1,-1,-1,-1],[-1,-1,-1,-1],[61,17,58,16],[61,18,61,16],[61,19,61,17],[61,20,61,18],[61,21,61,19],[61,22,61,20],[61,23,61,21],[61,24,61,22],[61,25,61,23],[61,26,61,24],[61,27,61,25],[61,28,61,26],[61,29,61,27],[61,30,61,28],[61,31,61,29],[60,31,61,30],[61,33,-1,-1],[61,34,61,32],[61,35,61,33],[61,36,61,34],[61,37,61,35],[61,38,61,36],[61,39,61,37],[61,40,61,38],[61,41,61,39],[61,42,61,40],[-1,-1,61,41],[61,44,60,43],[61,45,61,43],[61,46,61,44],[61,47,61,45],[58,47,61,46],[-1,-1,-1,-1],[-1,-1,-1,-1],[-1,-1,-1,-1],[-1,-1,-1,-1],[-1,-1,-1,-1],[-1,-1,-1,-1],[-1,-1,-1,-1],[-1,-1,-1,-1],[-1,-1,-1,-1],[-1,-1,-1,-1],[-1,-1,-1,-1],[-1,-1,-1,-1],[-1,-1,-1,-1],[-1,-1,-1,-1],[-1,-1,-1,-1],[-1,-1,-1,-1]],"stapLoop":[],"col":24,"loop":[0,0,0,0,0,0,0,0,0,0,0,0,0,0,0,0,0,0,0,0,0,0,0,0,0,0,0,0,0,0,0,0,0,0,0,0,0,0,0,0,0,0,0,0,0,0,0,0,0,0,0,0,0,0,0,0,0,0,0,0,0,0,0,0],"row":25},{"stap_colors":[],"num":60,"scafLoop":[],"stap":[[-1,-1,-1,-1],[-1,-1,-1,-1],[-1,-1,-1,-1],[-1,-1,-1,-1],[-1,-1,-1,-1],[-1,-1,-1,-1],[-1,-1,-1,-1],[-1,-1,-1,-1],[-1,-1,-1,-1],[-1,-1,-1,-1],[-1,-1,-1,-1],[-1,-1,-1,-1],[-1,-1,-1,-1],[-1,-1,-1,-1],[-1,-1,-1,-1],[-1,-1,-1,-1],[60,17,61,16],[60,18,60,16],[60,19,60,17],[60,20,60,18],[60,21,60,19],[60,22,60,20],[60,23,60,21],[60,24,60,22],[60,25,60,23],[60,26,60,24],[60,27,60,25],[60,28,60,26],[60,29,60,27],[60,30,60,28],[60,31,60,29],[63,31,60,30],[60,33,63,32],[60,34,60,32],[60,35,60,33],[60,36,60,34],[60,37,60,35],[60,38,60,36],[60,39,60,37],[31,39,60,38],[60,41,31,40],[60,42,60,40],[60,43,60,41],[60,44,60,42],[60,45,60,43],[60,46,60,44],[60,47,60,45],[61,47,60,46],[-1,-1,-1,-1],[-1,-1,-1,-1],[-1,-1,-1,-1],[-1,-1,-1,-1],[-1,-1,-1,-1],[-1,-1,-1,-1],[-1,-1,-1,-1],[-1,-1,-1,-1],[-1,-1,-1,-1],[-1,-1,-1,-1],[-1,-1,-1,-1],[-1,-1,-1,-1],[-1,-1,-1,-1],[-1,-1,-1,-1],[-1,-1,-1,-1],[-1,-1,-1,-1]],"skip":[0,0,0,0,0,0,0,0,0,0,0,0,0,0,0,0,0,0,0,0,0,0,0,0,0,0,0,0,0,0,0,0,0,0,0,0,0,0,0,0,0,0,0,0,0,0,0,0,0,0,0,0,0,0,0,0,0,0,0,0,0,0,0,0],"scaf":[[-1,-1,-1,-1],[-1,-1,-1,-1],[-1,-1,-1,-1],[-1,-1,-1,-1],[-1,-1,-1,-1],[-1,-1,-1,-1],[-1,-1,-1,-1],[-1,-1,-1,-1],[-1,-1,-1,-1],[-1,-1,-1,-1],[-1,-1,-1,-1],[-1,-1,-1,-1],[-1,-1,-1,-1],[-1,-1,-1,-1],[-1,-1,-1,-1],[-1,-1,-1,-1],[63,16,60,17],[60,16,60,18],[60,17,60,19],[60,18,60,20],[60,19,60,21],[60,20,60,22],[60,21,60,23],[60,22,60,24],[60,23,60,25],[60,24,60,26],[60,25,60,27],[60,26,60,28],[60,27,60,29],[60,28,60,30],[60,29,60,31],[60,30,61,31],[-1,-1,60,33],[60,32,60,34],[60,33,60,35],[60,34,60,36],[60,35,60,37],[60,36,60,38],[60,37,60,39],[60,38,60,40],[60,39,60,41],[60,40,60,42],[60,41,-1,-1],[61,43,60,44],[60,43,60,45],[60,44,60,46],[60,45,60,47],[60,46,63,47],[-1,-1,-1,-1],[-1,-1,-1,-1],[-1,-1,-1,-1],[-1,-1,-1,-1],[-1,-1,-1,-1],[-1,-1,-1,-1],[-1,-1,-1,-1],[-1,-1,-1,-1],[-1,-1,-1,-1],[-1,-1,-1,-1],[-1,-1,-1,-1],[-1,-1,-1,-1],[-1,-1,-1,-1],[-1,-1,-1,-1],[-1,-1,-1,-1],[-1,-1,-1,-1]],"stapLoop":[],"col":25,"loop":[0,0,0,0,0,0,0,0,0,0,0,0,0,0,0,0,0,0,0,0,0,0,0,0,0,0,0,0,0,0,0,0,0,0,0,0,0,0,0,0,0,0,0,0,0,0,0,0,0,0,0,0,0,0,0,0,0,0,0,0,0,0,0,0],"row":25},{"stap_colors":[],"num":63,"scafLoop":[],"stap":[[-1,-1,-1,-1],[-1,-1,-1,-1],[-1,-1,-1,-1],[-1,-1,-1,-1],[-1,-1,-1,-1],[-1,-1,-1,-1],[-1,-1,-1,-1],[-1,-1,-1,-1],[-1,-1,-1,-1],[-1,-1,-1,-1],[-1,-1,-1,-1],[-1,-1,-1,-1],[-1,-1,-1,-1],[-1,-1,-1,-1],[-1,-1,-1,-1],[-1,-1,-1,-1],[62,16,63,17],[63,16,63,18],[63,17,63,19],[63,18,63,20],[63,19,63,21],[63,20,63,22],[63,21,63,23],[63,22,30,23],[30,24,63,25],[63,24,63,26],[63,25,63,27],[63,26,63,28],[63,27,63,29],[63,28,63,30],[63,29,63,31],[63,30,60,31],[60,32,63,33],[63,32,63,34],[63,33,63,35],[63,34,63,36],[63,35,63,37],[63,36,63,38],[63,37,63,39],[63,38,63,40],[63,39,63,41],[63,40,63,42],[63,41,63,43],[63,42,63,44],[63,43,63,45],[63,44,63,46],[63,45,63,47],[63,46,62,47],[-1,-1,-1,-1],[-1,-1,-1,-1],[-1,-1,-1,-1],[-1,-1,-1,-1],[-1,-1,-1,-1],[-1,-1,-1,-1],[-1,-1,-1,-1],[-1,-1,-1,-1],[-1,-1,-1,-1],[-1,-1,-1,-1],[-1,-1,-1,-1],[-1,-1,-1,-1],[-1,-1,-1,-1],[-1,-1,-1,-1],[-1,-1,-1,-1],[-1,-1,-1,-1]],"skip":[0,0,0,0,0,0,0,0,0,0,0,0,0,0,0,0,0,0,0,0,0,0,0,0,0,0,0,0,0,0,0,0,0,0,0,0,0,0,0,0,0,0,0,0,0,0,0,0,0,0,0,0,0,0,0,0,0,0,0,0,0,0,0,0],"scaf":[[-1,-1,-1,-1],[-1,-1,-1,-1],[-1,-1,-1,-1],[-1,-1,-1,-1],[-1,-1,-1,-1],[-1,-1,-1,-1],[-1,-1,-1,-1],[-1,-1,-1,-1],[-1,-1,-1,-1],[-1,-1,-1,-1],[-1,-1,-1,-1],[-1,-1,-1,-1],[-1,-1,-1,-1],[-1,-1,-1,-1],[-1,-1,-1,-1],[-1,-1,-1,-1],[63,17,60,16],[63,18,63,16],[63,19,63,17],[63,20,63,18],[63,21,63,19],[63,22,63,20],[63,23,63,21],[63,24,63,22],[63,25,63,23],[63,26,63,24],[63,27,63,25],[63,28,63,26],[63,29,63,27],[63,30,63,28],[63,31,63,29],[62,31,63,30],[63,33,-1,-1],[63,34,63,32],[63,35,63,33],[63,36,63,34],[63,37,63,35],[63,38,63,36],[63,39,63,37],[63,40,63,38],[63,41,63,39],[63,42,63,40],[-1,-1,63,41],[63,44,62,43],[63,45,63,43],[63,46,63,44],[63,47,63,45],[60,47,63,46],[-1,-1,-1,-1],[-1,-1,-1,-1],[-1,-1,-1,-1],[-1,-1,-1,-1],[-1,-1,-1,-1],[-1,-1,-1,-1],[-1,-1,-1,-1],[-1,-1,-1,-1],[-1,-1,-1,-1],[-1,-1,-1,-1],[-1,-1,-1,-1],[-1,-1,-1,-1],[-1,-1,-1,-1],[-1,-1,-1,-1],[-1,-1,-1,-1],[-1,-1,-1,-1]],"stapLoop":[],"col":26,"loop":[0,0,0,0,0,0,0,0,0,0,0,0,0,0,0,0,0,0,0,0,0,0,0,0,0,0,0,0,0,0,0,0,0,0,0,0,0,0,0,0,0,0,0,0,0,0,0,0,0,0,0,0,0,0,0,0,0,0,0,0,0,0,0,0],"row":25},{"stap_colors":[],"num":62,"scafLoop":[],"stap":[[-1,-1,-1,-1],[-1,-1,-1,-1],[-1,-1,-1,-1],[-1,-1,-1,-1],[-1,-1,-1,-1],[-1,-1,-1,-1],[-1,-1,-1,-1],[-1,-1,-1,-1],[-1,-1,-1,-1],[-1,-1,-1,-1],[-1,-1,-1,-1],[-1,-1,-1,-1],[-1,-1,-1,-1],[-1,-1,-1,-1],[-1,-1,-1,-1],[-1,-1,-1,-1],[62,17,63,16],[62,18,62,16],[62,19,62,17],[62,20,62,18],[62,21,62,19],[62,22,62,20],[62,23,62,21],[62,24,62,22],[62,25,62,23],[62,26,62,24],[62,27,62,25],[62,28,62,26],[62,29,62,27],[62,30,62,28],[62,31,62,29],[65,31,62,30],[62,33,65,32],[62,34,62,32],[62,35,62,33],[62,36,62,34],[62,37,62,35],[62,38,62,36],[62,39,62,37],[33,39,62,38],[62,41,33,40],[62,42,62,40],[62,43,62,41],[62,44,62,42],[62,45,62,43],[62,46,62,44],[62,47,62,45],[63,47,62,46],[-1,-1,-1,-1],[-1,-1,-1,-1],[-1,-1,-1,-1],[-1,-1,-1,-1],[-1,-1,-1,-1],[-1,-1,-1,-1],[-1,-1,-1,-1],[-1,-1,-1,-1],[-1,-1,-1,-1],[-1,-1,-1,-1],[-1,-1,-1,-1],[-1,-1,-1,-1],[-1,-1,-1,-1],[-1,-1,-1,-1],[-1,-1,-1,-1],[-1,-1,-1,-1]],"skip":[0,0,0,0,0,0,0,0,0,0,0,0,0,0,0,0,0,0,0,0,0,0,0,0,0,0,0,0,0,0,0,0,0,0,0,0,0,0,0,0,0,0,0,0,0,0,0,0,0,0,0,0,0,0,0,0,0,0,0,0,0,0,0,0],"scaf":[[-1,-1,-1,-1],[-1,-1,-1,-1],[-1,-1,-1,-1],[-1,-1,-1,-1],[-1,-1,-1,-1],[-1,-1,-1,-1],[-1,-1,-1,-1],[-1,-1,-1,-1],[-1,-1,-1,-1],[-1,-1,-1,-1],[-1,-1,-1,-1],[-1,-1,-1,-1],[-1,-1,-1,-1],[-1,-1,-1,-1],[-1,-1,-1,-1],[-1,-1,-1,-1],[65,16,62,17],[62,16,62,18],[62,17,62,19],[62,18,62,20],[62,19,62,21],[62,20,62,22],[62,21,62,23],[62,22,62,24],[62,23,62,25],[62,24,62,26],[62,25,62,27],[62,26,62,28],[62,27,62,29],[62,28,62,30],[62,29,62,31],[62,30,63,31],[-1,-1,62,33],[62,32,62,34],[62,33,62,35],[62,34,62,36],[62,35,62,37],[62,36,62,38],[62,37,62,39],[62,38,62,40],[62,39,62,41],[62,40,62,42],[62,41,-1,-1],[63,43,62,44],[62,43,62,45],[62,44,62,46],[62,45,62,47],[62,46,65,47],[-1,-1,-1,-1],[-1,-1,-1,-1],[-1,-1,-1,-1],[-1,-1,-1,-1],[-1,-1,-1,-1],[-1,-1,-1,-1],[-1,-1,-1,-1],[-1,-1,-1,-1],[-1,-1,-1,-1],[-1,-1,-1,-1],[-1,-1,-1,-1],[-1,-1,-1,-1],[-1,-1,-1,-1],[-1,-1,-1,-1],[-1,-1,-1,-1],[-1,-1,-1,-1]],"stapLoop":[],"col":27,"loop":[0,0,0,0,0,0,0,0,0,0,0,0,0,0,0,0,0,0,0,0,0,0,0,0,0,0,0,0,0,0,0,0,0,0,0,0,0,0,0,0,0,0,0,0,0,0,0,0,0,0,0,0,0,0,0,0,0,0,0,0,0,0,0,0],"row":25},{"stap_colors":[[16,7536862]],"num":65,"scafLoop":[],"stap":[[-1,-1,-1,-1],[-1,-1,-1,-1],[-1,-1,-1,-1],[-1,-1,-1,-1],[-1,-1,-1,-1],[-1,-1,-1,-1],[-1,-1,-1,-1],[-1,-1,-1,-1],[-1,-1,-1,-1],[-1,-1,-1,-1],[-1,-1,-1,-1],[-1,-1,-1,-1],[-1,-1,-1,-1],[-1,-1,-1,-1],[-1,-1,-1,-1],[-1,-1,-1,-1],[-1,-1,65,17],[65,16,65,18],[65,17,65,19],[65,18,65,20],[65,19,65,21],[65,20,65,22],[65,21,65,23],[65,22,32,23],[32,24,65,25],[65,24,65,26],[65,25,65,27],[65,26,65,28],[65,27,65,29],[65,28,65,30],[65,29,65,31],[65,30,62,31],[62,32,65,33],[65,32,65,34],[65,33,65,35],[65,34,65,36],[65,35,65,37],[65,36,65,38],[65,37,65,39],[65,38,65,40],[65,39,65,41],[65,40,65,42],[65,41,65,43],[65,42,65,44],[65,43,65,45],[65,44,65,46],[65,45,65,47],[65,46,-1,-1],[-1,-1,-1,-1],[-1,-1,-1,-1],[-1,-1,-1,-1],[-1,-1,-1,-1],[-1,-1,-1,-1],[-1,-1,-1,-1],[-1,-1,-1,-1],[-1,-1,-1,-1],[-1,-1,-1,-1],[-1,-1,-1,-1],[-1,-1,-1,-1],[-1,-1,-1,-1],[-1,-1,-1,-1],[-1,-1,-1,-1],[-1,-1,-1,-1],[-1,-1,-1,-1]],"skip":[0,0,0,0,0,0,0,0,0,0,0,0,0,0,0,0,0,0,0,0,0,0,0,0,0,0,0,0,0,0,0,0,0,0,0,0,0,0,0,0,0,0,0,0,0,0,0,0,0,0,0,0,0,0,0,0,0,0,0,0,0,0,0,0],"scaf":[[-1,-1,-1,-1],[-1,-1,-1,-1],[-1,-1,-1,-1],[-1,-1,-1,-1],[-1,-1,-1,-1],[-1,-1,-1,-1],[-1,-1,-1,-1],[-1,-1,-1,-1],[-1,-1,-1,-1],[-1,-1,-1,-1],[-1,-1,-1,-1],[-1,-1,-1,-1],[-1,-1,-1,-1],[-1,-1,-1,-1],[-1,-1,-1,-1],[-1,-1,-1,-1],[65,17,62,16],[65,18,65,16],[65,19,65,17],[65,20,65,18],[65,21,65,19],[65,22,65,20],[65,23,65,21],[65,24,65,22],[65,25,65,23],[65,26,65,24],[65,27,65,25],[65,28,65,26],[65,29,65,27],[65,30,65,28],[65,31,65,29],[64,31,65,30],[65,33,-1,-1],[65,34,65,32],[65,35,65,33],[65,36,65,34],[65,37,65,35],[65,38,65,36],[65,39,65,37],[65,40,65,38],[65,41,65,39],[65,42,65,40],[-1,-1,65,41],[65,44,64,43],[65,45,65,43],[65,46,65,44],[65,47,65,45],[62,47,65,46],[-1,-1,-1,-1],[-1,-1,-1,-1],[-1,-1,-1,-1],[-1,-1,-1,-1],[-1,-1,-1,-1],[-1,-1,-1,-1],[-1,-1,-1,-1],[-1,-1,-1,-1],[-1,-1,-1,-1],[-1,-1,-1,-1],[-1,-1,-1,-1],[-1,-1,-1,-1],[-1,-1,-1,-1],[-1,-1,-1,-1],[-1,-1,-1,-1],[-1,-1,-1,-1]],"stapLoop":[],"col":28,"loop":[0,0,0,0,0,0,0,0,0,0,0,0,0,0,0,0,0,0,0,0,0,0,0,0,0,0,0,0,0,0,0,0,0,0,0,0,0,0,0,0,0,0,0,0,0,0,0,0,0,0,0,0,0,0,0,0,0,0,0,0,0,0,0,0],"row":25},{"stap_colors":[[44,12060012]],"num":64,"scafLoop":[],"stap":[[-1,-1,-1,-1],[-1,-1,-1,-1],[-1,-1,-1,-1],[-1,-1,-1,-1],[-1,-1,-1,-1],[-1,-1,-1,-1],[-1,-1,-1,-1],[-1,-1,-1,-1],[-1,-1,-1,-1],[-1,-1,-1,-1],[-1,-1,-1,-1],[-1,-1,-1,-1],[-1,-1,-1,-1],[64,14,-1,-1],[64,15,64,13],[64,16,64,14],[64,17,64,15],[64,18,64,16],[64,19,64,17],[64,20,64,18],[64,21,64,19],[64,22,64,20],[64,23,64,21],[64,24,64,22],[64,25,64,23],[64,26,64,24],[64,27,64,25],[64,28,64,26],[64,29,64,27],[64,30,64,28],[64,31,64,29],[64,32,64,30],[64,33,64,31],[64,34,64,32],[64,35,64,33],[64,36,64,34],[64,37,64,35],[64,38,64,36],[64,39,64,37],[64,40,64,38],[64,41,64,39],[64,42,64,40],[64,43,64,41],[64,44,64,42],[-1,-1,64,43],[-1,-1,-1,-1],[-1,-1,-1,-1],[-1,-1,-1,-1],[-1,-1,-1,-1],[-1,-1,-1,-1],[-1,-1,-1,-1],[-1,-1,-1,-1],[-1,-1,-1,-1],[-1,-1,-1,-1],[-1,-1,-1,-1],[-1,-1,-1,-1],[-1,-1,-1,-1],[-1,-1,-1,-1],[-1,-1,-1,-1],[-1,-1,-1,-1],[-1,-1,-1,-1],[-1,-1,-1,-1],[-1,-1,-1,-1],[-1,-1,-1,-1]],"skip":[0,0,0,0,0,0,0,0,0,0,0,0,0,0,0,0,0,0,0,0,0,0,0,0,0,0,0,0,0,0,0,0,0,0,0,0,0,0,0,0,0,0,0,0,0,0,0,0,0,0,0,0,0,0,0,0,0,0,0,0,0,0,0,0],"scaf":[[-1,-1,-1,-1],[-1,-1,-1,-1],[-1,-1,-1,-1],[-1,-1,-1,-1],[-1,-1,-1,-1],[-1,-1,-1,-1],[-1,-1,-1,-1],[-1,-1,-1,-1],[-1,-1,-1,-1],[-1,-1,-1,-1],[-1,-1,-1,-1],[-1,-1,-1,-1],[-1,-1,-1,-1],[67,13,64,14],[64,13,64,15],[64,14,64,16],[64,15,64,17],[64,16,64,18],[64,17,64,19],[64,18,64,20],[64,19,64,21],[64,20,64,22],[64,21,64,23],[64,22,64,24],[64,23,64,25],[64,24,64,26],[64,25,64,27],[64,26,64,28],[64,27,64,29],[64,28,64,30],[64,29,64,31],[64,30,65,31],[-1,-1,64,33],[64,32,64,34],[64,33,64,35],[64,34,64,36],[64,35,64,37],[64,36,64,38],[64,37,64,39],[64,38,64,40],[64,39,64,41],[64,40,64,42],[64,41,-1,-1],[65,43,64,44],[64,43,67,44],[-1,-1,-1,-1],[-1,-1,-1,-1],[-1,-1,-1,-1],[-1,-1,-1,-1],[-1,-1,-1,-1],[-1,-1,-1,-1],[-1,-1,-1,-1],[-1,-1,-1,-1],[-1,-1,-1,-1],[-1,-1,-1,-1],[-1,-1,-1,-1],[-1,-1,-1,-1],[-1,-1,-1,-1],[-1,-1,-1,-1],[-1,-1,-1,-1],[-1,-1,-1,-1],[-1,-1,-1,-1],[-1,-1,-1,-1],[-1,-1,-1,-1]],"stapLoop":[],"col":29,"loop":[0,0,0,0,0,0,0,0,0,0,0,0,0,0,0,0,0,0,0,0,0,0,0,0,0,0,0,0,0,0,0,0,0,0,0,0,0,0,0,0,0,0,0,0,0,0,0,0,0,0,0,0,0,0,0,0,0,0,0,0,0,0,0,0],"row":25},{"stap_colors":[[13,16204552]],"num":67,"scafLoop":[],"stap":[[-1,-1,-1,-1],[-1,-1,-1,-1],[-1,-1,-1,-1],[-1,-1,-1,-1],[-1,-1,-1,-1],[-1,-1,-1,-1],[-1,-1,-1,-1],[-1,-1,-1,-1],[-1,-1,-1,-1],[-1,-1,-1,-1],[-1,-1,-1,-1],[-1,-1,-1,-1],[-1,-1,-1,-1],[-1,-1,67,14],[67,13,67,15],[67,14,67,16],[67,15,67,17],[67,16,67,18],[67,17,67,19],[67,18,67,20],[67,19,67,21],[67,20,67,22],[67,21,67,23],[67,22,67,24],[67,23,67,25],[67,24,67,26],[67,25,67,27],[67,26,67,28],[67,27,67,29],[67,28,67,30],[67,29,67,31],[67,30,32,31],[32,32,67,33],[67,32,67,34],[67,33,67,35],[67,34,67,36],[67,35,67,37],[67,36,67,38],[67,37,67,39],[67,38,67,40],[67,39,67,41],[67,40,67,42],[67,41,67,43],[67,42,67,44],[67,43,-1,-1],[-1,-1,-1,-1],[-1,-1,-1,-1],[-1,-1,-1,-1],[-1,-1,-1,-1],[-1,-1,-1,-1],[-1,-1,-1,-1],[-1,-1,-1,-1],[-1,-1,-1,-1],[-1,-1,-1,-1],[-1,-1,-1,-1],[-1,-1,-1,-1],[-1,-1,-1,-1],[-1,-1,-1,-1],[-1,-1,-1,-1],[-1,-1,-1,-1],[-1,-1,-1,-1],[-1,-1,-1,-1],[-1,-1,-1,-1],[-1,-1,-1,-1]],"skip":[0,0,0,0,0,0,0,0,0,0,0,0,0,0,0,0,0,0,0,0,0,0,0,0,0,0,0,0,0,0,0,0,0,0,0,0,0,0,0,0,0,0,0,0,0,0,0,0,0,0,0,0,0,0,0,0,0,0,0,0,0,0,0,0],"scaf":[[-1,-1,-1,-1],[-1,-1,-1,-1],[-1,-1,-1,-1],[-1,-1,-1,-1],[-1,-1,-1,-1],[-1,-1,-1,-1],[-1,-1,-1,-1],[-1,-1,-1,-1],[-1,-1,-1,-1],[-1,-1,-1,-1],[-1,-1,-1,-1],[-1,-1,-1,-1],[-1,-1,-1,-1],[67,14,64,13],[67,15,67,13],[67,16,67,14],[67,17,67,15],[67,18,67,16],[67,19,67,17],[67,20,67,18],[67,21,67,19],[67,22,67,20],[67,23,67,21],[67,24,67,22],[67,25,67,23],[67,26,67,24],[67,27,67,25],[67,28,67,26],[66,28,67,27],[67,30,66,29],[67,31,67,29],[67,32,67,30],[67,33,67,31],[67,34,67,32],[67,35,67,33],[67,36,67,34],[67,37,67,35],[67,38,67,36],[67,39,67,37],[67,40,67,38],[67,41,67,39],[67,42,67,40],[67,43,67,41],[67,44,67,42],[64,44,67,43],[-1,-1,-1,-1],[-1,-1,-1,-1],[-1,-1,-1,-1],[-1,-1,-1,-1],[-1,-1,-1,-1],[-1,-1,-1,-1],[-1,-1,-1,-1],[-1,-1,-1,-1],[-1,-1,-1,-1],[-1,-1,-1,-1],[-1,-1,-1,-1],[-1,-1,-1,-1],[-1,-1,-1,-1],[-1,-1,-1,-1],[-1,-1,-1,-1],[-1,-1,-1,-1],[-1,-1,-1,-1],[-1,-1,-1,-1],[-1,-1,-1,-1]],"stapLoop":[],"col":29,"loop":[0,0,0,0,0,0,0,0,0,0,0,0,0,0,0,0,0,0,0,0,0,0,0,0,0,0,0,0,0,0,0,0,0,0,0,0,0,0,0,0,0,0,0,0,0,0,0,0,0,0,0,0,0,0,0,0,0,0,0,0,0,0,0,0],"row":24},{"stap_colors":[[44,5749504]],"num":66,"scafLoop":[],"stap":[[-1,-1,-1,-1],[-1,-1,-1,-1],[-1,-1,-1,-1],[-1,-1,-1,-1],[-1,-1,-1,-1],[-1,-1,-1,-1],[-1,-1,-1,-1],[-1,-1,-1,-1],[-1,-1,-1,-1],[-1,-1,-1,-1],[-1,-1,-1,-1],[-1,-1,-1,-1],[-1,-1,-1,-1],[66,14,-1,-1],[66,15,66,13],[35,15,66,14],[66,17,35,16],[66,18,66,16],[66,19,66,17],[66,20,66,18],[66,21,66,19],[66,22,66,20],[66,23,66,21],[66,24,66,22],[66,25,66,23],[66,26,66,24],[66,27,66,25],[66,28,66,26],[66,29,66,27],[66,30,66,28],[66,31,66,29],[66,32,66,30],[66,33,66,31],[66,34,66,32],[66,35,66,33],[66,36,66,34],[66,37,66,35],[66,38,66,36],[66,39,66,37],[66,40,66,38],[66,41,66,39],[66,42,66,40],[66,43,66,41],[66,44,66,42],[-1,-1,66,43],[-1,-1,-1,-1],[-1,-1,-1,-1],[-1,-1,-1,-1],[-1,-1,-1,-1],[-1,-1,-1,-1],[-1,-1,-1,-1],[-1,-1,-1,-1],[-1,-1,-1,-1],[-1,-1,-1,-1],[-1,-1,-1,-1],[-1,-1,-1,-1],[-1,-1,-1,-1],[-1,-1,-1,-1],[-1,-1,-1,-1],[-1,-1,-1,-1],[-1,-1,-1,-1],[-1,-1,-1,-1],[-1,-1,-1,-1],[-1,-1,-1,-1]],"skip":[0,0,0,0,0,0,0,0,0,0,0,0,0,0,0,0,0,0,0,0,0,0,0,0,0,0,0,0,0,0,0,0,0,0,0,0,0,0,0,0,0,0,0,0,0,0,0,0,0,0,0,0,0,0,0,0,0,0,0,0,0,0,0,0],"scaf":[[-1,-1,-1,-1],[-1,-1,-1,-1],[-1,-1,-1,-1],[-1,-1,-1,-1],[-1,-1,-1,-1],[-1,-1,-1,-1],[-1,-1,-1,-1],[-1,-1,-1,-1],[-1,-1,-1,-1],[-1,-1,-1,-1],[-1,-1,-1,-1],[-1,-1,-1,-1],[-1,-1,-1,-1],[69,13,66,14],[66,13,66,15],[66,14,66,16],[66,15,66,17],[66,16,66,18],[66,17,66,19],[66,18,66,20],[66,19,66,21],[66,20,66,22],[66,21,66,23],[66,22,66,24],[66,23,66,25],[66,24,66,26],[66,25,66,27],[66,26,66,28],[66,27,67,28],[67,29,66,30],[66,29,66,31],[66,30,66,32],[66,31,66,33],[66,32,66,34],[66,33,66,35],[66,34,66,36],[66,35,66,37],[66,36,66,38],[66,37,66,39],[66,38,66,40],[66,39,66,41],[66,40,66,42],[66,41,66,43],[66,42,66,44],[66,43,69,44],[-1,-1,-1,-1],[-1,-1,-1,-1],[-1,-1,-1,-1],[-1,-1,-1,-1],[-1,-1,-1,-1],[-1,-1,-1,-1],[-1,-1,-1,-1],[-1,-1,-1,-1],[-1,-1,-1,-1],[-1,-1,-1,-1],[-1,-1,-1,-1],[-1,-1,-1,-1],[-1,-1,-1,-1],[-1,-1,-1,-1],[-1,-1,-1,-1],[-1,-1,-1,-1],[-1,-1,-1,-1],[-1,-1,-1,-1],[-1,-1,-1,-1]],"stapLoop":[],"col":29,"loop":[0,0,0,0,0,0,0,0,0,0,0,0,0,0,0,0,0,0,0,0,0,0,0,0,0,0,0,0,0,0,0,0,0,0,0,0,0,0,0,0,0,0,0,0,0,0,0,0,0,0,0,0,0,0,0,0,0,0,0,0,0,0,0,0],"row":23},{"stap_colors":[[13,8947848]],"num":69,"scafLoop":[],"stap":[[-1,-1,-1,-1],[-1,-1,-1,-1],[-1,-1,-1,-1],[-1,-1,-1,-1],[-1,-1,-1,-1],[-1,-1,-1,-1],[-1,-1,-1,-1],[-1,-1,-1,-1],[-1,-1,-1,-1],[-1,-1,-1,-1],[-1,-1,-1,-1],[-1,-1,-1,-1],[-1,-1,-1,-1],[-1,-1,69,14],[69,13,69,15],[69,14,69,16],[69,15,69,17],[69,16,69,18],[69,17,69,19],[69,18,69,20],[69,19,69,21],[69,20,69,22],[69,21,69,23],[69,22,69,24],[69,23,69,25],[69,24,69,26],[69,25,69,27],[69,26,69,28],[69,27,69,29],[69,28,69,30],[69,29,69,31],[69,30,34,31],[34,32,69,33],[69,32,69,34],[69,33,69,35],[69,34,69,36],[69,35,69,37],[69,36,69,38],[69,37,69,39],[69,38,69,40],[69,39,69,41],[69,40,69,42],[69,41,69,43],[69,42,69,44],[69,43,-1,-1],[-1,-1,-1,-1],[-1,-1,-1,-1],[-1,-1,-1,-1],[-1,-1,-1,-1],[-1,-1,-1,-1],[-1,-1,-1,-1],[-1,-1,-1,-1],[-1,-1,-1,-1],[-1,-1,-1,-1],[-1,-1,-1,-1],[-1,-1,-1,-1],[-1,-1,-1,-1],[-1,-1,-1,-1],[-1,-1,-1,-1],[-1,-1,-1,-1],[-1,-1,-1,-1],[-1,-1,-1,-1],[-1,-1,-1,-1],[-1,-1,-1,-1]],"skip":[0,0,0,0,0,0,0,0,0,0,0,0,0,0,0,0,0,0,0,0,0,0,0,0,0,0,0,0,0,0,0,0,0,0,0,0,0,0,0,0,0,0,0,0,0,0,0,0,0,0,0,0,0,0,0,0,0,0,0,0,0,0,0,0],"scaf":[[-1,-1,-1,-1],[-1,-1,-1,-1],[-1,-1,-1,-1],[-1,-1,-1,-1],[-1,-1,-1,-1],[-1,-1,-1,-1],[-1,-1,-1,-1],[-1,-1,-1,-1],[-1,-1,-1,-1],[-1,-1,-1,-1],[-1,-1,-1,-1],[-1,-1,-1,-1],[-1,-1,-1,-1],[69,14,66,13],[69,15,69,13],[69,16,69,14],[69,17,69,15],[69,18,69,16],[69,19,69,17],[69,20,69,18],[69,21,69,19],[69,22,69,20],[69,23,69,21],[69,24,69,22],[69,25,69,23],[69,26,69,24],[69,27,69,25],[69,28,69,26],[68,28,69,27],[69,30,68,29],[69,31,69,29],[69,32,69,30],[69,33,69,31],[69,34,69,32],[69,35,69,33],[69,36,69,34],[69,37,69,35],[69,38,69,36],[69,39,69,37],[69,40,69,38],[69,41,69,39],[69,42,69,40],[69,43,69,41],[69,44,69,42],[66,44,69,43],[-1,-1,-1,-1],[-1,-1,-1,-1],[-1,-1,-1,-1],[-1,-1,-1,-1],[-1,-1,-1,-1],[-1,-1,-1,-1],[-1,-1,-1,-1],[-1,-1,-1,-1],[-1,-1,-1,-1],[-1,-1,-1,-1],[-1,-1,-1,-1],[-1,-1,-1,-1],[-1,-1,-1,-1],[-1,-1,-1,-1],[-1,-1,-1,-1],[-1,-1,-1,-1],[-1,-1,-1,-1],[-1,-1,-1,-1],[-1,-1,-1,-1]],"stapLoop":[],"col":29,"loop":[0,0,0,0,0,0,0,0,0,0,0,0,0,0,0,0,0,0,0,0,0,0,0,0,0,0,0,0,0,0,0,0,0,0,0,0,0,0,0,0,0,0,0,0,0,0,0,0,0,0,0,0,0,0,0,0,0,0,0,0,0,0,0,0],"row":22},{"stap_colors":[[44,1507550]],"num":68,"scafLoop":[],"stap":[[-1,-1,-1,-1],[-1,-1,-1,-1],[-1,-1,-1,-1],[-1,-1,-1,-1],[-1,-1,-1,-1],[-1,-1,-1,-1],[-1,-1,-1,-1],[-1,-1,-1,-1],[-1,-1,-1,-1],[-1,-1,-1,-1],[-1,-1,-1,-1],[-1,-1,-1,-1],[-1,-1,-1,-1],[68,14,-1,-1],[68,15,68,13],[37,15,68,14],[68,17,37,16],[68,18,68,16],[68,19,68,17],[68,20,68,18],[68,21,68,19],[68,22,68,20],[68,23,68,21],[68,24,68,22],[68,25,68,23],[68,26,68,24],[68,27,68,25],[68,28,68,26],[68,29,68,27],[68,30,68,28],[68,31,68,29],[68,32,68,30],[68,33,68,31],[68,34,68,32],[68,35,68,33],[68,36,68,34],[68,37,68,35],[68,38,68,36],[68,39,68,37],[68,40,68,38],[68,41,68,39],[68,42,68,40],[68,43,68,41],[68,44,68,42],[-1,-1,68,43],[-1,-1,-1,-1],[-1,-1,-1,-1],[-1,-1,-1,-1],[-1,-1,-1,-1],[-1,-1,-1,-1],[-1,-1,-1,-1],[-1,-1,-1,-1],[-1,-1,-1,-1],[-1,-1,-1,-1],[-1,-1,-1,-1],[-1,-1,-1,-1],[-1,-1,-1,-1],[-1,-1,-1,-1],[-1,-1,-1,-1],[-1,-1,-1,-1],[-1,-1,-1,-1],[-1,-1,-1,-1],[-1,-1,-1,-1],[-1,-1,-1,-1]],"skip":[0,0,0,0,0,0,0,0,0,0,0,0,0,0,0,0,0,0,0,0,0,0,0,0,0,0,0,0,0,0,0,0,0,0,0,0,0,0,0,0,0,0,0,0,0,0,0,0,0,0,0,0,0,0,0,0,0,0,0,0,0,0,0,0],"scaf":[[-1,-1,-1,-1],[-1,-1,-1,-1],[-1,-1,-1,-1],[-1,-1,-1,-1],[-1,-1,-1,-1],[-1,-1,-1,-1],[-1,-1,-1,-1],[-1,-1,-1,-1],[-1,-1,-1,-1],[-1,-1,-1,-1],[-1,-1,-1,-1],[-1,-1,-1,-1],[-1,-1,-1,-1],[71,13,68,14],[68,13,68,15],[68,14,68,16],[68,15,68,17],[68,16,68,18],[68,17,68,19],[68,18,68,20],[68,19,68,21],[68,20,68,22],[68,21,68,23],[68,22,68,24],[68,23,68,25],[68,24,68,26],[68,25,68,27],[68,26,68,28],[68,27,69,28],[69,29,68,30],[68,29,68,31],[68,30,68,32],[68,31,68,33],[68,32,68,34],[68,33,68,35],[68,34,68,36],[68,35,68,37],[68,36,68,38],[68,37,68,39],[68,38,68,40],[68,39,68,41],[68,40,68,42],[68,41,68,43],[68,42,68,44],[68,43,71,44],[-1,-1,-1,-1],[-1,-1,-1,-1],[-1,-1,-1,-1],[-1,-1,-1,-1],[-1,-1,-1,-1],[-1,-1,-1,-1],[-1,-1,-1,-1],[-1,-1,-1,-1],[-1,-1,-1,-1],[-1,-1,-1,-1],[-1,-1,-1,-1],[-1,-1,-1,-1],[-1,-1,-1,-1],[-1,-1,-1,-1],[-1,-1,-1,-1],[-1,-1,-1,-1],[-1,-1,-1,-1],[-1,-1,-1,-1],[-1,-1,-1,-1]],"stapLoop":[],"col":29,"loop":[0,0,0,0,0,0,0,0,0,0,0,0,0,0,0,0,0,0,0,0,0,0,0,0,0,0,0,0,0,0,0,0,0,0,0,0,0,0,0,0,0,0,0,0,0,0,0,0,0,0,0,0,0,0,0,0,0,0,0,0,0,0,0,0],"row":21},{"stap_colors":[[13,11184640]],"num":71,"scafLoop":[],"stap":[[-1,-1,-1,-1],[-1,-1,-1,-1],[-1,-1,-1,-1],[-1,-1,-1,-1],[-1,-1,-1,-1],[-1,-1,-1,-1],[-1,-1,-1,-1],[-1,-1,-1,-1],[-1,-1,-1,-1],[-1,-1,-1,-1],[-1,-1,-1,-1],[-1,-1,-1,-1],[-1,-1,-1,-1],[-1,-1,71,14],[71,13,71,15],[71,14,71,16],[71,15,71,17],[71,16,71,18],[71,17,71,19],[71,18,71,20],[71,19,71,21],[71,20,71,22],[71,21,71,23],[71,22,71,24],[71,23,71,25],[71,24,71,26],[71,25,71,27],[71,26,71,28],[71,27,71,29],[71,28,71,30],[71,29,71,31],[71,30,36,31],[36,32,71,33],[71,32,71,34],[71,33,71,35],[71,34,71,36],[71,35,71,37],[71,36,71,38],[71,37,71,39],[71,38,71,40],[71,39,71,41],[71,40,71,42],[71,41,71,43],[71,42,71,44],[71,43,-1,-1],[-1,-1,-1,-1],[-1,-1,-1,-1],[-1,-1,-1,-1],[-1,-1,-1,-1],[-1,-1,-1,-1],[-1,-1,-1,-1],[-1,-1,-1,-1],[-1,-1,-1,-1],[-1,-1,-1,-1],[-1,-1,-1,-1],[-1,-1,-1,-1],[-1,-1,-1,-1],[-1,-1,-1,-1],[-1,-1,-1,-1],[-1,-1,-1,-1],[-1,-1,-1,-1],[-1,-1,-1,-1],[-1,-1,-1,-1],[-1,-1,-1,-1]],"skip":[0,0,0,0,0,0,0,0,0,0,0,0,0,0,0,0,0,0,0,0,0,0,0,0,0,0,0,0,0,0,0,0,0,0,0,0,0,0,0,0,0,0,0,0,0,0,0,0,0,0,0,0,0,0,0,0,0,0,0,0,0,0,0,0],"scaf":[[-1,-1,-1,-1],[-1,-1,-1,-1],[-1,-1,-1,-1],[-1,-1,-1,-1],[-1,-1,-1,-1],[-1,-1,-1,-1],[-1,-1,-1,-1],[-1,-1,-1,-1],[-1,-1,-1,-1],[-1,-1,-1,-1],[-1,-1,-1,-1],[-1,-1,-1,-1],[-1,-1,-1,-1],[71,14,68,13],[71,15,71,13],[71,16,71,14],[71,17,71,15],[71,18,71,16],[71,19,71,17],[71,20,71,18],[71,21,71,19],[71,22,71,20],[71,23,71,21],[71,24,71,22],[71,25,71,23],[71,26,71,24],[71,27,71,25],[71,28,71,26],[70,28,71,27],[71,30,70,29],[71,31,71,29],[71,32,71,30],[71,33,71,31],[71,34,71,32],[71,35,71,33],[71,36,71,34],[71,37,71,35],[71,38,71,36],[71,39,71,37],[71,40,71,38],[71,41,71,39],[71,42,71,40],[71,43,71,41],[71,44,71,42],[68,44,71,43],[-1,-1,-1,-1],[-1,-1,-1,-1],[-1,-1,-1,-1],[-1,-1,-1,-1],[-1,-1,-1,-1],[-1,-1,-1,-1],[-1,-1,-1,-1],[-1,-1,-1,-1],[-1,-1,-1,-1],[-1,-1,-1,-1],[-1,-1,-1,-1],[-1,-1,-1,-1],[-1,-1,-1,-1],[-1,-1,-1,-1],[-1,-1,-1,-1],[-1,-1,-1,-1],[-1,-1,-1,-1],[-1,-1,-1,-1],[-1,-1,-1,-1]],"stapLoop":[],"col":29,"loop":[0,0,0,0,0,0,0,0,0,0,0,0,0,0,0,0,0,0,0,0,0,0,0,0,0,0,0,0,0,0,0,0,0,0,0,0,0,0,0,0,0,0,0,0,0,0,0,0,0,0,0,0,0,0,0,0,0,0,0,0,0,0,0,0],"row":20},{"stap_colors":[[44,7536862]],"num":70,"scafLoop":[],"stap":[[-1,-1,-1,-1],[-1,-1,-1,-1],[-1,-1,-1,-1],[-1,-1,-1,-1],[-1,-1,-1,-1],[-1,-1,-1,-1],[-1,-1,-1,-1],[-1,-1,-1,-1],[-1,-1,-1,-1],[-1,-1,-1,-1],[-1,-1,-1,-1],[-1,-1,-1,-1],[-1,-1,-1,-1],[70,14,-1,-1],[70,15,70,13],[39,15,70,14],[70,17,39,16],[70,18,70,16],[70,19,70,17],[70,20,70,18],[70,21,70,19],[70,22,70,20],[70,23,70,21],[70,24,70,22],[70,25,70,23],[70,26,70,24],[70,27,70,25],[70,28,70,26],[70,29,70,27],[70,30,70,28],[70,31,70,29],[70,32,70,30],[70,33,70,31],[70,34,70,32],[70,35,70,33],[70,36,70,34],[70,37,70,35],[70,38,70,36],[70,39,70,37],[70,40,70,38],[70,41,70,39],[70,42,70,40],[70,43,70,41],[70,44,70,42],[-1,-1,70,43],[-1,-1,-1,-1],[-1,-1,-1,-1],[-1,-1,-1,-1],[-1,-1,-1,-1],[-1,-1,-1,-1],[-1,-1,-1,-1],[-1,-1,-1,-1],[-1,-1,-1,-1],[-1,-1,-1,-1],[-1,-1,-1,-1],[-1,-1,-1,-1],[-1,-1,-1,-1],[-1,-1,-1,-1],[-1,-1,-1,-1],[-1,-1,-1,-1],[-1,-1,-1,-1],[-1,-1,-1,-1],[-1,-1,-1,-1],[-1,-1,-1,-1]],"skip":[0,0,0,0,0,0,0,0,0,0,0,0,0,0,0,0,0,0,0,0,0,0,0,0,0,0,0,0,0,0,0,0,0,0,0,0,0,0,0,0,0,0,0,0,0,0,0,0,0,0,0,0,0,0,0,0,0,0,0,0,0,0,0,0],"scaf":[[-1,-1,-1,-1],[-1,-1,-1,-1],[-1,-1,-1,-1],[-1,-1,-1,-1],[-1,-1,-1,-1],[-1,-1,-1,-1],[-1,-1,-1,-1],[-1,-1,-1,-1],[-1,-1,-1,-1],[-1,-1,-1,-1],[-1,-1,-1,-1],[-1,-1,-1,-1],[-1,-1,-1,-1],[73,13,70,14],[70,13,70,15],[70,14,70,16],[70,15,70,17],[70,16,70,18],[70,17,70,19],[70,18,70,20],[70,19,70,21],[70,20,70,22],[70,21,70,23],[70,22,70,24],[70,23,70,25],[70,24,70,26],[70,25,70,27],[70,26,70,28],[70,27,71,28],[71,29,70,30],[70,29,70,31],[70,30,70,32],[70,31,70,33],[70,32,70,34],[70,33,70,35],[70,34,70,36],[70,35,70,37],[70,36,70,38],[70,37,70,39],[70,38,70,40],[70,39,70,41],[70,40,70,42],[70,41,70,43],[70,42,70,44],[70,43,73,44],[-1,-1,-1,-1],[-1,-1,-1,-1],[-1,-1,-1,-1],[-1,-1,-1,-1],[-1,-1,-1,-1],[-1,-1,-1,-1],[-1,-1,-1,-1],[-1,-1,-1,-1],[-1,-1,-1,-1],[-1,-1,-1,-1],[-1,-1,-1,-1],[-1,-1,-1,-1],[-1,-1,-1,-1],[-1,-1,-1,-1],[-1,-1,-1,-1],[-1,-1,-1,-1],[-1,-1,-1,-1],[-1,-1,-1,-1],[-1,-1,-1,-1]],"stapLoop":[],"col":29,"loop":[0,0,0,0,0,0,0,0,0,0,0,0,0,0,0,0,0,0,0,0,0,0,0,0,0,0,0,0,0,0,0,0,0,0,0,0,0,0,0,0,0,0,0,0,0,0,0,0,0,0,0,0,0,0,0,0,0,0,0,0,0,0,0,0],"row":19},{"stap_colors":[[13,13369344]],"num":73,"scafLoop":[],"stap":[[-1,-1,-1,-1],[-1,-1,-1,-1],[-1,-1,-1,-1],[-1,-1,-1,-1],[-1,-1,-1,-1],[-1,-1,-1,-1],[-1,-1,-1,-1],[-1,-1,-1,-1],[-1,-1,-1,-1],[-1,-1,-1,-1],[-1,-1,-1,-1],[-1,-1,-1,-1],[-1,-1,-1,-1],[-1,-1,73,14],[73,13,73,15],[73,14,73,16],[73,15,73,17],[73,16,73,18],[73,17,73,19],[73,18,73,20],[73,19,73,21],[73,20,73,22],[73,21,73,23],[73,22,73,24],[73,23,73,25],[73,24,73,26],[73,25,73,27],[73,26,73,28],[73,27,73,29],[73,28,73,30],[73,29,73,31],[73,30,38,31],[38,32,73,33],[73,32,73,34],[73,33,73,35],[73,34,73,36],[73,35,73,37],[73,36,73,38],[73,37,73,39],[73,38,73,40],[73,39,73,41],[73,40,73,42],[73,41,73,43],[73,42,73,44],[73,43,-1,-1],[-1,-1,-1,-1],[-1,-1,-1,-1],[-1,-1,-1,-1],[-1,-1,-1,-1],[-1,-1,-1,-1],[-1,-1,-1,-1],[-1,-1,-1,-1],[-1,-1,-1,-1],[-1,-1,-1,-1],[-1,-1,-1,-1],[-1,-1,-1,-1],[-1,-1,-1,-1],[-1,-1,-1,-1],[-1,-1,-1,-1],[-1,-1,-1,-1],[-1,-1,-1,-1],[-1,-1,-1,-1],[-1,-1,-1,-1],[-1,-1,-1,-1]],"skip":[0,0,0,0,0,0,0,0,0,0,0,0,0,0,0,0,0,0,0,0,0,0,0,0,0,0,0,0,0,0,0,0,0,0,0,0,0,0,0,0,0,0,0,0,0,0,0,0,0,0,0,0,0,0,0,0,0,0,0,0,0,0,0,0],"scaf":[[-1,-1,-1,-1],[-1,-1,-1,-1],[-1,-1,-1,-1],[-1,-1,-1,-1],[-1,-1,-1,-1],[-1,-1,-1,-1],[-1,-1,-1,-1],[-1,-1,-1,-1],[-1,-1,-1,-1],[-1,-1,-1,-1],[-1,-1,-1,-1],[-1,-1,-1,-1],[-1,-1,-1,-1],[73,14,70,13],[73,15,73,13],[73,16,73,14],[73,17,73,15],[73,18,73,16],[73,19,73,17],[73,20,73,18],[73,21,73,19],[73,22,73,20],[73,23,73,21],[73,24,73,22],[73,25,73,23],[73,26,73,24],[73,27,73,25],[73,28,73,26],[72,28,73,27],[73,30,72,29],[73,31,73,29],[73,32,73,30],[73,33,73,31],[73,34,73,32],[73,35,73,33],[73,36,73,34],[73,37,73,35],[73,38,73,36],[73,39,73,37],[73,40,73,38],[73,41,73,39],[73,42,73,40],[73,43,73,41],[73,44,73,42],[70,44,73,43],[-1,-1,-1,-1],[-1,-1,-1,-1],[-1,-1,-1,-1],[-1,-1,-1,-1],[-1,-1,-1,-1],[-1,-1,-1,-1],[-1,-1,-1,-1],[-1,-1,-1,-1],[-1,-1,-1,-1],[-1,-1,-1,-1],[-1,-1,-1,-1],[-1,-1,-1,-1],[-1,-1,-1,-1],[-1,-1,-1,-1],[-1,-1,-1,-1],[-1,-1,-1,-1],[-1,-1,-1,-1],[-1,-1,-1,-1],[-1,-1,-1,-1]],"stapLoop":[],"col":29,"loop":[0,0,0,0,0,0,0,0,0,0,0,0,0,0,0,0,0,0,0,0,0,0,0,0,0,0,0,0,0,0,0,0,0,0,0,0,0,0,0,0,0,0,0,0,0,0,0,0,0,0,0,0,0,0,0,0,0,0,0,0,0,0,0,0],"row":18},{"stap_colors":[[44,8947848]],"num":72,"scafLoop":[],"stap":[[-1,-1,-1,-1],[-1,-1,-1,-1],[-1,-1,-1,-1],[-1,-1,-1,-1],[-1,-1,-1,-1],[-1,-1,-1,-1],[-1,-1,-1,-1],[-1,-1,-1,-1],[-1,-1,-1,-1],[-1,-1,-1,-1],[-1,-1,-1,-1],[-1,-1,-1,-1],[-1,-1,-1,-1],[72,14,-1,-1],[72,15,72,13],[41,15,72,14],[72,17,41,16],[72,18,72,16],[72,19,72,17],[72,20,72,18],[72,21,72,19],[72,22,72,20],[72,23,72,21],[72,24,72,22],[72,25,72,23],[72,26,72,24],[72,27,72,25],[72,28,72,26],[72,29,72,27],[72,30,72,28],[72,31,72,29],[72,32,72,30],[72,33,72,31],[72,34,72,32],[72,35,72,33],[72,36,72,34],[72,37,72,35],[72,38,72,36],[72,39,72,37],[72,40,72,38],[72,41,72,39],[72,42,72,40],[72,43,72,41],[72,44,72,42],[-1,-1,72,43],[-1,-1,-1,-1],[-1,-1,-1,-1],[-1,-1,-1,-1],[-1,-1,-1,-1],[-1,-1,-1,-1],[-1,-1,-1,-1],[-1,-1,-1,-1],[-1,-1,-1,-1],[-1,-1,-1,-1],[-1,-1,-1,-1],[-1,-1,-1,-1],[-1,-1,-1,-1],[-1,-1,-1,-1],[-1,-1,-1,-1],[-1,-1,-1,-1],[-1,-1,-1,-1],[-1,-1,-1,-1],[-1,-1,-1,-1],[-1,-1,-1,-1]],"skip":[0,0,0,0,0,0,0,0,0,0,0,0,0,0,0,0,0,0,0,0,0,0,0,0,0,0,0,0,0,0,0,0,0,0,0,0,0,0,0,0,0,0,0,0,0,0,0,0,0,0,0,0,0,0,0,0,0,0,0,0,0,0,0,0],"scaf":[[-1,-1,-1,-1],[-1,-1,-1,-1],[-1,-1,-1,-1],[-1,-1,-1,-1],[-1,-1,-1,-1],[-1,-1,-1,-1],[-1,-1,-1,-1],[-1,-1,-1,-1],[-1,-1,-1,-1],[-1,-1,-1,-1],[-1,-1,-1,-1],[-1,-1,-1,-1],[-1,-1,-1,-1],[75,13,72,14],[72,13,72,15],[72,14,72,16],[72,15,72,17],[72,16,72,18],[72,17,72,19],[72,18,72,20],[72,19,72,21],[72,20,72,22],[72,21,72,23],[72,22,72,24],[72,23,72,25],[72,24,72,26],[72,25,72,27],[72,26,72,28],[72,27,73,28],[73,29,72,30],[72,29,72,31],[72,30,72,32],[72,31,72,33],[72,32,72,34],[72,33,72,35],[72,34,72,36],[72,35,72,37],[72,36,72,38],[72,37,72,39],[72,38,72,40],[72,39,72,41],[72,40,72,42],[72,41,72,43],[72,42,72,44],[72,43,75,44],[-1,-1,-1,-1],[-1,-1,-1,-1],[-1,-1,-1,-1],[-1,-1,-1,-1],[-1,-1,-1,-1],[-1,-1,-1,-1],[-1,-1,-1,-1],[-1,-1,-1,-1],[-1,-1,-1,-1],[-1,-1,-1,-1],[-1,-1,-1,-1],[-1,-1,-1,-1],[-1,-1,-1,-1],[-1,-1,-1,-1],[-1,-1,-1,-1],[-1,-1,-1,-1],[-1,-1,-1,-1],[-1,-1,-1,-1],[-1,-1,-1,-1]],"stapLoop":[],"col":29,"loop":[0,0,0,0,0,0,0,0,0,0,0,0,0,0,0,0,0,0,0,0,0,0,0,0,0,0,0,0,0,0,0,0,0,0,0,0,0,0,0,0,0,0,0,0,0,0,0,0,0,0,0,0,0,0,0,0,0,0,0,0,0,0,0,0],"row":17},{"stap_colors":[[13,12060012]],"num":75,"scafLoop":[],"stap":[[-1,-1,-1,-1],[-1,-1,-1,-1],[-1,-1,-1,-1],[-1,-1,-1,-1],[-1,-1,-1,-1],[-1,-1,-1,-1],[-1,-1,-1,-1],[-1,-1,-1,-1],[-1,-1,-1,-1],[-1,-1,-1,-1],[-1,-1,-1,-1],[-1,-1,-1,-1],[-1,-1,-1,-1],[-1,-1,75,14],[75,13,75,15],[75,14,75,16],[75,15,75,17],[75,16,75,18],[75,17,75,19],[75,18,75,20],[75,19,75,21],[75,20,75,22],[75,21,75,23],[75,22,75,24],[75,23,75,25],[75,24,75,26],[75,25,75,27],[75,26,75,28],[75,27,75,29],[75,28,75,30],[75,29,75,31],[75,30,75,32],[75,31,75,33],[75,32,75,34],[75,33,75,35],[75,34,75,36],[75,35,75,37],[75,36,75,38],[75,37,75,39],[75,38,75,40],[75,39,75,41],[75,40,75,42],[75,41,75,43],[75,42,75,44],[75,43,-1,-1],[-1,-1,-1,-1],[-1,-1,-1,-1],[-1,-1,-1,-1],[-1,-1,-1,-1],[-1,-1,-1,-1],[-1,-1,-1,-1],[-1,-1,-1,-1],[-1,-1,-1,-1],[-1,-1,-1,-1],[-1,-1,-1,-1],[-1,-1,-1,-1],[-1,-1,-1,-1],[-1,-1,-1,-1],[-1,-1,-1,-1],[-1,-1,-1,-1],[-1,-1,-1,-1],[-1,-1,-1,-1],[-1,-1,-1,-1],[-1,-1,-1,-1]],"skip":[0,0,0,0,0,0,0,0,0,0,0,0,0,0,0,0,0,0,0,0,0,0,0,0,0,0,0,0,0,0,0,0,0,0,0,0,0,0,0,0,0,0,0,0,0,0,0,0,0,0,0,0,0,0,0,0,0,0,0,0,0,0,0,0],"scaf":[[-1,-1,-1,-1],[-1,-1,-1,-1],[-1,-1,-1,-1],[-1,-1,-1,-1],[-1,-1,-1,-1],[-1,-1,-1,-1],[-1,-1,-1,-1],[-1,-1,-1,-1],[-1,-1,-1,-1],[-1,-1,-1,-1],[-1,-1,-1,-1],[-1,-1,-1,-1],[-1,-1,-1,-1],[75,14,72,13],[75,15,75,13],[75,16,75,14],[75,17,75,15],[75,18,75,16],[75,19,75,17],[75,20,75,18],[75,21,75,19],[75,22,75,20],[75,23,75,21],[75,24,75,22],[75,25,75,23],[75,26,75,24],[75,27,75,25],[75,28,75,26],[75,29,75,27],[75,30,75,28],[75,31,75,29],[75,32,75,30],[75,33,75,31],[75,34,75,32],[75,35,75,33],[75,36,75,34],[74,36,75,35],[75,38,74,37],[75,39,75,37],[75,40,75,38],[75,41,75,39],[75,42,75,40],[75,43,75,41],[75,44,75,42],[72,44,75,43],[-1,-1,-1,-1],[-1,-1,-1,-1],[-1,-1,-1,-1],[-1,-1,-1,-1],[-1,-1,-1,-1],[-1,-1,-1,-1],[-1,-1,-1,-1],[-1,-1,-1,-1],[-1,-1,-1,-1],[-1,-1,-1,-1],[-1,-1,-1,-1],[-1,-1,-1,-1],[-1,-1,-1,-1],[-1,-1,-1,-1],[-1,-1,-1,-1],[-1,-1,-1,-1],[-1,-1,-1,-1],[-1,-1,-1,-1],[-1,-1,-1,-1]],"stapLoop":[],"col":29,"loop":[0,0,0,0,0,0,0,0,0,0,0,0,0,0,0,0,0,0,0,0,0,0,0,0,0,0,0,0,0,0,0,0,0,0,0,0,0,0,0,0,0,0,0,0,0,0,0,0,0,0,0,0,0,0,0,0,0,0,0,0,0,0,0,0],"row":16},{"stap_colors":[[42,12060012]],"num":74,"scafLoop":[],"stap":[[-1,-1,-1,-1],[-1,-1,-1,-1],[-1,-1,-1,-1],[-1,-1,-1,-1],[-1,-1,-1,-1],[-1,-1,-1,-1],[-1,-1,-1,-1],[-1,-1,-1,-1],[-1,-1,-1,-1],[-1,-1,-1,-1],[-1,-1,-1,-1],[-1,-1,-1,-1],[-1,-1,-1,-1],[-1,-1,-1,-1],[-1,-1,-1,-1],[-1,-1,-1,-1],[-1,-1,-1,-1],[-1,-1,-1,-1],[-1,-1,-1,-1],[-1,-1,-1,-1],[-1,-1,-1,-1],[74,22,-1,-1],[74,23,74,21],[41,23,74,22],[74,25,41,24],[74,26,74,24],[74,27,74,25],[74,28,74,26],[74,29,74,27],[74,30,74,28],[74,31,74,29],[74,32,74,30],[74,33,74,31],[74,34,74,32],[74,35,74,33],[74,36,74,34],[74,37,74,35],[74,38,74,36],[74,39,74,37],[74,40,74,38],[74,41,74,39],[74,42,74,40],[-1,-1,74,41],[-1,-1,-1,-1],[-1,-1,-1,-1],[-1,-1,-1,-1],[-1,-1,-1,-1],[-1,-1,-1,-1],[-1,-1,-1,-1],[-1,-1,-1,-1],[-1,-1,-1,-1],[-1,-1,-1,-1],[-1,-1,-1,-1],[-1,-1,-1,-1],[-1,-1,-1,-1],[-1,-1,-1,-1],[-1,-1,-1,-1],[-1,-1,-1,-1],[-1,-1,-1,-1],[-1,-1,-1,-1],[-1,-1,-1,-1],[-1,-1,-1,-1],[-1,-1,-1,-1],[-1,-1,-1,-1]],"skip":[0,0,0,0,0,0,0,0,0,0,0,0,0,0,0,0,0,0,0,0,0,0,0,0,0,0,0,0,0,0,0,0,0,0,0,0,0,0,0,0,0,0,0,0,0,0,0,0,0,0,0,0,0,0,0,0,0,0,0,0,0,0,0,0],"scaf":[[-1,-1,-1,-1],[-1,-1,-1,-1],[-1,-1,-1,-1],[-1,-1,-1,-1],[-1,-1,-1,-1],[-1,-1,-1,-1],[-1,-1,-1,-1],[-1,-1,-1,-1],[-1,-1,-1,-1],[-1,-1,-1,-1],[-1,-1,-1,-1],[-1,-1,-1,-1],[-1,-1,-1,-1],[-1,-1,-1,-1],[-1,-1,-1,-1],[-1,-1,-1,-1],[-1,-1,-1,-1],[-1,-1,-1,-1],[-1,-1,-1,-1],[-1,-1,-1,-1],[-1,-1,-1,-1],[77,21,74,22],[74,21,74,23],[74,22,74,24],[74,23,74,25],[74,24,74,26],[74,25,74,27],[74,26,74,28],[74,27,74,29],[74,28,74,30],[74,29,74,31],[74,30,74,32],[74,31,74,33],[74,32,74,34],[74,33,74,35],[74,34,74,36],[74,35,75,36],[75,37,74,38],[74,37,74,39],[74,38,74,40],[74,39,74,41],[74,40,74,42],[74,41,77,42],[-1,-1,-1,-1],[-1,-1,-1,-1],[-1,-1,-1,-1],[-1,-1,-1,-1],[-1,-1,-1,-1],[-1,-1,-1,-1],[-1,-1,-1,-1],[-1,-1,-1,-1],[-1,-1,-1,-1],[-1,-1,-1,-1],[-1,-1,-1,-1],[-1,-1,-1,-1],[-1,-1,-1,-1],[-1,-1,-1,-1],[-1,-1,-1,-1],[-1,-1,-1,-1],[-1,-1,-1,-1],[-1,-1,-1,-1],[-1,-1,-1,-1],[-1,-1,-1,-1],[-1,-1,-1,-1]],"stapLoop":[],"col":28,"loop":[0,0,0,0,0,0,0,0,0,0,0,0,0,0,0,0,0,0,0,0,0,0,0,0,0,0,0,0,0,0,0,0,0,0,0,0,0,0,0,0,0,0,0,0,0,0,0,0,0,0,0,0,0,0,0,0,0,0,0,0,0,0,0,0],"row":16},{"stap_colors":[[21,5749504]],"num":77,"scafLoop":[],"stap":[[-1,-1,-1,-1],[-1,-1,-1,-1],[-1,-1,-1,-1],[-1,-1,-1,-1],[-1,-1,-1,-1],[-1,-1,-1,-1],[-1,-1,-1,-1],[-1,-1,-1,-1],[-1,-1,-1,-1],[-1,-1,-1,-1],[-1,-1,-1,-1],[-1,-1,-1,-1],[-1,-1,-1,-1],[-1,-1,-1,-1],[-1,-1,-1,-1],[-1,-1,-1,-1],[-1,-1,-1,-1],[-1,-1,-1,-1],[-1,-1,-1,-1],[-1,-1,-1,-1],[-1,-1,-1,-1],[-1,-1,77,22],[77,21,77,23],[77,22,77,24],[77,23,77,25],[77,24,77,26],[77,25,77,27],[77,26,77,28],[77,27,77,29],[77,28,77,30],[77,29,77,31],[77,30,77,32],[77,31,77,33],[77,32,77,34],[77,33,77,35],[77,34,77,36],[77,35,77,37],[77,36,77,38],[77,37,77,39],[77,38,40,39],[40,40,77,41],[77,40,77,42],[77,41,-1,-1],[-1,-1,-1,-1],[-1,-1,-1,-1],[-1,-1,-1,-1],[-1,-1,-1,-1],[-1,-1,-1,-1],[-1,-1,-1,-1],[-1,-1,-1,-1],[-1,-1,-1,-1],[-1,-1,-1,-1],[-1,-1,-1,-1],[-1,-1,-1,-1],[-1,-1,-1,-1],[-1,-1,-1,-1],[-1,-1,-1,-1],[-1,-1,-1,-1],[-1,-1,-1,-1],[-1,-1,-1,-1],[-1,-1,-1,-1],[-1,-1,-1,-1],[-1,-1,-1,-1],[-1,-1,-1,-1]],"skip":[0,0,0,0,0,0,0,0,0,0,0,0,0,0,0,0,0,0,0,0,0,0,0,0,0,0,0,0,0,0,0,0,0,0,0,0,0,0,0,0,0,0,0,0,0,0,0,0,0,0,0,0,0,0,0,0,0,0,0,0,0,0,0,0],"scaf":[[-1,-1,-1,-1],[-1,-1,-1,-1],[-1,-1,-1,-1],[-1,-1,-1,-1],[-1,-1,-1,-1],[-1,-1,-1,-1],[-1,-1,-1,-1],[-1,-1,-1,-1],[-1,-1,-1,-1],[-1,-1,-1,-1],[-1,-1,-1,-1],[-1,-1,-1,-1],[-1,-1,-1,-1],[-1,-1,-1,-1],[-1,-1,-1,-1],[-1,-1,-1,-1],[-1,-1,-1,-1],[-1,-1,-1,-1],[-1,-1,-1,-1],[-1,-1,-1,-1],[-1,-1,-1,-1],[77,22,74,21],[77,23,77,21],[77,24,77,22],[77,25,77,23],[77,26,77,24],[77,27,77,25],[77,28,77,26],[77,29,77,27],[77,30,77,28],[77,31,77,29],[77,32,77,30],[77,33,77,31],[77,34,77,32],[77,35,77,33],[77,36,77,34],[76,36,77,35],[77,38,76,37],[77,39,77,37],[77,40,77,38],[77,41,77,39],[77,42,77,40],[74,42,77,41],[-1,-1,-1,-1],[-1,-1,-1,-1],[-1,-1,-1,-1],[-1,-1,-1,-1],[-1,-1,-1,-1],[-1,-1,-1,-1],[-1,-1,-1,-1],[-1,-1,-1,-1],[-1,-1,-1,-1],[-1,-1,-1,-1],[-1,-1,-1,-1],[-1,-1,-1,-1],[-1,-1,-1,-1],[-1,-1,-1,-1],[-1,-1,-1,-1],[-1,-1,-1,-1],[-1,-1,-1,-1],[-1,-1,-1,-1],[-1,-1,-1,-1],[-1,-1,-1,-1],[-1,-1,-1,-1]],"stapLoop":[],"col":27,"loop":[0,0,0,0,0,0,0,0,0,0,0,0,0,0,0,0,0,0,0,0,0,0,0,0,0,0,0,0,0,0,0,0,0,0,0,0,0,0,0,0,0,0,0,0,0,0,0,0,0,0,0,0,0,0,0,0,0,0,0,0,0,0,0,0],"row":16},{"stap_colors":[[42,8947848]],"num":76,"scafLoop":[],"stap":[[-1,-1,-1,-1],[-1,-1,-1,-1],[-1,-1,-1,-1],[-1,-1,-1,-1],[-1,-1,-1,-1],[-1,-1,-1,-1],[-1,-1,-1,-1],[-1,-1,-1,-1],[-1,-1,-1,-1],[-1,-1,-1,-1],[-1,-1,-1,-1],[-1,-1,-1,-1],[-1,-1,-1,-1],[-1,-1,-1,-1],[-1,-1,-1,-1],[-1,-1,-1,-1],[-1,-1,-1,-1],[-1,-1,-1,-1],[-1,-1,-1,-1],[-1,-1,-1,-1],[-1,-1,-1,-1],[76,22,-1,-1],[76,23,76,21],[43,23,76,22],[76,25,43,24],[76,26,76,24],[76,27,76,25],[76,28,76,26],[76,29,76,27],[76,30,76,28],[76,31,76,29],[76,32,76,30],[76,33,76,31],[76,34,76,32],[76,35,76,33],[76,36,76,34],[76,37,76,35],[76,38,76,36],[76,39,76,37],[76,40,76,38],[76,41,76,39],[76,42,76,40],[-1,-1,76,41],[-1,-1,-1,-1],[-1,-1,-1,-1],[-1,-1,-1,-1],[-1,-1,-1,-1],[-1,-1,-1,-1],[-1,-1,-1,-1],[-1,-1,-1,-1],[-1,-1,-1,-1],[-1,-1,-1,-1],[-1,-1,-1,-1],[-1,-1,-1,-1],[-1,-1,-1,-1],[-1,-1,-1,-1],[-1,-1,-1,-1],[-1,-1,-1,-1],[-1,-1,-1,-1],[-1,-1,-1,-1],[-1,-1,-1,-1],[-1,-1,-1,-1],[-1,-1,-1,-1],[-1,-1,-1,-1]],"skip":[0,0,0,0,0,0,0,0,0,0,0,0,0,0,0,0,0,0,0,0,0,0,0,0,0,0,0,0,0,0,0,0,0,0,0,0,0,0,0,0,0,0,0,0,0,0,0,0,0,0,0,0,0,0,0,0,0,0,0,0,0,0,0,0],"scaf":[[-1,-1,-1,-1],[-1,-1,-1,-1],[-1,-1,-1,-1],[-1,-1,-1,-1],[-1,-1,-1,-1],[-1,-1,-1,-1],[-1,-1,-1,-1],[-1,-1,-1,-1],[-1,-1,-1,-1],[-1,-1,-1,-1],[-1,-1,-1,-1],[-1,-1,-1,-1],[-1,-1,-1,-1],[-1,-1,-1,-1],[-1,-1,-1,-1],[-1,-1,-1,-1],[-1,-1,-1,-1],[-1,-1,-1,-1],[-1,-1,-1,-1],[-1,-1,-1,-1],[-1,-1,-1,-1],[79,21,76,22],[76,21,76,23],[76,22,76,24],[76,23,76,25],[76,24,76,26],[76,25,76,27],[76,26,76,28],[76,27,76,29],[76,28,76,30],[76,29,76,31],[76,30,76,32],[76,31,76,33],[76,32,76,34],[76,33,76,35],[76,34,76,36],[76,35,77,36],[77,37,76,38],[76,37,76,39],[76,38,76,40],[76,39,76,41],[76,40,76,42],[76,41,79,42],[-1,-1,-1,-1],[-1,-1,-1,-1],[-1,-1,-1,-1],[-1,-1,-1,-1],[-1,-1,-1,-1],[-1,-1,-1,-1],[-1,-1,-1,-1],[-1,-1,-1,-1],[-1,-1,-1,-1],[-1,-1,-1,-1],[-1,-1,-1,-1],[-1,-1,-1,-1],[-1,-1,-1,-1],[-1,-1,-1,-1],[-1,-1,-1,-1],[-1,-1,-1,-1],[-1,-1,-1,-1],[-1,-1,-1,-1],[-1,-1,-1,-1],[-1,-1,-1,-1],[-1,-1,-1,-1]],"stapLoop":[],"col":26,"loop":[0,0,0,0,0,0,0,0,0,0,0,0,0,0,0,0,0,0,0,0,0,0,0,0,0,0,0,0,0,0,0,0,0,0,0,0,0,0,0,0,0,0,0,0,0,0,0,0,0,0,0,0,0,0,0,0,0,0,0,0,0,0,0,0],"row":16},{"stap_colors":[[21,29184]],"num":79,"scafLoop":[],"stap":[[-1,-1,-1,-1],[-1,-1,-1,-1],[-1,-1,-1,-1],[-1,-1,-1,-1],[-1,-1,-1,-1],[-1,-1,-1,-1],[-1,-1,-1,-1],[-1,-1,-1,-1],[-1,-1,-1,-1],[-1,-1,-1,-1],[-1,-1,-1,-1],[-1,-1,-1,-1],[-1,-1,-1,-1],[-1,-1,-1,-1],[-1,-1,-1,-1],[-1,-1,-1,-1],[-1,-1,-1,-1],[-1,-1,-1,-1],[-1,-1,-1,-1],[-1,-1,-1,-1],[-1,-1,-1,-1],[-1,-1,79,22],[79,21,79,23],[79,22,79,24],[79,23,79,25],[79,24,79,26],[79,25,79,27],[79,26,79,28],[79,27,79,29],[79,28,79,30],[79,29,79,31],[79,30,79,32],[79,31,79,33],[79,32,79,34],[79,33,79,35],[79,34,79,36],[79,35,79,37],[79,36,79,38],[79,37,79,39],[79,38,42,39],[42,40,79,41],[79,40,79,42],[79,41,-1,-1],[-1,-1,-1,-1],[-1,-1,-1,-1],[-1,-1,-1,-1],[-1,-1,-1,-1],[-1,-1,-1,-1],[-1,-1,-1,-1],[-1,-1,-1,-1],[-1,-1,-1,-1],[-1,-1,-1,-1],[-1,-1,-1,-1],[-1,-1,-1,-1],[-1,-1,-1,-1],[-1,-1,-1,-1],[-1,-1,-1,-1],[-1,-1,-1,-1],[-1,-1,-1,-1],[-1,-1,-1,-1],[-1,-1,-1,-1],[-1,-1,-1,-1],[-1,-1,-1,-1],[-1,-1,-1,-1]],"skip":[0,0,0,0,0,0,0,0,0,0,0,0,0,0,0,0,0,0,0,0,0,0,0,0,0,0,0,0,0,0,0,0,0,0,0,0,0,0,0,0,0,0,0,0,0,0,0,0,0,0,0,0,0,0,0,0,0,0,0,0,0,0,0,0],"scaf":[[-1,-1,-1,-1],[-1,-1,-1,-1],[-1,-1,-1,-1],[-1,-1,-1,-1],[-1,-1,-1,-1],[-1,-1,-1,-1],[-1,-1,-1,-1],[-1,-1,-1,-1],[-1,-1,-1,-1],[-1,-1,-1,-1],[-1,-1,-1,-1],[-1,-1,-1,-1],[-1,-1,-1,-1],[-1,-1,-1,-1],[-1,-1,-1,-1],[-1,-1,-1,-1],[-1,-1,-1,-1],[-1,-1,-1,-1],[-1,-1,-1,-1],[-1,-1,-1,-1],[-1,-1,-1,-1],[79,22,76,21],[79,23,79,21],[79,24,79,22],[79,25,79,23],[79,26,79,24],[79,27,79,25],[79,28,79,26],[79,29,79,27],[79,30,79,28],[79,31,79,29],[79,32,79,30],[79,33,79,31],[79,34,79,32],[79,35,79,33],[79,36,79,34],[78,36,79,35],[79,38,78,37],[79,39,79,37],[79,40,79,38],[79,41,79,39],[79,42,79,40],[76,42,79,41],[-1,-1,-1,-1],[-1,-1,-1,-1],[-1,-1,-1,-1],[-1,-1,-1,-1],[-1,-1,-1,-1],[-1,-1,-1,-1],[-1,-1,-1,-1],[-1,-1,-1,-1],[-1,-1,-1,-1],[-1,-1,-1,-1],[-1,-1,-1,-1],[-1,-1,-1,-1],[-1,-1,-1,-1],[-1,-1,-1,-1],[-1,-1,-1,-1],[-1,-1,-1,-1],[-1,-1,-1,-1],[-1,-1,-1,-1],[-1,-1,-1,-1],[-1,-1,-1,-1],[-1,-1,-1,-1]],"stapLoop":[],"col":25,"loop":[0,0,0,0,0,0,0,0,0,0,0,0,0,0,0,0,0,0,0,0,0,0,0,0,0,0,0,0,0,0,0,0,0,0,0,0,0,0,0,0,0,0,0,0,0,0,0,0,0,0,0,0,0,0,0,0,0,0,0,0,0,0,0,0],"row":16},{"stap_colors":[[42,243362]],"num":78,"scafLoop":[],"stap":[[-1,-1,-1,-1],[-1,-1,-1,-1],[-1,-1,-1,-1],[-1,-1,-1,-1],[-1,-1,-1,-1],[-1,-1,-1,-1],[-1,-1,-1,-1],[-1,-1,-1,-1],[-1,-1,-1,-1],[-1,-1,-1,-1],[-1,-1,-1,-1],[-1,-1,-1,-1],[-1,-1,-1,-1],[-1,-1,-1,-1],[-1,-1,-1,-1],[-1,-1,-1,-1],[-1,-1,-1,-1],[-1,-1,-1,-1],[-1,-1,-1,-1],[-1,-1,-1,-1],[-1,-1,-1,-1],[78,22,-1,-1],[78,23,78,21],[45,23,78,22],[78,25,45,24],[78,26,78,24],[78,27,78,25],[78,28,78,26],[78,29,78,27],[78,30,78,28],[78,31,78,29],[78,32,78,30],[78,33,78,31],[78,34,78,32],[78,35,78,33],[78,36,78,34],[78,37,78,35],[78,38,78,36],[78,39,78,37],[78,40,78,38],[78,41,78,39],[78,42,78,40],[-1,-1,78,41],[-1,-1,-1,-1],[-1,-1,-1,-1],[-1,-1,-1,-1],[-1,-1,-1,-1],[-1,-1,-1,-1],[-1,-1,-1,-1],[-1,-1,-1,-1],[-1,-1,-1,-1],[-1,-1,-1,-1],[-1,-1,-1,-1],[-1,-1,-1,-1],[-1,-1,-1,-1],[-1,-1,-1,-1],[-1,-1,-1,-1],[-1,-1,-1,-1],[-1,-1,-1,-1],[-1,-1,-1,-1],[-1,-1,-1,-1],[-1,-1,-1,-1],[-1,-1,-1,-1],[-1,-1,-1,-1]],"skip":[0,0,0,0,0,0,0,0,0,0,0,0,0,0,0,0,0,0,0,0,0,0,0,0,0,0,0,0,0,0,0,0,0,0,0,0,0,0,0,0,0,0,0,0,0,0,0,0,0,0,0,0,0,0,0,0,0,0,0,0,0,0,0,0],"scaf":[[-1,-1,-1,-1],[-1,-1,-1,-1],[-1,-1,-1,-1],[-1,-1,-1,-1],[-1,-1,-1,-1],[-1,-1,-1,-1],[-1,-1,-1,-1],[-1,-1,-1,-1],[-1,-1,-1,-1],[-1,-1,-1,-1],[-1,-1,-1,-1],[-1,-1,-1,-1],[-1,-1,-1,-1],[-1,-1,-1,-1],[-1,-1,-1,-1],[-1,-1,-1,-1],[-1,-1,-1,-1],[-1,-1,-1,-1],[-1,-1,-1,-1],[-1,-1,-1,-1],[-1,-1,-1,-1],[81,21,78,22],[78,21,78,23],[78,22,78,24],[78,23,78,25],[78,24,78,26],[78,25,78,27],[78,26,78,28],[78,27,78,29],[78,28,78,30],[78,29,78,31],[78,30,78,32],[78,31,78,33],[78,32,78,34],[78,33,78,35],[78,34,78,36],[78,35,79,36],[79,37,78,38],[78,37,78,39],[78,38,78,40],[78,39,78,41],[78,40,78,42],[78,41,81,42],[-1,-1,-1,-1],[-1,-1,-1,-1],[-1,-1,-1,-1],[-1,-1,-1,-1],[-1,-1,-1,-1],[-1,-1,-1,-1],[-1,-1,-1,-1],[-1,-1,-1,-1],[-1,-1,-1,-1],[-1,-1,-1,-1],[-1,-1,-1,-1],[-1,-1,-1,-1],[-1,-1,-1,-1],[-1,-1,-1,-1],[-1,-1,-1,-1],[-1,-1,-1,-1],[-1,-1,-1,-1],[-1,-1,-1,-1],[-1,-1,-1,-1],[-1,-1,-1,-1],[-1,-1,-1,-1]],"stapLoop":[],"col":24,"loop":[0,0,0,0,0,0,0,0,0,0,0,0,0,0,0,0,0,0,0,0,0,0,0,0,0,0,0,0,0,0,0,0,0,0,0,0,0,0,0,0,0,0,0,0,0,0,0,0,0,0,0,0,0,0,0,0,0,0,0,0,0,0,0,0],"row":16},{"stap_colors":[[21,3355443]],"num":81,"scafLoop":[],"stap":[[-1,-1,-1,-1],[-1,-1,-1,-1],[-1,-1,-1,-1],[-1,-1,-1,-1],[-1,-1,-1,-1],[-1,-1,-1,-1],[-1,-1,-1,-1],[-1,-1,-1,-1],[-1,-1,-1,-1],[-1,-1,-1,-1],[-1,-1,-1,-1],[-1,-1,-1,-1],[-1,-1,-1,-1],[-1,-1,-1,-1],[-1,-1,-1,-1],[-1,-1,-1,-1],[-1,-1,-1,-1],[-1,-1,-1,-1],[-1,-1,-1,-1],[-1,-1,-1,-1],[-1,-1,-1,-1],[-1,-1,81,22],[81,21,81,23],[81,22,81,24],[81,23,81,25],[81,24,81,26],[81,25,81,27],[81,26,81,28],[81,27,81,29],[81,28,81,30],[81,29,81,31],[81,30,81,32],[81,31,81,33],[81,32,81,34],[81,33,81,35],[81,34,81,36],[81,35,81,37],[81,36,81,38],[81,37,81,39],[81,38,44,39],[44,40,81,41],[81,40,81,42],[81,41,-1,-1],[-1,-1,-1,-1],[-1,-1,-1,-1],[-1,-1,-1,-1],[-1,-1,-1,-1],[-1,-1,-1,-1],[-1,-1,-1,-1],[-1,-1,-1,-1],[-1,-1,-1,-1],[-1,-1,-1,-1],[-1,-1,-1,-1],[-1,-1,-1,-1],[-1,-1,-1,-1],[-1,-1,-1,-1],[-1,-1,-1,-1],[-1,-1,-1,-1],[-1,-1,-1,-1],[-1,-1,-1,-1],[-1,-1,-1,-1],[-1,-1,-1,-1],[-1,-1,-1,-1],[-1,-1,-1,-1]],"skip":[0,0,0,0,0,0,0,0,0,0,0,0,0,0,0,0,0,0,0,0,0,0,0,0,0,0,0,0,0,0,0,0,0,0,0,0,0,0,0,0,0,0,0,0,0,0,0,0,0,0,0,0,0,0,0,0,0,0,0,0,0,0,0,0],"scaf":[[-1,-1,-1,-1],[-1,-1,-1,-1],[-1,-1,-1,-1],[-1,-1,-1,-1],[-1,-1,-1,-1],[-1,-1,-1,-1],[-1,-1,-1,-1],[-1,-1,-1,-1],[-1,-1,-1,-1],[-1,-1,-1,-1],[-1,-1,-1,-1],[-1,-1,-1,-1],[-1,-1,-1,-1],[-1,-1,-1,-1],[-1,-1,-1,-1],[-1,-1,-1,-1],[-1,-1,-1,-1],[-1,-1,-1,-1],[-1,-1,-1,-1],[-1,-1,-1,-1],[-1,-1,-1,-1],[81,22,78,21],[81,23,81,21],[81,24,81,22],[81,25,81,23],[81,26,81,24],[81,27,81,25],[81,28,81,26],[81,29,81,27],[81,30,81,28],[81,31,81,29],[81,32,81,30],[81,33,81,31],[81,34,81,32],[81,35,81,33],[81,36,81,34],[80,36,81,35],[81,38,80,37],[81,39,81,37],[81,40,81,38],[81,41,81,39],[81,42,81,40],[78,42,81,41],[-1,-1,-1,-1],[-1,-1,-1,-1],[-1,-1,-1,-1],[-1,-1,-1,-1],[-1,-1,-1,-1],[-1,-1,-1,-1],[-1,-1,-1,-1],[-1,-1,-1,-1],[-1,-1,-1,-1],[-1,-1,-1,-1],[-1,-1,-1,-1],[-1,-1,-1,-1],[-1,-1,-1,-1],[-1,-1,-1,-1],[-1,-1,-1,-1],[-1,-1,-1,-1],[-1,-1,-1,-1],[-1,-1,-1,-1],[-1,-1,-1,-1],[-1,-1,-1,-1],[-1,-1,-1,-1]],"stapLoop":[],"col":23,"loop":[0,0,0,0,0,0,0,0,0,0,0,0,0,0,0,0,0,0,0,0,0,0,0,0,0,0,0,0,0,0,0,0,0,0,0,0,0,0,0,0,0,0,0,0,0,0,0,0,0,0,0,0,0,0,0,0,0,0,0,0,0,0,0,0],"row":16},{"stap_colors":[[42,8947848]],"num":80,"scafLoop":[],"stap":[[-1,-1,-1,-1],[-1,-1,-1,-1],[-1,-1,-1,-1],[-1,-1,-1,-1],[-1,-1,-1,-1],[-1,-1,-1,-1],[-1,-1,-1,-1],[-1,-1,-1,-1],[-1,-1,-1,-1],[-1,-1,-1,-1],[-1,-1,-1,-1],[-1,-1,-1,-1],[-1,-1,-1,-1],[-1,-1,-1,-1],[-1,-1,-1,-1],[-1,-1,-1,-1],[-1,-1,-1,-1],[-1,-1,-1,-1],[-1,-1,-1,-1],[-1,-1,-1,-1],[-1,-1,-1,-1],[80,22,-1,-1],[80,23,80,21],[47,23,80,22],[80,25,47,24],[80,26,80,24],[80,27,80,25],[80,28,80,26],[80,29,80,27],[80,30,80,28],[80,31,80,29],[80,32,80,30],[80,33,80,31],[80,34,80,32],[80,35,80,33],[80,36,80,34],[80,37,80,35],[80,38,80,36],[80,39,80,37],[80,40,80,38],[80,41,80,39],[80,42,80,40],[-1,-1,80,41],[-1,-1,-1,-1],[-1,-1,-1,-1],[-1,-1,-1,-1],[-1,-1,-1,-1],[-1,-1,-1,-1],[-1,-1,-1,-1],[-1,-1,-1,-1],[-1,-1,-1,-1],[-1,-1,-1,-1],[-1,-1,-1,-1],[-1,-1,-1,-1],[-1,-1,-1,-1],[-1,-1,-1,-1],[-1,-1,-1,-1],[-1,-1,-1,-1],[-1,-1,-1,-1],[-1,-1,-1,-1],[-1,-1,-1,-1],[-1,-1,-1,-1],[-1,-1,-1,-1],[-1,-1,-1,-1]],"skip":[0,0,0,0,0,0,0,0,0,0,0,0,0,0,0,0,0,0,0,0,0,0,0,0,0,0,0,0,0,0,0,0,0,0,0,0,0,0,0,0,0,0,0,0,0,0,0,0,0,0,0,0,0,0,0,0,0,0,0,0,0,0,0,0],"scaf":[[-1,-1,-1,-1],[-1,-1,-1,-1],[-1,-1,-1,-1],[-1,-1,-1,-1],[-1,-1,-1,-1],[-1,-1,-1,-1],[-1,-1,-1,-1],[-1,-1,-1,-1],[-1,-1,-1,-1],[-1,-1,-1,-1],[-1,-1,-1,-1],[-1,-1,-1,-1],[-1,-1,-1,-1],[-1,-1,-1,-1],[-1,-1,-1,-1],[-1,-1,-1,-1],[-1,-1,-1,-1],[-1,-1,-1,-1],[-1,-1,-1,-1],[-1,-1,-1,-1],[-1,-1,-1,-1],[83,21,80,22],[80,21,80,23],[80,22,80,24],[80,23,80,25],[80,24,80,26],[80,25,80,27],[80,26,80,28],[80,27,80,29],[80,28,80,30],[80,29,80,31],[80,30,80,32],[80,31,80,33],[80,32,80,34],[80,33,80,35],[80,34,80,36],[80,35,81,36],[81,37,80,38],[80,37,80,39],[80,38,80,40],[80,39,80,41],[80,40,80,42],[80,41,83,42],[-1,-1,-1,-1],[-1,-1,-1,-1],[-1,-1,-1,-1],[-1,-1,-1,-1],[-1,-1,-1,-1],[-1,-1,-1,-1],[-1,-1,-1,-1],[-1,-1,-1,-1],[-1,-1,-1,-1],[-1,-1,-1,-1],[-1,-1,-1,-1],[-1,-1,-1,-1],[-1,-1,-1,-1],[-1,-1,-1,-1],[-1,-1,-1,-1],[-1,-1,-1,-1],[-1,-1,-1,-1],[-1,-1,-1,-1],[-1,-1,-1,-1],[-1,-1,-1,-1],[-1,-1,-1,-1]],"stapLoop":[],"col":22,"loop":[0,0,0,0,0,0,0,0,0,0,0,0,0,0,0,0,0,0,0,0,0,0,0,0,0,0,0,0,0,0,0,0,0,0,0,0,0,0,0,0,0,0,0,0,0,0,0,0,0,0,0,0,0,0,0,0,0,0,0,0,0,0,0,0],"row":16},{"stap_colors":[[21,8947848]],"num":83,"scafLoop":[],"stap":[[-1,-1,-1,-1],[-1,-1,-1,-1],[-1,-1,-1,-1],[-1,-1,-1,-1],[-1,-1,-1,-1],[-1,-1,-1,-1],[-1,-1,-1,-1],[-1,-1,-1,-1],[-1,-1,-1,-1],[-1,-1,-1,-1],[-1,-1,-1,-1],[-1,-1,-1,-1],[-1,-1,-1,-1],[-1,-1,-1,-1],[-1,-1,-1,-1],[-1,-1,-1,-1],[-1,-1,-1,-1],[-1,-1,-1,-1],[-1,-1,-1,-1],[-1,-1,-1,-1],[-1,-1,-1,-1],[-1,-1,83,22],[83,21,83,23],[83,22,83,24],[83,23,83,25],[83,24,83,26],[83,25,83,27],[83,26,83,28],[83,27,83,29],[83,28,83,30],[83,29,83,31],[83,30,82,31],[82,32,83,33],[83,32,83,34],[83,33,83,35],[83,34,83,36],[83,35,83,37],[83,36,83,38],[83,37,83,39],[83,38,83,40],[83,39,83,41],[83,40,83,42],[83,41,-1,-1],[-1,-1,-1,-1],[-1,-1,-1,-1],[-1,-1,-1,-1],[-1,-1,-1,-1],[-1,-1,-1,-1],[-1,-1,-1,-1],[-1,-1,-1,-1],[-1,-1,-1,-1],[-1,-1,-1,-1],[-1,-1,-1,-1],[-1,-1,-1,-1],[-1,-1,-1,-1],[-1,-1,-1,-1],[-1,-1,-1,-1],[-1,-1,-1,-1],[-1,-1,-1,-1],[-1,-1,-1,-1],[-1,-1,-1,-1],[-1,-1,-1,-1],[-1,-1,-1,-1],[-1,-1,-1,-1]],"skip":[0,0,0,0,0,0,0,0,0,0,0,0,0,0,0,0,0,0,0,0,0,0,0,0,0,0,0,0,0,0,0,0,0,0,0,0,0,0,0,0,0,0,0,0,0,0,0,0,0,0,0,0,0,0,0,0,0,0,0,0,0,0,0,0],"scaf":[[-1,-1,-1,-1],[-1,-1,-1,-1],[-1,-1,-1,-1],[-1,-1,-1,-1],[-1,-1,-1,-1],[-1,-1,-1,-1],[-1,-1,-1,-1],[-1,-1,-1,-1],[-1,-1,-1,-1],[-1,-1,-1,-1],[-1,-1,-1,-1],[-1,-1,-1,-1],[-1,-1,-1,-1],[-1,-1,-1,-1],[-1,-1,-1,-1],[-1,-1,-1,-1],[-1,-1,-1,-1],[-1,-1,-1,-1],[-1,-1,-1,-1],[-1,-1,-1,-1],[-1,-1,-1,-1],[83,22,80,21],[83,23,83,21],[83,24,83,22],[83,25,83,23],[83,26,83,24],[83,27,83,25],[83,28,83,26],[83,29,83,27],[83,30,83,28],[83,31,83,29],[83,32,83,30],[83,33,83,31],[83,34,83,32],[46,34,83,33],[83,36,46,35],[83,37,83,35],[83,38,83,36],[83,39,83,37],[83,40,83,38],[83,41,83,39],[83,42,83,40],[80,42,83,41],[-1,-1,-1,-1],[-1,-1,-1,-1],[-1,-1,-1,-1],[-1,-1,-1,-1],[-1,-1,-1,-1],[-1,-1,-1,-1],[-1,-1,-1,-1],[-1,-1,-1,-1],[-1,-1,-1,-1],[-1,-1,-1,-1],[-1,-1,-1,-1],[-1,-1,-1,-1],[-1,-1,-1,-1],[-1,-1,-1,-1],[-1,-1,-1,-1],[-1,-1,-1,-1],[-1,-1,-1,-1],[-1,-1,-1,-1],[-1,-1,-1,-1],[-1,-1,-1,-1],[-1,-1,-1,-1]],"stapLoop":[],"col":21,"loop":[0,0,0,0,0,0,0,0,0,0,0,0,0,0,0,0,0,0,0,0,0,0,0,0,0,0,0,0,0,0,0,0,0,0,0,0,0,0,0,0,0,0,0,0,0,0,0,0,0,0,0,0,0,0,0,0,0,0,0,0,0,0,0,0],"row":16},{"stap_colors":[[50,1507550]],"num":82,"scafLoop":[],"stap":[[-1,-1,-1,-1],[-1,-1,-1,-1],[-1,-1,-1,-1],[-1,-1,-1,-1],[-1,-1,-1,-1],[-1,-1,-1,-1],[-1,-1,-1,-1],[-1,-1,-1,-1],[-1,-1,-1,-1],[-1,-1,-1,-1],[-1,-1,-1,-1],[-1,-1,-1,-1],[-1,-1,-1,-1],[-1,-1,-1,-1],[-1,-1,-1,-1],[-1,-1,-1,-1],[-1,-1,-1,-1],[-1,-1,-1,-1],[-1,-1,-1,-1],[82,20,-1,-1],[82,21,82,19],[82,22,82,20],[82,23,82,21],[82,24,82,22],[82,25,82,23],[82,26,82,24],[82,27,82,25],[82,28,82,26],[82,29,82,27],[82,30,82,28],[82,31,82,29],[83,31,82,30],[82,33,83,32],[82,34,82,32],[82,35,82,33],[82,36,82,34],[82,37,82,35],[82,38,82,36],[82,39,82,37],[82,40,82,38],[82,41,82,39],[82,42,82,40],[82,43,82,41],[82,44,82,42],[82,45,82,43],[82,46,82,44],[82,47,82,45],[82,48,82,46],[82,49,82,47],[82,50,82,48],[-1,-1,82,49],[-1,-1,-1,-1],[-1,-1,-1,-1],[-1,-1,-1,-1],[-1,-1,-1,-1],[-1,-1,-1,-1],[-1,-1,-1,-1],[-1,-1,-1,-1],[-1,-1,-1,-1],[-1,-1,-1,-1],[-1,-1,-1,-1],[-1,-1,-1,-1],[-1,-1,-1,-1],[-1,-1,-1,-1]],"skip":[0,0,0,0,0,0,0,0,0,0,0,0,0,0,0,0,0,0,0,0,0,0,0,0,0,0,0,0,0,0,0,0,0,0,0,0,0,-1,-1,-1,0,0,0,0,0,0,0,0,0,0,0,0,0,0,0,0,0,0,0,0,0,0,0,0],"scaf":[[-1,-1,-1,-1],[-1,-1,-1,-1],[-1,-1,-1,-1],[-1,-1,-1,-1],[-1,-1,-1,-1],[-1,-1,-1,-1],[-1,-1,-1,-1],[-1,-1,-1,-1],[-1,-1,-1,-1],[-1,-1,-1,-1],[-1,-1,-1,-1],[-1,-1,-1,-1],[-1,-1,-1,-1],[-1,-1,-1,-1],[-1,-1,-1,-1],[-1,-1,-1,-1],[-1,-1,-1,-1],[-1,-1,-1,-1],[-1,-1,-1,-1],[49,19,82,20],[82,19,82,21],[82,20,82,22],[82,21,82,23],[82,22,82,24],[82,23,82,25],[82,24,82,26],[82,25,82,27],[82,26,82,28],[82,27,82,29],[82,28,82,30],[82,29,82,31],[82,30,82,32],[82,31,82,33],[82,32,82,34],[82,33,82,35],[82,34,82,36],[82,35,82,37],[82,36,82,38],[82,37,82,39],[82,38,82,40],[82,39,82,41],[82,40,82,42],[82,41,82,43],[82,42,82,44],[82,43,82,45],[82,44,82,46],[82,45,82,47],[82,46,82,48],[82,47,82,49],[82,48,82,50],[82,49,49,50],[-1,-1,-1,-1],[-1,-1,-1,-1],[-1,-1,-1,-1],[-1,-1,-1,-1],[-1,-1,-1,-1],[-1,-1,-1,-1],[-1,-1,-1,-1],[-1,-1,-1,-1],[-1,-1,-1,-1],[-1,-1,-1,-1],[-1,-1,-1,-1],[-1,-1,-1,-1],[-1,-1,-1,-1]],"stapLoop":[],"col":20,"loop":[0,0,0,0,0,0,0,0,0,0,0,0,0,0,0,0,0,0,0,0,0,0,0,0,0,0,0,0,0,0,0,0,0,0,0,0,0,0,0,0,0,0,0,0,0,0,0,0,0,0,0,0,0,0,0,0,0,0,0,0,0,0,0,0],"row":16}]}
