# Supplementary material for: Unified Nanotechnology Format: One Way to Store Them All
Source: Molecules. 2021 Dec 23;27(1):63. doi: 10.3390/molecules27010063 (PMC8746876; doi:10.3390/molecules27010063)
Supplement: Supplementary file 1 [file molecules-27-00063-s001.zip › unf-1.0.0_finalized/example-files/hextube_cuboid/unf/hextube_cuboid.unf]

{"format": "unf", "version": "1.0.0", "idCounter": 10544, "lengthUnits": "A", "angularUnits": "deg", "name": "cadnano_converted_structure", "author": "Cadnano to UNF Python Converter Script", "creationDate": "2021-11-02T11:34:38", "doi": "NULL", "simData": {"boxSize": []}, "externalFiles": [], "lattices": [{"id": 5924, "name": "lattice_from_cadnano", "position": [100, 100, 0], "orientation": [0, 0, 0], "virtualHelices": [{"id": 5925, "firstActiveCell": 5, "lastActiveCell": 78, "lastCell": 83, "latticePosition": [7, 13], "initialAngle": 240, "cells": [{"id": 5926, "number": 0, "type": "n", "fiveToThreeNts": [], "threeToFiveNts": []}, {"id": 5927, "number": 1, "type": "n", "fiveToThreeNts": [], "threeToFiveNts": []}, {"id": 5928, "number": 2, "type": "n", "fiveToThreeNts": [], "threeToFiveNts": []}, {"id": 5929, "number": 3, "type": "n", "fiveToThreeNts": [], "threeToFiveNts": []}, {"id": 5930, "number": 4, "type": "n", "fiveToThreeNts": [], "threeToFiveNts": []}, {"id": 5931, "number": 5, "type": "n", "fiveToThreeNts": [0], "threeToFiveNts": [74]}, {"id": 5932, "number": 6, "type": "n", "fiveToThreeNts": [1], "threeToFiveNts": [75]}, {"id": 5933, "number": 7, "type": "n", "fiveToThreeNts": [2], "threeToFiveNts": [76]}, {"id": 5934, "number": 8, "type": "n", "fiveToThreeNts": [3], "threeToFiveNts": [77]}, {"id": 5935, "number": 9, "type": "n", "fiveToThreeNts": [4], "threeToFiveNts": [78]}, {"id": 5936, "number": 10, "type": "n", "fiveToThreeNts": [5], "threeToFiveNts": [79]}, {"id": 5937, "number": 11, "type": "n", "fiveToThreeNts": [6], "threeToFiveNts": [80]}, {"id": 5938, "number": 12, "type": "n", "fiveToThreeNts": [7], "threeToFiveNts": [81]}, {"id": 5939, "number": 13, "type": "n", "fiveToThreeNts": [8], "threeToFiveNts": [82]}, {"id": 5940, "number": 14, "type": "n", "fiveToThreeNts": [9], "threeToFiveNts": [83]}, {"id": 5941, "number": 15, "type": "n", "fiveToThreeNts": [10], "threeToFiveNts": [84]}, {"id": 5942, "number": 16, "type": "n", "fiveToThreeNts": [11], "threeToFiveNts": [85]}, {"id": 5943, "number": 17, "type": "n", "fiveToThreeNts": [12], "threeToFiveNts": [86]}, {"id": 5944, "number": 18, "type": "n", "fiveToThreeNts": [13], "threeToFiveNts": [87]}, {"id": 5945, "number": 19, "type": "n", "fiveToThreeNts": [14], "threeToFiveNts": [88]}, {"id": 5946, "number": 20, "type": "n", "fiveToThreeNts": [15], "threeToFiveNts": [89]}, {"id": 5947, "number": 21, "type": "n", "fiveToThreeNts": [16], "threeToFiveNts": [90]}, {"id": 5948, "number": 22, "type": "n", "fiveToThreeNts": [17], "threeToFiveNts": [91]}, {"id": 5949, "number": 23, "type": "n", "fiveToThreeNts": [18], "threeToFiveNts": [92]}, {"id": 5950, "number": 24, "type": "n", "fiveToThreeNts": [19], "threeToFiveNts": [93]}, {"id": 5951, "number": 25, "type": "n", "fiveToThreeNts": [20], "threeToFiveNts": [94]}, {"id": 5952, "number": 26, "type": "n", "fiveToThreeNts": [21], "threeToFiveNts": [95]}, {"id": 5953, "number": 27, "type": "n", "fiveToThreeNts": [22], "threeToFiveNts": [96]}, {"id": 5954, "number": 28, "type": "n", "fiveToThreeNts": [23], "threeToFiveNts": [97]}, {"id": 5955, "number": 29, "type": "n", "fiveToThreeNts": [24], "threeToFiveNts": [98]}, {"id": 5956, "number": 30, "type": "n", "fiveToThreeNts": [25], "threeToFiveNts": [99]}, {"id": 5957, "number": 31, "type": "n", "fiveToThreeNts": [26], "threeToFiveNts": [100]}, {"id": 5958, "number": 32, "type": "n", "fiveToThreeNts": [27], "threeToFiveNts": [101]}, {"id": 5959, "number": 33, "type": "n", "fiveToThreeNts": [28], "threeToFiveNts": [102]}, {"id": 5960, "number": 34, "type": "n", "fiveToThreeNts": [29], "threeToFiveNts": [103]}, {"id": 5961, "number": 35, "type": "n", "fiveToThreeNts": [30], "threeToFiveNts": [104]}, {"id": 5962, "number": 36, "type": "n", "fiveToThreeNts": [31], "threeToFiveNts": [105]}, {"id": 5963, "number": 37, "type": "n", "fiveToThreeNts": [32], "threeToFiveNts": [106]}, {"id": 5964, "number": 38, "type": "n", "fiveToThreeNts": [33], "threeToFiveNts": [107]}, {"id": 5965, "number": 39, "type": "n", "fiveToThreeNts": [34], "threeToFiveNts": [108]}, {"id": 5966, "number": 40, "type": "n", "fiveToThreeNts": [35], "threeToFiveNts": [109]}, {"id": 5967, "number": 41, "type": "n", "fiveToThreeNts": [36], "threeToFiveNts": [110]}, {"id": 5968, "number": 42, "type": "n", "fiveToThreeNts": [37], "threeToFiveNts": [111]}, {"id": 5969, "number": 43, "type": "n", "fiveToThreeNts": [38], "threeToFiveNts": [112]}, {"id": 5970, "number": 44, "type": "n", "fiveToThreeNts": [39], "threeToFiveNts": [113]}, {"id": 5971, "number": 45, "type": "n", "fiveToThreeNts": [40], "threeToFiveNts": [114]}, {"id": 5972, "number": 46, "type": "n", "fiveToThreeNts": [41], "threeToFiveNts": [115]}, {"id": 5973, "number": 47, "type": "n", "fiveToThreeNts": [42], "threeToFiveNts": [116]}, {"id": 5974, "number": 48, "type": "n", "fiveToThreeNts": [43], "threeToFiveNts": [117]}, {"id": 5975, "number": 49, "type": "n", "fiveToThreeNts": [44], "threeToFiveNts": [118]}, {"id": 5976, "number": 50, "type": "n", "fiveToThreeNts": [45], "threeToFiveNts": [119]}, {"id": 5977, "number": 51, "type": "n", "fiveToThreeNts": [46], "threeToFiveNts": [120]}, {"id": 5978, "number": 52, "type": "n", "fiveToThreeNts": [47], "threeToFiveNts": [121]}, {"id": 5979, "number": 53, "type": "n", "fiveToThreeNts": [48], "threeToFiveNts": [122]}, {"id": 5980, "number": 54, "type": "n", "fiveToThreeNts": [49], "threeToFiveNts": [123]}, {"id": 5981, "number": 55, "type": "n", "fiveToThreeNts": [50], "threeToFiveNts": [124]}, {"id": 5982, "number": 56, "type": "n", "fiveToThreeNts": [51], "threeToFiveNts": [125]}, {"id": 5983, "number": 57, "type": "n", "fiveToThreeNts": [52], "threeToFiveNts": [126]}, {"id": 5984, "number": 58, "type": "n", "fiveToThreeNts": [53], "threeToFiveNts": [127]}, {"id": 5985, "number": 59, "type": "n", "fiveToThreeNts": [54], "threeToFiveNts": [128]}, {"id": 5986, "number": 60, "type": "n", "fiveToThreeNts": [55], "threeToFiveNts": [129]}, {"id": 5987, "number": 61, "type": "n", "fiveToThreeNts": [56], "threeToFiveNts": [130]}, {"id": 5988, "number": 62, "type": "n", "fiveToThreeNts": [57], "threeToFiveNts": [131]}, {"id": 5989, "number": 63, "type": "n", "fiveToThreeNts": [58], "threeToFiveNts": [132]}, {"id": 5990, "number": 64, "type": "n", "fiveToThreeNts": [59], "threeToFiveNts": [133]}, {"id": 5991, "number": 65, "type": "n", "fiveToThreeNts": [60], "threeToFiveNts": [134]}, {"id": 5992, "number": 66, "type": "n", "fiveToThreeNts": [61], "threeToFiveNts": [135]}, {"id": 5993, "number": 67, "type": "n", "fiveToThreeNts": [62], "threeToFiveNts": [136]}, {"id": 5994, "number": 68, "type": "n", "fiveToThreeNts": [63], "threeToFiveNts": [137]}, {"id": 5995, "number": 69, "type": "n", "fiveToThreeNts": [64], "threeToFiveNts": [138]}, {"id": 5996, "number": 70, "type": "n", "fiveToThreeNts": [65], "threeToFiveNts": [139]}, {"id": 5997, "number": 71, "type": "n", "fiveToThreeNts": [66], "threeToFiveNts": [140]}, {"id": 5998, "number": 72, "type": "n", "fiveToThreeNts": [67], "threeToFiveNts": [141]}, {"id": 5999, "number": 73, "type": "n", "fiveToThreeNts": [68], "threeToFiveNts": [142]}, {"id": 6000, "number": 74, "type": "n", "fiveToThreeNts": [69], "threeToFiveNts": [143]}, {"id": 6001, "number": 75, "type": "n", "fiveToThreeNts": [70], "threeToFiveNts": [144]}, {"id": 6002, "number": 76, "type": "n", "fiveToThreeNts": [71], "threeToFiveNts": [145]}, {"id": 6003, "number": 77, "type": "n", "fiveToThreeNts": [72], "threeToFiveNts": [146]}, {"id": 6004, "number": 78, "type": "n", "fiveToThreeNts": [73], "threeToFiveNts": [147]}]}, {"id": 6005, "firstActiveCell": 5, "lastActiveCell": 78, "lastCell": 83, "latticePosition": [7, 12], "initialAngle": 240, "cells": [{"id": 6006, "number": 0, "type": "n", "fiveToThreeNts": [], "threeToFiveNts": []}, {"id": 6007, "number": 1, "type": "n", "fiveToThreeNts": [], "threeToFiveNts": []}, {"id": 6008, "number": 2, "type": "n", "fiveToThreeNts": [], "threeToFiveNts": []}, {"id": 6009, "number": 3, "type": "n", "fiveToThreeNts": [], "threeToFiveNts": []}, {"id": 6010, "number": 4, "type": "n", "fiveToThreeNts": [], "threeToFiveNts": []}, {"id": 6011, "number": 5, "type": "n", "fiveToThreeNts": [222], "threeToFiveNts": [148]}, {"id": 6012, "number": 6, "type": "n", "fiveToThreeNts": [223], "threeToFiveNts": [149]}, {"id": 6013, "number": 7, "type": "n", "fiveToThreeNts": [224], "threeToFiveNts": [150]}, {"id": 6014, "number": 8, "type": "n", "fiveToThreeNts": [225], "threeToFiveNts": [151]}, {"id": 6015, "number": 9, "type": "n", "fiveToThreeNts": [226], "threeToFiveNts": [152]}, {"id": 6016, "number": 10, "type": "n", "fiveToThreeNts": [227], "threeToFiveNts": [153]}, {"id": 6017, "number": 11, "type": "n", "fiveToThreeNts": [228], "threeToFiveNts": [154]}, {"id": 6018, "number": 12, "type": "n", "fiveToThreeNts": [229], "threeToFiveNts": [155]}, {"id": 6019, "number": 13, "type": "n", "fiveToThreeNts": [230], "threeToFiveNts": [156]}, {"id": 6020, "number": 14, "type": "n", "fiveToThreeNts": [231], "threeToFiveNts": [157]}, {"id": 6021, "number": 15, "type": "n", "fiveToThreeNts": [232], "threeToFiveNts": [158]}, {"id": 6022, "number": 16, "type": "n", "fiveToThreeNts": [233], "threeToFiveNts": [159]}, {"id": 6023, "number": 17, "type": "n", "fiveToThreeNts": [234], "threeToFiveNts": [160]}, {"id": 6024, "number": 18, "type": "n", "fiveToThreeNts": [235], "threeToFiveNts": [161]}, {"id": 6025, "number": 19, "type": "n", "fiveToThreeNts": [236], "threeToFiveNts": [162]}, {"id": 6026, "number": 20, "type": "n", "fiveToThreeNts": [237], "threeToFiveNts": [163]}, {"id": 6027, "number": 21, "type": "n", "fiveToThreeNts": [238], "threeToFiveNts": [164]}, {"id": 6028, "number": 22, "type": "n", "fiveToThreeNts": [239], "threeToFiveNts": [165]}, {"id": 6029, "number": 23, "type": "n", "fiveToThreeNts": [240], "threeToFiveNts": [166]}, {"id": 6030, "number": 24, "type": "n", "fiveToThreeNts": [241], "threeToFiveNts": [167]}, {"id": 6031, "number": 25, "type": "n", "fiveToThreeNts": [242], "threeToFiveNts": [168]}, {"id": 6032, "number": 26, "type": "n", "fiveToThreeNts": [243], "threeToFiveNts": [169]}, {"id": 6033, "number": 27, "type": "n", "fiveToThreeNts": [244], "threeToFiveNts": [170]}, {"id": 6034, "number": 28, "type": "n", "fiveToThreeNts": [245], "threeToFiveNts": [171]}, {"id": 6035, "number": 29, "type": "n", "fiveToThreeNts": [246], "threeToFiveNts": [172]}, {"id": 6036, "number": 30, "type": "n", "fiveToThreeNts": [247], "threeToFiveNts": [173]}, {"id": 6037, "number": 31, "type": "n", "fiveToThreeNts": [248], "threeToFiveNts": [174]}, {"id": 6038, "number": 32, "type": "n", "fiveToThreeNts": [249], "threeToFiveNts": [175]}, {"id": 6039, "number": 33, "type": "n", "fiveToThreeNts": [250], "threeToFiveNts": [176]}, {"id": 6040, "number": 34, "type": "n", "fiveToThreeNts": [251], "threeToFiveNts": [177]}, {"id": 6041, "number": 35, "type": "n", "fiveToThreeNts": [252], "threeToFiveNts": [178]}, {"id": 6042, "number": 36, "type": "n", "fiveToThreeNts": [253], "threeToFiveNts": [179]}, {"id": 6043, "number": 37, "type": "n", "fiveToThreeNts": [254], "threeToFiveNts": [180]}, {"id": 6044, "number": 38, "type": "n", "fiveToThreeNts": [255], "threeToFiveNts": [181]}, {"id": 6045, "number": 39, "type": "n", "fiveToThreeNts": [256], "threeToFiveNts": [182]}, {"id": 6046, "number": 40, "type": "n", "fiveToThreeNts": [257], "threeToFiveNts": [183]}, {"id": 6047, "number": 41, "type": "n", "fiveToThreeNts": [258], "threeToFiveNts": [184]}, {"id": 6048, "number": 42, "type": "n", "fiveToThreeNts": [259], "threeToFiveNts": [185]}, {"id": 6049, "number": 43, "type": "n", "fiveToThreeNts": [260], "threeToFiveNts": [186]}, {"id": 6050, "number": 44, "type": "n", "fiveToThreeNts": [261], "threeToFiveNts": [187]}, {"id": 6051, "number": 45, "type": "n", "fiveToThreeNts": [262], "threeToFiveNts": [188]}, {"id": 6052, "number": 46, "type": "n", "fiveToThreeNts": [263], "threeToFiveNts": [189]}, {"id": 6053, "number": 47, "type": "n", "fiveToThreeNts": [264], "threeToFiveNts": [190]}, {"id": 6054, "number": 48, "type": "n", "fiveToThreeNts": [265], "threeToFiveNts": [191]}, {"id": 6055, "number": 49, "type": "n", "fiveToThreeNts": [266], "threeToFiveNts": [192]}, {"id": 6056, "number": 50, "type": "n", "fiveToThreeNts": [267], "threeToFiveNts": [193]}, {"id": 6057, "number": 51, "type": "n", "fiveToThreeNts": [268], "threeToFiveNts": [194]}, {"id": 6058, "number": 52, "type": "n", "fiveToThreeNts": [269], "threeToFiveNts": [195]}, {"id": 6059, "number": 53, "type": "n", "fiveToThreeNts": [270], "threeToFiveNts": [196]}, {"id": 6060, "number": 54, "type": "n", "fiveToThreeNts": [271], "threeToFiveNts": [197]}, {"id": 6061, "number": 55, "type": "n", "fiveToThreeNts": [272], "threeToFiveNts": [198]}, {"id": 6062, "number": 56, "type": "n", "fiveToThreeNts": [273], "threeToFiveNts": [199]}, {"id": 6063, "number": 57, "type": "n", "fiveToThreeNts": [274], "threeToFiveNts": [200]}, {"id": 6064, "number": 58, "type": "n", "fiveToThreeNts": [275], "threeToFiveNts": [201]}, {"id": 6065, "number": 59, "type": "n", "fiveToThreeNts": [276], "threeToFiveNts": [202]}, {"id": 6066, "number": 60, "type": "n", "fiveToThreeNts": [277], "threeToFiveNts": [203]}, {"id": 6067, "number": 61, "type": "n", "fiveToThreeNts": [278], "threeToFiveNts": [204]}, {"id": 6068, "number": 62, "type": "n", "fiveToThreeNts": [279], "threeToFiveNts": [205]}, {"id": 6069, "number": 63, "type": "n", "fiveToThreeNts": [280], "threeToFiveNts": [206]}, {"id": 6070, "number": 64, "type": "n", "fiveToThreeNts": [281], "threeToFiveNts": [207]}, {"id": 6071, "number": 65, "type": "n", "fiveToThreeNts": [282], "threeToFiveNts": [208]}, {"id": 6072, "number": 66, "type": "n", "fiveToThreeNts": [283], "threeToFiveNts": [209]}, {"id": 6073, "number": 67, "type": "n", "fiveToThreeNts": [284], "threeToFiveNts": [210]}, {"id": 6074, "number": 68, "type": "n", "fiveToThreeNts": [285], "threeToFiveNts": [211]}, {"id": 6075, "number": 69, "type": "n", "fiveToThreeNts": [286], "threeToFiveNts": [212]}, {"id": 6076, "number": 70, "type": "n", "fiveToThreeNts": [287], "threeToFiveNts": [213]}, {"id": 6077, "number": 71, "type": "n", "fiveToThreeNts": [288], "threeToFiveNts": [214]}, {"id": 6078, "number": 72, "type": "n", "fiveToThreeNts": [289], "threeToFiveNts": [215]}, {"id": 6079, "number": 73, "type": "n", "fiveToThreeNts": [290], "threeToFiveNts": [216]}, {"id": 6080, "number": 74, "type": "n", "fiveToThreeNts": [291], "threeToFiveNts": [217]}, {"id": 6081, "number": 75, "type": "n", "fiveToThreeNts": [292], "threeToFiveNts": [218]}, {"id": 6082, "number": 76, "type": "n", "fiveToThreeNts": [293], "threeToFiveNts": [219]}, {"id": 6083, "number": 77, "type": "n", "fiveToThreeNts": [294], "threeToFiveNts": [220]}, {"id": 6084, "number": 78, "type": "n", "fiveToThreeNts": [295], "threeToFiveNts": [221]}]}, {"id": 6085, "firstActiveCell": 2, "lastActiveCell": 74, "lastCell": 83, "latticePosition": [8, 12], "initialAngle": 240, "cells": [{"id": 6086, "number": 0, "type": "n", "fiveToThreeNts": [], "threeToFiveNts": []}, {"id": 6087, "number": 1, "type": "n", "fiveToThreeNts": [], "threeToFiveNts": []}, {"id": 6088, "number": 2, "type": "n", "fiveToThreeNts": [296], "threeToFiveNts": [369]}, {"id": 6089, "number": 3, "type": "n", "fiveToThreeNts": [297], "threeToFiveNts": [370]}, {"id": 6090, "number": 4, "type": "n", "fiveToThreeNts": [298], "threeToFiveNts": [371]}, {"id": 6091, "number": 5, "type": "n", "fiveToThreeNts": [299], "threeToFiveNts": [372]}, {"id": 6092, "number": 6, "type": "n", "fiveToThreeNts": [300], "threeToFiveNts": [373]}, {"id": 6093, "number": 7, "type": "n", "fiveToThreeNts": [301], "threeToFiveNts": [374]}, {"id": 6094, "number": 8, "type": "n", "fiveToThreeNts": [302], "threeToFiveNts": [375]}, {"id": 6095, "number": 9, "type": "n", "fiveToThreeNts": [303], "threeToFiveNts": [376]}, {"id": 6096, "number": 10, "type": "n", "fiveToThreeNts": [304], "threeToFiveNts": [377]}, {"id": 6097, "number": 11, "type": "n", "fiveToThreeNts": [305], "threeToFiveNts": [378]}, {"id": 6098, "number": 12, "type": "n", "fiveToThreeNts": [306], "threeToFiveNts": [379]}, {"id": 6099, "number": 13, "type": "n", "fiveToThreeNts": [307], "threeToFiveNts": [380]}, {"id": 6100, "number": 14, "type": "n", "fiveToThreeNts": [308], "threeToFiveNts": [381]}, {"id": 6101, "number": 15, "type": "n", "fiveToThreeNts": [309], "threeToFiveNts": [382]}, {"id": 6102, "number": 16, "type": "n", "fiveToThreeNts": [310], "threeToFiveNts": [383]}, {"id": 6103, "number": 17, "type": "n", "fiveToThreeNts": [311], "threeToFiveNts": [384]}, {"id": 6104, "number": 18, "type": "n", "fiveToThreeNts": [312], "threeToFiveNts": [385]}, {"id": 6105, "number": 19, "type": "n", "fiveToThreeNts": [313], "threeToFiveNts": [386]}, {"id": 6106, "number": 20, "type": "n", "fiveToThreeNts": [314], "threeToFiveNts": [387]}, {"id": 6107, "number": 21, "type": "n", "fiveToThreeNts": [315], "threeToFiveNts": [388]}, {"id": 6108, "number": 22, "type": "n", "fiveToThreeNts": [316], "threeToFiveNts": [389]}, {"id": 6109, "number": 23, "type": "n", "fiveToThreeNts": [317], "threeToFiveNts": [390]}, {"id": 6110, "number": 24, "type": "n", "fiveToThreeNts": [318], "threeToFiveNts": [391]}, {"id": 6111, "number": 25, "type": "n", "fiveToThreeNts": [319], "threeToFiveNts": [392]}, {"id": 6112, "number": 26, "type": "n", "fiveToThreeNts": [320], "threeToFiveNts": [393]}, {"id": 6113, "number": 27, "type": "n", "fiveToThreeNts": [321], "threeToFiveNts": [394]}, {"id": 6114, "number": 28, "type": "n", "fiveToThreeNts": [322], "threeToFiveNts": [395]}, {"id": 6115, "number": 29, "type": "n", "fiveToThreeNts": [323], "threeToFiveNts": [396]}, {"id": 6116, "number": 30, "type": "n", "fiveToThreeNts": [324], "threeToFiveNts": [397]}, {"id": 6117, "number": 31, "type": "n", "fiveToThreeNts": [325], "threeToFiveNts": [398]}, {"id": 6118, "number": 32, "type": "n", "fiveToThreeNts": [326], "threeToFiveNts": [399]}, {"id": 6119, "number": 33, "type": "n", "fiveToThreeNts": [327], "threeToFiveNts": [400]}, {"id": 6120, "number": 34, "type": "n", "fiveToThreeNts": [328], "threeToFiveNts": [401]}, {"id": 6121, "number": 35, "type": "n", "fiveToThreeNts": [329], "threeToFiveNts": [402]}, {"id": 6122, "number": 36, "type": "n", "fiveToThreeNts": [330], "threeToFiveNts": [403]}, {"id": 6123, "number": 37, "type": "n", "fiveToThreeNts": [331], "threeToFiveNts": [404]}, {"id": 6124, "number": 38, "type": "n", "fiveToThreeNts": [332], "threeToFiveNts": [405]}, {"id": 6125, "number": 39, "type": "n", "fiveToThreeNts": [333], "threeToFiveNts": [406]}, {"id": 6126, "number": 40, "type": "n", "fiveToThreeNts": [334], "threeToFiveNts": [407]}, {"id": 6127, "number": 41, "type": "n", "fiveToThreeNts": [335], "threeToFiveNts": [408]}, {"id": 6128, "number": 42, "type": "n", "fiveToThreeNts": [336], "threeToFiveNts": [409]}, {"id": 6129, "number": 43, "type": "n", "fiveToThreeNts": [337], "threeToFiveNts": [410]}, {"id": 6130, "number": 44, "type": "n", "fiveToThreeNts": [338], "threeToFiveNts": [411]}, {"id": 6131, "number": 45, "type": "n", "fiveToThreeNts": [339], "threeToFiveNts": [412]}, {"id": 6132, "number": 46, "type": "n", "fiveToThreeNts": [340], "threeToFiveNts": [413]}, {"id": 6133, "number": 47, "type": "n", "fiveToThreeNts": [341], "threeToFiveNts": [414]}, {"id": 6134, "number": 48, "type": "n", "fiveToThreeNts": [342], "threeToFiveNts": [415]}, {"id": 6135, "number": 49, "type": "n", "fiveToThreeNts": [343], "threeToFiveNts": [416]}, {"id": 6136, "number": 50, "type": "n", "fiveToThreeNts": [344], "threeToFiveNts": [417]}, {"id": 6137, "number": 51, "type": "n", "fiveToThreeNts": [345], "threeToFiveNts": [418]}, {"id": 6138, "number": 52, "type": "n", "fiveToThreeNts": [346], "threeToFiveNts": [419]}, {"id": 6139, "number": 53, "type": "n", "fiveToThreeNts": [347], "threeToFiveNts": [420]}, {"id": 6140, "number": 54, "type": "n", "fiveToThreeNts": [348], "threeToFiveNts": [421]}, {"id": 6141, "number": 55, "type": "n", "fiveToThreeNts": [349], "threeToFiveNts": [422]}, {"id": 6142, "number": 56, "type": "n", "fiveToThreeNts": [350], "threeToFiveNts": [423]}, {"id": 6143, "number": 57, "type": "n", "fiveToThreeNts": [351], "threeToFiveNts": [424]}, {"id": 6144, "number": 58, "type": "n", "fiveToThreeNts": [352], "threeToFiveNts": [425]}, {"id": 6145, "number": 59, "type": "n", "fiveToThreeNts": [353], "threeToFiveNts": [426]}, {"id": 6146, "number": 60, "type": "n", "fiveToThreeNts": [354], "threeToFiveNts": [427]}, {"id": 6147, "number": 61, "type": "n", "fiveToThreeNts": [355], "threeToFiveNts": [428]}, {"id": 6148, "number": 62, "type": "n", "fiveToThreeNts": [356], "threeToFiveNts": [429]}, {"id": 6149, "number": 63, "type": "n", "fiveToThreeNts": [357], "threeToFiveNts": [430]}, {"id": 6150, "number": 64, "type": "n", "fiveToThreeNts": [358], "threeToFiveNts": [431]}, {"id": 6151, "number": 65, "type": "n", "fiveToThreeNts": [359], "threeToFiveNts": [432]}, {"id": 6152, "number": 66, "type": "n", "fiveToThreeNts": [360], "threeToFiveNts": [433]}, {"id": 6153, "number": 67, "type": "n", "fiveToThreeNts": [361], "threeToFiveNts": [434]}, {"id": 6154, "number": 68, "type": "n", "fiveToThreeNts": [362], "threeToFiveNts": [435]}, {"id": 6155, "number": 69, "type": "n", "fiveToThreeNts": [363], "threeToFiveNts": [436]}, {"id": 6156, "number": 70, "type": "n", "fiveToThreeNts": [364], "threeToFiveNts": [437]}, {"id": 6157, "number": 71, "type": "n", "fiveToThreeNts": [365], "threeToFiveNts": [438]}, {"id": 6158, "number": 72, "type": "n", "fiveToThreeNts": [366], "threeToFiveNts": [439]}, {"id": 6159, "number": 73, "type": "n", "fiveToThreeNts": [367], "threeToFiveNts": [440]}, {"id": 6160, "number": 74, "type": "n", "fiveToThreeNts": [368], "threeToFiveNts": [441]}]}, {"id": 6161, "firstActiveCell": 2, "lastActiveCell": 74, "lastCell": 83, "latticePosition": [8, 13], "initialAngle": 240, "cells": [{"id": 6162, "number": 0, "type": "n", "fiveToThreeNts": [], "threeToFiveNts": []}, {"id": 6163, "number": 1, "type": "n", "fiveToThreeNts": [], "threeToFiveNts": []}, {"id": 6164, "number": 2, "type": "n", "fiveToThreeNts": [515], "threeToFiveNts": [442]}, {"id": 6165, "number": 3, "type": "n", "fiveToThreeNts": [516], "threeToFiveNts": [443]}, {"id": 6166, "number": 4, "type": "n", "fiveToThreeNts": [517], "threeToFiveNts": [444]}, {"id": 6167, "number": 5, "type": "n", "fiveToThreeNts": [518], "threeToFiveNts": [445]}, {"id": 6168, "number": 6, "type": "n", "fiveToThreeNts": [519], "threeToFiveNts": [446]}, {"id": 6169, "number": 7, "type": "n", "fiveToThreeNts": [520], "threeToFiveNts": [447]}, {"id": 6170, "number": 8, "type": "n", "fiveToThreeNts": [521], "threeToFiveNts": [448]}, {"id": 6171, "number": 9, "type": "n", "fiveToThreeNts": [522], "threeToFiveNts": [449]}, {"id": 6172, "number": 10, "type": "n", "fiveToThreeNts": [523], "threeToFiveNts": [450]}, {"id": 6173, "number": 11, "type": "n", "fiveToThreeNts": [524], "threeToFiveNts": [451]}, {"id": 6174, "number": 12, "type": "n", "fiveToThreeNts": [525], "threeToFiveNts": [452]}, {"id": 6175, "number": 13, "type": "n", "fiveToThreeNts": [526], "threeToFiveNts": [453]}, {"id": 6176, "number": 14, "type": "n", "fiveToThreeNts": [527], "threeToFiveNts": [454]}, {"id": 6177, "number": 15, "type": "n", "fiveToThreeNts": [528], "threeToFiveNts": [455]}, {"id": 6178, "number": 16, "type": "n", "fiveToThreeNts": [529], "threeToFiveNts": [456]}, {"id": 6179, "number": 17, "type": "n", "fiveToThreeNts": [530], "threeToFiveNts": [457]}, {"id": 6180, "number": 18, "type": "n", "fiveToThreeNts": [531], "threeToFiveNts": [458]}, {"id": 6181, "number": 19, "type": "n", "fiveToThreeNts": [532], "threeToFiveNts": [459]}, {"id": 6182, "number": 20, "type": "n", "fiveToThreeNts": [533], "threeToFiveNts": [460]}, {"id": 6183, "number": 21, "type": "n", "fiveToThreeNts": [534], "threeToFiveNts": [461]}, {"id": 6184, "number": 22, "type": "n", "fiveToThreeNts": [535], "threeToFiveNts": [462]}, {"id": 6185, "number": 23, "type": "n", "fiveToThreeNts": [536], "threeToFiveNts": [463]}, {"id": 6186, "number": 24, "type": "n", "fiveToThreeNts": [537], "threeToFiveNts": [464]}, {"id": 6187, "number": 25, "type": "n", "fiveToThreeNts": [538], "threeToFiveNts": [465]}, {"id": 6188, "number": 26, "type": "n", "fiveToThreeNts": [539], "threeToFiveNts": [466]}, {"id": 6189, "number": 27, "type": "n", "fiveToThreeNts": [540], "threeToFiveNts": [467]}, {"id": 6190, "number": 28, "type": "n", "fiveToThreeNts": [541], "threeToFiveNts": [468]}, {"id": 6191, "number": 29, "type": "n", "fiveToThreeNts": [542], "threeToFiveNts": [469]}, {"id": 6192, "number": 30, "type": "n", "fiveToThreeNts": [543], "threeToFiveNts": [470]}, {"id": 6193, "number": 31, "type": "n", "fiveToThreeNts": [544], "threeToFiveNts": [471]}, {"id": 6194, "number": 32, "type": "n", "fiveToThreeNts": [545], "threeToFiveNts": [472]}, {"id": 6195, "number": 33, "type": "n", "fiveToThreeNts": [546], "threeToFiveNts": [473]}, {"id": 6196, "number": 34, "type": "n", "fiveToThreeNts": [547], "threeToFiveNts": [474]}, {"id": 6197, "number": 35, "type": "n", "fiveToThreeNts": [548], "threeToFiveNts": [475]}, {"id": 6198, "number": 36, "type": "n", "fiveToThreeNts": [549], "threeToFiveNts": [476]}, {"id": 6199, "number": 37, "type": "n", "fiveToThreeNts": [550], "threeToFiveNts": [477]}, {"id": 6200, "number": 38, "type": "n", "fiveToThreeNts": [551], "threeToFiveNts": [478]}, {"id": 6201, "number": 39, "type": "n", "fiveToThreeNts": [552], "threeToFiveNts": [479]}, {"id": 6202, "number": 40, "type": "n", "fiveToThreeNts": [553], "threeToFiveNts": [480]}, {"id": 6203, "number": 41, "type": "n", "fiveToThreeNts": [554], "threeToFiveNts": [481]}, {"id": 6204, "number": 42, "type": "n", "fiveToThreeNts": [555], "threeToFiveNts": [482]}, {"id": 6205, "number": 43, "type": "n", "fiveToThreeNts": [556], "threeToFiveNts": [483]}, {"id": 6206, "number": 44, "type": "n", "fiveToThreeNts": [557], "threeToFiveNts": [484]}, {"id": 6207, "number": 45, "type": "n", "fiveToThreeNts": [558], "threeToFiveNts": [485]}, {"id": 6208, "number": 46, "type": "n", "fiveToThreeNts": [559], "threeToFiveNts": [486]}, {"id": 6209, "number": 47, "type": "n", "fiveToThreeNts": [560], "threeToFiveNts": [487]}, {"id": 6210, "number": 48, "type": "n", "fiveToThreeNts": [561], "threeToFiveNts": [488]}, {"id": 6211, "number": 49, "type": "n", "fiveToThreeNts": [562], "threeToFiveNts": [489]}, {"id": 6212, "number": 50, "type": "n", "fiveToThreeNts": [563], "threeToFiveNts": [490]}, {"id": 6213, "number": 51, "type": "n", "fiveToThreeNts": [564], "threeToFiveNts": [491]}, {"id": 6214, "number": 52, "type": "n", "fiveToThreeNts": [565], "threeToFiveNts": [492]}, {"id": 6215, "number": 53, "type": "n", "fiveToThreeNts": [566], "threeToFiveNts": [493]}, {"id": 6216, "number": 54, "type": "n", "fiveToThreeNts": [567], "threeToFiveNts": [494]}, {"id": 6217, "number": 55, "type": "n", "fiveToThreeNts": [568], "threeToFiveNts": [495]}, {"id": 6218, "number": 56, "type": "n", "fiveToThreeNts": [569], "threeToFiveNts": [496]}, {"id": 6219, "number": 57, "type": "n", "fiveToThreeNts": [570], "threeToFiveNts": [497]}, {"id": 6220, "number": 58, "type": "n", "fiveToThreeNts": [571], "threeToFiveNts": [498]}, {"id": 6221, "number": 59, "type": "n", "fiveToThreeNts": [572], "threeToFiveNts": [499]}, {"id": 6222, "number": 60, "type": "n", "fiveToThreeNts": [573], "threeToFiveNts": [500]}, {"id": 6223, "number": 61, "type": "n", "fiveToThreeNts": [574], "threeToFiveNts": [501]}, {"id": 6224, "number": 62, "type": "n", "fiveToThreeNts": [575], "threeToFiveNts": [502]}, {"id": 6225, "number": 63, "type": "n", "fiveToThreeNts": [576], "threeToFiveNts": [503]}, {"id": 6226, "number": 64, "type": "n", "fiveToThreeNts": [577], "threeToFiveNts": [504]}, {"id": 6227, "number": 65, "type": "n", "fiveToThreeNts": [578], "threeToFiveNts": [505]}, {"id": 6228, "number": 66, "type": "n", "fiveToThreeNts": [579], "threeToFiveNts": [506]}, {"id": 6229, "number": 67, "type": "n", "fiveToThreeNts": [580], "threeToFiveNts": [507]}, {"id": 6230, "number": 68, "type": "n", "fiveToThreeNts": [581], "threeToFiveNts": [508]}, {"id": 6231, "number": 69, "type": "n", "fiveToThreeNts": [582], "threeToFiveNts": [509]}, {"id": 6232, "number": 70, "type": "n", "fiveToThreeNts": [583], "threeToFiveNts": [510]}, {"id": 6233, "number": 71, "type": "n", "fiveToThreeNts": [584], "threeToFiveNts": [511]}, {"id": 6234, "number": 72, "type": "n", "fiveToThreeNts": [585], "threeToFiveNts": [512]}, {"id": 6235, "number": 73, "type": "n", "fiveToThreeNts": [586], "threeToFiveNts": [513]}, {"id": 6236, "number": 74, "type": "n", "fiveToThreeNts": [587], "threeToFiveNts": [514]}]}, {"id": 6237, "firstActiveCell": 9, "lastActiveCell": 81, "lastCell": 83, "latticePosition": [8, 14], "initialAngle": 240, "cells": [{"id": 6238, "number": 0, "type": "n", "fiveToThreeNts": [], "threeToFiveNts": []}, {"id": 6239, "number": 1, "type": "n", "fiveToThreeNts": [], "threeToFiveNts": []}, {"id": 6240, "number": 2, "type": "n", "fiveToThreeNts": [], "threeToFiveNts": []}, {"id": 6241, "number": 3, "type": "n", "fiveToThreeNts": [], "threeToFiveNts": []}, {"id": 6242, "number": 4, "type": "n", "fiveToThreeNts": [], "threeToFiveNts": []}, {"id": 6243, "number": 5, "type": "n", "fiveToThreeNts": [], "threeToFiveNts": []}, {"id": 6244, "number": 6, "type": "n", "fiveToThreeNts": [], "threeToFiveNts": []}, {"id": 6245, "number": 7, "type": "n", "fiveToThreeNts": [], "threeToFiveNts": []}, {"id": 6246, "number": 8, "type": "n", "fiveToThreeNts": [], "threeToFiveNts": []}, {"id": 6247, "number": 9, "type": "n", "fiveToThreeNts": [588], "threeToFiveNts": [661]}, {"id": 6248, "number": 10, "type": "n", "fiveToThreeNts": [589], "threeToFiveNts": [662]}, {"id": 6249, "number": 11, "type": "n", "fiveToThreeNts": [590], "threeToFiveNts": [663]}, {"id": 6250, "number": 12, "type": "n", "fiveToThreeNts": [591], "threeToFiveNts": [664]}, {"id": 6251, "number": 13, "type": "n", "fiveToThreeNts": [592], "threeToFiveNts": [665]}, {"id": 6252, "number": 14, "type": "n", "fiveToThreeNts": [593], "threeToFiveNts": [666]}, {"id": 6253, "number": 15, "type": "n", "fiveToThreeNts": [594], "threeToFiveNts": [667]}, {"id": 6254, "number": 16, "type": "n", "fiveToThreeNts": [595], "threeToFiveNts": [668]}, {"id": 6255, "number": 17, "type": "n", "fiveToThreeNts": [596], "threeToFiveNts": [669]}, {"id": 6256, "number": 18, "type": "n", "fiveToThreeNts": [597], "threeToFiveNts": [670]}, {"id": 6257, "number": 19, "type": "n", "fiveToThreeNts": [598], "threeToFiveNts": [671]}, {"id": 6258, "number": 20, "type": "n", "fiveToThreeNts": [599], "threeToFiveNts": [672]}, {"id": 6259, "number": 21, "type": "n", "fiveToThreeNts": [600], "threeToFiveNts": [673]}, {"id": 6260, "number": 22, "type": "n", "fiveToThreeNts": [601], "threeToFiveNts": [674]}, {"id": 6261, "number": 23, "type": "n", "fiveToThreeNts": [602], "threeToFiveNts": [675]}, {"id": 6262, "number": 24, "type": "n", "fiveToThreeNts": [603], "threeToFiveNts": [676]}, {"id": 6263, "number": 25, "type": "n", "fiveToThreeNts": [604], "threeToFiveNts": [677]}, {"id": 6264, "number": 26, "type": "n", "fiveToThreeNts": [605], "threeToFiveNts": [678]}, {"id": 6265, "number": 27, "type": "n", "fiveToThreeNts": [606], "threeToFiveNts": [679]}, {"id": 6266, "number": 28, "type": "n", "fiveToThreeNts": [607], "threeToFiveNts": [680]}, {"id": 6267, "number": 29, "type": "n", "fiveToThreeNts": [608], "threeToFiveNts": [681]}, {"id": 6268, "number": 30, "type": "n", "fiveToThreeNts": [609], "threeToFiveNts": [682]}, {"id": 6269, "number": 31, "type": "n", "fiveToThreeNts": [610], "threeToFiveNts": [683]}, {"id": 6270, "number": 32, "type": "n", "fiveToThreeNts": [611], "threeToFiveNts": [684]}, {"id": 6271, "number": 33, "type": "n", "fiveToThreeNts": [612], "threeToFiveNts": [685]}, {"id": 6272, "number": 34, "type": "n", "fiveToThreeNts": [613], "threeToFiveNts": [686]}, {"id": 6273, "number": 35, "type": "n", "fiveToThreeNts": [614], "threeToFiveNts": [687]}, {"id": 6274, "number": 36, "type": "n", "fiveToThreeNts": [615], "threeToFiveNts": [688]}, {"id": 6275, "number": 37, "type": "n", "fiveToThreeNts": [616], "threeToFiveNts": [689]}, {"id": 6276, "number": 38, "type": "n", "fiveToThreeNts": [617], "threeToFiveNts": [690]}, {"id": 6277, "number": 39, "type": "n", "fiveToThreeNts": [618], "threeToFiveNts": [691]}, {"id": 6278, "number": 40, "type": "n", "fiveToThreeNts": [619], "threeToFiveNts": [692]}, {"id": 6279, "number": 41, "type": "n", "fiveToThreeNts": [620], "threeToFiveNts": [693]}, {"id": 6280, "number": 42, "type": "n", "fiveToThreeNts": [621], "threeToFiveNts": [694]}, {"id": 6281, "number": 43, "type": "n", "fiveToThreeNts": [622], "threeToFiveNts": [695]}, {"id": 6282, "number": 44, "type": "n", "fiveToThreeNts": [623], "threeToFiveNts": [696]}, {"id": 6283, "number": 45, "type": "n", "fiveToThreeNts": [624], "threeToFiveNts": [697]}, {"id": 6284, "number": 46, "type": "n", "fiveToThreeNts": [625], "threeToFiveNts": [698]}, {"id": 6285, "number": 47, "type": "n", "fiveToThreeNts": [626], "threeToFiveNts": [699]}, {"id": 6286, "number": 48, "type": "n", "fiveToThreeNts": [627], "threeToFiveNts": [700]}, {"id": 6287, "number": 49, "type": "n", "fiveToThreeNts": [628], "threeToFiveNts": [701]}, {"id": 6288, "number": 50, "type": "n", "fiveToThreeNts": [629], "threeToFiveNts": [702]}, {"id": 6289, "number": 51, "type": "n", "fiveToThreeNts": [630], "threeToFiveNts": [703]}, {"id": 6290, "number": 52, "type": "n", "fiveToThreeNts": [631], "threeToFiveNts": [704]}, {"id": 6291, "number": 53, "type": "n", "fiveToThreeNts": [632], "threeToFiveNts": [705]}, {"id": 6292, "number": 54, "type": "n", "fiveToThreeNts": [633], "threeToFiveNts": [706]}, {"id": 6293, "number": 55, "type": "n", "fiveToThreeNts": [634], "threeToFiveNts": [707]}, {"id": 6294, "number": 56, "type": "n", "fiveToThreeNts": [635], "threeToFiveNts": [708]}, {"id": 6295, "number": 57, "type": "n", "fiveToThreeNts": [636], "threeToFiveNts": [709]}, {"id": 6296, "number": 58, "type": "n", "fiveToThreeNts": [637], "threeToFiveNts": [710]}, {"id": 6297, "number": 59, "type": "n", "fiveToThreeNts": [638], "threeToFiveNts": [711]}, {"id": 6298, "number": 60, "type": "n", "fiveToThreeNts": [639], "threeToFiveNts": [712]}, {"id": 6299, "number": 61, "type": "n", "fiveToThreeNts": [640], "threeToFiveNts": [713]}, {"id": 6300, "number": 62, "type": "n", "fiveToThreeNts": [641], "threeToFiveNts": [714]}, {"id": 6301, "number": 63, "type": "n", "fiveToThreeNts": [642], "threeToFiveNts": [715]}, {"id": 6302, "number": 64, "type": "n", "fiveToThreeNts": [643], "threeToFiveNts": [716]}, {"id": 6303, "number": 65, "type": "n", "fiveToThreeNts": [644], "threeToFiveNts": [717]}, {"id": 6304, "number": 66, "type": "n", "fiveToThreeNts": [645], "threeToFiveNts": [718]}, {"id": 6305, "number": 67, "type": "n", "fiveToThreeNts": [646], "threeToFiveNts": [719]}, {"id": 6306, "number": 68, "type": "n", "fiveToThreeNts": [647], "threeToFiveNts": [720]}, {"id": 6307, "number": 69, "type": "n", "fiveToThreeNts": [648], "threeToFiveNts": [721]}, {"id": 6308, "number": 70, "type": "n", "fiveToThreeNts": [649], "threeToFiveNts": [722]}, {"id": 6309, "number": 71, "type": "n", "fiveToThreeNts": [650], "threeToFiveNts": [723]}, {"id": 6310, "number": 72, "type": "n", "fiveToThreeNts": [651], "threeToFiveNts": [724]}, {"id": 6311, "number": 73, "type": "n", "fiveToThreeNts": [652], "threeToFiveNts": [725]}, {"id": 6312, "number": 74, "type": "n", "fiveToThreeNts": [653], "threeToFiveNts": [726]}, {"id": 6313, "number": 75, "type": "n", "fiveToThreeNts": [654], "threeToFiveNts": [727]}, {"id": 6314, "number": 76, "type": "n", "fiveToThreeNts": [655], "threeToFiveNts": [728]}, {"id": 6315, "number": 77, "type": "n", "fiveToThreeNts": [656], "threeToFiveNts": [729]}, {"id": 6316, "number": 78, "type": "n", "fiveToThreeNts": [657], "threeToFiveNts": [730]}, {"id": 6317, "number": 79, "type": "n", "fiveToThreeNts": [658], "threeToFiveNts": [731]}, {"id": 6318, "number": 80, "type": "n", "fiveToThreeNts": [659], "threeToFiveNts": [732]}, {"id": 6319, "number": 81, "type": "n", "fiveToThreeNts": [660], "threeToFiveNts": [733]}]}, {"id": 6320, "firstActiveCell": 9, "lastActiveCell": 81, "lastCell": 83, "latticePosition": [7, 14], "initialAngle": 240, "cells": [{"id": 6321, "number": 0, "type": "n", "fiveToThreeNts": [], "threeToFiveNts": []}, {"id": 6322, "number": 1, "type": "n", "fiveToThreeNts": [], "threeToFiveNts": []}, {"id": 6323, "number": 2, "type": "n", "fiveToThreeNts": [], "threeToFiveNts": []}, {"id": 6324, "number": 3, "type": "n", "fiveToThreeNts": [], "threeToFiveNts": []}, {"id": 6325, "number": 4, "type": "n", "fiveToThreeNts": [], "threeToFiveNts": []}, {"id": 6326, "number": 5, "type": "n", "fiveToThreeNts": [], "threeToFiveNts": []}, {"id": 6327, "number": 6, "type": "n", "fiveToThreeNts": [], "threeToFiveNts": []}, {"id": 6328, "number": 7, "type": "n", "fiveToThreeNts": [], "threeToFiveNts": []}, {"id": 6329, "number": 8, "type": "n", "fiveToThreeNts": [], "threeToFiveNts": []}, {"id": 6330, "number": 9, "type": "n", "fiveToThreeNts": [807], "threeToFiveNts": [734]}, {"id": 6331, "number": 10, "type": "n", "fiveToThreeNts": [808], "threeToFiveNts": [735]}, {"id": 6332, "number": 11, "type": "n", "fiveToThreeNts": [809], "threeToFiveNts": [736]}, {"id": 6333, "number": 12, "type": "n", "fiveToThreeNts": [810], "threeToFiveNts": [737]}, {"id": 6334, "number": 13, "type": "n", "fiveToThreeNts": [811], "threeToFiveNts": [738]}, {"id": 6335, "number": 14, "type": "n", "fiveToThreeNts": [812], "threeToFiveNts": [739]}, {"id": 6336, "number": 15, "type": "n", "fiveToThreeNts": [813], "threeToFiveNts": [740]}, {"id": 6337, "number": 16, "type": "n", "fiveToThreeNts": [814], "threeToFiveNts": [741]}, {"id": 6338, "number": 17, "type": "n", "fiveToThreeNts": [815], "threeToFiveNts": [742]}, {"id": 6339, "number": 18, "type": "n", "fiveToThreeNts": [816], "threeToFiveNts": [743]}, {"id": 6340, "number": 19, "type": "n", "fiveToThreeNts": [817], "threeToFiveNts": [744]}, {"id": 6341, "number": 20, "type": "n", "fiveToThreeNts": [818], "threeToFiveNts": [745]}, {"id": 6342, "number": 21, "type": "n", "fiveToThreeNts": [819], "threeToFiveNts": [746]}, {"id": 6343, "number": 22, "type": "n", "fiveToThreeNts": [820], "threeToFiveNts": [747]}, {"id": 6344, "number": 23, "type": "n", "fiveToThreeNts": [821], "threeToFiveNts": [748]}, {"id": 6345, "number": 24, "type": "n", "fiveToThreeNts": [822], "threeToFiveNts": [749]}, {"id": 6346, "number": 25, "type": "n", "fiveToThreeNts": [823], "threeToFiveNts": [750]}, {"id": 6347, "number": 26, "type": "n", "fiveToThreeNts": [824], "threeToFiveNts": [751]}, {"id": 6348, "number": 27, "type": "n", "fiveToThreeNts": [825], "threeToFiveNts": [752]}, {"id": 6349, "number": 28, "type": "n", "fiveToThreeNts": [826], "threeToFiveNts": [753]}, {"id": 6350, "number": 29, "type": "n", "fiveToThreeNts": [827], "threeToFiveNts": [754]}, {"id": 6351, "number": 30, "type": "n", "fiveToThreeNts": [828], "threeToFiveNts": [755]}, {"id": 6352, "number": 31, "type": "n", "fiveToThreeNts": [829], "threeToFiveNts": [756]}, {"id": 6353, "number": 32, "type": "n", "fiveToThreeNts": [830], "threeToFiveNts": [757]}, {"id": 6354, "number": 33, "type": "n", "fiveToThreeNts": [831], "threeToFiveNts": [758]}, {"id": 6355, "number": 34, "type": "n", "fiveToThreeNts": [832], "threeToFiveNts": [759]}, {"id": 6356, "number": 35, "type": "n", "fiveToThreeNts": [833], "threeToFiveNts": [760]}, {"id": 6357, "number": 36, "type": "n", "fiveToThreeNts": [834], "threeToFiveNts": [761]}, {"id": 6358, "number": 37, "type": "n", "fiveToThreeNts": [835], "threeToFiveNts": [762]}, {"id": 6359, "number": 38, "type": "n", "fiveToThreeNts": [836], "threeToFiveNts": [763]}, {"id": 6360, "number": 39, "type": "n", "fiveToThreeNts": [837], "threeToFiveNts": [764]}, {"id": 6361, "number": 40, "type": "n", "fiveToThreeNts": [838], "threeToFiveNts": [765]}, {"id": 6362, "number": 41, "type": "n", "fiveToThreeNts": [839], "threeToFiveNts": [766]}, {"id": 6363, "number": 42, "type": "n", "fiveToThreeNts": [840], "threeToFiveNts": [767]}, {"id": 6364, "number": 43, "type": "n", "fiveToThreeNts": [841], "threeToFiveNts": [768]}, {"id": 6365, "number": 44, "type": "n", "fiveToThreeNts": [842], "threeToFiveNts": [769]}, {"id": 6366, "number": 45, "type": "n", "fiveToThreeNts": [843], "threeToFiveNts": [770]}, {"id": 6367, "number": 46, "type": "n", "fiveToThreeNts": [844], "threeToFiveNts": [771]}, {"id": 6368, "number": 47, "type": "n", "fiveToThreeNts": [845], "threeToFiveNts": [772]}, {"id": 6369, "number": 48, "type": "n", "fiveToThreeNts": [846], "threeToFiveNts": [773]}, {"id": 6370, "number": 49, "type": "n", "fiveToThreeNts": [847], "threeToFiveNts": [774]}, {"id": 6371, "number": 50, "type": "n", "fiveToThreeNts": [848], "threeToFiveNts": [775]}, {"id": 6372, "number": 51, "type": "n", "fiveToThreeNts": [849], "threeToFiveNts": [776]}, {"id": 6373, "number": 52, "type": "n", "fiveToThreeNts": [850], "threeToFiveNts": [777]}, {"id": 6374, "number": 53, "type": "n", "fiveToThreeNts": [851], "threeToFiveNts": [778]}, {"id": 6375, "number": 54, "type": "n", "fiveToThreeNts": [852], "threeToFiveNts": [779]}, {"id": 6376, "number": 55, "type": "n", "fiveToThreeNts": [853], "threeToFiveNts": [780]}, {"id": 6377, "number": 56, "type": "n", "fiveToThreeNts": [854], "threeToFiveNts": [781]}, {"id": 6378, "number": 57, "type": "n", "fiveToThreeNts": [855], "threeToFiveNts": [782]}, {"id": 6379, "number": 58, "type": "n", "fiveToThreeNts": [856], "threeToFiveNts": [783]}, {"id": 6380, "number": 59, "type": "n", "fiveToThreeNts": [857], "threeToFiveNts": [784]}, {"id": 6381, "number": 60, "type": "n", "fiveToThreeNts": [858], "threeToFiveNts": [785]}, {"id": 6382, "number": 61, "type": "n", "fiveToThreeNts": [859], "threeToFiveNts": [786]}, {"id": 6383, "number": 62, "type": "n", "fiveToThreeNts": [860], "threeToFiveNts": [787]}, {"id": 6384, "number": 63, "type": "n", "fiveToThreeNts": [861], "threeToFiveNts": [788]}, {"id": 6385, "number": 64, "type": "n", "fiveToThreeNts": [862], "threeToFiveNts": [789]}, {"id": 6386, "number": 65, "type": "n", "fiveToThreeNts": [863], "threeToFiveNts": [790]}, {"id": 6387, "number": 66, "type": "n", "fiveToThreeNts": [864], "threeToFiveNts": [791]}, {"id": 6388, "number": 67, "type": "n", "fiveToThreeNts": [865], "threeToFiveNts": [792]}, {"id": 6389, "number": 68, "type": "n", "fiveToThreeNts": [866], "threeToFiveNts": [793]}, {"id": 6390, "number": 69, "type": "n", "fiveToThreeNts": [867], "threeToFiveNts": [794]}, {"id": 6391, "number": 70, "type": "n", "fiveToThreeNts": [868], "threeToFiveNts": [795]}, {"id": 6392, "number": 71, "type": "n", "fiveToThreeNts": [869], "threeToFiveNts": [796]}, {"id": 6393, "number": 72, "type": "n", "fiveToThreeNts": [870], "threeToFiveNts": [797]}, {"id": 6394, "number": 73, "type": "n", "fiveToThreeNts": [871], "threeToFiveNts": [798]}, {"id": 6395, "number": 74, "type": "n", "fiveToThreeNts": [872], "threeToFiveNts": [799]}, {"id": 6396, "number": 75, "type": "n", "fiveToThreeNts": [873], "threeToFiveNts": [800]}, {"id": 6397, "number": 76, "type": "n", "fiveToThreeNts": [874], "threeToFiveNts": [801]}, {"id": 6398, "number": 77, "type": "n", "fiveToThreeNts": [875], "threeToFiveNts": [802]}, {"id": 6399, "number": 78, "type": "n", "fiveToThreeNts": [876], "threeToFiveNts": [803]}, {"id": 6400, "number": 79, "type": "n", "fiveToThreeNts": [877], "threeToFiveNts": [804]}, {"id": 6401, "number": 80, "type": "n", "fiveToThreeNts": [878], "threeToFiveNts": [805]}, {"id": 6402, "number": 81, "type": "n", "fiveToThreeNts": [879], "threeToFiveNts": [806]}]}], "type": "honeycomb"}, {"id": 6419, "name": "lattice_from_cadnano", "position": [100, 100, 0], "orientation": [0, 0, 0], "virtualHelices": [{"id": 6420, "firstActiveCell": 8, "lastActiveCell": 50, "lastCell": 63, "latticePosition": [19, 22], "initialAngle": 240, "cells": [{"id": 6421, "number": 0, "type": "n", "fiveToThreeNts": [], "threeToFiveNts": []}, {"id": 6422, "number": 1, "type": "n", "fiveToThreeNts": [], "threeToFiveNts": []}, {"id": 6423, "number": 2, "type": "n", "fiveToThreeNts": [], "threeToFiveNts": []}, {"id": 6424, "number": 3, "type": "n", "fiveToThreeNts": [], "threeToFiveNts": []}, {"id": 6425, "number": 4, "type": "n", "fiveToThreeNts": [], "threeToFiveNts": []}, {"id": 6426, "number": 5, "type": "n", "fiveToThreeNts": [], "threeToFiveNts": []}, {"id": 6427, "number": 6, "type": "n", "fiveToThreeNts": [], "threeToFiveNts": []}, {"id": 6428, "number": 7, "type": "n", "fiveToThreeNts": [], "threeToFiveNts": []}, {"id": 6429, "number": 8, "type": "n", "fiveToThreeNts": [], "threeToFiveNts": [880]}, {"id": 6430, "number": 9, "type": "n", "fiveToThreeNts": [], "threeToFiveNts": [881]}, {"id": 6431, "number": 10, "type": "n", "fiveToThreeNts": [], "threeToFiveNts": [882]}, {"id": 6432, "number": 11, "type": "n", "fiveToThreeNts": [], "threeToFiveNts": [883]}, {"id": 6433, "number": 12, "type": "n", "fiveToThreeNts": [], "threeToFiveNts": [884]}, {"id": 6434, "number": 13, "type": "n", "fiveToThreeNts": [], "threeToFiveNts": [885]}, {"id": 6435, "number": 14, "type": "n", "fiveToThreeNts": [], "threeToFiveNts": [886]}, {"id": 6436, "number": 15, "type": "n", "fiveToThreeNts": [], "threeToFiveNts": [887]}, {"id": 6437, "number": 16, "type": "n", "fiveToThreeNts": [], "threeToFiveNts": [888]}, {"id": 6438, "number": 17, "type": "n", "fiveToThreeNts": [], "threeToFiveNts": [889]}, {"id": 6439, "number": 18, "type": "n", "fiveToThreeNts": [], "threeToFiveNts": [890]}, {"id": 6440, "number": 19, "type": "n", "fiveToThreeNts": [923], "threeToFiveNts": [891]}, {"id": 6441, "number": 20, "type": "n", "fiveToThreeNts": [924], "threeToFiveNts": [892]}, {"id": 6442, "number": 21, "type": "n", "fiveToThreeNts": [925], "threeToFiveNts": [893]}, {"id": 6443, "number": 22, "type": "n", "fiveToThreeNts": [926], "threeToFiveNts": [894]}, {"id": 6444, "number": 23, "type": "n", "fiveToThreeNts": [927], "threeToFiveNts": [895]}, {"id": 6445, "number": 24, "type": "n", "fiveToThreeNts": [928], "threeToFiveNts": [896]}, {"id": 6446, "number": 25, "type": "n", "fiveToThreeNts": [929], "threeToFiveNts": [897]}, {"id": 6447, "number": 26, "type": "n", "fiveToThreeNts": [930], "threeToFiveNts": [898]}, {"id": 6448, "number": 27, "type": "n", "fiveToThreeNts": [931], "threeToFiveNts": [899]}, {"id": 6449, "number": 28, "type": "n", "fiveToThreeNts": [932], "threeToFiveNts": [900]}, {"id": 6450, "number": 29, "type": "n", "fiveToThreeNts": [933], "threeToFiveNts": [901]}, {"id": 6451, "number": 30, "type": "n", "fiveToThreeNts": [934], "threeToFiveNts": [902]}, {"id": 6452, "number": 31, "type": "n", "fiveToThreeNts": [935], "threeToFiveNts": [903]}, {"id": 6453, "number": 32, "type": "n", "fiveToThreeNts": [936], "threeToFiveNts": [904]}, {"id": 6454, "number": 33, "type": "n", "fiveToThreeNts": [937], "threeToFiveNts": [905]}, {"id": 6455, "number": 34, "type": "n", "fiveToThreeNts": [938], "threeToFiveNts": [906]}, {"id": 6456, "number": 35, "type": "n", "fiveToThreeNts": [939], "threeToFiveNts": [907]}, {"id": 6457, "number": 36, "type": "n", "fiveToThreeNts": [940], "threeToFiveNts": [908]}, {"id": 6458, "number": 37, "type": "n", "fiveToThreeNts": [941], "threeToFiveNts": [909]}, {"id": 6459, "number": 38, "type": "n", "fiveToThreeNts": [942], "threeToFiveNts": [910]}, {"id": 6460, "number": 39, "type": "n", "fiveToThreeNts": [943], "threeToFiveNts": [911]}, {"id": 6461, "number": 40, "type": "n", "fiveToThreeNts": [944], "threeToFiveNts": [912]}, {"id": 6462, "number": 41, "type": "n", "fiveToThreeNts": [945], "threeToFiveNts": [913]}, {"id": 6463, "number": 42, "type": "n", "fiveToThreeNts": [946], "threeToFiveNts": [914]}, {"id": 6464, "number": 43, "type": "n", "fiveToThreeNts": [947], "threeToFiveNts": [915]}, {"id": 6465, "number": 44, "type": "n", "fiveToThreeNts": [948], "threeToFiveNts": [916]}, {"id": 6466, "number": 45, "type": "n", "fiveToThreeNts": [949], "threeToFiveNts": [917]}, {"id": 6467, "number": 46, "type": "n", "fiveToThreeNts": [950], "threeToFiveNts": [918]}, {"id": 6468, "number": 47, "type": "n", "fiveToThreeNts": [951], "threeToFiveNts": [919]}, {"id": 6469, "number": 48, "type": "n", "fiveToThreeNts": [952], "threeToFiveNts": [920]}, {"id": 6470, "number": 49, "type": "n", "fiveToThreeNts": [953], "threeToFiveNts": [921]}, {"id": 6471, "number": 50, "type": "n", "fiveToThreeNts": [954], "threeToFiveNts": [922]}]}, {"id": 6472, "firstActiveCell": 19, "lastActiveCell": 50, "lastCell": 63, "latticePosition": [20, 22], "initialAngle": 240, "cells": [{"id": 6473, "number": 0, "type": "n", "fiveToThreeNts": [], "threeToFiveNts": []}, {"id": 6474, "number": 1, "type": "n", "fiveToThreeNts": [], "threeToFiveNts": []}, {"id": 6475, "number": 2, "type": "n", "fiveToThreeNts": [], "threeToFiveNts": []}, {"id": 6476, "number": 3, "type": "n", "fiveToThreeNts": [], "threeToFiveNts": []}, {"id": 6477, "number": 4, "type": "n", "fiveToThreeNts": [], "threeToFiveNts": []}, {"id": 6478, "number": 5, "type": "n", "fiveToThreeNts": [], "threeToFiveNts": []}, {"id": 6479, "number": 6, "type": "n", "fiveToThreeNts": [], "threeToFiveNts": []}, {"id": 6480, "number": 7, "type": "n", "fiveToThreeNts": [], "threeToFiveNts": []}, {"id": 6481, "number": 8, "type": "n", "fiveToThreeNts": [], "threeToFiveNts": []}, {"id": 6482, "number": 9, "type": "n", "fiveToThreeNts": [], "threeToFiveNts": []}, {"id": 6483, "number": 10, "type": "n", "fiveToThreeNts": [], "threeToFiveNts": []}, {"id": 6484, "number": 11, "type": "n", "fiveToThreeNts": [], "threeToFiveNts": []}, {"id": 6485, "number": 12, "type": "n", "fiveToThreeNts": [], "threeToFiveNts": []}, {"id": 6486, "number": 13, "type": "n", "fiveToThreeNts": [], "threeToFiveNts": []}, {"id": 6487, "number": 14, "type": "n", "fiveToThreeNts": [], "threeToFiveNts": []}, {"id": 6488, "number": 15, "type": "n", "fiveToThreeNts": [], "threeToFiveNts": []}, {"id": 6489, "number": 16, "type": "n", "fiveToThreeNts": [], "threeToFiveNts": []}, {"id": 6490, "number": 17, "type": "n", "fiveToThreeNts": [], "threeToFiveNts": []}, {"id": 6491, "number": 18, "type": "n", "fiveToThreeNts": [], "threeToFiveNts": []}, {"id": 6492, "number": 19, "type": "n", "fiveToThreeNts": [955], "threeToFiveNts": [987]}, {"id": 6493, "number": 20, "type": "n", "fiveToThreeNts": [956], "threeToFiveNts": [988]}, {"id": 6494, "number": 21, "type": "n", "fiveToThreeNts": [957], "threeToFiveNts": [989]}, {"id": 6495, "number": 22, "type": "n", "fiveToThreeNts": [958], "threeToFiveNts": [990]}, {"id": 6496, "number": 23, "type": "n", "fiveToThreeNts": [959], "threeToFiveNts": [991]}, {"id": 6497, "number": 24, "type": "n", "fiveToThreeNts": [960], "threeToFiveNts": [992]}, {"id": 6498, "number": 25, "type": "n", "fiveToThreeNts": [961], "threeToFiveNts": [993]}, {"id": 6499, "number": 26, "type": "n", "fiveToThreeNts": [962], "threeToFiveNts": [994]}, {"id": 6500, "number": 27, "type": "n", "fiveToThreeNts": [963], "threeToFiveNts": [995]}, {"id": 6501, "number": 28, "type": "n", "fiveToThreeNts": [964], "threeToFiveNts": [996]}, {"id": 6502, "number": 29, "type": "n", "fiveToThreeNts": [965], "threeToFiveNts": [997]}, {"id": 6503, "number": 30, "type": "n", "fiveToThreeNts": [966], "threeToFiveNts": [998]}, {"id": 6504, "number": 31, "type": "n", "fiveToThreeNts": [967], "threeToFiveNts": [999]}, {"id": 6505, "number": 32, "type": "n", "fiveToThreeNts": [968], "threeToFiveNts": [1000]}, {"id": 6506, "number": 33, "type": "n", "fiveToThreeNts": [969], "threeToFiveNts": [1001]}, {"id": 6507, "number": 34, "type": "n", "fiveToThreeNts": [970], "threeToFiveNts": [1002]}, {"id": 6508, "number": 35, "type": "n", "fiveToThreeNts": [971], "threeToFiveNts": [1003]}, {"id": 6509, "number": 36, "type": "n", "fiveToThreeNts": [972], "threeToFiveNts": [1004]}, {"id": 6510, "number": 37, "type": "n", "fiveToThreeNts": [973], "threeToFiveNts": [1005]}, {"id": 6511, "number": 38, "type": "n", "fiveToThreeNts": [974], "threeToFiveNts": [1006]}, {"id": 6512, "number": 39, "type": "n", "fiveToThreeNts": [975], "threeToFiveNts": [1007]}, {"id": 6513, "number": 40, "type": "n", "fiveToThreeNts": [976], "threeToFiveNts": [1008]}, {"id": 6514, "number": 41, "type": "n", "fiveToThreeNts": [977], "threeToFiveNts": [1009]}, {"id": 6515, "number": 42, "type": "n", "fiveToThreeNts": [978], "threeToFiveNts": [1010]}, {"id": 6516, "number": 43, "type": "n", "fiveToThreeNts": [979], "threeToFiveNts": [1011]}, {"id": 6517, "number": 44, "type": "n", "fiveToThreeNts": [980], "threeToFiveNts": [1012]}, {"id": 6518, "number": 45, "type": "n", "fiveToThreeNts": [981], "threeToFiveNts": [1013]}, {"id": 6519, "number": 46, "type": "n", "fiveToThreeNts": [982], "threeToFiveNts": [1014]}, {"id": 6520, "number": 47, "type": "n", "fiveToThreeNts": [983], "threeToFiveNts": [1015]}, {"id": 6521, "number": 48, "type": "n", "fiveToThreeNts": [984], "threeToFiveNts": [1016]}, {"id": 6522, "number": 49, "type": "n", "fiveToThreeNts": [985], "threeToFiveNts": [1017]}, {"id": 6523, "number": 50, "type": "n", "fiveToThreeNts": [986], "threeToFiveNts": [1018]}]}, {"id": 6524, "firstActiveCell": 19, "lastActiveCell": 50, "lastCell": 63, "latticePosition": [21, 22], "initialAngle": 240, "cells": [{"id": 6525, "number": 0, "type": "n", "fiveToThreeNts": [], "threeToFiveNts": []}, {"id": 6526, "number": 1, "type": "n", "fiveToThreeNts": [], "threeToFiveNts": []}, {"id": 6527, "number": 2, "type": "n", "fiveToThreeNts": [], "threeToFiveNts": []}, {"id": 6528, "number": 3, "type": "n", "fiveToThreeNts": [], "threeToFiveNts": []}, {"id": 6529, "number": 4, "type": "n", "fiveToThreeNts": [], "threeToFiveNts": []}, {"id": 6530, "number": 5, "type": "n", "fiveToThreeNts": [], "threeToFiveNts": []}, {"id": 6531, "number": 6, "type": "n", "fiveToThreeNts": [], "threeToFiveNts": []}, {"id": 6532, "number": 7, "type": "n", "fiveToThreeNts": [], "threeToFiveNts": []}, {"id": 6533, "number": 8, "type": "n", "fiveToThreeNts": [], "threeToFiveNts": []}, {"id": 6534, "number": 9, "type": "n", "fiveToThreeNts": [], "threeToFiveNts": []}, {"id": 6535, "number": 10, "type": "n", "fiveToThreeNts": [], "threeToFiveNts": []}, {"id": 6536, "number": 11, "type": "n", "fiveToThreeNts": [], "threeToFiveNts": []}, {"id": 6537, "number": 12, "type": "n", "fiveToThreeNts": [], "threeToFiveNts": []}, {"id": 6538, "number": 13, "type": "n", "fiveToThreeNts": [], "threeToFiveNts": []}, {"id": 6539, "number": 14, "type": "n", "fiveToThreeNts": [], "threeToFiveNts": []}, {"id": 6540, "number": 15, "type": "n", "fiveToThreeNts": [], "threeToFiveNts": []}, {"id": 6541, "number": 16, "type": "n", "fiveToThreeNts": [], "threeToFiveNts": []}, {"id": 6542, "number": 17, "type": "n", "fiveToThreeNts": [], "threeToFiveNts": []}, {"id": 6543, "number": 18, "type": "n", "fiveToThreeNts": [], "threeToFiveNts": []}, {"id": 6544, "number": 19, "type": "n", "fiveToThreeNts": [1054], "threeToFiveNts": [1019]}, {"id": 6545, "number": 20, "type": "n", "fiveToThreeNts": [1055], "threeToFiveNts": [1020]}, {"id": 6546, "number": 21, "type": "n", "fiveToThreeNts": [1056], "threeToFiveNts": [1021]}, {"id": 6547, "number": 22, "type": "n", "fiveToThreeNts": [1057], "threeToFiveNts": [1022]}, {"id": 6548, "number": 23, "type": "n", "fiveToThreeNts": [1058], "threeToFiveNts": [1023]}, {"id": 6549, "number": 24, "type": "n", "fiveToThreeNts": [1059], "threeToFiveNts": [1024]}, {"id": 6550, "number": 25, "type": "n", "fiveToThreeNts": [1060], "threeToFiveNts": [1025]}, {"id": 6551, "number": 26, "type": "n", "fiveToThreeNts": [1061], "threeToFiveNts": [1026]}, {"id": 6552, "number": 27, "type": "n", "fiveToThreeNts": [1062], "threeToFiveNts": [1027]}, {"id": 6553, "number": 28, "type": "n", "fiveToThreeNts": [1063], "threeToFiveNts": [1028]}, {"id": 6554, "number": 29, "type": "n", "fiveToThreeNts": [1064], "threeToFiveNts": [1029]}, {"id": 6555, "number": 30, "type": "n", "fiveToThreeNts": [1065], "threeToFiveNts": [1030]}, {"id": 6556, "number": 31, "type": "n", "fiveToThreeNts": [1066], "threeToFiveNts": [1031]}, {"id": 6557, "number": 32, "type": "n", "fiveToThreeNts": [1067], "threeToFiveNts": [1032]}, {"id": 6558, "number": 33, "type": "n", "fiveToThreeNts": [1068], "threeToFiveNts": [1033]}, {"id": 6559, "number": 34, "type": "n", "fiveToThreeNts": [1069], "threeToFiveNts": [1034]}, {"id": 6560, "number": 35, "type": "n", "fiveToThreeNts": [1070], "threeToFiveNts": [1035]}, {"id": 6561, "number": 36, "type": "n", "fiveToThreeNts": [1071], "threeToFiveNts": [1036]}, {"id": 6562, "number": 37, "type": "i", "fiveToThreeNts": [1072, 1073, 1074, 1075], "threeToFiveNts": [1037, 1038, 1039, 1040]}, {"id": 6563, "number": 38, "type": "n", "fiveToThreeNts": [1076], "threeToFiveNts": [1041]}, {"id": 6564, "number": 39, "type": "n", "fiveToThreeNts": [1077], "threeToFiveNts": [1042]}, {"id": 6565, "number": 40, "type": "n", "fiveToThreeNts": [1078], "threeToFiveNts": [1043]}, {"id": 6566, "number": 41, "type": "n", "fiveToThreeNts": [1079], "threeToFiveNts": [1044]}, {"id": 6567, "number": 42, "type": "n", "fiveToThreeNts": [1080], "threeToFiveNts": [1045]}, {"id": 6568, "number": 43, "type": "n", "fiveToThreeNts": [1081], "threeToFiveNts": [1046]}, {"id": 6569, "number": 44, "type": "n", "fiveToThreeNts": [1082], "threeToFiveNts": [1047]}, {"id": 6570, "number": 45, "type": "n", "fiveToThreeNts": [1083], "threeToFiveNts": [1048]}, {"id": 6571, "number": 46, "type": "n", "fiveToThreeNts": [1084], "threeToFiveNts": [1049]}, {"id": 6572, "number": 47, "type": "n", "fiveToThreeNts": [1085], "threeToFiveNts": [1050]}, {"id": 6573, "number": 48, "type": "n", "fiveToThreeNts": [1086], "threeToFiveNts": [1051]}, {"id": 6574, "number": 49, "type": "n", "fiveToThreeNts": [1087], "threeToFiveNts": [1052]}, {"id": 6575, "number": 50, "type": "n", "fiveToThreeNts": [1088], "threeToFiveNts": [1053]}]}, {"id": 6576, "firstActiveCell": 19, "lastActiveCell": 50, "lastCell": 63, "latticePosition": [22, 22], "initialAngle": 240, "cells": [{"id": 6577, "number": 0, "type": "n", "fiveToThreeNts": [], "threeToFiveNts": []}, {"id": 6578, "number": 1, "type": "n", "fiveToThreeNts": [], "threeToFiveNts": []}, {"id": 6579, "number": 2, "type": "n", "fiveToThreeNts": [], "threeToFiveNts": []}, {"id": 6580, "number": 3, "type": "n", "fiveToThreeNts": [], "threeToFiveNts": []}, {"id": 6581, "number": 4, "type": "n", "fiveToThreeNts": [], "threeToFiveNts": []}, {"id": 6582, "number": 5, "type": "n", "fiveToThreeNts": [], "threeToFiveNts": []}, {"id": 6583, "number": 6, "type": "n", "fiveToThreeNts": [], "threeToFiveNts": []}, {"id": 6584, "number": 7, "type": "n", "fiveToThreeNts": [], "threeToFiveNts": []}, {"id": 6585, "number": 8, "type": "n", "fiveToThreeNts": [], "threeToFiveNts": []}, {"id": 6586, "number": 9, "type": "n", "fiveToThreeNts": [], "threeToFiveNts": []}, {"id": 6587, "number": 10, "type": "n", "fiveToThreeNts": [], "threeToFiveNts": []}, {"id": 6588, "number": 11, "type": "n", "fiveToThreeNts": [], "threeToFiveNts": []}, {"id": 6589, "number": 12, "type": "n", "fiveToThreeNts": [], "threeToFiveNts": []}, {"id": 6590, "number": 13, "type": "n", "fiveToThreeNts": [], "threeToFiveNts": []}, {"id": 6591, "number": 14, "type": "n", "fiveToThreeNts": [], "threeToFiveNts": []}, {"id": 6592, "number": 15, "type": "n", "fiveToThreeNts": [], "threeToFiveNts": []}, {"id": 6593, "number": 16, "type": "n", "fiveToThreeNts": [], "threeToFiveNts": []}, {"id": 6594, "number": 17, "type": "n", "fiveToThreeNts": [], "threeToFiveNts": []}, {"id": 6595, "number": 18, "type": "n", "fiveToThreeNts": [], "threeToFiveNts": []}, {"id": 6596, "number": 19, "type": "n", "fiveToThreeNts": [1089], "threeToFiveNts": [1121]}, {"id": 6597, "number": 20, "type": "n", "fiveToThreeNts": [1090], "threeToFiveNts": [1122]}, {"id": 6598, "number": 21, "type": "n", "fiveToThreeNts": [1091], "threeToFiveNts": [1123]}, {"id": 6599, "number": 22, "type": "n", "fiveToThreeNts": [1092], "threeToFiveNts": [1124]}, {"id": 6600, "number": 23, "type": "n", "fiveToThreeNts": [1093], "threeToFiveNts": [1125]}, {"id": 6601, "number": 24, "type": "n", "fiveToThreeNts": [1094], "threeToFiveNts": [1126]}, {"id": 6602, "number": 25, "type": "n", "fiveToThreeNts": [1095], "threeToFiveNts": [1127]}, {"id": 6603, "number": 26, "type": "n", "fiveToThreeNts": [1096], "threeToFiveNts": [1128]}, {"id": 6604, "number": 27, "type": "n", "fiveToThreeNts": [1097], "threeToFiveNts": [1129]}, {"id": 6605, "number": 28, "type": "n", "fiveToThreeNts": [1098], "threeToFiveNts": [1130]}, {"id": 6606, "number": 29, "type": "n", "fiveToThreeNts": [1099], "threeToFiveNts": [1131]}, {"id": 6607, "number": 30, "type": "n", "fiveToThreeNts": [1100], "threeToFiveNts": [1132]}, {"id": 6608, "number": 31, "type": "n", "fiveToThreeNts": [1101], "threeToFiveNts": [1133]}, {"id": 6609, "number": 32, "type": "n", "fiveToThreeNts": [1102], "threeToFiveNts": [1134]}, {"id": 6610, "number": 33, "type": "n", "fiveToThreeNts": [1103], "threeToFiveNts": [1135]}, {"id": 6611, "number": 34, "type": "n", "fiveToThreeNts": [1104], "threeToFiveNts": [1136]}, {"id": 6612, "number": 35, "type": "n", "fiveToThreeNts": [1105], "threeToFiveNts": [1137]}, {"id": 6613, "number": 36, "type": "n", "fiveToThreeNts": [1106], "threeToFiveNts": [1138]}, {"id": 6614, "number": 37, "type": "n", "fiveToThreeNts": [1107], "threeToFiveNts": [1139]}, {"id": 6615, "number": 38, "type": "n", "fiveToThreeNts": [1108], "threeToFiveNts": [1140]}, {"id": 6616, "number": 39, "type": "n", "fiveToThreeNts": [1109], "threeToFiveNts": [1141]}, {"id": 6617, "number": 40, "type": "n", "fiveToThreeNts": [1110], "threeToFiveNts": [1142]}, {"id": 6618, "number": 41, "type": "n", "fiveToThreeNts": [1111], "threeToFiveNts": [1143]}, {"id": 6619, "number": 42, "type": "n", "fiveToThreeNts": [1112], "threeToFiveNts": [1144]}, {"id": 6620, "number": 43, "type": "n", "fiveToThreeNts": [1113], "threeToFiveNts": [1145]}, {"id": 6621, "number": 44, "type": "n", "fiveToThreeNts": [1114], "threeToFiveNts": [1146]}, {"id": 6622, "number": 45, "type": "n", "fiveToThreeNts": [1115], "threeToFiveNts": [1147]}, {"id": 6623, "number": 46, "type": "n", "fiveToThreeNts": [1116], "threeToFiveNts": [1148]}, {"id": 6624, "number": 47, "type": "n", "fiveToThreeNts": [1117], "threeToFiveNts": [1149]}, {"id": 6625, "number": 48, "type": "n", "fiveToThreeNts": [1118], "threeToFiveNts": [1150]}, {"id": 6626, "number": 49, "type": "n", "fiveToThreeNts": [1119], "threeToFiveNts": [1151]}, {"id": 6627, "number": 50, "type": "n", "fiveToThreeNts": [1120], "threeToFiveNts": [1152]}]}, {"id": 6628, "firstActiveCell": 19, "lastActiveCell": 50, "lastCell": 63, "latticePosition": [23, 22], "initialAngle": 240, "cells": [{"id": 6629, "number": 0, "type": "n", "fiveToThreeNts": [], "threeToFiveNts": []}, {"id": 6630, "number": 1, "type": "n", "fiveToThreeNts": [], "threeToFiveNts": []}, {"id": 6631, "number": 2, "type": "n", "fiveToThreeNts": [], "threeToFiveNts": []}, {"id": 6632, "number": 3, "type": "n", "fiveToThreeNts": [], "threeToFiveNts": []}, {"id": 6633, "number": 4, "type": "n", "fiveToThreeNts": [], "threeToFiveNts": []}, {"id": 6634, "number": 5, "type": "n", "fiveToThreeNts": [], "threeToFiveNts": []}, {"id": 6635, "number": 6, "type": "n", "fiveToThreeNts": [], "threeToFiveNts": []}, {"id": 6636, "number": 7, "type": "n", "fiveToThreeNts": [], "threeToFiveNts": []}, {"id": 6637, "number": 8, "type": "n", "fiveToThreeNts": [], "threeToFiveNts": []}, {"id": 6638, "number": 9, "type": "n", "fiveToThreeNts": [], "threeToFiveNts": []}, {"id": 6639, "number": 10, "type": "n", "fiveToThreeNts": [], "threeToFiveNts": []}, {"id": 6640, "number": 11, "type": "n", "fiveToThreeNts": [], "threeToFiveNts": []}, {"id": 6641, "number": 12, "type": "n", "fiveToThreeNts": [], "threeToFiveNts": []}, {"id": 6642, "number": 13, "type": "n", "fiveToThreeNts": [], "threeToFiveNts": []}, {"id": 6643, "number": 14, "type": "n", "fiveToThreeNts": [], "threeToFiveNts": []}, {"id": 6644, "number": 15, "type": "n", "fiveToThreeNts": [], "threeToFiveNts": []}, {"id": 6645, "number": 16, "type": "n", "fiveToThreeNts": [], "threeToFiveNts": []}, {"id": 6646, "number": 17, "type": "n", "fiveToThreeNts": [], "threeToFiveNts": []}, {"id": 6647, "number": 18, "type": "n", "fiveToThreeNts": [], "threeToFiveNts": []}, {"id": 6648, "number": 19, "type": "n", "fiveToThreeNts": [1185], "threeToFiveNts": [1153]}, {"id": 6649, "number": 20, "type": "n", "fiveToThreeNts": [1186], "threeToFiveNts": [1154]}, {"id": 6650, "number": 21, "type": "n", "fiveToThreeNts": [1187], "threeToFiveNts": [1155]}, {"id": 6651, "number": 22, "type": "n", "fiveToThreeNts": [1188], "threeToFiveNts": [1156]}, {"id": 6652, "number": 23, "type": "n", "fiveToThreeNts": [1189], "threeToFiveNts": [1157]}, {"id": 6653, "number": 24, "type": "n", "fiveToThreeNts": [1190], "threeToFiveNts": [1158]}, {"id": 6654, "number": 25, "type": "n", "fiveToThreeNts": [1191], "threeToFiveNts": [1159]}, {"id": 6655, "number": 26, "type": "n", "fiveToThreeNts": [1192], "threeToFiveNts": [1160]}, {"id": 6656, "number": 27, "type": "n", "fiveToThreeNts": [1193], "threeToFiveNts": [1161]}, {"id": 6657, "number": 28, "type": "n", "fiveToThreeNts": [1194], "threeToFiveNts": [1162]}, {"id": 6658, "number": 29, "type": "n", "fiveToThreeNts": [1195], "threeToFiveNts": [1163]}, {"id": 6659, "number": 30, "type": "n", "fiveToThreeNts": [1196], "threeToFiveNts": [1164]}, {"id": 6660, "number": 31, "type": "n", "fiveToThreeNts": [1197], "threeToFiveNts": [1165]}, {"id": 6661, "number": 32, "type": "n", "fiveToThreeNts": [1198], "threeToFiveNts": [1166]}, {"id": 6662, "number": 33, "type": "n", "fiveToThreeNts": [1199], "threeToFiveNts": [1167]}, {"id": 6663, "number": 34, "type": "n", "fiveToThreeNts": [1200], "threeToFiveNts": [1168]}, {"id": 6664, "number": 35, "type": "n", "fiveToThreeNts": [1201], "threeToFiveNts": [1169]}, {"id": 6665, "number": 36, "type": "n", "fiveToThreeNts": [1202], "threeToFiveNts": [1170]}, {"id": 6666, "number": 37, "type": "n", "fiveToThreeNts": [1203], "threeToFiveNts": [1171]}, {"id": 6667, "number": 38, "type": "n", "fiveToThreeNts": [1204], "threeToFiveNts": [1172]}, {"id": 6668, "number": 39, "type": "n", "fiveToThreeNts": [1205], "threeToFiveNts": [1173]}, {"id": 6669, "number": 40, "type": "n", "fiveToThreeNts": [1206], "threeToFiveNts": [1174]}, {"id": 6670, "number": 41, "type": "n", "fiveToThreeNts": [1207], "threeToFiveNts": [1175]}, {"id": 6671, "number": 42, "type": "n", "fiveToThreeNts": [1208], "threeToFiveNts": [1176]}, {"id": 6672, "number": 43, "type": "n", "fiveToThreeNts": [1209], "threeToFiveNts": [1177]}, {"id": 6673, "number": 44, "type": "n", "fiveToThreeNts": [1210], "threeToFiveNts": [1178]}, {"id": 6674, "number": 45, "type": "n", "fiveToThreeNts": [1211], "threeToFiveNts": [1179]}, {"id": 6675, "number": 46, "type": "n", "fiveToThreeNts": [1212], "threeToFiveNts": [1180]}, {"id": 6676, "number": 47, "type": "n", "fiveToThreeNts": [1213], "threeToFiveNts": [1181]}, {"id": 6677, "number": 48, "type": "n", "fiveToThreeNts": [1214], "threeToFiveNts": [1182]}, {"id": 6678, "number": 49, "type": "n", "fiveToThreeNts": [1215], "threeToFiveNts": [1183]}, {"id": 6679, "number": 50, "type": "n", "fiveToThreeNts": [1216], "threeToFiveNts": [1184]}]}, {"id": 6680, "firstActiveCell": 16, "lastActiveCell": 47, "lastCell": 63, "latticePosition": [23, 23], "initialAngle": 240, "cells": [{"id": 6681, "number": 0, "type": "n", "fiveToThreeNts": [], "threeToFiveNts": []}, {"id": 6682, "number": 1, "type": "n", "fiveToThreeNts": [], "threeToFiveNts": []}, {"id": 6683, "number": 2, "type": "n", "fiveToThreeNts": [], "threeToFiveNts": []}, {"id": 6684, "number": 3, "type": "n", "fiveToThreeNts": [], "threeToFiveNts": []}, {"id": 6685, "number": 4, "type": "n", "fiveToThreeNts": [], "threeToFiveNts": []}, {"id": 6686, "number": 5, "type": "n", "fiveToThreeNts": [], "threeToFiveNts": []}, {"id": 6687, "number": 6, "type": "n", "fiveToThreeNts": [], "threeToFiveNts": []}, {"id": 6688, "number": 7, "type": "n", "fiveToThreeNts": [], "threeToFiveNts": []}, {"id": 6689, "number": 8, "type": "n", "fiveToThreeNts": [], "threeToFiveNts": []}, {"id": 6690, "number": 9, "type": "n", "fiveToThreeNts": [], "threeToFiveNts": []}, {"id": 6691, "number": 10, "type": "n", "fiveToThreeNts": [], "threeToFiveNts": []}, {"id": 6692, "number": 11, "type": "n", "fiveToThreeNts": [], "threeToFiveNts": []}, {"id": 6693, "number": 12, "type": "n", "fiveToThreeNts": [], "threeToFiveNts": []}, {"id": 6694, "number": 13, "type": "n", "fiveToThreeNts": [], "threeToFiveNts": []}, {"id": 6695, "number": 14, "type": "n", "fiveToThreeNts": [], "threeToFiveNts": []}, {"id": 6696, "number": 15, "type": "n", "fiveToThreeNts": [], "threeToFiveNts": []}, {"id": 6697, "number": 16, "type": "n", "fiveToThreeNts": [1217], "threeToFiveNts": [1249]}, {"id": 6698, "number": 17, "type": "n", "fiveToThreeNts": [1218], "threeToFiveNts": [1250]}, {"id": 6699, "number": 18, "type": "n", "fiveToThreeNts": [1219], "threeToFiveNts": [1251]}, {"id": 6700, "number": 19, "type": "n", "fiveToThreeNts": [1220], "threeToFiveNts": [1252]}, {"id": 6701, "number": 20, "type": "n", "fiveToThreeNts": [1221], "threeToFiveNts": [1253]}, {"id": 6702, "number": 21, "type": "n", "fiveToThreeNts": [1222], "threeToFiveNts": [1254]}, {"id": 6703, "number": 22, "type": "n", "fiveToThreeNts": [1223], "threeToFiveNts": [1255]}, {"id": 6704, "number": 23, "type": "n", "fiveToThreeNts": [1224], "threeToFiveNts": [1256]}, {"id": 6705, "number": 24, "type": "n", "fiveToThreeNts": [1225], "threeToFiveNts": [1257]}, {"id": 6706, "number": 25, "type": "n", "fiveToThreeNts": [1226], "threeToFiveNts": [1258]}, {"id": 6707, "number": 26, "type": "n", "fiveToThreeNts": [1227], "threeToFiveNts": [1259]}, {"id": 6708, "number": 27, "type": "n", "fiveToThreeNts": [1228], "threeToFiveNts": [1260]}, {"id": 6709, "number": 28, "type": "n", "fiveToThreeNts": [1229], "threeToFiveNts": [1261]}, {"id": 6710, "number": 29, "type": "n", "fiveToThreeNts": [1230], "threeToFiveNts": [1262]}, {"id": 6711, "number": 30, "type": "n", "fiveToThreeNts": [1231], "threeToFiveNts": [1263]}, {"id": 6712, "number": 31, "type": "n", "fiveToThreeNts": [1232], "threeToFiveNts": [1264]}, {"id": 6713, "number": 32, "type": "n", "fiveToThreeNts": [1233], "threeToFiveNts": [1265]}, {"id": 6714, "number": 33, "type": "n", "fiveToThreeNts": [1234], "threeToFiveNts": [1266]}, {"id": 6715, "number": 34, "type": "n", "fiveToThreeNts": [1235], "threeToFiveNts": [1267]}, {"id": 6716, "number": 35, "type": "n", "fiveToThreeNts": [1236], "threeToFiveNts": [1268]}, {"id": 6717, "number": 36, "type": "n", "fiveToThreeNts": [1237], "threeToFiveNts": [1269]}, {"id": 6718, "number": 37, "type": "n", "fiveToThreeNts": [1238], "threeToFiveNts": [1270]}, {"id": 6719, "number": 38, "type": "n", "fiveToThreeNts": [1239], "threeToFiveNts": [1271]}, {"id": 6720, "number": 39, "type": "n", "fiveToThreeNts": [1240], "threeToFiveNts": [1272]}, {"id": 6721, "number": 40, "type": "n", "fiveToThreeNts": [1241], "threeToFiveNts": [1273]}, {"id": 6722, "number": 41, "type": "n", "fiveToThreeNts": [1242], "threeToFiveNts": [1274]}, {"id": 6723, "number": 42, "type": "n", "fiveToThreeNts": [1243], "threeToFiveNts": [1275]}, {"id": 6724, "number": 43, "type": "n", "fiveToThreeNts": [1244], "threeToFiveNts": [1276]}, {"id": 6725, "number": 44, "type": "n", "fiveToThreeNts": [1245], "threeToFiveNts": [1277]}, {"id": 6726, "number": 45, "type": "n", "fiveToThreeNts": [1246], "threeToFiveNts": [1278]}, {"id": 6727, "number": 46, "type": "n", "fiveToThreeNts": [1247], "threeToFiveNts": [1279]}, {"id": 6728, "number": 47, "type": "n", "fiveToThreeNts": [1248], "threeToFiveNts": [1280]}]}, {"id": 6729, "firstActiveCell": 16, "lastActiveCell": 47, "lastCell": 63, "latticePosition": [23, 24], "initialAngle": 240, "cells": [{"id": 6730, "number": 0, "type": "n", "fiveToThreeNts": [], "threeToFiveNts": []}, {"id": 6731, "number": 1, "type": "n", "fiveToThreeNts": [], "threeToFiveNts": []}, {"id": 6732, "number": 2, "type": "n", "fiveToThreeNts": [], "threeToFiveNts": []}, {"id": 6733, "number": 3, "type": "n", "fiveToThreeNts": [], "threeToFiveNts": []}, {"id": 6734, "number": 4, "type": "n", "fiveToThreeNts": [], "threeToFiveNts": []}, {"id": 6735, "number": 5, "type": "n", "fiveToThreeNts": [], "threeToFiveNts": []}, {"id": 6736, "number": 6, "type": "n", "fiveToThreeNts": [], "threeToFiveNts": []}, {"id": 6737, "number": 7, "type": "n", "fiveToThreeNts": [], "threeToFiveNts": []}, {"id": 6738, "number": 8, "type": "n", "fiveToThreeNts": [], "threeToFiveNts": []}, {"id": 6739, "number": 9, "type": "n", "fiveToThreeNts": [], "threeToFiveNts": []}, {"id": 6740, "number": 10, "type": "n", "fiveToThreeNts": [], "threeToFiveNts": []}, {"id": 6741, "number": 11, "type": "n", "fiveToThreeNts": [], "threeToFiveNts": []}, {"id": 6742, "number": 12, "type": "n", "fiveToThreeNts": [], "threeToFiveNts": []}, {"id": 6743, "number": 13, "type": "n", "fiveToThreeNts": [], "threeToFiveNts": []}, {"id": 6744, "number": 14, "type": "n", "fiveToThreeNts": [], "threeToFiveNts": []}, {"id": 6745, "number": 15, "type": "n", "fiveToThreeNts": [], "threeToFiveNts": []}, {"id": 6746, "number": 16, "type": "n", "fiveToThreeNts": [1313], "threeToFiveNts": [1281]}, {"id": 6747, "number": 17, "type": "n", "fiveToThreeNts": [1314], "threeToFiveNts": [1282]}, {"id": 6748, "number": 18, "type": "n", "fiveToThreeNts": [1315], "threeToFiveNts": [1283]}, {"id": 6749, "number": 19, "type": "n", "fiveToThreeNts": [1316], "threeToFiveNts": [1284]}, {"id": 6750, "number": 20, "type": "n", "fiveToThreeNts": [1317], "threeToFiveNts": [1285]}, {"id": 6751, "number": 21, "type": "n", "fiveToThreeNts": [1318], "threeToFiveNts": [1286]}, {"id": 6752, "number": 22, "type": "n", "fiveToThreeNts": [1319], "threeToFiveNts": [1287]}, {"id": 6753, "number": 23, "type": "n", "fiveToThreeNts": [1320], "threeToFiveNts": [1288]}, {"id": 6754, "number": 24, "type": "n", "fiveToThreeNts": [1321], "threeToFiveNts": [1289]}, {"id": 6755, "number": 25, "type": "n", "fiveToThreeNts": [1322], "threeToFiveNts": [1290]}, {"id": 6756, "number": 26, "type": "n", "fiveToThreeNts": [1323], "threeToFiveNts": [1291]}, {"id": 6757, "number": 27, "type": "n", "fiveToThreeNts": [1324], "threeToFiveNts": [1292]}, {"id": 6758, "number": 28, "type": "n", "fiveToThreeNts": [1325], "threeToFiveNts": [1293]}, {"id": 6759, "number": 29, "type": "n", "fiveToThreeNts": [1326], "threeToFiveNts": [1294]}, {"id": 6760, "number": 30, "type": "n", "fiveToThreeNts": [1327], "threeToFiveNts": [1295]}, {"id": 6761, "number": 31, "type": "n", "fiveToThreeNts": [1328], "threeToFiveNts": [1296]}, {"id": 6762, "number": 32, "type": "n", "fiveToThreeNts": [1329], "threeToFiveNts": [1297]}, {"id": 6763, "number": 33, "type": "n", "fiveToThreeNts": [1330], "threeToFiveNts": [1298]}, {"id": 6764, "number": 34, "type": "n", "fiveToThreeNts": [1331], "threeToFiveNts": [1299]}, {"id": 6765, "number": 35, "type": "n", "fiveToThreeNts": [1332], "threeToFiveNts": [1300]}, {"id": 6766, "number": 36, "type": "n", "fiveToThreeNts": [1333], "threeToFiveNts": [1301]}, {"id": 6767, "number": 37, "type": "n", "fiveToThreeNts": [1334], "threeToFiveNts": [1302]}, {"id": 6768, "number": 38, "type": "n", "fiveToThreeNts": [1335], "threeToFiveNts": [1303]}, {"id": 6769, "number": 39, "type": "n", "fiveToThreeNts": [1336], "threeToFiveNts": [1304]}, {"id": 6770, "number": 40, "type": "n", "fiveToThreeNts": [1337], "threeToFiveNts": [1305]}, {"id": 6771, "number": 41, "type": "n", "fiveToThreeNts": [1338], "threeToFiveNts": [1306]}, {"id": 6772, "number": 42, "type": "n", "fiveToThreeNts": [1339], "threeToFiveNts": [1307]}, {"id": 6773, "number": 43, "type": "n", "fiveToThreeNts": [1340], "threeToFiveNts": [1308]}, {"id": 6774, "number": 44, "type": "n", "fiveToThreeNts": [1341], "threeToFiveNts": [1309]}, {"id": 6775, "number": 45, "type": "n", "fiveToThreeNts": [1342], "threeToFiveNts": [1310]}, {"id": 6776, "number": 46, "type": "n", "fiveToThreeNts": [1343], "threeToFiveNts": [1311]}, {"id": 6777, "number": 47, "type": "n", "fiveToThreeNts": [1344], "threeToFiveNts": [1312]}]}, {"id": 6778, "firstActiveCell": 16, "lastActiveCell": 47, "lastCell": 63, "latticePosition": [23, 25], "initialAngle": 240, "cells": [{"id": 6779, "number": 0, "type": "n", "fiveToThreeNts": [], "threeToFiveNts": []}, {"id": 6780, "number": 1, "type": "n", "fiveToThreeNts": [], "threeToFiveNts": []}, {"id": 6781, "number": 2, "type": "n", "fiveToThreeNts": [], "threeToFiveNts": []}, {"id": 6782, "number": 3, "type": "n", "fiveToThreeNts": [], "threeToFiveNts": []}, {"id": 6783, "number": 4, "type": "n", "fiveToThreeNts": [], "threeToFiveNts": []}, {"id": 6784, "number": 5, "type": "n", "fiveToThreeNts": [], "threeToFiveNts": []}, {"id": 6785, "number": 6, "type": "n", "fiveToThreeNts": [], "threeToFiveNts": []}, {"id": 6786, "number": 7, "type": "n", "fiveToThreeNts": [], "threeToFiveNts": []}, {"id": 6787, "number": 8, "type": "n", "fiveToThreeNts": [], "threeToFiveNts": []}, {"id": 6788, "number": 9, "type": "n", "fiveToThreeNts": [], "threeToFiveNts": []}, {"id": 6789, "number": 10, "type": "n", "fiveToThreeNts": [], "threeToFiveNts": []}, {"id": 6790, "number": 11, "type": "n", "fiveToThreeNts": [], "threeToFiveNts": []}, {"id": 6791, "number": 12, "type": "n", "fiveToThreeNts": [], "threeToFiveNts": []}, {"id": 6792, "number": 13, "type": "n", "fiveToThreeNts": [], "threeToFiveNts": []}, {"id": 6793, "number": 14, "type": "n", "fiveToThreeNts": [], "threeToFiveNts": []}, {"id": 6794, "number": 15, "type": "n", "fiveToThreeNts": [], "threeToFiveNts": []}, {"id": 6795, "number": 16, "type": "n", "fiveToThreeNts": [1345], "threeToFiveNts": [1377]}, {"id": 6796, "number": 17, "type": "n", "fiveToThreeNts": [1346], "threeToFiveNts": [1378]}, {"id": 6797, "number": 18, "type": "n", "fiveToThreeNts": [1347], "threeToFiveNts": [1379]}, {"id": 6798, "number": 19, "type": "n", "fiveToThreeNts": [1348], "threeToFiveNts": [1380]}, {"id": 6799, "number": 20, "type": "n", "fiveToThreeNts": [1349], "threeToFiveNts": [1381]}, {"id": 6800, "number": 21, "type": "n", "fiveToThreeNts": [1350], "threeToFiveNts": [1382]}, {"id": 6801, "number": 22, "type": "n", "fiveToThreeNts": [1351], "threeToFiveNts": [1383]}, {"id": 6802, "number": 23, "type": "n", "fiveToThreeNts": [1352], "threeToFiveNts": [1384]}, {"id": 6803, "number": 24, "type": "n", "fiveToThreeNts": [1353], "threeToFiveNts": [1385]}, {"id": 6804, "number": 25, "type": "n", "fiveToThreeNts": [1354], "threeToFiveNts": [1386]}, {"id": 6805, "number": 26, "type": "n", "fiveToThreeNts": [1355], "threeToFiveNts": [1387]}, {"id": 6806, "number": 27, "type": "n", "fiveToThreeNts": [1356], "threeToFiveNts": [1388]}, {"id": 6807, "number": 28, "type": "n", "fiveToThreeNts": [1357], "threeToFiveNts": [1389]}, {"id": 6808, "number": 29, "type": "n", "fiveToThreeNts": [1358], "threeToFiveNts": [1390]}, {"id": 6809, "number": 30, "type": "n", "fiveToThreeNts": [1359], "threeToFiveNts": [1391]}, {"id": 6810, "number": 31, "type": "n", "fiveToThreeNts": [1360], "threeToFiveNts": [1392]}, {"id": 6811, "number": 32, "type": "n", "fiveToThreeNts": [1361], "threeToFiveNts": [1393]}, {"id": 6812, "number": 33, "type": "n", "fiveToThreeNts": [1362], "threeToFiveNts": [1394]}, {"id": 6813, "number": 34, "type": "n", "fiveToThreeNts": [1363], "threeToFiveNts": [1395]}, {"id": 6814, "number": 35, "type": "n", "fiveToThreeNts": [1364], "threeToFiveNts": [1396]}, {"id": 6815, "number": 36, "type": "n", "fiveToThreeNts": [1365], "threeToFiveNts": [1397]}, {"id": 6816, "number": 37, "type": "n", "fiveToThreeNts": [1366], "threeToFiveNts": [1398]}, {"id": 6817, "number": 38, "type": "n", "fiveToThreeNts": [1367], "threeToFiveNts": [1399]}, {"id": 6818, "number": 39, "type": "n", "fiveToThreeNts": [1368], "threeToFiveNts": [1400]}, {"id": 6819, "number": 40, "type": "n", "fiveToThreeNts": [1369], "threeToFiveNts": [1401]}, {"id": 6820, "number": 41, "type": "n", "fiveToThreeNts": [1370], "threeToFiveNts": [1402]}, {"id": 6821, "number": 42, "type": "n", "fiveToThreeNts": [1371], "threeToFiveNts": [1403]}, {"id": 6822, "number": 43, "type": "n", "fiveToThreeNts": [1372], "threeToFiveNts": [1404]}, {"id": 6823, "number": 44, "type": "n", "fiveToThreeNts": [1373], "threeToFiveNts": [1405]}, {"id": 6824, "number": 45, "type": "n", "fiveToThreeNts": [1374], "threeToFiveNts": [1406]}, {"id": 6825, "number": 46, "type": "n", "fiveToThreeNts": [1375], "threeToFiveNts": [1407]}, {"id": 6826, "number": 47, "type": "n", "fiveToThreeNts": [1376], "threeToFiveNts": [1408]}]}, {"id": 6827, "firstActiveCell": 16, "lastActiveCell": 47, "lastCell": 63, "latticePosition": [23, 26], "initialAngle": 240, "cells": [{"id": 6828, "number": 0, "type": "n", "fiveToThreeNts": [], "threeToFiveNts": []}, {"id": 6829, "number": 1, "type": "n", "fiveToThreeNts": [], "threeToFiveNts": []}, {"id": 6830, "number": 2, "type": "n", "fiveToThreeNts": [], "threeToFiveNts": []}, {"id": 6831, "number": 3, "type": "n", "fiveToThreeNts": [], "threeToFiveNts": []}, {"id": 6832, "number": 4, "type": "n", "fiveToThreeNts": [], "threeToFiveNts": []}, {"id": 6833, "number": 5, "type": "n", "fiveToThreeNts": [], "threeToFiveNts": []}, {"id": 6834, "number": 6, "type": "n", "fiveToThreeNts": [], "threeToFiveNts": []}, {"id": 6835, "number": 7, "type": "n", "fiveToThreeNts": [], "threeToFiveNts": []}, {"id": 6836, "number": 8, "type": "n", "fiveToThreeNts": [], "threeToFiveNts": []}, {"id": 6837, "number": 9, "type": "n", "fiveToThreeNts": [], "threeToFiveNts": []}, {"id": 6838, "number": 10, "type": "n", "fiveToThreeNts": [], "threeToFiveNts": []}, {"id": 6839, "number": 11, "type": "n", "fiveToThreeNts": [], "threeToFiveNts": []}, {"id": 6840, "number": 12, "type": "n", "fiveToThreeNts": [], "threeToFiveNts": []}, {"id": 6841, "number": 13, "type": "n", "fiveToThreeNts": [], "threeToFiveNts": []}, {"id": 6842, "number": 14, "type": "n", "fiveToThreeNts": [], "threeToFiveNts": []}, {"id": 6843, "number": 15, "type": "n", "fiveToThreeNts": [], "threeToFiveNts": []}, {"id": 6844, "number": 16, "type": "n", "fiveToThreeNts": [1441], "threeToFiveNts": [1409]}, {"id": 6845, "number": 17, "type": "n", "fiveToThreeNts": [1442], "threeToFiveNts": [1410]}, {"id": 6846, "number": 18, "type": "n", "fiveToThreeNts": [1443], "threeToFiveNts": [1411]}, {"id": 6847, "number": 19, "type": "n", "fiveToThreeNts": [1444], "threeToFiveNts": [1412]}, {"id": 6848, "number": 20, "type": "n", "fiveToThreeNts": [1445], "threeToFiveNts": [1413]}, {"id": 6849, "number": 21, "type": "n", "fiveToThreeNts": [1446], "threeToFiveNts": [1414]}, {"id": 6850, "number": 22, "type": "n", "fiveToThreeNts": [1447], "threeToFiveNts": [1415]}, {"id": 6851, "number": 23, "type": "n", "fiveToThreeNts": [1448], "threeToFiveNts": [1416]}, {"id": 6852, "number": 24, "type": "n", "fiveToThreeNts": [1449], "threeToFiveNts": [1417]}, {"id": 6853, "number": 25, "type": "n", "fiveToThreeNts": [1450], "threeToFiveNts": [1418]}, {"id": 6854, "number": 26, "type": "n", "fiveToThreeNts": [1451], "threeToFiveNts": [1419]}, {"id": 6855, "number": 27, "type": "n", "fiveToThreeNts": [1452], "threeToFiveNts": [1420]}, {"id": 6856, "number": 28, "type": "n", "fiveToThreeNts": [1453], "threeToFiveNts": [1421]}, {"id": 6857, "number": 29, "type": "n", "fiveToThreeNts": [1454], "threeToFiveNts": [1422]}, {"id": 6858, "number": 30, "type": "n", "fiveToThreeNts": [1455], "threeToFiveNts": [1423]}, {"id": 6859, "number": 31, "type": "n", "fiveToThreeNts": [1456], "threeToFiveNts": [1424]}, {"id": 6860, "number": 32, "type": "n", "fiveToThreeNts": [1457], "threeToFiveNts": [1425]}, {"id": 6861, "number": 33, "type": "n", "fiveToThreeNts": [1458], "threeToFiveNts": [1426]}, {"id": 6862, "number": 34, "type": "n", "fiveToThreeNts": [1459], "threeToFiveNts": [1427]}, {"id": 6863, "number": 35, "type": "n", "fiveToThreeNts": [1460], "threeToFiveNts": [1428]}, {"id": 6864, "number": 36, "type": "n", "fiveToThreeNts": [1461], "threeToFiveNts": [1429]}, {"id": 6865, "number": 37, "type": "n", "fiveToThreeNts": [1462], "threeToFiveNts": [1430]}, {"id": 6866, "number": 38, "type": "n", "fiveToThreeNts": [1463], "threeToFiveNts": [1431]}, {"id": 6867, "number": 39, "type": "n", "fiveToThreeNts": [1464], "threeToFiveNts": [1432]}, {"id": 6868, "number": 40, "type": "n", "fiveToThreeNts": [1465], "threeToFiveNts": [1433]}, {"id": 6869, "number": 41, "type": "n", "fiveToThreeNts": [1466], "threeToFiveNts": [1434]}, {"id": 6870, "number": 42, "type": "n", "fiveToThreeNts": [1467], "threeToFiveNts": [1435]}, {"id": 6871, "number": 43, "type": "n", "fiveToThreeNts": [1468], "threeToFiveNts": [1436]}, {"id": 6872, "number": 44, "type": "n", "fiveToThreeNts": [1469], "threeToFiveNts": [1437]}, {"id": 6873, "number": 45, "type": "n", "fiveToThreeNts": [1470], "threeToFiveNts": [1438]}, {"id": 6874, "number": 46, "type": "n", "fiveToThreeNts": [1471], "threeToFiveNts": [1439]}, {"id": 6875, "number": 47, "type": "n", "fiveToThreeNts": [1472], "threeToFiveNts": [1440]}]}, {"id": 6876, "firstActiveCell": 13, "lastActiveCell": 44, "lastCell": 63, "latticePosition": [23, 27], "initialAngle": 240, "cells": [{"id": 6877, "number": 0, "type": "n", "fiveToThreeNts": [], "threeToFiveNts": []}, {"id": 6878, "number": 1, "type": "n", "fiveToThreeNts": [], "threeToFiveNts": []}, {"id": 6879, "number": 2, "type": "n", "fiveToThreeNts": [], "threeToFiveNts": []}, {"id": 6880, "number": 3, "type": "n", "fiveToThreeNts": [], "threeToFiveNts": []}, {"id": 6881, "number": 4, "type": "n", "fiveToThreeNts": [], "threeToFiveNts": []}, {"id": 6882, "number": 5, "type": "n", "fiveToThreeNts": [], "threeToFiveNts": []}, {"id": 6883, "number": 6, "type": "n", "fiveToThreeNts": [], "threeToFiveNts": []}, {"id": 6884, "number": 7, "type": "n", "fiveToThreeNts": [], "threeToFiveNts": []}, {"id": 6885, "number": 8, "type": "n", "fiveToThreeNts": [], "threeToFiveNts": []}, {"id": 6886, "number": 9, "type": "n", "fiveToThreeNts": [], "threeToFiveNts": []}, {"id": 6887, "number": 10, "type": "n", "fiveToThreeNts": [], "threeToFiveNts": []}, {"id": 6888, "number": 11, "type": "n", "fiveToThreeNts": [], "threeToFiveNts": []}, {"id": 6889, "number": 12, "type": "n", "fiveToThreeNts": [], "threeToFiveNts": []}, {"id": 6890, "number": 13, "type": "n", "fiveToThreeNts": [1473], "threeToFiveNts": [1505]}, {"id": 6891, "number": 14, "type": "n", "fiveToThreeNts": [1474], "threeToFiveNts": [1506]}, {"id": 6892, "number": 15, "type": "n", "fiveToThreeNts": [1475], "threeToFiveNts": [1507]}, {"id": 6893, "number": 16, "type": "n", "fiveToThreeNts": [1476], "threeToFiveNts": [1508]}, {"id": 6894, "number": 17, "type": "n", "fiveToThreeNts": [1477], "threeToFiveNts": [1509]}, {"id": 6895, "number": 18, "type": "n", "fiveToThreeNts": [1478], "threeToFiveNts": [1510]}, {"id": 6896, "number": 19, "type": "n", "fiveToThreeNts": [1479], "threeToFiveNts": [1511]}, {"id": 6897, "number": 20, "type": "n", "fiveToThreeNts": [1480], "threeToFiveNts": [1512]}, {"id": 6898, "number": 21, "type": "n", "fiveToThreeNts": [1481], "threeToFiveNts": [1513]}, {"id": 6899, "number": 22, "type": "n", "fiveToThreeNts": [1482], "threeToFiveNts": [1514]}, {"id": 6900, "number": 23, "type": "n", "fiveToThreeNts": [1483], "threeToFiveNts": [1515]}, {"id": 6901, "number": 24, "type": "n", "fiveToThreeNts": [1484], "threeToFiveNts": [1516]}, {"id": 6902, "number": 25, "type": "n", "fiveToThreeNts": [1485], "threeToFiveNts": [1517]}, {"id": 6903, "number": 26, "type": "n", "fiveToThreeNts": [1486], "threeToFiveNts": [1518]}, {"id": 6904, "number": 27, "type": "n", "fiveToThreeNts": [1487], "threeToFiveNts": [1519]}, {"id": 6905, "number": 28, "type": "n", "fiveToThreeNts": [1488], "threeToFiveNts": [1520]}, {"id": 6906, "number": 29, "type": "n", "fiveToThreeNts": [1489], "threeToFiveNts": [1521]}, {"id": 6907, "number": 30, "type": "n", "fiveToThreeNts": [1490], "threeToFiveNts": [1522]}, {"id": 6908, "number": 31, "type": "n", "fiveToThreeNts": [1491], "threeToFiveNts": [1523]}, {"id": 6909, "number": 32, "type": "n", "fiveToThreeNts": [1492], "threeToFiveNts": [1524]}, {"id": 6910, "number": 33, "type": "n", "fiveToThreeNts": [1493], "threeToFiveNts": [1525]}, {"id": 6911, "number": 34, "type": "n", "fiveToThreeNts": [1494], "threeToFiveNts": [1526]}, {"id": 6912, "number": 35, "type": "n", "fiveToThreeNts": [1495], "threeToFiveNts": [1527]}, {"id": 6913, "number": 36, "type": "n", "fiveToThreeNts": [1496], "threeToFiveNts": [1528]}, {"id": 6914, "number": 37, "type": "n", "fiveToThreeNts": [1497], "threeToFiveNts": [1529]}, {"id": 6915, "number": 38, "type": "n", "fiveToThreeNts": [1498], "threeToFiveNts": [1530]}, {"id": 6916, "number": 39, "type": "n", "fiveToThreeNts": [1499], "threeToFiveNts": [1531]}, {"id": 6917, "number": 40, "type": "n", "fiveToThreeNts": [1500], "threeToFiveNts": [1532]}, {"id": 6918, "number": 41, "type": "n", "fiveToThreeNts": [1501], "threeToFiveNts": [1533]}, {"id": 6919, "number": 42, "type": "n", "fiveToThreeNts": [1502], "threeToFiveNts": [1534]}, {"id": 6920, "number": 43, "type": "n", "fiveToThreeNts": [1503], "threeToFiveNts": [1535]}, {"id": 6921, "number": 44, "type": "n", "fiveToThreeNts": [1504], "threeToFiveNts": [1536]}]}, {"id": 6922, "firstActiveCell": 13, "lastActiveCell": 44, "lastCell": 63, "latticePosition": [22, 27], "initialAngle": 240, "cells": [{"id": 6923, "number": 0, "type": "n", "fiveToThreeNts": [], "threeToFiveNts": []}, {"id": 6924, "number": 1, "type": "n", "fiveToThreeNts": [], "threeToFiveNts": []}, {"id": 6925, "number": 2, "type": "n", "fiveToThreeNts": [], "threeToFiveNts": []}, {"id": 6926, "number": 3, "type": "n", "fiveToThreeNts": [], "threeToFiveNts": []}, {"id": 6927, "number": 4, "type": "n", "fiveToThreeNts": [], "threeToFiveNts": []}, {"id": 6928, "number": 5, "type": "n", "fiveToThreeNts": [], "threeToFiveNts": []}, {"id": 6929, "number": 6, "type": "n", "fiveToThreeNts": [], "threeToFiveNts": []}, {"id": 6930, "number": 7, "type": "n", "fiveToThreeNts": [], "threeToFiveNts": []}, {"id": 6931, "number": 8, "type": "n", "fiveToThreeNts": [], "threeToFiveNts": []}, {"id": 6932, "number": 9, "type": "n", "fiveToThreeNts": [], "threeToFiveNts": []}, {"id": 6933, "number": 10, "type": "n", "fiveToThreeNts": [], "threeToFiveNts": []}, {"id": 6934, "number": 11, "type": "n", "fiveToThreeNts": [], "threeToFiveNts": []}, {"id": 6935, "number": 12, "type": "n", "fiveToThreeNts": [], "threeToFiveNts": []}, {"id": 6936, "number": 13, "type": "n", "fiveToThreeNts": [1569], "threeToFiveNts": [1537]}, {"id": 6937, "number": 14, "type": "n", "fiveToThreeNts": [1570], "threeToFiveNts": [1538]}, {"id": 6938, "number": 15, "type": "n", "fiveToThreeNts": [1571], "threeToFiveNts": [1539]}, {"id": 6939, "number": 16, "type": "n", "fiveToThreeNts": [1572], "threeToFiveNts": [1540]}, {"id": 6940, "number": 17, "type": "n", "fiveToThreeNts": [1573], "threeToFiveNts": [1541]}, {"id": 6941, "number": 18, "type": "n", "fiveToThreeNts": [1574], "threeToFiveNts": [1542]}, {"id": 6942, "number": 19, "type": "n", "fiveToThreeNts": [1575], "threeToFiveNts": [1543]}, {"id": 6943, "number": 20, "type": "n", "fiveToThreeNts": [1576], "threeToFiveNts": [1544]}, {"id": 6944, "number": 21, "type": "n", "fiveToThreeNts": [1577], "threeToFiveNts": [1545]}, {"id": 6945, "number": 22, "type": "n", "fiveToThreeNts": [1578], "threeToFiveNts": [1546]}, {"id": 6946, "number": 23, "type": "n", "fiveToThreeNts": [1579], "threeToFiveNts": [1547]}, {"id": 6947, "number": 24, "type": "n", "fiveToThreeNts": [1580], "threeToFiveNts": [1548]}, {"id": 6948, "number": 25, "type": "n", "fiveToThreeNts": [1581], "threeToFiveNts": [1549]}, {"id": 6949, "number": 26, "type": "n", "fiveToThreeNts": [1582], "threeToFiveNts": [1550]}, {"id": 6950, "number": 27, "type": "n", "fiveToThreeNts": [1583], "threeToFiveNts": [1551]}, {"id": 6951, "number": 28, "type": "n", "fiveToThreeNts": [1584], "threeToFiveNts": [1552]}, {"id": 6952, "number": 29, "type": "n", "fiveToThreeNts": [1585], "threeToFiveNts": [1553]}, {"id": 6953, "number": 30, "type": "n", "fiveToThreeNts": [1586], "threeToFiveNts": [1554]}, {"id": 6954, "number": 31, "type": "n", "fiveToThreeNts": [1587], "threeToFiveNts": [1555]}, {"id": 6955, "number": 32, "type": "n", "fiveToThreeNts": [1588], "threeToFiveNts": [1556]}, {"id": 6956, "number": 33, "type": "n", "fiveToThreeNts": [1589], "threeToFiveNts": [1557]}, {"id": 6957, "number": 34, "type": "n", "fiveToThreeNts": [1590], "threeToFiveNts": [1558]}, {"id": 6958, "number": 35, "type": "n", "fiveToThreeNts": [1591], "threeToFiveNts": [1559]}, {"id": 6959, "number": 36, "type": "n", "fiveToThreeNts": [1592], "threeToFiveNts": [1560]}, {"id": 6960, "number": 37, "type": "n", "fiveToThreeNts": [1593], "threeToFiveNts": [1561]}, {"id": 6961, "number": 38, "type": "n", "fiveToThreeNts": [1594], "threeToFiveNts": [1562]}, {"id": 6962, "number": 39, "type": "n", "fiveToThreeNts": [1595], "threeToFiveNts": [1563]}, {"id": 6963, "number": 40, "type": "n", "fiveToThreeNts": [1596], "threeToFiveNts": [1564]}, {"id": 6964, "number": 41, "type": "n", "fiveToThreeNts": [1597], "threeToFiveNts": [1565]}, {"id": 6965, "number": 42, "type": "n", "fiveToThreeNts": [1598], "threeToFiveNts": [1566]}, {"id": 6966, "number": 43, "type": "n", "fiveToThreeNts": [1599], "threeToFiveNts": [1567]}, {"id": 6967, "number": 44, "type": "n", "fiveToThreeNts": [1600], "threeToFiveNts": [1568]}]}, {"id": 6968, "firstActiveCell": 13, "lastActiveCell": 44, "lastCell": 63, "latticePosition": [21, 27], "initialAngle": 240, "cells": [{"id": 6969, "number": 0, "type": "n", "fiveToThreeNts": [], "threeToFiveNts": []}, {"id": 6970, "number": 1, "type": "n", "fiveToThreeNts": [], "threeToFiveNts": []}, {"id": 6971, "number": 2, "type": "n", "fiveToThreeNts": [], "threeToFiveNts": []}, {"id": 6972, "number": 3, "type": "n", "fiveToThreeNts": [], "threeToFiveNts": []}, {"id": 6973, "number": 4, "type": "n", "fiveToThreeNts": [], "threeToFiveNts": []}, {"id": 6974, "number": 5, "type": "n", "fiveToThreeNts": [], "threeToFiveNts": []}, {"id": 6975, "number": 6, "type": "n", "fiveToThreeNts": [], "threeToFiveNts": []}, {"id": 6976, "number": 7, "type": "n", "fiveToThreeNts": [], "threeToFiveNts": []}, {"id": 6977, "number": 8, "type": "n", "fiveToThreeNts": [], "threeToFiveNts": []}, {"id": 6978, "number": 9, "type": "n", "fiveToThreeNts": [], "threeToFiveNts": []}, {"id": 6979, "number": 10, "type": "n", "fiveToThreeNts": [], "threeToFiveNts": []}, {"id": 6980, "number": 11, "type": "n", "fiveToThreeNts": [], "threeToFiveNts": []}, {"id": 6981, "number": 12, "type": "n", "fiveToThreeNts": [], "threeToFiveNts": []}, {"id": 6982, "number": 13, "type": "n", "fiveToThreeNts": [1601], "threeToFiveNts": [1633]}, {"id": 6983, "number": 14, "type": "n", "fiveToThreeNts": [1602], "threeToFiveNts": [1634]}, {"id": 6984, "number": 15, "type": "n", "fiveToThreeNts": [1603], "threeToFiveNts": [1635]}, {"id": 6985, "number": 16, "type": "n", "fiveToThreeNts": [1604], "threeToFiveNts": [1636]}, {"id": 6986, "number": 17, "type": "n", "fiveToThreeNts": [1605], "threeToFiveNts": [1637]}, {"id": 6987, "number": 18, "type": "n", "fiveToThreeNts": [1606], "threeToFiveNts": [1638]}, {"id": 6988, "number": 19, "type": "n", "fiveToThreeNts": [1607], "threeToFiveNts": [1639]}, {"id": 6989, "number": 20, "type": "n", "fiveToThreeNts": [1608], "threeToFiveNts": [1640]}, {"id": 6990, "number": 21, "type": "n", "fiveToThreeNts": [1609], "threeToFiveNts": [1641]}, {"id": 6991, "number": 22, "type": "n", "fiveToThreeNts": [1610], "threeToFiveNts": [1642]}, {"id": 6992, "number": 23, "type": "n", "fiveToThreeNts": [1611], "threeToFiveNts": [1643]}, {"id": 6993, "number": 24, "type": "n", "fiveToThreeNts": [1612], "threeToFiveNts": [1644]}, {"id": 6994, "number": 25, "type": "n", "fiveToThreeNts": [1613], "threeToFiveNts": [1645]}, {"id": 6995, "number": 26, "type": "n", "fiveToThreeNts": [1614], "threeToFiveNts": [1646]}, {"id": 6996, "number": 27, "type": "n", "fiveToThreeNts": [1615], "threeToFiveNts": [1647]}, {"id": 6997, "number": 28, "type": "n", "fiveToThreeNts": [1616], "threeToFiveNts": [1648]}, {"id": 6998, "number": 29, "type": "n", "fiveToThreeNts": [1617], "threeToFiveNts": [1649]}, {"id": 6999, "number": 30, "type": "n", "fiveToThreeNts": [1618], "threeToFiveNts": [1650]}, {"id": 7000, "number": 31, "type": "n", "fiveToThreeNts": [1619], "threeToFiveNts": [1651]}, {"id": 7001, "number": 32, "type": "n", "fiveToThreeNts": [1620], "threeToFiveNts": [1652]}, {"id": 7002, "number": 33, "type": "n", "fiveToThreeNts": [1621], "threeToFiveNts": [1653]}, {"id": 7003, "number": 34, "type": "n", "fiveToThreeNts": [1622], "threeToFiveNts": [1654]}, {"id": 7004, "number": 35, "type": "n", "fiveToThreeNts": [1623], "threeToFiveNts": [1655]}, {"id": 7005, "number": 36, "type": "n", "fiveToThreeNts": [1624], "threeToFiveNts": [1656]}, {"id": 7006, "number": 37, "type": "n", "fiveToThreeNts": [1625], "threeToFiveNts": [1657]}, {"id": 7007, "number": 38, "type": "n", "fiveToThreeNts": [1626], "threeToFiveNts": [1658]}, {"id": 7008, "number": 39, "type": "n", "fiveToThreeNts": [1627], "threeToFiveNts": [1659]}, {"id": 7009, "number": 40, "type": "n", "fiveToThreeNts": [1628], "threeToFiveNts": [1660]}, {"id": 7010, "number": 41, "type": "n", "fiveToThreeNts": [1629], "threeToFiveNts": [1661]}, {"id": 7011, "number": 42, "type": "n", "fiveToThreeNts": [1630], "threeToFiveNts": [1662]}, {"id": 7012, "number": 43, "type": "n", "fiveToThreeNts": [1631], "threeToFiveNts": [1663]}, {"id": 7013, "number": 44, "type": "n", "fiveToThreeNts": [1632], "threeToFiveNts": [1664]}]}, {"id": 7014, "firstActiveCell": 13, "lastActiveCell": 44, "lastCell": 63, "latticePosition": [20, 27], "initialAngle": 240, "cells": [{"id": 7015, "number": 0, "type": "n", "fiveToThreeNts": [], "threeToFiveNts": []}, {"id": 7016, "number": 1, "type": "n", "fiveToThreeNts": [], "threeToFiveNts": []}, {"id": 7017, "number": 2, "type": "n", "fiveToThreeNts": [], "threeToFiveNts": []}, {"id": 7018, "number": 3, "type": "n", "fiveToThreeNts": [], "threeToFiveNts": []}, {"id": 7019, "number": 4, "type": "n", "fiveToThreeNts": [], "threeToFiveNts": []}, {"id": 7020, "number": 5, "type": "n", "fiveToThreeNts": [], "threeToFiveNts": []}, {"id": 7021, "number": 6, "type": "n", "fiveToThreeNts": [], "threeToFiveNts": []}, {"id": 7022, "number": 7, "type": "n", "fiveToThreeNts": [], "threeToFiveNts": []}, {"id": 7023, "number": 8, "type": "n", "fiveToThreeNts": [], "threeToFiveNts": []}, {"id": 7024, "number": 9, "type": "n", "fiveToThreeNts": [], "threeToFiveNts": []}, {"id": 7025, "number": 10, "type": "n", "fiveToThreeNts": [], "threeToFiveNts": []}, {"id": 7026, "number": 11, "type": "n", "fiveToThreeNts": [], "threeToFiveNts": []}, {"id": 7027, "number": 12, "type": "n", "fiveToThreeNts": [], "threeToFiveNts": []}, {"id": 7028, "number": 13, "type": "n", "fiveToThreeNts": [1697], "threeToFiveNts": [1665]}, {"id": 7029, "number": 14, "type": "n", "fiveToThreeNts": [1698], "threeToFiveNts": [1666]}, {"id": 7030, "number": 15, "type": "n", "fiveToThreeNts": [1699], "threeToFiveNts": [1667]}, {"id": 7031, "number": 16, "type": "n", "fiveToThreeNts": [1700], "threeToFiveNts": [1668]}, {"id": 7032, "number": 17, "type": "n", "fiveToThreeNts": [1701], "threeToFiveNts": [1669]}, {"id": 7033, "number": 18, "type": "n", "fiveToThreeNts": [1702], "threeToFiveNts": [1670]}, {"id": 7034, "number": 19, "type": "n", "fiveToThreeNts": [1703], "threeToFiveNts": [1671]}, {"id": 7035, "number": 20, "type": "n", "fiveToThreeNts": [1704], "threeToFiveNts": [1672]}, {"id": 7036, "number": 21, "type": "n", "fiveToThreeNts": [1705], "threeToFiveNts": [1673]}, {"id": 7037, "number": 22, "type": "n", "fiveToThreeNts": [1706], "threeToFiveNts": [1674]}, {"id": 7038, "number": 23, "type": "n", "fiveToThreeNts": [1707], "threeToFiveNts": [1675]}, {"id": 7039, "number": 24, "type": "n", "fiveToThreeNts": [1708], "threeToFiveNts": [1676]}, {"id": 7040, "number": 25, "type": "n", "fiveToThreeNts": [1709], "threeToFiveNts": [1677]}, {"id": 7041, "number": 26, "type": "n", "fiveToThreeNts": [1710], "threeToFiveNts": [1678]}, {"id": 7042, "number": 27, "type": "n", "fiveToThreeNts": [1711], "threeToFiveNts": [1679]}, {"id": 7043, "number": 28, "type": "n", "fiveToThreeNts": [1712], "threeToFiveNts": [1680]}, {"id": 7044, "number": 29, "type": "n", "fiveToThreeNts": [1713], "threeToFiveNts": [1681]}, {"id": 7045, "number": 30, "type": "n", "fiveToThreeNts": [1714], "threeToFiveNts": [1682]}, {"id": 7046, "number": 31, "type": "n", "fiveToThreeNts": [1715], "threeToFiveNts": [1683]}, {"id": 7047, "number": 32, "type": "n", "fiveToThreeNts": [1716], "threeToFiveNts": [1684]}, {"id": 7048, "number": 33, "type": "n", "fiveToThreeNts": [1717], "threeToFiveNts": [1685]}, {"id": 7049, "number": 34, "type": "n", "fiveToThreeNts": [1718], "threeToFiveNts": [1686]}, {"id": 7050, "number": 35, "type": "n", "fiveToThreeNts": [1719], "threeToFiveNts": [1687]}, {"id": 7051, "number": 36, "type": "n", "fiveToThreeNts": [1720], "threeToFiveNts": [1688]}, {"id": 7052, "number": 37, "type": "n", "fiveToThreeNts": [1721], "threeToFiveNts": [1689]}, {"id": 7053, "number": 38, "type": "n", "fiveToThreeNts": [1722], "threeToFiveNts": [1690]}, {"id": 7054, "number": 39, "type": "n", "fiveToThreeNts": [1723], "threeToFiveNts": [1691]}, {"id": 7055, "number": 40, "type": "n", "fiveToThreeNts": [1724], "threeToFiveNts": [1692]}, {"id": 7056, "number": 41, "type": "n", "fiveToThreeNts": [1725], "threeToFiveNts": [1693]}, {"id": 7057, "number": 42, "type": "n", "fiveToThreeNts": [1726], "threeToFiveNts": [1694]}, {"id": 7058, "number": 43, "type": "n", "fiveToThreeNts": [1727], "threeToFiveNts": [1695]}, {"id": 7059, "number": 44, "type": "n", "fiveToThreeNts": [1728], "threeToFiveNts": [1696]}]}, {"id": 7060, "firstActiveCell": 13, "lastActiveCell": 44, "lastCell": 63, "latticePosition": [19, 27], "initialAngle": 240, "cells": [{"id": 7061, "number": 0, "type": "n", "fiveToThreeNts": [], "threeToFiveNts": []}, {"id": 7062, "number": 1, "type": "n", "fiveToThreeNts": [], "threeToFiveNts": []}, {"id": 7063, "number": 2, "type": "n", "fiveToThreeNts": [], "threeToFiveNts": []}, {"id": 7064, "number": 3, "type": "n", "fiveToThreeNts": [], "threeToFiveNts": []}, {"id": 7065, "number": 4, "type": "n", "fiveToThreeNts": [], "threeToFiveNts": []}, {"id": 7066, "number": 5, "type": "n", "fiveToThreeNts": [], "threeToFiveNts": []}, {"id": 7067, "number": 6, "type": "n", "fiveToThreeNts": [], "threeToFiveNts": []}, {"id": 7068, "number": 7, "type": "n", "fiveToThreeNts": [], "threeToFiveNts": []}, {"id": 7069, "number": 8, "type": "n", "fiveToThreeNts": [], "threeToFiveNts": []}, {"id": 7070, "number": 9, "type": "n", "fiveToThreeNts": [], "threeToFiveNts": []}, {"id": 7071, "number": 10, "type": "n", "fiveToThreeNts": [], "threeToFiveNts": []}, {"id": 7072, "number": 11, "type": "n", "fiveToThreeNts": [], "threeToFiveNts": []}, {"id": 7073, "number": 12, "type": "n", "fiveToThreeNts": [], "threeToFiveNts": []}, {"id": 7074, "number": 13, "type": "n", "fiveToThreeNts": [1729], "threeToFiveNts": [1761]}, {"id": 7075, "number": 14, "type": "n", "fiveToThreeNts": [1730], "threeToFiveNts": [1762]}, {"id": 7076, "number": 15, "type": "n", "fiveToThreeNts": [1731], "threeToFiveNts": [1763]}, {"id": 7077, "number": 16, "type": "n", "fiveToThreeNts": [1732], "threeToFiveNts": [1764]}, {"id": 7078, "number": 17, "type": "n", "fiveToThreeNts": [1733], "threeToFiveNts": [1765]}, {"id": 7079, "number": 18, "type": "n", "fiveToThreeNts": [1734], "threeToFiveNts": [1766]}, {"id": 7080, "number": 19, "type": "n", "fiveToThreeNts": [1735], "threeToFiveNts": [1767]}, {"id": 7081, "number": 20, "type": "n", "fiveToThreeNts": [1736], "threeToFiveNts": [1768]}, {"id": 7082, "number": 21, "type": "n", "fiveToThreeNts": [1737], "threeToFiveNts": [1769]}, {"id": 7083, "number": 22, "type": "n", "fiveToThreeNts": [1738], "threeToFiveNts": [1770]}, {"id": 7084, "number": 23, "type": "n", "fiveToThreeNts": [1739], "threeToFiveNts": [1771]}, {"id": 7085, "number": 24, "type": "n", "fiveToThreeNts": [1740], "threeToFiveNts": [1772]}, {"id": 7086, "number": 25, "type": "n", "fiveToThreeNts": [1741], "threeToFiveNts": [1773]}, {"id": 7087, "number": 26, "type": "n", "fiveToThreeNts": [1742], "threeToFiveNts": [1774]}, {"id": 7088, "number": 27, "type": "n", "fiveToThreeNts": [1743], "threeToFiveNts": [1775]}, {"id": 7089, "number": 28, "type": "n", "fiveToThreeNts": [1744], "threeToFiveNts": [1776]}, {"id": 7090, "number": 29, "type": "n", "fiveToThreeNts": [1745], "threeToFiveNts": [1777]}, {"id": 7091, "number": 30, "type": "n", "fiveToThreeNts": [1746], "threeToFiveNts": [1778]}, {"id": 7092, "number": 31, "type": "n", "fiveToThreeNts": [1747], "threeToFiveNts": [1779]}, {"id": 7093, "number": 32, "type": "n", "fiveToThreeNts": [1748], "threeToFiveNts": [1780]}, {"id": 7094, "number": 33, "type": "n", "fiveToThreeNts": [1749], "threeToFiveNts": [1781]}, {"id": 7095, "number": 34, "type": "n", "fiveToThreeNts": [1750], "threeToFiveNts": [1782]}, {"id": 7096, "number": 35, "type": "n", "fiveToThreeNts": [1751], "threeToFiveNts": [1783]}, {"id": 7097, "number": 36, "type": "n", "fiveToThreeNts": [1752], "threeToFiveNts": [1784]}, {"id": 7098, "number": 37, "type": "n", "fiveToThreeNts": [1753], "threeToFiveNts": [1785]}, {"id": 7099, "number": 38, "type": "n", "fiveToThreeNts": [1754], "threeToFiveNts": [1786]}, {"id": 7100, "number": 39, "type": "n", "fiveToThreeNts": [1755], "threeToFiveNts": [1787]}, {"id": 7101, "number": 40, "type": "n", "fiveToThreeNts": [1756], "threeToFiveNts": [1788]}, {"id": 7102, "number": 41, "type": "n", "fiveToThreeNts": [1757], "threeToFiveNts": [1789]}, {"id": 7103, "number": 42, "type": "n", "fiveToThreeNts": [1758], "threeToFiveNts": [1790]}, {"id": 7104, "number": 43, "type": "n", "fiveToThreeNts": [1759], "threeToFiveNts": [1791]}, {"id": 7105, "number": 44, "type": "n", "fiveToThreeNts": [1760], "threeToFiveNts": [1792]}]}, {"id": 7106, "firstActiveCell": 13, "lastActiveCell": 44, "lastCell": 63, "latticePosition": [18, 27], "initialAngle": 240, "cells": [{"id": 7107, "number": 0, "type": "n", "fiveToThreeNts": [], "threeToFiveNts": []}, {"id": 7108, "number": 1, "type": "n", "fiveToThreeNts": [], "threeToFiveNts": []}, {"id": 7109, "number": 2, "type": "n", "fiveToThreeNts": [], "threeToFiveNts": []}, {"id": 7110, "number": 3, "type": "n", "fiveToThreeNts": [], "threeToFiveNts": []}, {"id": 7111, "number": 4, "type": "n", "fiveToThreeNts": [], "threeToFiveNts": []}, {"id": 7112, "number": 5, "type": "n", "fiveToThreeNts": [], "threeToFiveNts": []}, {"id": 7113, "number": 6, "type": "n", "fiveToThreeNts": [], "threeToFiveNts": []}, {"id": 7114, "number": 7, "type": "n", "fiveToThreeNts": [], "threeToFiveNts": []}, {"id": 7115, "number": 8, "type": "n", "fiveToThreeNts": [], "threeToFiveNts": []}, {"id": 7116, "number": 9, "type": "n", "fiveToThreeNts": [], "threeToFiveNts": []}, {"id": 7117, "number": 10, "type": "n", "fiveToThreeNts": [], "threeToFiveNts": []}, {"id": 7118, "number": 11, "type": "n", "fiveToThreeNts": [], "threeToFiveNts": []}, {"id": 7119, "number": 12, "type": "n", "fiveToThreeNts": [], "threeToFiveNts": []}, {"id": 7120, "number": 13, "type": "n", "fiveToThreeNts": [1825], "threeToFiveNts": [1793]}, {"id": 7121, "number": 14, "type": "n", "fiveToThreeNts": [1826], "threeToFiveNts": [1794]}, {"id": 7122, "number": 15, "type": "n", "fiveToThreeNts": [1827], "threeToFiveNts": [1795]}, {"id": 7123, "number": 16, "type": "n", "fiveToThreeNts": [1828], "threeToFiveNts": [1796]}, {"id": 7124, "number": 17, "type": "n", "fiveToThreeNts": [1829], "threeToFiveNts": [1797]}, {"id": 7125, "number": 18, "type": "n", "fiveToThreeNts": [1830], "threeToFiveNts": [1798]}, {"id": 7126, "number": 19, "type": "n", "fiveToThreeNts": [1831], "threeToFiveNts": [1799]}, {"id": 7127, "number": 20, "type": "n", "fiveToThreeNts": [1832], "threeToFiveNts": [1800]}, {"id": 7128, "number": 21, "type": "n", "fiveToThreeNts": [1833], "threeToFiveNts": [1801]}, {"id": 7129, "number": 22, "type": "n", "fiveToThreeNts": [1834], "threeToFiveNts": [1802]}, {"id": 7130, "number": 23, "type": "n", "fiveToThreeNts": [1835], "threeToFiveNts": [1803]}, {"id": 7131, "number": 24, "type": "n", "fiveToThreeNts": [1836], "threeToFiveNts": [1804]}, {"id": 7132, "number": 25, "type": "n", "fiveToThreeNts": [1837], "threeToFiveNts": [1805]}, {"id": 7133, "number": 26, "type": "n", "fiveToThreeNts": [1838], "threeToFiveNts": [1806]}, {"id": 7134, "number": 27, "type": "n", "fiveToThreeNts": [1839], "threeToFiveNts": [1807]}, {"id": 7135, "number": 28, "type": "n", "fiveToThreeNts": [1840], "threeToFiveNts": [1808]}, {"id": 7136, "number": 29, "type": "n", "fiveToThreeNts": [1841], "threeToFiveNts": [1809]}, {"id": 7137, "number": 30, "type": "n", "fiveToThreeNts": [1842], "threeToFiveNts": [1810]}, {"id": 7138, "number": 31, "type": "n", "fiveToThreeNts": [1843], "threeToFiveNts": [1811]}, {"id": 7139, "number": 32, "type": "n", "fiveToThreeNts": [1844], "threeToFiveNts": [1812]}, {"id": 7140, "number": 33, "type": "n", "fiveToThreeNts": [1845], "threeToFiveNts": [1813]}, {"id": 7141, "number": 34, "type": "n", "fiveToThreeNts": [1846], "threeToFiveNts": [1814]}, {"id": 7142, "number": 35, "type": "n", "fiveToThreeNts": [1847], "threeToFiveNts": [1815]}, {"id": 7143, "number": 36, "type": "n", "fiveToThreeNts": [1848], "threeToFiveNts": [1816]}, {"id": 7144, "number": 37, "type": "n", "fiveToThreeNts": [1849], "threeToFiveNts": [1817]}, {"id": 7145, "number": 38, "type": "n", "fiveToThreeNts": [1850], "threeToFiveNts": [1818]}, {"id": 7146, "number": 39, "type": "n", "fiveToThreeNts": [1851], "threeToFiveNts": [1819]}, {"id": 7147, "number": 40, "type": "n", "fiveToThreeNts": [1852], "threeToFiveNts": [1820]}, {"id": 7148, "number": 41, "type": "n", "fiveToThreeNts": [1853], "threeToFiveNts": [1821]}, {"id": 7149, "number": 42, "type": "n", "fiveToThreeNts": [1854], "threeToFiveNts": [1822]}, {"id": 7150, "number": 43, "type": "n", "fiveToThreeNts": [1855], "threeToFiveNts": [1823]}, {"id": 7151, "number": 44, "type": "n", "fiveToThreeNts": [1856], "threeToFiveNts": [1824]}]}, {"id": 7152, "firstActiveCell": 21, "lastActiveCell": 42, "lastCell": 63, "latticePosition": [18, 26], "initialAngle": 240, "cells": [{"id": 7153, "number": 0, "type": "n", "fiveToThreeNts": [], "threeToFiveNts": []}, {"id": 7154, "number": 1, "type": "n", "fiveToThreeNts": [], "threeToFiveNts": []}, {"id": 7155, "number": 2, "type": "n", "fiveToThreeNts": [], "threeToFiveNts": []}, {"id": 7156, "number": 3, "type": "n", "fiveToThreeNts": [], "threeToFiveNts": []}, {"id": 7157, "number": 4, "type": "n", "fiveToThreeNts": [], "threeToFiveNts": []}, {"id": 7158, "number": 5, "type": "n", "fiveToThreeNts": [], "threeToFiveNts": []}, {"id": 7159, "number": 6, "type": "n", "fiveToThreeNts": [], "threeToFiveNts": []}, {"id": 7160, "number": 7, "type": "n", "fiveToThreeNts": [], "threeToFiveNts": []}, {"id": 7161, "number": 8, "type": "n", "fiveToThreeNts": [], "threeToFiveNts": []}, {"id": 7162, "number": 9, "type": "n", "fiveToThreeNts": [], "threeToFiveNts": []}, {"id": 7163, "number": 10, "type": "n", "fiveToThreeNts": [], "threeToFiveNts": []}, {"id": 7164, "number": 11, "type": "n", "fiveToThreeNts": [], "threeToFiveNts": []}, {"id": 7165, "number": 12, "type": "n", "fiveToThreeNts": [], "threeToFiveNts": []}, {"id": 7166, "number": 13, "type": "n", "fiveToThreeNts": [], "threeToFiveNts": []}, {"id": 7167, "number": 14, "type": "n", "fiveToThreeNts": [], "threeToFiveNts": []}, {"id": 7168, "number": 15, "type": "n", "fiveToThreeNts": [], "threeToFiveNts": []}, {"id": 7169, "number": 16, "type": "n", "fiveToThreeNts": [], "threeToFiveNts": []}, {"id": 7170, "number": 17, "type": "n", "fiveToThreeNts": [], "threeToFiveNts": []}, {"id": 7171, "number": 18, "type": "n", "fiveToThreeNts": [], "threeToFiveNts": []}, {"id": 7172, "number": 19, "type": "n", "fiveToThreeNts": [], "threeToFiveNts": []}, {"id": 7173, "number": 20, "type": "n", "fiveToThreeNts": [], "threeToFiveNts": []}, {"id": 7174, "number": 21, "type": "n", "fiveToThreeNts": [1857], "threeToFiveNts": [1879]}, {"id": 7175, "number": 22, "type": "n", "fiveToThreeNts": [1858], "threeToFiveNts": [1880]}, {"id": 7176, "number": 23, "type": "n", "fiveToThreeNts": [1859], "threeToFiveNts": [1881]}, {"id": 7177, "number": 24, "type": "n", "fiveToThreeNts": [1860], "threeToFiveNts": [1882]}, {"id": 7178, "number": 25, "type": "n", "fiveToThreeNts": [1861], "threeToFiveNts": [1883]}, {"id": 7179, "number": 26, "type": "n", "fiveToThreeNts": [1862], "threeToFiveNts": [1884]}, {"id": 7180, "number": 27, "type": "n", "fiveToThreeNts": [1863], "threeToFiveNts": [1885]}, {"id": 7181, "number": 28, "type": "n", "fiveToThreeNts": [1864], "threeToFiveNts": [1886]}, {"id": 7182, "number": 29, "type": "n", "fiveToThreeNts": [1865], "threeToFiveNts": [1887]}, {"id": 7183, "number": 30, "type": "n", "fiveToThreeNts": [1866], "threeToFiveNts": [1888]}, {"id": 7184, "number": 31, "type": "n", "fiveToThreeNts": [1867], "threeToFiveNts": [1889]}, {"id": 7185, "number": 32, "type": "n", "fiveToThreeNts": [1868], "threeToFiveNts": [1890]}, {"id": 7186, "number": 33, "type": "n", "fiveToThreeNts": [1869], "threeToFiveNts": [1891]}, {"id": 7187, "number": 34, "type": "n", "fiveToThreeNts": [1870], "threeToFiveNts": [1892]}, {"id": 7188, "number": 35, "type": "n", "fiveToThreeNts": [1871], "threeToFiveNts": [1893]}, {"id": 7189, "number": 36, "type": "n", "fiveToThreeNts": [1872], "threeToFiveNts": [1894]}, {"id": 7190, "number": 37, "type": "n", "fiveToThreeNts": [1873], "threeToFiveNts": [1895]}, {"id": 7191, "number": 38, "type": "n", "fiveToThreeNts": [1874], "threeToFiveNts": [1896]}, {"id": 7192, "number": 39, "type": "n", "fiveToThreeNts": [1875], "threeToFiveNts": [1897]}, {"id": 7193, "number": 40, "type": "n", "fiveToThreeNts": [1876], "threeToFiveNts": [1898]}, {"id": 7194, "number": 41, "type": "n", "fiveToThreeNts": [1877], "threeToFiveNts": [1899]}, {"id": 7195, "number": 42, "type": "n", "fiveToThreeNts": [1878], "threeToFiveNts": [1900]}]}, {"id": 7196, "firstActiveCell": 21, "lastActiveCell": 42, "lastCell": 63, "latticePosition": [18, 25], "initialAngle": 240, "cells": [{"id": 7197, "number": 0, "type": "n", "fiveToThreeNts": [], "threeToFiveNts": []}, {"id": 7198, "number": 1, "type": "n", "fiveToThreeNts": [], "threeToFiveNts": []}, {"id": 7199, "number": 2, "type": "n", "fiveToThreeNts": [], "threeToFiveNts": []}, {"id": 7200, "number": 3, "type": "n", "fiveToThreeNts": [], "threeToFiveNts": []}, {"id": 7201, "number": 4, "type": "n", "fiveToThreeNts": [], "threeToFiveNts": []}, {"id": 7202, "number": 5, "type": "n", "fiveToThreeNts": [], "threeToFiveNts": []}, {"id": 7203, "number": 6, "type": "n", "fiveToThreeNts": [], "threeToFiveNts": []}, {"id": 7204, "number": 7, "type": "n", "fiveToThreeNts": [], "threeToFiveNts": []}, {"id": 7205, "number": 8, "type": "n", "fiveToThreeNts": [], "threeToFiveNts": []}, {"id": 7206, "number": 9, "type": "n", "fiveToThreeNts": [], "threeToFiveNts": []}, {"id": 7207, "number": 10, "type": "n", "fiveToThreeNts": [], "threeToFiveNts": []}, {"id": 7208, "number": 11, "type": "n", "fiveToThreeNts": [], "threeToFiveNts": []}, {"id": 7209, "number": 12, "type": "n", "fiveToThreeNts": [], "threeToFiveNts": []}, {"id": 7210, "number": 13, "type": "n", "fiveToThreeNts": [], "threeToFiveNts": []}, {"id": 7211, "number": 14, "type": "n", "fiveToThreeNts": [], "threeToFiveNts": []}, {"id": 7212, "number": 15, "type": "n", "fiveToThreeNts": [], "threeToFiveNts": []}, {"id": 7213, "number": 16, "type": "n", "fiveToThreeNts": [], "threeToFiveNts": []}, {"id": 7214, "number": 17, "type": "n", "fiveToThreeNts": [], "threeToFiveNts": []}, {"id": 7215, "number": 18, "type": "n", "fiveToThreeNts": [], "threeToFiveNts": []}, {"id": 7216, "number": 19, "type": "n", "fiveToThreeNts": [], "threeToFiveNts": []}, {"id": 7217, "number": 20, "type": "n", "fiveToThreeNts": [], "threeToFiveNts": []}, {"id": 7218, "number": 21, "type": "n", "fiveToThreeNts": [1923], "threeToFiveNts": [1901]}, {"id": 7219, "number": 22, "type": "n", "fiveToThreeNts": [1924], "threeToFiveNts": [1902]}, {"id": 7220, "number": 23, "type": "n", "fiveToThreeNts": [1925], "threeToFiveNts": [1903]}, {"id": 7221, "number": 24, "type": "n", "fiveToThreeNts": [1926], "threeToFiveNts": [1904]}, {"id": 7222, "number": 25, "type": "n", "fiveToThreeNts": [1927], "threeToFiveNts": [1905]}, {"id": 7223, "number": 26, "type": "n", "fiveToThreeNts": [1928], "threeToFiveNts": [1906]}, {"id": 7224, "number": 27, "type": "n", "fiveToThreeNts": [1929], "threeToFiveNts": [1907]}, {"id": 7225, "number": 28, "type": "n", "fiveToThreeNts": [1930], "threeToFiveNts": [1908]}, {"id": 7226, "number": 29, "type": "n", "fiveToThreeNts": [1931], "threeToFiveNts": [1909]}, {"id": 7227, "number": 30, "type": "n", "fiveToThreeNts": [1932], "threeToFiveNts": [1910]}, {"id": 7228, "number": 31, "type": "n", "fiveToThreeNts": [1933], "threeToFiveNts": [1911]}, {"id": 7229, "number": 32, "type": "n", "fiveToThreeNts": [1934], "threeToFiveNts": [1912]}, {"id": 7230, "number": 33, "type": "n", "fiveToThreeNts": [1935], "threeToFiveNts": [1913]}, {"id": 7231, "number": 34, "type": "n", "fiveToThreeNts": [1936], "threeToFiveNts": [1914]}, {"id": 7232, "number": 35, "type": "n", "fiveToThreeNts": [1937], "threeToFiveNts": [1915]}, {"id": 7233, "number": 36, "type": "n", "fiveToThreeNts": [1938], "threeToFiveNts": [1916]}, {"id": 7234, "number": 37, "type": "n", "fiveToThreeNts": [1939], "threeToFiveNts": [1917]}, {"id": 7235, "number": 38, "type": "n", "fiveToThreeNts": [1940], "threeToFiveNts": [1918]}, {"id": 7236, "number": 39, "type": "n", "fiveToThreeNts": [1941], "threeToFiveNts": [1919]}, {"id": 7237, "number": 40, "type": "n", "fiveToThreeNts": [1942], "threeToFiveNts": [1920]}, {"id": 7238, "number": 41, "type": "n", "fiveToThreeNts": [1943], "threeToFiveNts": [1921]}, {"id": 7239, "number": 42, "type": "n", "fiveToThreeNts": [1944], "threeToFiveNts": [1922]}]}, {"id": 7240, "firstActiveCell": 21, "lastActiveCell": 42, "lastCell": 63, "latticePosition": [18, 24], "initialAngle": 240, "cells": [{"id": 7241, "number": 0, "type": "n", "fiveToThreeNts": [], "threeToFiveNts": []}, {"id": 7242, "number": 1, "type": "n", "fiveToThreeNts": [], "threeToFiveNts": []}, {"id": 7243, "number": 2, "type": "n", "fiveToThreeNts": [], "threeToFiveNts": []}, {"id": 7244, "number": 3, "type": "n", "fiveToThreeNts": [], "threeToFiveNts": []}, {"id": 7245, "number": 4, "type": "n", "fiveToThreeNts": [], "threeToFiveNts": []}, {"id": 7246, "number": 5, "type": "n", "fiveToThreeNts": [], "threeToFiveNts": []}, {"id": 7247, "number": 6, "type": "n", "fiveToThreeNts": [], "threeToFiveNts": []}, {"id": 7248, "number": 7, "type": "n", "fiveToThreeNts": [], "threeToFiveNts": []}, {"id": 7249, "number": 8, "type": "n", "fiveToThreeNts": [], "threeToFiveNts": []}, {"id": 7250, "number": 9, "type": "n", "fiveToThreeNts": [], "threeToFiveNts": []}, {"id": 7251, "number": 10, "type": "n", "fiveToThreeNts": [], "threeToFiveNts": []}, {"id": 7252, "number": 11, "type": "n", "fiveToThreeNts": [], "threeToFiveNts": []}, {"id": 7253, "number": 12, "type": "n", "fiveToThreeNts": [], "threeToFiveNts": []}, {"id": 7254, "number": 13, "type": "n", "fiveToThreeNts": [], "threeToFiveNts": []}, {"id": 7255, "number": 14, "type": "n", "fiveToThreeNts": [], "threeToFiveNts": []}, {"id": 7256, "number": 15, "type": "n", "fiveToThreeNts": [], "threeToFiveNts": []}, {"id": 7257, "number": 16, "type": "n", "fiveToThreeNts": [], "threeToFiveNts": []}, {"id": 7258, "number": 17, "type": "n", "fiveToThreeNts": [], "threeToFiveNts": []}, {"id": 7259, "number": 18, "type": "n", "fiveToThreeNts": [], "threeToFiveNts": []}, {"id": 7260, "number": 19, "type": "n", "fiveToThreeNts": [], "threeToFiveNts": []}, {"id": 7261, "number": 20, "type": "n", "fiveToThreeNts": [], "threeToFiveNts": []}, {"id": 7262, "number": 21, "type": "n", "fiveToThreeNts": [1945], "threeToFiveNts": [1967]}, {"id": 7263, "number": 22, "type": "n", "fiveToThreeNts": [1946], "threeToFiveNts": [1968]}, {"id": 7264, "number": 23, "type": "n", "fiveToThreeNts": [1947], "threeToFiveNts": [1969]}, {"id": 7265, "number": 24, "type": "n", "fiveToThreeNts": [1948], "threeToFiveNts": [1970]}, {"id": 7266, "number": 25, "type": "n", "fiveToThreeNts": [1949], "threeToFiveNts": [1971]}, {"id": 7267, "number": 26, "type": "n", "fiveToThreeNts": [1950], "threeToFiveNts": [1972]}, {"id": 7268, "number": 27, "type": "n", "fiveToThreeNts": [1951], "threeToFiveNts": [1973]}, {"id": 7269, "number": 28, "type": "n", "fiveToThreeNts": [1952], "threeToFiveNts": [1974]}, {"id": 7270, "number": 29, "type": "n", "fiveToThreeNts": [1953], "threeToFiveNts": [1975]}, {"id": 7271, "number": 30, "type": "n", "fiveToThreeNts": [1954], "threeToFiveNts": [1976]}, {"id": 7272, "number": 31, "type": "n", "fiveToThreeNts": [1955], "threeToFiveNts": [1977]}, {"id": 7273, "number": 32, "type": "n", "fiveToThreeNts": [1956], "threeToFiveNts": [1978]}, {"id": 7274, "number": 33, "type": "n", "fiveToThreeNts": [1957], "threeToFiveNts": [1979]}, {"id": 7275, "number": 34, "type": "n", "fiveToThreeNts": [1958], "threeToFiveNts": [1980]}, {"id": 7276, "number": 35, "type": "n", "fiveToThreeNts": [1959], "threeToFiveNts": [1981]}, {"id": 7277, "number": 36, "type": "n", "fiveToThreeNts": [1960], "threeToFiveNts": [1982]}, {"id": 7278, "number": 37, "type": "n", "fiveToThreeNts": [1961], "threeToFiveNts": [1983]}, {"id": 7279, "number": 38, "type": "n", "fiveToThreeNts": [1962], "threeToFiveNts": [1984]}, {"id": 7280, "number": 39, "type": "n", "fiveToThreeNts": [1963], "threeToFiveNts": [1985]}, {"id": 7281, "number": 40, "type": "n", "fiveToThreeNts": [1964], "threeToFiveNts": [1986]}, {"id": 7282, "number": 41, "type": "n", "fiveToThreeNts": [1965], "threeToFiveNts": [1987]}, {"id": 7283, "number": 42, "type": "n", "fiveToThreeNts": [1966], "threeToFiveNts": [1988]}]}, {"id": 7284, "firstActiveCell": 21, "lastActiveCell": 42, "lastCell": 63, "latticePosition": [18, 23], "initialAngle": 240, "cells": [{"id": 7285, "number": 0, "type": "n", "fiveToThreeNts": [], "threeToFiveNts": []}, {"id": 7286, "number": 1, "type": "n", "fiveToThreeNts": [], "threeToFiveNts": []}, {"id": 7287, "number": 2, "type": "n", "fiveToThreeNts": [], "threeToFiveNts": []}, {"id": 7288, "number": 3, "type": "n", "fiveToThreeNts": [], "threeToFiveNts": []}, {"id": 7289, "number": 4, "type": "n", "fiveToThreeNts": [], "threeToFiveNts": []}, {"id": 7290, "number": 5, "type": "n", "fiveToThreeNts": [], "threeToFiveNts": []}, {"id": 7291, "number": 6, "type": "n", "fiveToThreeNts": [], "threeToFiveNts": []}, {"id": 7292, "number": 7, "type": "n", "fiveToThreeNts": [], "threeToFiveNts": []}, {"id": 7293, "number": 8, "type": "n", "fiveToThreeNts": [], "threeToFiveNts": []}, {"id": 7294, "number": 9, "type": "n", "fiveToThreeNts": [], "threeToFiveNts": []}, {"id": 7295, "number": 10, "type": "n", "fiveToThreeNts": [], "threeToFiveNts": []}, {"id": 7296, "number": 11, "type": "n", "fiveToThreeNts": [], "threeToFiveNts": []}, {"id": 7297, "number": 12, "type": "n", "fiveToThreeNts": [], "threeToFiveNts": []}, {"id": 7298, "number": 13, "type": "n", "fiveToThreeNts": [], "threeToFiveNts": []}, {"id": 7299, "number": 14, "type": "n", "fiveToThreeNts": [], "threeToFiveNts": []}, {"id": 7300, "number": 15, "type": "n", "fiveToThreeNts": [], "threeToFiveNts": []}, {"id": 7301, "number": 16, "type": "n", "fiveToThreeNts": [], "threeToFiveNts": []}, {"id": 7302, "number": 17, "type": "n", "fiveToThreeNts": [], "threeToFiveNts": []}, {"id": 7303, "number": 18, "type": "n", "fiveToThreeNts": [], "threeToFiveNts": []}, {"id": 7304, "number": 19, "type": "n", "fiveToThreeNts": [], "threeToFiveNts": []}, {"id": 7305, "number": 20, "type": "n", "fiveToThreeNts": [], "threeToFiveNts": []}, {"id": 7306, "number": 21, "type": "n", "fiveToThreeNts": [2011], "threeToFiveNts": [1989]}, {"id": 7307, "number": 22, "type": "n", "fiveToThreeNts": [2012], "threeToFiveNts": [1990]}, {"id": 7308, "number": 23, "type": "n", "fiveToThreeNts": [2013], "threeToFiveNts": [1991]}, {"id": 7309, "number": 24, "type": "n", "fiveToThreeNts": [2014], "threeToFiveNts": [1992]}, {"id": 7310, "number": 25, "type": "n", "fiveToThreeNts": [2015], "threeToFiveNts": [1993]}, {"id": 7311, "number": 26, "type": "n", "fiveToThreeNts": [2016], "threeToFiveNts": [1994]}, {"id": 7312, "number": 27, "type": "n", "fiveToThreeNts": [2017], "threeToFiveNts": [1995]}, {"id": 7313, "number": 28, "type": "n", "fiveToThreeNts": [2018], "threeToFiveNts": [1996]}, {"id": 7314, "number": 29, "type": "n", "fiveToThreeNts": [2019], "threeToFiveNts": [1997]}, {"id": 7315, "number": 30, "type": "n", "fiveToThreeNts": [2020], "threeToFiveNts": [1998]}, {"id": 7316, "number": 31, "type": "n", "fiveToThreeNts": [2021], "threeToFiveNts": [1999]}, {"id": 7317, "number": 32, "type": "n", "fiveToThreeNts": [2022], "threeToFiveNts": [2000]}, {"id": 7318, "number": 33, "type": "n", "fiveToThreeNts": [2023], "threeToFiveNts": [2001]}, {"id": 7319, "number": 34, "type": "n", "fiveToThreeNts": [2024], "threeToFiveNts": [2002]}, {"id": 7320, "number": 35, "type": "n", "fiveToThreeNts": [2025], "threeToFiveNts": [2003]}, {"id": 7321, "number": 36, "type": "n", "fiveToThreeNts": [2026], "threeToFiveNts": [2004]}, {"id": 7322, "number": 37, "type": "n", "fiveToThreeNts": [2027], "threeToFiveNts": [2005]}, {"id": 7323, "number": 38, "type": "n", "fiveToThreeNts": [2028], "threeToFiveNts": [2006]}, {"id": 7324, "number": 39, "type": "n", "fiveToThreeNts": [2029], "threeToFiveNts": [2007]}, {"id": 7325, "number": 40, "type": "n", "fiveToThreeNts": [2030], "threeToFiveNts": [2008]}, {"id": 7326, "number": 41, "type": "n", "fiveToThreeNts": [2031], "threeToFiveNts": [2009]}, {"id": 7327, "number": 42, "type": "n", "fiveToThreeNts": [2032], "threeToFiveNts": [2010]}]}, {"id": 7328, "firstActiveCell": 8, "lastActiveCell": 50, "lastCell": 63, "latticePosition": [18, 22], "initialAngle": 240, "cells": [{"id": 7329, "number": 0, "type": "n", "fiveToThreeNts": [], "threeToFiveNts": []}, {"id": 7330, "number": 1, "type": "n", "fiveToThreeNts": [], "threeToFiveNts": []}, {"id": 7331, "number": 2, "type": "n", "fiveToThreeNts": [], "threeToFiveNts": []}, {"id": 7332, "number": 3, "type": "n", "fiveToThreeNts": [], "threeToFiveNts": []}, {"id": 7333, "number": 4, "type": "n", "fiveToThreeNts": [], "threeToFiveNts": []}, {"id": 7334, "number": 5, "type": "n", "fiveToThreeNts": [], "threeToFiveNts": []}, {"id": 7335, "number": 6, "type": "n", "fiveToThreeNts": [], "threeToFiveNts": []}, {"id": 7336, "number": 7, "type": "n", "fiveToThreeNts": [], "threeToFiveNts": []}, {"id": 7337, "number": 8, "type": "n", "fiveToThreeNts": [2033], "threeToFiveNts": []}, {"id": 7338, "number": 9, "type": "n", "fiveToThreeNts": [2034], "threeToFiveNts": []}, {"id": 7339, "number": 10, "type": "n", "fiveToThreeNts": [2035], "threeToFiveNts": []}, {"id": 7340, "number": 11, "type": "n", "fiveToThreeNts": [2036], "threeToFiveNts": []}, {"id": 7341, "number": 12, "type": "n", "fiveToThreeNts": [2037], "threeToFiveNts": []}, {"id": 7342, "number": 13, "type": "n", "fiveToThreeNts": [2038], "threeToFiveNts": []}, {"id": 7343, "number": 14, "type": "n", "fiveToThreeNts": [2039], "threeToFiveNts": []}, {"id": 7344, "number": 15, "type": "n", "fiveToThreeNts": [2040], "threeToFiveNts": []}, {"id": 7345, "number": 16, "type": "n", "fiveToThreeNts": [2041], "threeToFiveNts": []}, {"id": 7346, "number": 17, "type": "n", "fiveToThreeNts": [2042], "threeToFiveNts": []}, {"id": 7347, "number": 18, "type": "n", "fiveToThreeNts": [2043], "threeToFiveNts": []}, {"id": 7348, "number": 19, "type": "n", "fiveToThreeNts": [2044], "threeToFiveNts": [2076]}, {"id": 7349, "number": 20, "type": "n", "fiveToThreeNts": [2045], "threeToFiveNts": [2077]}, {"id": 7350, "number": 21, "type": "n", "fiveToThreeNts": [2046], "threeToFiveNts": [2078]}, {"id": 7351, "number": 22, "type": "n", "fiveToThreeNts": [2047], "threeToFiveNts": [2079]}, {"id": 7352, "number": 23, "type": "n", "fiveToThreeNts": [2048], "threeToFiveNts": [2080]}, {"id": 7353, "number": 24, "type": "n", "fiveToThreeNts": [2049], "threeToFiveNts": [2081]}, {"id": 7354, "number": 25, "type": "n", "fiveToThreeNts": [2050], "threeToFiveNts": [2082]}, {"id": 7355, "number": 26, "type": "n", "fiveToThreeNts": [2051], "threeToFiveNts": [2083]}, {"id": 7356, "number": 27, "type": "n", "fiveToThreeNts": [2052], "threeToFiveNts": [2084]}, {"id": 7357, "number": 28, "type": "n", "fiveToThreeNts": [2053], "threeToFiveNts": [2085]}, {"id": 7358, "number": 29, "type": "n", "fiveToThreeNts": [2054], "threeToFiveNts": [2086]}, {"id": 7359, "number": 30, "type": "n", "fiveToThreeNts": [2055], "threeToFiveNts": [2087]}, {"id": 7360, "number": 31, "type": "n", "fiveToThreeNts": [2056], "threeToFiveNts": [2088]}, {"id": 7361, "number": 32, "type": "n", "fiveToThreeNts": [2057], "threeToFiveNts": [2089]}, {"id": 7362, "number": 33, "type": "n", "fiveToThreeNts": [2058], "threeToFiveNts": [2090]}, {"id": 7363, "number": 34, "type": "n", "fiveToThreeNts": [2059], "threeToFiveNts": [2091]}, {"id": 7364, "number": 35, "type": "n", "fiveToThreeNts": [2060], "threeToFiveNts": [2092]}, {"id": 7365, "number": 36, "type": "n", "fiveToThreeNts": [2061], "threeToFiveNts": [2093]}, {"id": 7366, "number": 37, "type": "n", "fiveToThreeNts": [2062], "threeToFiveNts": [2094]}, {"id": 7367, "number": 38, "type": "n", "fiveToThreeNts": [2063], "threeToFiveNts": [2095]}, {"id": 7368, "number": 39, "type": "n", "fiveToThreeNts": [2064], "threeToFiveNts": [2096]}, {"id": 7369, "number": 40, "type": "n", "fiveToThreeNts": [2065], "threeToFiveNts": [2097]}, {"id": 7370, "number": 41, "type": "n", "fiveToThreeNts": [2066], "threeToFiveNts": [2098]}, {"id": 7371, "number": 42, "type": "n", "fiveToThreeNts": [2067], "threeToFiveNts": [2099]}, {"id": 7372, "number": 43, "type": "n", "fiveToThreeNts": [2068], "threeToFiveNts": [2100]}, {"id": 7373, "number": 44, "type": "n", "fiveToThreeNts": [2069], "threeToFiveNts": [2101]}, {"id": 7374, "number": 45, "type": "n", "fiveToThreeNts": [2070], "threeToFiveNts": [2102]}, {"id": 7375, "number": 46, "type": "n", "fiveToThreeNts": [2071], "threeToFiveNts": [2103]}, {"id": 7376, "number": 47, "type": "n", "fiveToThreeNts": [2072], "threeToFiveNts": [2104]}, {"id": 7377, "number": 48, "type": "n", "fiveToThreeNts": [2073], "threeToFiveNts": [2105]}, {"id": 7378, "number": 49, "type": "n", "fiveToThreeNts": [2074], "threeToFiveNts": [2106]}, {"id": 7379, "number": 50, "type": "n", "fiveToThreeNts": [2075], "threeToFiveNts": [2107]}]}, {"id": 7380, "firstActiveCell": 19, "lastActiveCell": 50, "lastCell": 63, "latticePosition": [18, 21], "initialAngle": 240, "cells": [{"id": 7381, "number": 0, "type": "n", "fiveToThreeNts": [], "threeToFiveNts": []}, {"id": 7382, "number": 1, "type": "n", "fiveToThreeNts": [], "threeToFiveNts": []}, {"id": 7383, "number": 2, "type": "n", "fiveToThreeNts": [], "threeToFiveNts": []}, {"id": 7384, "number": 3, "type": "n", "fiveToThreeNts": [], "threeToFiveNts": []}, {"id": 7385, "number": 4, "type": "n", "fiveToThreeNts": [], "threeToFiveNts": []}, {"id": 7386, "number": 5, "type": "n", "fiveToThreeNts": [], "threeToFiveNts": []}, {"id": 7387, "number": 6, "type": "n", "fiveToThreeNts": [], "threeToFiveNts": []}, {"id": 7388, "number": 7, "type": "n", "fiveToThreeNts": [], "threeToFiveNts": []}, {"id": 7389, "number": 8, "type": "n", "fiveToThreeNts": [], "threeToFiveNts": []}, {"id": 7390, "number": 9, "type": "n", "fiveToThreeNts": [], "threeToFiveNts": []}, {"id": 7391, "number": 10, "type": "n", "fiveToThreeNts": [], "threeToFiveNts": []}, {"id": 7392, "number": 11, "type": "n", "fiveToThreeNts": [], "threeToFiveNts": []}, {"id": 7393, "number": 12, "type": "n", "fiveToThreeNts": [], "threeToFiveNts": []}, {"id": 7394, "number": 13, "type": "n", "fiveToThreeNts": [], "threeToFiveNts": []}, {"id": 7395, "number": 14, "type": "n", "fiveToThreeNts": [], "threeToFiveNts": []}, {"id": 7396, "number": 15, "type": "n", "fiveToThreeNts": [], "threeToFiveNts": []}, {"id": 7397, "number": 16, "type": "n", "fiveToThreeNts": [], "threeToFiveNts": []}, {"id": 7398, "number": 17, "type": "n", "fiveToThreeNts": [], "threeToFiveNts": []}, {"id": 7399, "number": 18, "type": "n", "fiveToThreeNts": [], "threeToFiveNts": []}, {"id": 7400, "number": 19, "type": "n", "fiveToThreeNts": [2140], "threeToFiveNts": [2108]}, {"id": 7401, "number": 20, "type": "n", "fiveToThreeNts": [2141], "threeToFiveNts": [2109]}, {"id": 7402, "number": 21, "type": "n", "fiveToThreeNts": [2142], "threeToFiveNts": [2110]}, {"id": 7403, "number": 22, "type": "n", "fiveToThreeNts": [2143], "threeToFiveNts": [2111]}, {"id": 7404, "number": 23, "type": "n", "fiveToThreeNts": [2144], "threeToFiveNts": [2112]}, {"id": 7405, "number": 24, "type": "n", "fiveToThreeNts": [2145], "threeToFiveNts": [2113]}, {"id": 7406, "number": 25, "type": "n", "fiveToThreeNts": [2146], "threeToFiveNts": [2114]}, {"id": 7407, "number": 26, "type": "n", "fiveToThreeNts": [2147], "threeToFiveNts": [2115]}, {"id": 7408, "number": 27, "type": "n", "fiveToThreeNts": [2148], "threeToFiveNts": [2116]}, {"id": 7409, "number": 28, "type": "n", "fiveToThreeNts": [2149], "threeToFiveNts": [2117]}, {"id": 7410, "number": 29, "type": "n", "fiveToThreeNts": [2150], "threeToFiveNts": [2118]}, {"id": 7411, "number": 30, "type": "n", "fiveToThreeNts": [2151], "threeToFiveNts": [2119]}, {"id": 7412, "number": 31, "type": "n", "fiveToThreeNts": [2152], "threeToFiveNts": [2120]}, {"id": 7413, "number": 32, "type": "n", "fiveToThreeNts": [2153], "threeToFiveNts": [2121]}, {"id": 7414, "number": 33, "type": "n", "fiveToThreeNts": [2154], "threeToFiveNts": [2122]}, {"id": 7415, "number": 34, "type": "n", "fiveToThreeNts": [2155], "threeToFiveNts": [2123]}, {"id": 7416, "number": 35, "type": "n", "fiveToThreeNts": [2156], "threeToFiveNts": [2124]}, {"id": 7417, "number": 36, "type": "n", "fiveToThreeNts": [2157], "threeToFiveNts": [2125]}, {"id": 7418, "number": 37, "type": "n", "fiveToThreeNts": [2158], "threeToFiveNts": [2126]}, {"id": 7419, "number": 38, "type": "n", "fiveToThreeNts": [2159], "threeToFiveNts": [2127]}, {"id": 7420, "number": 39, "type": "n", "fiveToThreeNts": [2160], "threeToFiveNts": [2128]}, {"id": 7421, "number": 40, "type": "n", "fiveToThreeNts": [2161], "threeToFiveNts": [2129]}, {"id": 7422, "number": 41, "type": "n", "fiveToThreeNts": [2162], "threeToFiveNts": [2130]}, {"id": 7423, "number": 42, "type": "n", "fiveToThreeNts": [2163], "threeToFiveNts": [2131]}, {"id": 7424, "number": 43, "type": "n", "fiveToThreeNts": [2164], "threeToFiveNts": [2132]}, {"id": 7425, "number": 44, "type": "n", "fiveToThreeNts": [2165], "threeToFiveNts": [2133]}, {"id": 7426, "number": 45, "type": "n", "fiveToThreeNts": [2166], "threeToFiveNts": [2134]}, {"id": 7427, "number": 46, "type": "n", "fiveToThreeNts": [2167], "threeToFiveNts": [2135]}, {"id": 7428, "number": 47, "type": "n", "fiveToThreeNts": [2168], "threeToFiveNts": [2136]}, {"id": 7429, "number": 48, "type": "n", "fiveToThreeNts": [2169], "threeToFiveNts": [2137]}, {"id": 7430, "number": 49, "type": "n", "fiveToThreeNts": [2170], "threeToFiveNts": [2138]}, {"id": 7431, "number": 50, "type": "n", "fiveToThreeNts": [2171], "threeToFiveNts": [2139]}]}, {"id": 7432, "firstActiveCell": 19, "lastActiveCell": 50, "lastCell": 63, "latticePosition": [19, 21], "initialAngle": 240, "cells": [{"id": 7433, "number": 0, "type": "n", "fiveToThreeNts": [], "threeToFiveNts": []}, {"id": 7434, "number": 1, "type": "n", "fiveToThreeNts": [], "threeToFiveNts": []}, {"id": 7435, "number": 2, "type": "n", "fiveToThreeNts": [], "threeToFiveNts": []}, {"id": 7436, "number": 3, "type": "n", "fiveToThreeNts": [], "threeToFiveNts": []}, {"id": 7437, "number": 4, "type": "n", "fiveToThreeNts": [], "threeToFiveNts": []}, {"id": 7438, "number": 5, "type": "n", "fiveToThreeNts": [], "threeToFiveNts": []}, {"id": 7439, "number": 6, "type": "n", "fiveToThreeNts": [], "threeToFiveNts": []}, {"id": 7440, "number": 7, "type": "n", "fiveToThreeNts": [], "threeToFiveNts": []}, {"id": 7441, "number": 8, "type": "n", "fiveToThreeNts": [], "threeToFiveNts": []}, {"id": 7442, "number": 9, "type": "n", "fiveToThreeNts": [], "threeToFiveNts": []}, {"id": 7443, "number": 10, "type": "n", "fiveToThreeNts": [], "threeToFiveNts": []}, {"id": 7444, "number": 11, "type": "n", "fiveToThreeNts": [], "threeToFiveNts": []}, {"id": 7445, "number": 12, "type": "n", "fiveToThreeNts": [], "threeToFiveNts": []}, {"id": 7446, "number": 13, "type": "n", "fiveToThreeNts": [], "threeToFiveNts": []}, {"id": 7447, "number": 14, "type": "n", "fiveToThreeNts": [], "threeToFiveNts": []}, {"id": 7448, "number": 15, "type": "n", "fiveToThreeNts": [], "threeToFiveNts": []}, {"id": 7449, "number": 16, "type": "n", "fiveToThreeNts": [], "threeToFiveNts": []}, {"id": 7450, "number": 17, "type": "n", "fiveToThreeNts": [], "threeToFiveNts": []}, {"id": 7451, "number": 18, "type": "n", "fiveToThreeNts": [], "threeToFiveNts": []}, {"id": 7452, "number": 19, "type": "n", "fiveToThreeNts": [2172], "threeToFiveNts": [2204]}, {"id": 7453, "number": 20, "type": "n", "fiveToThreeNts": [2173], "threeToFiveNts": [2205]}, {"id": 7454, "number": 21, "type": "n", "fiveToThreeNts": [2174], "threeToFiveNts": [2206]}, {"id": 7455, "number": 22, "type": "n", "fiveToThreeNts": [2175], "threeToFiveNts": [2207]}, {"id": 7456, "number": 23, "type": "n", "fiveToThreeNts": [2176], "threeToFiveNts": [2208]}, {"id": 7457, "number": 24, "type": "n", "fiveToThreeNts": [2177], "threeToFiveNts": [2209]}, {"id": 7458, "number": 25, "type": "n", "fiveToThreeNts": [2178], "threeToFiveNts": [2210]}, {"id": 7459, "number": 26, "type": "n", "fiveToThreeNts": [2179], "threeToFiveNts": [2211]}, {"id": 7460, "number": 27, "type": "n", "fiveToThreeNts": [2180], "threeToFiveNts": [2212]}, {"id": 7461, "number": 28, "type": "n", "fiveToThreeNts": [2181], "threeToFiveNts": [2213]}, {"id": 7462, "number": 29, "type": "n", "fiveToThreeNts": [2182], "threeToFiveNts": [2214]}, {"id": 7463, "number": 30, "type": "n", "fiveToThreeNts": [2183], "threeToFiveNts": [2215]}, {"id": 7464, "number": 31, "type": "n", "fiveToThreeNts": [2184], "threeToFiveNts": [2216]}, {"id": 7465, "number": 32, "type": "n", "fiveToThreeNts": [2185], "threeToFiveNts": [2217]}, {"id": 7466, "number": 33, "type": "n", "fiveToThreeNts": [2186], "threeToFiveNts": [2218]}, {"id": 7467, "number": 34, "type": "n", "fiveToThreeNts": [2187], "threeToFiveNts": [2219]}, {"id": 7468, "number": 35, "type": "n", "fiveToThreeNts": [2188], "threeToFiveNts": [2220]}, {"id": 7469, "number": 36, "type": "n", "fiveToThreeNts": [2189], "threeToFiveNts": [2221]}, {"id": 7470, "number": 37, "type": "n", "fiveToThreeNts": [2190], "threeToFiveNts": [2222]}, {"id": 7471, "number": 38, "type": "n", "fiveToThreeNts": [2191], "threeToFiveNts": [2223]}, {"id": 7472, "number": 39, "type": "n", "fiveToThreeNts": [2192], "threeToFiveNts": [2224]}, {"id": 7473, "number": 40, "type": "n", "fiveToThreeNts": [2193], "threeToFiveNts": [2225]}, {"id": 7474, "number": 41, "type": "n", "fiveToThreeNts": [2194], "threeToFiveNts": [2226]}, {"id": 7475, "number": 42, "type": "n", "fiveToThreeNts": [2195], "threeToFiveNts": [2227]}, {"id": 7476, "number": 43, "type": "n", "fiveToThreeNts": [2196], "threeToFiveNts": [2228]}, {"id": 7477, "number": 44, "type": "n", "fiveToThreeNts": [2197], "threeToFiveNts": [2229]}, {"id": 7478, "number": 45, "type": "n", "fiveToThreeNts": [2198], "threeToFiveNts": [2230]}, {"id": 7479, "number": 46, "type": "n", "fiveToThreeNts": [2199], "threeToFiveNts": [2231]}, {"id": 7480, "number": 47, "type": "n", "fiveToThreeNts": [2200], "threeToFiveNts": [2232]}, {"id": 7481, "number": 48, "type": "n", "fiveToThreeNts": [2201], "threeToFiveNts": [2233]}, {"id": 7482, "number": 49, "type": "n", "fiveToThreeNts": [2202], "threeToFiveNts": [2234]}, {"id": 7483, "number": 50, "type": "n", "fiveToThreeNts": [2203], "threeToFiveNts": [2235]}]}, {"id": 7484, "firstActiveCell": 19, "lastActiveCell": 50, "lastCell": 63, "latticePosition": [20, 21], "initialAngle": 240, "cells": [{"id": 7485, "number": 0, "type": "n", "fiveToThreeNts": [], "threeToFiveNts": []}, {"id": 7486, "number": 1, "type": "n", "fiveToThreeNts": [], "threeToFiveNts": []}, {"id": 7487, "number": 2, "type": "n", "fiveToThreeNts": [], "threeToFiveNts": []}, {"id": 7488, "number": 3, "type": "n", "fiveToThreeNts": [], "threeToFiveNts": []}, {"id": 7489, "number": 4, "type": "n", "fiveToThreeNts": [], "threeToFiveNts": []}, {"id": 7490, "number": 5, "type": "n", "fiveToThreeNts": [], "threeToFiveNts": []}, {"id": 7491, "number": 6, "type": "n", "fiveToThreeNts": [], "threeToFiveNts": []}, {"id": 7492, "number": 7, "type": "n", "fiveToThreeNts": [], "threeToFiveNts": []}, {"id": 7493, "number": 8, "type": "n", "fiveToThreeNts": [], "threeToFiveNts": []}, {"id": 7494, "number": 9, "type": "n", "fiveToThreeNts": [], "threeToFiveNts": []}, {"id": 7495, "number": 10, "type": "n", "fiveToThreeNts": [], "threeToFiveNts": []}, {"id": 7496, "number": 11, "type": "n", "fiveToThreeNts": [], "threeToFiveNts": []}, {"id": 7497, "number": 12, "type": "n", "fiveToThreeNts": [], "threeToFiveNts": []}, {"id": 7498, "number": 13, "type": "n", "fiveToThreeNts": [], "threeToFiveNts": []}, {"id": 7499, "number": 14, "type": "n", "fiveToThreeNts": [], "threeToFiveNts": []}, {"id": 7500, "number": 15, "type": "n", "fiveToThreeNts": [], "threeToFiveNts": []}, {"id": 7501, "number": 16, "type": "n", "fiveToThreeNts": [], "threeToFiveNts": []}, {"id": 7502, "number": 17, "type": "n", "fiveToThreeNts": [], "threeToFiveNts": []}, {"id": 7503, "number": 18, "type": "n", "fiveToThreeNts": [], "threeToFiveNts": []}, {"id": 7504, "number": 19, "type": "n", "fiveToThreeNts": [2268], "threeToFiveNts": [2236]}, {"id": 7505, "number": 20, "type": "n", "fiveToThreeNts": [2269], "threeToFiveNts": [2237]}, {"id": 7506, "number": 21, "type": "n", "fiveToThreeNts": [2270], "threeToFiveNts": [2238]}, {"id": 7507, "number": 22, "type": "n", "fiveToThreeNts": [2271], "threeToFiveNts": [2239]}, {"id": 7508, "number": 23, "type": "n", "fiveToThreeNts": [2272], "threeToFiveNts": [2240]}, {"id": 7509, "number": 24, "type": "n", "fiveToThreeNts": [2273], "threeToFiveNts": [2241]}, {"id": 7510, "number": 25, "type": "n", "fiveToThreeNts": [2274], "threeToFiveNts": [2242]}, {"id": 7511, "number": 26, "type": "n", "fiveToThreeNts": [2275], "threeToFiveNts": [2243]}, {"id": 7512, "number": 27, "type": "n", "fiveToThreeNts": [2276], "threeToFiveNts": [2244]}, {"id": 7513, "number": 28, "type": "n", "fiveToThreeNts": [2277], "threeToFiveNts": [2245]}, {"id": 7514, "number": 29, "type": "n", "fiveToThreeNts": [2278], "threeToFiveNts": [2246]}, {"id": 7515, "number": 30, "type": "n", "fiveToThreeNts": [2279], "threeToFiveNts": [2247]}, {"id": 7516, "number": 31, "type": "n", "fiveToThreeNts": [2280], "threeToFiveNts": [2248]}, {"id": 7517, "number": 32, "type": "n", "fiveToThreeNts": [2281], "threeToFiveNts": [2249]}, {"id": 7518, "number": 33, "type": "n", "fiveToThreeNts": [2282], "threeToFiveNts": [2250]}, {"id": 7519, "number": 34, "type": "n", "fiveToThreeNts": [2283], "threeToFiveNts": [2251]}, {"id": 7520, "number": 35, "type": "n", "fiveToThreeNts": [2284], "threeToFiveNts": [2252]}, {"id": 7521, "number": 36, "type": "n", "fiveToThreeNts": [2285], "threeToFiveNts": [2253]}, {"id": 7522, "number": 37, "type": "n", "fiveToThreeNts": [2286], "threeToFiveNts": [2254]}, {"id": 7523, "number": 38, "type": "n", "fiveToThreeNts": [2287], "threeToFiveNts": [2255]}, {"id": 7524, "number": 39, "type": "n", "fiveToThreeNts": [2288], "threeToFiveNts": [2256]}, {"id": 7525, "number": 40, "type": "n", "fiveToThreeNts": [2289], "threeToFiveNts": [2257]}, {"id": 7526, "number": 41, "type": "n", "fiveToThreeNts": [2290], "threeToFiveNts": [2258]}, {"id": 7527, "number": 42, "type": "n", "fiveToThreeNts": [2291], "threeToFiveNts": [2259]}, {"id": 7528, "number": 43, "type": "n", "fiveToThreeNts": [2292], "threeToFiveNts": [2260]}, {"id": 7529, "number": 44, "type": "n", "fiveToThreeNts": [2293], "threeToFiveNts": [2261]}, {"id": 7530, "number": 45, "type": "n", "fiveToThreeNts": [2294], "threeToFiveNts": [2262]}, {"id": 7531, "number": 46, "type": "n", "fiveToThreeNts": [2295], "threeToFiveNts": [2263]}, {"id": 7532, "number": 47, "type": "n", "fiveToThreeNts": [2296], "threeToFiveNts": [2264]}, {"id": 7533, "number": 48, "type": "n", "fiveToThreeNts": [2297], "threeToFiveNts": [2265]}, {"id": 7534, "number": 49, "type": "n", "fiveToThreeNts": [2298], "threeToFiveNts": [2266]}, {"id": 7535, "number": 50, "type": "n", "fiveToThreeNts": [2299], "threeToFiveNts": [2267]}]}, {"id": 7536, "firstActiveCell": 19, "lastActiveCell": 50, "lastCell": 63, "latticePosition": [21, 21], "initialAngle": 240, "cells": [{"id": 7537, "number": 0, "type": "n", "fiveToThreeNts": [], "threeToFiveNts": []}, {"id": 7538, "number": 1, "type": "n", "fiveToThreeNts": [], "threeToFiveNts": []}, {"id": 7539, "number": 2, "type": "n", "fiveToThreeNts": [], "threeToFiveNts": []}, {"id": 7540, "number": 3, "type": "n", "fiveToThreeNts": [], "threeToFiveNts": []}, {"id": 7541, "number": 4, "type": "n", "fiveToThreeNts": [], "threeToFiveNts": []}, {"id": 7542, "number": 5, "type": "n", "fiveToThreeNts": [], "threeToFiveNts": []}, {"id": 7543, "number": 6, "type": "n", "fiveToThreeNts": [], "threeToFiveNts": []}, {"id": 7544, "number": 7, "type": "n", "fiveToThreeNts": [], "threeToFiveNts": []}, {"id": 7545, "number": 8, "type": "n", "fiveToThreeNts": [], "threeToFiveNts": []}, {"id": 7546, "number": 9, "type": "n", "fiveToThreeNts": [], "threeToFiveNts": []}, {"id": 7547, "number": 10, "type": "n", "fiveToThreeNts": [], "threeToFiveNts": []}, {"id": 7548, "number": 11, "type": "n", "fiveToThreeNts": [], "threeToFiveNts": []}, {"id": 7549, "number": 12, "type": "n", "fiveToThreeNts": [], "threeToFiveNts": []}, {"id": 7550, "number": 13, "type": "n", "fiveToThreeNts": [], "threeToFiveNts": []}, {"id": 7551, "number": 14, "type": "n", "fiveToThreeNts": [], "threeToFiveNts": []}, {"id": 7552, "number": 15, "type": "n", "fiveToThreeNts": [], "threeToFiveNts": []}, {"id": 7553, "number": 16, "type": "n", "fiveToThreeNts": [], "threeToFiveNts": []}, {"id": 7554, "number": 17, "type": "n", "fiveToThreeNts": [], "threeToFiveNts": []}, {"id": 7555, "number": 18, "type": "n", "fiveToThreeNts": [], "threeToFiveNts": []}, {"id": 7556, "number": 19, "type": "n", "fiveToThreeNts": [2300], "threeToFiveNts": [2332]}, {"id": 7557, "number": 20, "type": "n", "fiveToThreeNts": [2301], "threeToFiveNts": [2333]}, {"id": 7558, "number": 21, "type": "n", "fiveToThreeNts": [2302], "threeToFiveNts": [2334]}, {"id": 7559, "number": 22, "type": "n", "fiveToThreeNts": [2303], "threeToFiveNts": [2335]}, {"id": 7560, "number": 23, "type": "n", "fiveToThreeNts": [2304], "threeToFiveNts": [2336]}, {"id": 7561, "number": 24, "type": "n", "fiveToThreeNts": [2305], "threeToFiveNts": [2337]}, {"id": 7562, "number": 25, "type": "n", "fiveToThreeNts": [2306], "threeToFiveNts": [2338]}, {"id": 7563, "number": 26, "type": "n", "fiveToThreeNts": [2307], "threeToFiveNts": [2339]}, {"id": 7564, "number": 27, "type": "n", "fiveToThreeNts": [2308], "threeToFiveNts": [2340]}, {"id": 7565, "number": 28, "type": "n", "fiveToThreeNts": [2309], "threeToFiveNts": [2341]}, {"id": 7566, "number": 29, "type": "n", "fiveToThreeNts": [2310], "threeToFiveNts": [2342]}, {"id": 7567, "number": 30, "type": "n", "fiveToThreeNts": [2311], "threeToFiveNts": [2343]}, {"id": 7568, "number": 31, "type": "n", "fiveToThreeNts": [2312], "threeToFiveNts": [2344]}, {"id": 7569, "number": 32, "type": "n", "fiveToThreeNts": [2313], "threeToFiveNts": [2345]}, {"id": 7570, "number": 33, "type": "n", "fiveToThreeNts": [2314], "threeToFiveNts": [2346]}, {"id": 7571, "number": 34, "type": "n", "fiveToThreeNts": [2315], "threeToFiveNts": [2347]}, {"id": 7572, "number": 35, "type": "n", "fiveToThreeNts": [2316], "threeToFiveNts": [2348]}, {"id": 7573, "number": 36, "type": "n", "fiveToThreeNts": [2317], "threeToFiveNts": [2349]}, {"id": 7574, "number": 37, "type": "n", "fiveToThreeNts": [2318], "threeToFiveNts": [2350]}, {"id": 7575, "number": 38, "type": "n", "fiveToThreeNts": [2319], "threeToFiveNts": [2351]}, {"id": 7576, "number": 39, "type": "n", "fiveToThreeNts": [2320], "threeToFiveNts": [2352]}, {"id": 7577, "number": 40, "type": "n", "fiveToThreeNts": [2321], "threeToFiveNts": [2353]}, {"id": 7578, "number": 41, "type": "n", "fiveToThreeNts": [2322], "threeToFiveNts": [2354]}, {"id": 7579, "number": 42, "type": "n", "fiveToThreeNts": [2323], "threeToFiveNts": [2355]}, {"id": 7580, "number": 43, "type": "n", "fiveToThreeNts": [2324], "threeToFiveNts": [2356]}, {"id": 7581, "number": 44, "type": "n", "fiveToThreeNts": [2325], "threeToFiveNts": [2357]}, {"id": 7582, "number": 45, "type": "n", "fiveToThreeNts": [2326], "threeToFiveNts": [2358]}, {"id": 7583, "number": 46, "type": "n", "fiveToThreeNts": [2327], "threeToFiveNts": [2359]}, {"id": 7584, "number": 47, "type": "n", "fiveToThreeNts": [2328], "threeToFiveNts": [2360]}, {"id": 7585, "number": 48, "type": "n", "fiveToThreeNts": [2329], "threeToFiveNts": [2361]}, {"id": 7586, "number": 49, "type": "n", "fiveToThreeNts": [2330], "threeToFiveNts": [2362]}, {"id": 7587, "number": 50, "type": "n", "fiveToThreeNts": [2331], "threeToFiveNts": [2363]}]}, {"id": 7588, "firstActiveCell": 19, "lastActiveCell": 50, "lastCell": 63, "latticePosition": [22, 21], "initialAngle": 240, "cells": [{"id": 7589, "number": 0, "type": "n", "fiveToThreeNts": [], "threeToFiveNts": []}, {"id": 7590, "number": 1, "type": "n", "fiveToThreeNts": [], "threeToFiveNts": []}, {"id": 7591, "number": 2, "type": "n", "fiveToThreeNts": [], "threeToFiveNts": []}, {"id": 7592, "number": 3, "type": "n", "fiveToThreeNts": [], "threeToFiveNts": []}, {"id": 7593, "number": 4, "type": "n", "fiveToThreeNts": [], "threeToFiveNts": []}, {"id": 7594, "number": 5, "type": "n", "fiveToThreeNts": [], "threeToFiveNts": []}, {"id": 7595, "number": 6, "type": "n", "fiveToThreeNts": [], "threeToFiveNts": []}, {"id": 7596, "number": 7, "type": "n", "fiveToThreeNts": [], "threeToFiveNts": []}, {"id": 7597, "number": 8, "type": "n", "fiveToThreeNts": [], "threeToFiveNts": []}, {"id": 7598, "number": 9, "type": "n", "fiveToThreeNts": [], "threeToFiveNts": []}, {"id": 7599, "number": 10, "type": "n", "fiveToThreeNts": [], "threeToFiveNts": []}, {"id": 7600, "number": 11, "type": "n", "fiveToThreeNts": [], "threeToFiveNts": []}, {"id": 7601, "number": 12, "type": "n", "fiveToThreeNts": [], "threeToFiveNts": []}, {"id": 7602, "number": 13, "type": "n", "fiveToThreeNts": [], "threeToFiveNts": []}, {"id": 7603, "number": 14, "type": "n", "fiveToThreeNts": [], "threeToFiveNts": []}, {"id": 7604, "number": 15, "type": "n", "fiveToThreeNts": [], "threeToFiveNts": []}, {"id": 7605, "number": 16, "type": "n", "fiveToThreeNts": [], "threeToFiveNts": []}, {"id": 7606, "number": 17, "type": "n", "fiveToThreeNts": [], "threeToFiveNts": []}, {"id": 7607, "number": 18, "type": "n", "fiveToThreeNts": [], "threeToFiveNts": []}, {"id": 7608, "number": 19, "type": "n", "fiveToThreeNts": [2396], "threeToFiveNts": [2364]}, {"id": 7609, "number": 20, "type": "n", "fiveToThreeNts": [2397], "threeToFiveNts": [2365]}, {"id": 7610, "number": 21, "type": "n", "fiveToThreeNts": [2398], "threeToFiveNts": [2366]}, {"id": 7611, "number": 22, "type": "n", "fiveToThreeNts": [2399], "threeToFiveNts": [2367]}, {"id": 7612, "number": 23, "type": "n", "fiveToThreeNts": [2400], "threeToFiveNts": [2368]}, {"id": 7613, "number": 24, "type": "n", "fiveToThreeNts": [2401], "threeToFiveNts": [2369]}, {"id": 7614, "number": 25, "type": "n", "fiveToThreeNts": [2402], "threeToFiveNts": [2370]}, {"id": 7615, "number": 26, "type": "n", "fiveToThreeNts": [2403], "threeToFiveNts": [2371]}, {"id": 7616, "number": 27, "type": "n", "fiveToThreeNts": [2404], "threeToFiveNts": [2372]}, {"id": 7617, "number": 28, "type": "n", "fiveToThreeNts": [2405], "threeToFiveNts": [2373]}, {"id": 7618, "number": 29, "type": "n", "fiveToThreeNts": [2406], "threeToFiveNts": [2374]}, {"id": 7619, "number": 30, "type": "n", "fiveToThreeNts": [2407], "threeToFiveNts": [2375]}, {"id": 7620, "number": 31, "type": "n", "fiveToThreeNts": [2408], "threeToFiveNts": [2376]}, {"id": 7621, "number": 32, "type": "n", "fiveToThreeNts": [2409], "threeToFiveNts": [2377]}, {"id": 7622, "number": 33, "type": "n", "fiveToThreeNts": [2410], "threeToFiveNts": [2378]}, {"id": 7623, "number": 34, "type": "n", "fiveToThreeNts": [2411], "threeToFiveNts": [2379]}, {"id": 7624, "number": 35, "type": "n", "fiveToThreeNts": [2412], "threeToFiveNts": [2380]}, {"id": 7625, "number": 36, "type": "n", "fiveToThreeNts": [2413], "threeToFiveNts": [2381]}, {"id": 7626, "number": 37, "type": "n", "fiveToThreeNts": [2414], "threeToFiveNts": [2382]}, {"id": 7627, "number": 38, "type": "n", "fiveToThreeNts": [2415], "threeToFiveNts": [2383]}, {"id": 7628, "number": 39, "type": "n", "fiveToThreeNts": [2416], "threeToFiveNts": [2384]}, {"id": 7629, "number": 40, "type": "n", "fiveToThreeNts": [2417], "threeToFiveNts": [2385]}, {"id": 7630, "number": 41, "type": "n", "fiveToThreeNts": [2418], "threeToFiveNts": [2386]}, {"id": 7631, "number": 42, "type": "n", "fiveToThreeNts": [2419], "threeToFiveNts": [2387]}, {"id": 7632, "number": 43, "type": "n", "fiveToThreeNts": [2420], "threeToFiveNts": [2388]}, {"id": 7633, "number": 44, "type": "n", "fiveToThreeNts": [2421], "threeToFiveNts": [2389]}, {"id": 7634, "number": 45, "type": "n", "fiveToThreeNts": [2422], "threeToFiveNts": [2390]}, {"id": 7635, "number": 46, "type": "n", "fiveToThreeNts": [2423], "threeToFiveNts": [2391]}, {"id": 7636, "number": 47, "type": "n", "fiveToThreeNts": [2424], "threeToFiveNts": [2392]}, {"id": 7637, "number": 48, "type": "n", "fiveToThreeNts": [2425], "threeToFiveNts": [2393]}, {"id": 7638, "number": 49, "type": "n", "fiveToThreeNts": [2426], "threeToFiveNts": [2394]}, {"id": 7639, "number": 50, "type": "n", "fiveToThreeNts": [2427], "threeToFiveNts": [2395]}]}, {"id": 7640, "firstActiveCell": 19, "lastActiveCell": 50, "lastCell": 63, "latticePosition": [23, 21], "initialAngle": 240, "cells": [{"id": 7641, "number": 0, "type": "n", "fiveToThreeNts": [], "threeToFiveNts": []}, {"id": 7642, "number": 1, "type": "n", "fiveToThreeNts": [], "threeToFiveNts": []}, {"id": 7643, "number": 2, "type": "n", "fiveToThreeNts": [], "threeToFiveNts": []}, {"id": 7644, "number": 3, "type": "n", "fiveToThreeNts": [], "threeToFiveNts": []}, {"id": 7645, "number": 4, "type": "n", "fiveToThreeNts": [], "threeToFiveNts": []}, {"id": 7646, "number": 5, "type": "n", "fiveToThreeNts": [], "threeToFiveNts": []}, {"id": 7647, "number": 6, "type": "n", "fiveToThreeNts": [], "threeToFiveNts": []}, {"id": 7648, "number": 7, "type": "n", "fiveToThreeNts": [], "threeToFiveNts": []}, {"id": 7649, "number": 8, "type": "n", "fiveToThreeNts": [], "threeToFiveNts": []}, {"id": 7650, "number": 9, "type": "n", "fiveToThreeNts": [], "threeToFiveNts": []}, {"id": 7651, "number": 10, "type": "n", "fiveToThreeNts": [], "threeToFiveNts": []}, {"id": 7652, "number": 11, "type": "n", "fiveToThreeNts": [], "threeToFiveNts": []}, {"id": 7653, "number": 12, "type": "n", "fiveToThreeNts": [], "threeToFiveNts": []}, {"id": 7654, "number": 13, "type": "n", "fiveToThreeNts": [], "threeToFiveNts": []}, {"id": 7655, "number": 14, "type": "n", "fiveToThreeNts": [], "threeToFiveNts": []}, {"id": 7656, "number": 15, "type": "n", "fiveToThreeNts": [], "threeToFiveNts": []}, {"id": 7657, "number": 16, "type": "n", "fiveToThreeNts": [], "threeToFiveNts": []}, {"id": 7658, "number": 17, "type": "n", "fiveToThreeNts": [], "threeToFiveNts": []}, {"id": 7659, "number": 18, "type": "n", "fiveToThreeNts": [], "threeToFiveNts": []}, {"id": 7660, "number": 19, "type": "n", "fiveToThreeNts": [2428], "threeToFiveNts": [2460]}, {"id": 7661, "number": 20, "type": "n", "fiveToThreeNts": [2429], "threeToFiveNts": [2461]}, {"id": 7662, "number": 21, "type": "n", "fiveToThreeNts": [2430], "threeToFiveNts": [2462]}, {"id": 7663, "number": 22, "type": "n", "fiveToThreeNts": [2431], "threeToFiveNts": [2463]}, {"id": 7664, "number": 23, "type": "n", "fiveToThreeNts": [2432], "threeToFiveNts": [2464]}, {"id": 7665, "number": 24, "type": "n", "fiveToThreeNts": [2433], "threeToFiveNts": [2465]}, {"id": 7666, "number": 25, "type": "n", "fiveToThreeNts": [2434], "threeToFiveNts": [2466]}, {"id": 7667, "number": 26, "type": "n", "fiveToThreeNts": [2435], "threeToFiveNts": [2467]}, {"id": 7668, "number": 27, "type": "n", "fiveToThreeNts": [2436], "threeToFiveNts": [2468]}, {"id": 7669, "number": 28, "type": "n", "fiveToThreeNts": [2437], "threeToFiveNts": [2469]}, {"id": 7670, "number": 29, "type": "n", "fiveToThreeNts": [2438], "threeToFiveNts": [2470]}, {"id": 7671, "number": 30, "type": "n", "fiveToThreeNts": [2439], "threeToFiveNts": [2471]}, {"id": 7672, "number": 31, "type": "n", "fiveToThreeNts": [2440], "threeToFiveNts": [2472]}, {"id": 7673, "number": 32, "type": "n", "fiveToThreeNts": [2441], "threeToFiveNts": [2473]}, {"id": 7674, "number": 33, "type": "n", "fiveToThreeNts": [2442], "threeToFiveNts": [2474]}, {"id": 7675, "number": 34, "type": "n", "fiveToThreeNts": [2443], "threeToFiveNts": [2475]}, {"id": 7676, "number": 35, "type": "n", "fiveToThreeNts": [2444], "threeToFiveNts": [2476]}, {"id": 7677, "number": 36, "type": "n", "fiveToThreeNts": [2445], "threeToFiveNts": [2477]}, {"id": 7678, "number": 37, "type": "n", "fiveToThreeNts": [2446], "threeToFiveNts": [2478]}, {"id": 7679, "number": 38, "type": "n", "fiveToThreeNts": [2447], "threeToFiveNts": [2479]}, {"id": 7680, "number": 39, "type": "n", "fiveToThreeNts": [2448], "threeToFiveNts": [2480]}, {"id": 7681, "number": 40, "type": "n", "fiveToThreeNts": [2449], "threeToFiveNts": [2481]}, {"id": 7682, "number": 41, "type": "n", "fiveToThreeNts": [2450], "threeToFiveNts": [2482]}, {"id": 7683, "number": 42, "type": "n", "fiveToThreeNts": [2451], "threeToFiveNts": [2483]}, {"id": 7684, "number": 43, "type": "n", "fiveToThreeNts": [2452], "threeToFiveNts": [2484]}, {"id": 7685, "number": 44, "type": "n", "fiveToThreeNts": [2453], "threeToFiveNts": [2485]}, {"id": 7686, "number": 45, "type": "n", "fiveToThreeNts": [2454], "threeToFiveNts": [2486]}, {"id": 7687, "number": 46, "type": "n", "fiveToThreeNts": [2455], "threeToFiveNts": [2487]}, {"id": 7688, "number": 47, "type": "n", "fiveToThreeNts": [2456], "threeToFiveNts": [2488]}, {"id": 7689, "number": 48, "type": "n", "fiveToThreeNts": [2457], "threeToFiveNts": [2489]}, {"id": 7690, "number": 49, "type": "n", "fiveToThreeNts": [2458], "threeToFiveNts": [2490]}, {"id": 7691, "number": 50, "type": "n", "fiveToThreeNts": [2459], "threeToFiveNts": [2491]}]}, {"id": 7692, "firstActiveCell": 19, "lastActiveCell": 50, "lastCell": 63, "latticePosition": [24, 21], "initialAngle": 240, "cells": [{"id": 7693, "number": 0, "type": "n", "fiveToThreeNts": [], "threeToFiveNts": []}, {"id": 7694, "number": 1, "type": "n", "fiveToThreeNts": [], "threeToFiveNts": []}, {"id": 7695, "number": 2, "type": "n", "fiveToThreeNts": [], "threeToFiveNts": []}, {"id": 7696, "number": 3, "type": "n", "fiveToThreeNts": [], "threeToFiveNts": []}, {"id": 7697, "number": 4, "type": "n", "fiveToThreeNts": [], "threeToFiveNts": []}, {"id": 7698, "number": 5, "type": "n", "fiveToThreeNts": [], "threeToFiveNts": []}, {"id": 7699, "number": 6, "type": "n", "fiveToThreeNts": [], "threeToFiveNts": []}, {"id": 7700, "number": 7, "type": "n", "fiveToThreeNts": [], "threeToFiveNts": []}, {"id": 7701, "number": 8, "type": "n", "fiveToThreeNts": [], "threeToFiveNts": []}, {"id": 7702, "number": 9, "type": "n", "fiveToThreeNts": [], "threeToFiveNts": []}, {"id": 7703, "number": 10, "type": "n", "fiveToThreeNts": [], "threeToFiveNts": []}, {"id": 7704, "number": 11, "type": "n", "fiveToThreeNts": [], "threeToFiveNts": []}, {"id": 7705, "number": 12, "type": "n", "fiveToThreeNts": [], "threeToFiveNts": []}, {"id": 7706, "number": 13, "type": "n", "fiveToThreeNts": [], "threeToFiveNts": []}, {"id": 7707, "number": 14, "type": "n", "fiveToThreeNts": [], "threeToFiveNts": []}, {"id": 7708, "number": 15, "type": "n", "fiveToThreeNts": [], "threeToFiveNts": []}, {"id": 7709, "number": 16, "type": "n", "fiveToThreeNts": [], "threeToFiveNts": []}, {"id": 7710, "number": 17, "type": "n", "fiveToThreeNts": [], "threeToFiveNts": []}, {"id": 7711, "number": 18, "type": "n", "fiveToThreeNts": [], "threeToFiveNts": []}, {"id": 7712, "number": 19, "type": "n", "fiveToThreeNts": [2524], "threeToFiveNts": [2492]}, {"id": 7713, "number": 20, "type": "n", "fiveToThreeNts": [2525], "threeToFiveNts": [2493]}, {"id": 7714, "number": 21, "type": "n", "fiveToThreeNts": [2526], "threeToFiveNts": [2494]}, {"id": 7715, "number": 22, "type": "n", "fiveToThreeNts": [2527], "threeToFiveNts": [2495]}, {"id": 7716, "number": 23, "type": "n", "fiveToThreeNts": [2528], "threeToFiveNts": [2496]}, {"id": 7717, "number": 24, "type": "n", "fiveToThreeNts": [2529], "threeToFiveNts": [2497]}, {"id": 7718, "number": 25, "type": "n", "fiveToThreeNts": [2530], "threeToFiveNts": [2498]}, {"id": 7719, "number": 26, "type": "n", "fiveToThreeNts": [2531], "threeToFiveNts": [2499]}, {"id": 7720, "number": 27, "type": "n", "fiveToThreeNts": [2532], "threeToFiveNts": [2500]}, {"id": 7721, "number": 28, "type": "n", "fiveToThreeNts": [2533], "threeToFiveNts": [2501]}, {"id": 7722, "number": 29, "type": "n", "fiveToThreeNts": [2534], "threeToFiveNts": [2502]}, {"id": 7723, "number": 30, "type": "n", "fiveToThreeNts": [2535], "threeToFiveNts": [2503]}, {"id": 7724, "number": 31, "type": "n", "fiveToThreeNts": [2536], "threeToFiveNts": [2504]}, {"id": 7725, "number": 32, "type": "n", "fiveToThreeNts": [2537], "threeToFiveNts": [2505]}, {"id": 7726, "number": 33, "type": "n", "fiveToThreeNts": [2538], "threeToFiveNts": [2506]}, {"id": 7727, "number": 34, "type": "n", "fiveToThreeNts": [2539], "threeToFiveNts": [2507]}, {"id": 7728, "number": 35, "type": "n", "fiveToThreeNts": [2540], "threeToFiveNts": [2508]}, {"id": 7729, "number": 36, "type": "n", "fiveToThreeNts": [2541], "threeToFiveNts": [2509]}, {"id": 7730, "number": 37, "type": "n", "fiveToThreeNts": [2542], "threeToFiveNts": [2510]}, {"id": 7731, "number": 38, "type": "n", "fiveToThreeNts": [2543], "threeToFiveNts": [2511]}, {"id": 7732, "number": 39, "type": "n", "fiveToThreeNts": [2544], "threeToFiveNts": [2512]}, {"id": 7733, "number": 40, "type": "n", "fiveToThreeNts": [2545], "threeToFiveNts": [2513]}, {"id": 7734, "number": 41, "type": "n", "fiveToThreeNts": [2546], "threeToFiveNts": [2514]}, {"id": 7735, "number": 42, "type": "n", "fiveToThreeNts": [2547], "threeToFiveNts": [2515]}, {"id": 7736, "number": 43, "type": "n", "fiveToThreeNts": [2548], "threeToFiveNts": [2516]}, {"id": 7737, "number": 44, "type": "n", "fiveToThreeNts": [2549], "threeToFiveNts": [2517]}, {"id": 7738, "number": 45, "type": "n", "fiveToThreeNts": [2550], "threeToFiveNts": [2518]}, {"id": 7739, "number": 46, "type": "n", "fiveToThreeNts": [2551], "threeToFiveNts": [2519]}, {"id": 7740, "number": 47, "type": "n", "fiveToThreeNts": [2552], "threeToFiveNts": [2520]}, {"id": 7741, "number": 48, "type": "n", "fiveToThreeNts": [2553], "threeToFiveNts": [2521]}, {"id": 7742, "number": 49, "type": "n", "fiveToThreeNts": [2554], "threeToFiveNts": [2522]}, {"id": 7743, "number": 50, "type": "n", "fiveToThreeNts": [2555], "threeToFiveNts": [2523]}]}, {"id": 7744, "firstActiveCell": 16, "lastActiveCell": 47, "lastCell": 63, "latticePosition": [24, 22], "initialAngle": 240, "cells": [{"id": 7745, "number": 0, "type": "n", "fiveToThreeNts": [], "threeToFiveNts": []}, {"id": 7746, "number": 1, "type": "n", "fiveToThreeNts": [], "threeToFiveNts": []}, {"id": 7747, "number": 2, "type": "n", "fiveToThreeNts": [], "threeToFiveNts": []}, {"id": 7748, "number": 3, "type": "n", "fiveToThreeNts": [], "threeToFiveNts": []}, {"id": 7749, "number": 4, "type": "n", "fiveToThreeNts": [], "threeToFiveNts": []}, {"id": 7750, "number": 5, "type": "n", "fiveToThreeNts": [], "threeToFiveNts": []}, {"id": 7751, "number": 6, "type": "n", "fiveToThreeNts": [], "threeToFiveNts": []}, {"id": 7752, "number": 7, "type": "n", "fiveToThreeNts": [], "threeToFiveNts": []}, {"id": 7753, "number": 8, "type": "n", "fiveToThreeNts": [], "threeToFiveNts": []}, {"id": 7754, "number": 9, "type": "n", "fiveToThreeNts": [], "threeToFiveNts": []}, {"id": 7755, "number": 10, "type": "n", "fiveToThreeNts": [], "threeToFiveNts": []}, {"id": 7756, "number": 11, "type": "n", "fiveToThreeNts": [], "threeToFiveNts": []}, {"id": 7757, "number": 12, "type": "n", "fiveToThreeNts": [], "threeToFiveNts": []}, {"id": 7758, "number": 13, "type": "n", "fiveToThreeNts": [], "threeToFiveNts": []}, {"id": 7759, "number": 14, "type": "n", "fiveToThreeNts": [], "threeToFiveNts": []}, {"id": 7760, "number": 15, "type": "n", "fiveToThreeNts": [], "threeToFiveNts": []}, {"id": 7761, "number": 16, "type": "n", "fiveToThreeNts": [2556], "threeToFiveNts": [2588]}, {"id": 7762, "number": 17, "type": "n", "fiveToThreeNts": [2557], "threeToFiveNts": [2589]}, {"id": 7763, "number": 18, "type": "n", "fiveToThreeNts": [2558], "threeToFiveNts": [2590]}, {"id": 7764, "number": 19, "type": "n", "fiveToThreeNts": [2559], "threeToFiveNts": [2591]}, {"id": 7765, "number": 20, "type": "n", "fiveToThreeNts": [2560], "threeToFiveNts": [2592]}, {"id": 7766, "number": 21, "type": "n", "fiveToThreeNts": [2561], "threeToFiveNts": [2593]}, {"id": 7767, "number": 22, "type": "n", "fiveToThreeNts": [2562], "threeToFiveNts": [2594]}, {"id": 7768, "number": 23, "type": "n", "fiveToThreeNts": [2563], "threeToFiveNts": [2595]}, {"id": 7769, "number": 24, "type": "n", "fiveToThreeNts": [2564], "threeToFiveNts": [2596]}, {"id": 7770, "number": 25, "type": "n", "fiveToThreeNts": [2565], "threeToFiveNts": [2597]}, {"id": 7771, "number": 26, "type": "n", "fiveToThreeNts": [2566], "threeToFiveNts": [2598]}, {"id": 7772, "number": 27, "type": "n", "fiveToThreeNts": [2567], "threeToFiveNts": [2599]}, {"id": 7773, "number": 28, "type": "n", "fiveToThreeNts": [2568], "threeToFiveNts": [2600]}, {"id": 7774, "number": 29, "type": "n", "fiveToThreeNts": [2569], "threeToFiveNts": [2601]}, {"id": 7775, "number": 30, "type": "n", "fiveToThreeNts": [2570], "threeToFiveNts": [2602]}, {"id": 7776, "number": 31, "type": "n", "fiveToThreeNts": [2571], "threeToFiveNts": [2603]}, {"id": 7777, "number": 32, "type": "n", "fiveToThreeNts": [2572], "threeToFiveNts": [2604]}, {"id": 7778, "number": 33, "type": "n", "fiveToThreeNts": [2573], "threeToFiveNts": [2605]}, {"id": 7779, "number": 34, "type": "n", "fiveToThreeNts": [2574], "threeToFiveNts": [2606]}, {"id": 7780, "number": 35, "type": "n", "fiveToThreeNts": [2575], "threeToFiveNts": [2607]}, {"id": 7781, "number": 36, "type": "n", "fiveToThreeNts": [2576], "threeToFiveNts": [2608]}, {"id": 7782, "number": 37, "type": "n", "fiveToThreeNts": [2577], "threeToFiveNts": [2609]}, {"id": 7783, "number": 38, "type": "n", "fiveToThreeNts": [2578], "threeToFiveNts": [2610]}, {"id": 7784, "number": 39, "type": "n", "fiveToThreeNts": [2579], "threeToFiveNts": [2611]}, {"id": 7785, "number": 40, "type": "n", "fiveToThreeNts": [2580], "threeToFiveNts": [2612]}, {"id": 7786, "number": 41, "type": "n", "fiveToThreeNts": [2581], "threeToFiveNts": [2613]}, {"id": 7787, "number": 42, "type": "n", "fiveToThreeNts": [2582], "threeToFiveNts": [2614]}, {"id": 7788, "number": 43, "type": "n", "fiveToThreeNts": [2583], "threeToFiveNts": [2615]}, {"id": 7789, "number": 44, "type": "n", "fiveToThreeNts": [2584], "threeToFiveNts": [2616]}, {"id": 7790, "number": 45, "type": "n", "fiveToThreeNts": [2585], "threeToFiveNts": [2617]}, {"id": 7791, "number": 46, "type": "n", "fiveToThreeNts": [2586], "threeToFiveNts": [2618]}, {"id": 7792, "number": 47, "type": "n", "fiveToThreeNts": [2587], "threeToFiveNts": [2619]}]}, {"id": 7793, "firstActiveCell": 16, "lastActiveCell": 47, "lastCell": 63, "latticePosition": [24, 23], "initialAngle": 240, "cells": [{"id": 7794, "number": 0, "type": "n", "fiveToThreeNts": [], "threeToFiveNts": []}, {"id": 7795, "number": 1, "type": "n", "fiveToThreeNts": [], "threeToFiveNts": []}, {"id": 7796, "number": 2, "type": "n", "fiveToThreeNts": [], "threeToFiveNts": []}, {"id": 7797, "number": 3, "type": "n", "fiveToThreeNts": [], "threeToFiveNts": []}, {"id": 7798, "number": 4, "type": "n", "fiveToThreeNts": [], "threeToFiveNts": []}, {"id": 7799, "number": 5, "type": "n", "fiveToThreeNts": [], "threeToFiveNts": []}, {"id": 7800, "number": 6, "type": "n", "fiveToThreeNts": [], "threeToFiveNts": []}, {"id": 7801, "number": 7, "type": "n", "fiveToThreeNts": [], "threeToFiveNts": []}, {"id": 7802, "number": 8, "type": "n", "fiveToThreeNts": [], "threeToFiveNts": []}, {"id": 7803, "number": 9, "type": "n", "fiveToThreeNts": [], "threeToFiveNts": []}, {"id": 7804, "number": 10, "type": "n", "fiveToThreeNts": [], "threeToFiveNts": []}, {"id": 7805, "number": 11, "type": "n", "fiveToThreeNts": [], "threeToFiveNts": []}, {"id": 7806, "number": 12, "type": "n", "fiveToThreeNts": [], "threeToFiveNts": []}, {"id": 7807, "number": 13, "type": "n", "fiveToThreeNts": [], "threeToFiveNts": []}, {"id": 7808, "number": 14, "type": "n", "fiveToThreeNts": [], "threeToFiveNts": []}, {"id": 7809, "number": 15, "type": "n", "fiveToThreeNts": [], "threeToFiveNts": []}, {"id": 7810, "number": 16, "type": "n", "fiveToThreeNts": [2652], "threeToFiveNts": [2620]}, {"id": 7811, "number": 17, "type": "n", "fiveToThreeNts": [2653], "threeToFiveNts": [2621]}, {"id": 7812, "number": 18, "type": "n", "fiveToThreeNts": [2654], "threeToFiveNts": [2622]}, {"id": 7813, "number": 19, "type": "n", "fiveToThreeNts": [2655], "threeToFiveNts": [2623]}, {"id": 7814, "number": 20, "type": "n", "fiveToThreeNts": [2656], "threeToFiveNts": [2624]}, {"id": 7815, "number": 21, "type": "n", "fiveToThreeNts": [2657], "threeToFiveNts": [2625]}, {"id": 7816, "number": 22, "type": "n", "fiveToThreeNts": [2658], "threeToFiveNts": [2626]}, {"id": 7817, "number": 23, "type": "n", "fiveToThreeNts": [2659], "threeToFiveNts": [2627]}, {"id": 7818, "number": 24, "type": "n", "fiveToThreeNts": [2660], "threeToFiveNts": [2628]}, {"id": 7819, "number": 25, "type": "n", "fiveToThreeNts": [2661], "threeToFiveNts": [2629]}, {"id": 7820, "number": 26, "type": "n", "fiveToThreeNts": [2662], "threeToFiveNts": [2630]}, {"id": 7821, "number": 27, "type": "n", "fiveToThreeNts": [2663], "threeToFiveNts": [2631]}, {"id": 7822, "number": 28, "type": "n", "fiveToThreeNts": [2664], "threeToFiveNts": [2632]}, {"id": 7823, "number": 29, "type": "n", "fiveToThreeNts": [2665], "threeToFiveNts": [2633]}, {"id": 7824, "number": 30, "type": "n", "fiveToThreeNts": [2666], "threeToFiveNts": [2634]}, {"id": 7825, "number": 31, "type": "n", "fiveToThreeNts": [2667], "threeToFiveNts": [2635]}, {"id": 7826, "number": 32, "type": "n", "fiveToThreeNts": [2668], "threeToFiveNts": [2636]}, {"id": 7827, "number": 33, "type": "n", "fiveToThreeNts": [2669], "threeToFiveNts": [2637]}, {"id": 7828, "number": 34, "type": "n", "fiveToThreeNts": [2670], "threeToFiveNts": [2638]}, {"id": 7829, "number": 35, "type": "n", "fiveToThreeNts": [2671], "threeToFiveNts": [2639]}, {"id": 7830, "number": 36, "type": "n", "fiveToThreeNts": [2672], "threeToFiveNts": [2640]}, {"id": 7831, "number": 37, "type": "n", "fiveToThreeNts": [2673], "threeToFiveNts": [2641]}, {"id": 7832, "number": 38, "type": "n", "fiveToThreeNts": [2674], "threeToFiveNts": [2642]}, {"id": 7833, "number": 39, "type": "n", "fiveToThreeNts": [2675], "threeToFiveNts": [2643]}, {"id": 7834, "number": 40, "type": "n", "fiveToThreeNts": [2676], "threeToFiveNts": [2644]}, {"id": 7835, "number": 41, "type": "n", "fiveToThreeNts": [2677], "threeToFiveNts": [2645]}, {"id": 7836, "number": 42, "type": "n", "fiveToThreeNts": [2678], "threeToFiveNts": [2646]}, {"id": 7837, "number": 43, "type": "n", "fiveToThreeNts": [2679], "threeToFiveNts": [2647]}, {"id": 7838, "number": 44, "type": "n", "fiveToThreeNts": [2680], "threeToFiveNts": [2648]}, {"id": 7839, "number": 45, "type": "n", "fiveToThreeNts": [2681], "threeToFiveNts": [2649]}, {"id": 7840, "number": 46, "type": "n", "fiveToThreeNts": [2682], "threeToFiveNts": [2650]}, {"id": 7841, "number": 47, "type": "n", "fiveToThreeNts": [2683], "threeToFiveNts": [2651]}]}, {"id": 7842, "firstActiveCell": 16, "lastActiveCell": 47, "lastCell": 63, "latticePosition": [24, 24], "initialAngle": 240, "cells": [{"id": 7843, "number": 0, "type": "n", "fiveToThreeNts": [], "threeToFiveNts": []}, {"id": 7844, "number": 1, "type": "n", "fiveToThreeNts": [], "threeToFiveNts": []}, {"id": 7845, "number": 2, "type": "n", "fiveToThreeNts": [], "threeToFiveNts": []}, {"id": 7846, "number": 3, "type": "n", "fiveToThreeNts": [], "threeToFiveNts": []}, {"id": 7847, "number": 4, "type": "n", "fiveToThreeNts": [], "threeToFiveNts": []}, {"id": 7848, "number": 5, "type": "n", "fiveToThreeNts": [], "threeToFiveNts": []}, {"id": 7849, "number": 6, "type": "n", "fiveToThreeNts": [], "threeToFiveNts": []}, {"id": 7850, "number": 7, "type": "n", "fiveToThreeNts": [], "threeToFiveNts": []}, {"id": 7851, "number": 8, "type": "n", "fiveToThreeNts": [], "threeToFiveNts": []}, {"id": 7852, "number": 9, "type": "n", "fiveToThreeNts": [], "threeToFiveNts": []}, {"id": 7853, "number": 10, "type": "n", "fiveToThreeNts": [], "threeToFiveNts": []}, {"id": 7854, "number": 11, "type": "n", "fiveToThreeNts": [], "threeToFiveNts": []}, {"id": 7855, "number": 12, "type": "n", "fiveToThreeNts": [], "threeToFiveNts": []}, {"id": 7856, "number": 13, "type": "n", "fiveToThreeNts": [], "threeToFiveNts": []}, {"id": 7857, "number": 14, "type": "n", "fiveToThreeNts": [], "threeToFiveNts": []}, {"id": 7858, "number": 15, "type": "n", "fiveToThreeNts": [], "threeToFiveNts": []}, {"id": 7859, "number": 16, "type": "n", "fiveToThreeNts": [2684], "threeToFiveNts": [2716]}, {"id": 7860, "number": 17, "type": "n", "fiveToThreeNts": [2685], "threeToFiveNts": [2717]}, {"id": 7861, "number": 18, "type": "n", "fiveToThreeNts": [2686], "threeToFiveNts": [2718]}, {"id": 7862, "number": 19, "type": "n", "fiveToThreeNts": [2687], "threeToFiveNts": [2719]}, {"id": 7863, "number": 20, "type": "n", "fiveToThreeNts": [2688], "threeToFiveNts": [2720]}, {"id": 7864, "number": 21, "type": "n", "fiveToThreeNts": [2689], "threeToFiveNts": [2721]}, {"id": 7865, "number": 22, "type": "n", "fiveToThreeNts": [2690], "threeToFiveNts": [2722]}, {"id": 7866, "number": 23, "type": "n", "fiveToThreeNts": [2691], "threeToFiveNts": [2723]}, {"id": 7867, "number": 24, "type": "n", "fiveToThreeNts": [2692], "threeToFiveNts": [2724]}, {"id": 7868, "number": 25, "type": "n", "fiveToThreeNts": [2693], "threeToFiveNts": [2725]}, {"id": 7869, "number": 26, "type": "n", "fiveToThreeNts": [2694], "threeToFiveNts": [2726]}, {"id": 7870, "number": 27, "type": "n", "fiveToThreeNts": [2695], "threeToFiveNts": [2727]}, {"id": 7871, "number": 28, "type": "n", "fiveToThreeNts": [2696], "threeToFiveNts": [2728]}, {"id": 7872, "number": 29, "type": "n", "fiveToThreeNts": [2697], "threeToFiveNts": [2729]}, {"id": 7873, "number": 30, "type": "n", "fiveToThreeNts": [2698], "threeToFiveNts": [2730]}, {"id": 7874, "number": 31, "type": "n", "fiveToThreeNts": [2699], "threeToFiveNts": [2731]}, {"id": 7875, "number": 32, "type": "n", "fiveToThreeNts": [2700], "threeToFiveNts": [2732]}, {"id": 7876, "number": 33, "type": "n", "fiveToThreeNts": [2701], "threeToFiveNts": [2733]}, {"id": 7877, "number": 34, "type": "n", "fiveToThreeNts": [2702], "threeToFiveNts": [2734]}, {"id": 7878, "number": 35, "type": "n", "fiveToThreeNts": [2703], "threeToFiveNts": [2735]}, {"id": 7879, "number": 36, "type": "n", "fiveToThreeNts": [2704], "threeToFiveNts": [2736]}, {"id": 7880, "number": 37, "type": "n", "fiveToThreeNts": [2705], "threeToFiveNts": [2737]}, {"id": 7881, "number": 38, "type": "n", "fiveToThreeNts": [2706], "threeToFiveNts": [2738]}, {"id": 7882, "number": 39, "type": "n", "fiveToThreeNts": [2707], "threeToFiveNts": [2739]}, {"id": 7883, "number": 40, "type": "n", "fiveToThreeNts": [2708], "threeToFiveNts": [2740]}, {"id": 7884, "number": 41, "type": "n", "fiveToThreeNts": [2709], "threeToFiveNts": [2741]}, {"id": 7885, "number": 42, "type": "n", "fiveToThreeNts": [2710], "threeToFiveNts": [2742]}, {"id": 7886, "number": 43, "type": "n", "fiveToThreeNts": [2711], "threeToFiveNts": [2743]}, {"id": 7887, "number": 44, "type": "n", "fiveToThreeNts": [2712], "threeToFiveNts": [2744]}, {"id": 7888, "number": 45, "type": "n", "fiveToThreeNts": [2713], "threeToFiveNts": [2745]}, {"id": 7889, "number": 46, "type": "n", "fiveToThreeNts": [2714], "threeToFiveNts": [2746]}, {"id": 7890, "number": 47, "type": "n", "fiveToThreeNts": [2715], "threeToFiveNts": [2747]}]}, {"id": 7891, "firstActiveCell": 16, "lastActiveCell": 47, "lastCell": 63, "latticePosition": [24, 25], "initialAngle": 240, "cells": [{"id": 7892, "number": 0, "type": "n", "fiveToThreeNts": [], "threeToFiveNts": []}, {"id": 7893, "number": 1, "type": "n", "fiveToThreeNts": [], "threeToFiveNts": []}, {"id": 7894, "number": 2, "type": "n", "fiveToThreeNts": [], "threeToFiveNts": []}, {"id": 7895, "number": 3, "type": "n", "fiveToThreeNts": [], "threeToFiveNts": []}, {"id": 7896, "number": 4, "type": "n", "fiveToThreeNts": [], "threeToFiveNts": []}, {"id": 7897, "number": 5, "type": "n", "fiveToThreeNts": [], "threeToFiveNts": []}, {"id": 7898, "number": 6, "type": "n", "fiveToThreeNts": [], "threeToFiveNts": []}, {"id": 7899, "number": 7, "type": "n", "fiveToThreeNts": [], "threeToFiveNts": []}, {"id": 7900, "number": 8, "type": "n", "fiveToThreeNts": [], "threeToFiveNts": []}, {"id": 7901, "number": 9, "type": "n", "fiveToThreeNts": [], "threeToFiveNts": []}, {"id": 7902, "number": 10, "type": "n", "fiveToThreeNts": [], "threeToFiveNts": []}, {"id": 7903, "number": 11, "type": "n", "fiveToThreeNts": [], "threeToFiveNts": []}, {"id": 7904, "number": 12, "type": "n", "fiveToThreeNts": [], "threeToFiveNts": []}, {"id": 7905, "number": 13, "type": "n", "fiveToThreeNts": [], "threeToFiveNts": []}, {"id": 7906, "number": 14, "type": "n", "fiveToThreeNts": [], "threeToFiveNts": []}, {"id": 7907, "number": 15, "type": "n", "fiveToThreeNts": [], "threeToFiveNts": []}, {"id": 7908, "number": 16, "type": "n", "fiveToThreeNts": [2780], "threeToFiveNts": [2748]}, {"id": 7909, "number": 17, "type": "n", "fiveToThreeNts": [2781], "threeToFiveNts": [2749]}, {"id": 7910, "number": 18, "type": "n", "fiveToThreeNts": [2782], "threeToFiveNts": [2750]}, {"id": 7911, "number": 19, "type": "n", "fiveToThreeNts": [2783], "threeToFiveNts": [2751]}, {"id": 7912, "number": 20, "type": "n", "fiveToThreeNts": [2784], "threeToFiveNts": [2752]}, {"id": 7913, "number": 21, "type": "n", "fiveToThreeNts": [2785], "threeToFiveNts": [2753]}, {"id": 7914, "number": 22, "type": "n", "fiveToThreeNts": [2786], "threeToFiveNts": [2754]}, {"id": 7915, "number": 23, "type": "n", "fiveToThreeNts": [2787], "threeToFiveNts": [2755]}, {"id": 7916, "number": 24, "type": "n", "fiveToThreeNts": [2788], "threeToFiveNts": [2756]}, {"id": 7917, "number": 25, "type": "n", "fiveToThreeNts": [2789], "threeToFiveNts": [2757]}, {"id": 7918, "number": 26, "type": "n", "fiveToThreeNts": [2790], "threeToFiveNts": [2758]}, {"id": 7919, "number": 27, "type": "n", "fiveToThreeNts": [2791], "threeToFiveNts": [2759]}, {"id": 7920, "number": 28, "type": "n", "fiveToThreeNts": [2792], "threeToFiveNts": [2760]}, {"id": 7921, "number": 29, "type": "n", "fiveToThreeNts": [2793], "threeToFiveNts": [2761]}, {"id": 7922, "number": 30, "type": "n", "fiveToThreeNts": [2794], "threeToFiveNts": [2762]}, {"id": 7923, "number": 31, "type": "n", "fiveToThreeNts": [2795], "threeToFiveNts": [2763]}, {"id": 7924, "number": 32, "type": "n", "fiveToThreeNts": [2796], "threeToFiveNts": [2764]}, {"id": 7925, "number": 33, "type": "n", "fiveToThreeNts": [2797], "threeToFiveNts": [2765]}, {"id": 7926, "number": 34, "type": "n", "fiveToThreeNts": [2798], "threeToFiveNts": [2766]}, {"id": 7927, "number": 35, "type": "n", "fiveToThreeNts": [2799], "threeToFiveNts": [2767]}, {"id": 7928, "number": 36, "type": "n", "fiveToThreeNts": [2800], "threeToFiveNts": [2768]}, {"id": 7929, "number": 37, "type": "n", "fiveToThreeNts": [2801], "threeToFiveNts": [2769]}, {"id": 7930, "number": 38, "type": "n", "fiveToThreeNts": [2802], "threeToFiveNts": [2770]}, {"id": 7931, "number": 39, "type": "n", "fiveToThreeNts": [2803], "threeToFiveNts": [2771]}, {"id": 7932, "number": 40, "type": "n", "fiveToThreeNts": [2804], "threeToFiveNts": [2772]}, {"id": 7933, "number": 41, "type": "n", "fiveToThreeNts": [2805], "threeToFiveNts": [2773]}, {"id": 7934, "number": 42, "type": "n", "fiveToThreeNts": [2806], "threeToFiveNts": [2774]}, {"id": 7935, "number": 43, "type": "n", "fiveToThreeNts": [2807], "threeToFiveNts": [2775]}, {"id": 7936, "number": 44, "type": "n", "fiveToThreeNts": [2808], "threeToFiveNts": [2776]}, {"id": 7937, "number": 45, "type": "n", "fiveToThreeNts": [2809], "threeToFiveNts": [2777]}, {"id": 7938, "number": 46, "type": "n", "fiveToThreeNts": [2810], "threeToFiveNts": [2778]}, {"id": 7939, "number": 47, "type": "n", "fiveToThreeNts": [2811], "threeToFiveNts": [2779]}]}, {"id": 7940, "firstActiveCell": 16, "lastActiveCell": 47, "lastCell": 63, "latticePosition": [24, 26], "initialAngle": 240, "cells": [{"id": 7941, "number": 0, "type": "n", "fiveToThreeNts": [], "threeToFiveNts": []}, {"id": 7942, "number": 1, "type": "n", "fiveToThreeNts": [], "threeToFiveNts": []}, {"id": 7943, "number": 2, "type": "n", "fiveToThreeNts": [], "threeToFiveNts": []}, {"id": 7944, "number": 3, "type": "n", "fiveToThreeNts": [], "threeToFiveNts": []}, {"id": 7945, "number": 4, "type": "n", "fiveToThreeNts": [], "threeToFiveNts": []}, {"id": 7946, "number": 5, "type": "n", "fiveToThreeNts": [], "threeToFiveNts": []}, {"id": 7947, "number": 6, "type": "n", "fiveToThreeNts": [], "threeToFiveNts": []}, {"id": 7948, "number": 7, "type": "n", "fiveToThreeNts": [], "threeToFiveNts": []}, {"id": 7949, "number": 8, "type": "n", "fiveToThreeNts": [], "threeToFiveNts": []}, {"id": 7950, "number": 9, "type": "n", "fiveToThreeNts": [], "threeToFiveNts": []}, {"id": 7951, "number": 10, "type": "n", "fiveToThreeNts": [], "threeToFiveNts": []}, {"id": 7952, "number": 11, "type": "n", "fiveToThreeNts": [], "threeToFiveNts": []}, {"id": 7953, "number": 12, "type": "n", "fiveToThreeNts": [], "threeToFiveNts": []}, {"id": 7954, "number": 13, "type": "n", "fiveToThreeNts": [], "threeToFiveNts": []}, {"id": 7955, "number": 14, "type": "n", "fiveToThreeNts": [], "threeToFiveNts": []}, {"id": 7956, "number": 15, "type": "n", "fiveToThreeNts": [], "threeToFiveNts": []}, {"id": 7957, "number": 16, "type": "n", "fiveToThreeNts": [2812], "threeToFiveNts": [2844]}, {"id": 7958, "number": 17, "type": "n", "fiveToThreeNts": [2813], "threeToFiveNts": [2845]}, {"id": 7959, "number": 18, "type": "n", "fiveToThreeNts": [2814], "threeToFiveNts": [2846]}, {"id": 7960, "number": 19, "type": "n", "fiveToThreeNts": [2815], "threeToFiveNts": [2847]}, {"id": 7961, "number": 20, "type": "n", "fiveToThreeNts": [2816], "threeToFiveNts": [2848]}, {"id": 7962, "number": 21, "type": "n", "fiveToThreeNts": [2817], "threeToFiveNts": [2849]}, {"id": 7963, "number": 22, "type": "n", "fiveToThreeNts": [2818], "threeToFiveNts": [2850]}, {"id": 7964, "number": 23, "type": "n", "fiveToThreeNts": [2819], "threeToFiveNts": [2851]}, {"id": 7965, "number": 24, "type": "n", "fiveToThreeNts": [2820], "threeToFiveNts": [2852]}, {"id": 7966, "number": 25, "type": "n", "fiveToThreeNts": [2821], "threeToFiveNts": [2853]}, {"id": 7967, "number": 26, "type": "n", "fiveToThreeNts": [2822], "threeToFiveNts": [2854]}, {"id": 7968, "number": 27, "type": "n", "fiveToThreeNts": [2823], "threeToFiveNts": [2855]}, {"id": 7969, "number": 28, "type": "n", "fiveToThreeNts": [2824], "threeToFiveNts": [2856]}, {"id": 7970, "number": 29, "type": "n", "fiveToThreeNts": [2825], "threeToFiveNts": [2857]}, {"id": 7971, "number": 30, "type": "n", "fiveToThreeNts": [2826], "threeToFiveNts": [2858]}, {"id": 7972, "number": 31, "type": "n", "fiveToThreeNts": [2827], "threeToFiveNts": [2859]}, {"id": 7973, "number": 32, "type": "n", "fiveToThreeNts": [2828], "threeToFiveNts": [2860]}, {"id": 7974, "number": 33, "type": "n", "fiveToThreeNts": [2829], "threeToFiveNts": [2861]}, {"id": 7975, "number": 34, "type": "n", "fiveToThreeNts": [2830], "threeToFiveNts": [2862]}, {"id": 7976, "number": 35, "type": "n", "fiveToThreeNts": [2831], "threeToFiveNts": [2863]}, {"id": 7977, "number": 36, "type": "n", "fiveToThreeNts": [2832], "threeToFiveNts": [2864]}, {"id": 7978, "number": 37, "type": "n", "fiveToThreeNts": [2833], "threeToFiveNts": [2865]}, {"id": 7979, "number": 38, "type": "n", "fiveToThreeNts": [2834], "threeToFiveNts": [2866]}, {"id": 7980, "number": 39, "type": "n", "fiveToThreeNts": [2835], "threeToFiveNts": [2867]}, {"id": 7981, "number": 40, "type": "n", "fiveToThreeNts": [2836], "threeToFiveNts": [2868]}, {"id": 7982, "number": 41, "type": "n", "fiveToThreeNts": [2837], "threeToFiveNts": [2869]}, {"id": 7983, "number": 42, "type": "n", "fiveToThreeNts": [2838], "threeToFiveNts": [2870]}, {"id": 7984, "number": 43, "type": "n", "fiveToThreeNts": [2839], "threeToFiveNts": [2871]}, {"id": 7985, "number": 44, "type": "n", "fiveToThreeNts": [2840], "threeToFiveNts": [2872]}, {"id": 7986, "number": 45, "type": "n", "fiveToThreeNts": [2841], "threeToFiveNts": [2873]}, {"id": 7987, "number": 46, "type": "n", "fiveToThreeNts": [2842], "threeToFiveNts": [2874]}, {"id": 7988, "number": 47, "type": "n", "fiveToThreeNts": [2843], "threeToFiveNts": [2875]}]}, {"id": 7989, "firstActiveCell": 16, "lastActiveCell": 47, "lastCell": 63, "latticePosition": [24, 27], "initialAngle": 240, "cells": [{"id": 7990, "number": 0, "type": "n", "fiveToThreeNts": [], "threeToFiveNts": []}, {"id": 7991, "number": 1, "type": "n", "fiveToThreeNts": [], "threeToFiveNts": []}, {"id": 7992, "number": 2, "type": "n", "fiveToThreeNts": [], "threeToFiveNts": []}, {"id": 7993, "number": 3, "type": "n", "fiveToThreeNts": [], "threeToFiveNts": []}, {"id": 7994, "number": 4, "type": "n", "fiveToThreeNts": [], "threeToFiveNts": []}, {"id": 7995, "number": 5, "type": "n", "fiveToThreeNts": [], "threeToFiveNts": []}, {"id": 7996, "number": 6, "type": "n", "fiveToThreeNts": [], "threeToFiveNts": []}, {"id": 7997, "number": 7, "type": "n", "fiveToThreeNts": [], "threeToFiveNts": []}, {"id": 7998, "number": 8, "type": "n", "fiveToThreeNts": [], "threeToFiveNts": []}, {"id": 7999, "number": 9, "type": "n", "fiveToThreeNts": [], "threeToFiveNts": []}, {"id": 8000, "number": 10, "type": "n", "fiveToThreeNts": [], "threeToFiveNts": []}, {"id": 8001, "number": 11, "type": "n", "fiveToThreeNts": [], "threeToFiveNts": []}, {"id": 8002, "number": 12, "type": "n", "fiveToThreeNts": [], "threeToFiveNts": []}, {"id": 8003, "number": 13, "type": "n", "fiveToThreeNts": [], "threeToFiveNts": []}, {"id": 8004, "number": 14, "type": "n", "fiveToThreeNts": [], "threeToFiveNts": []}, {"id": 8005, "number": 15, "type": "n", "fiveToThreeNts": [], "threeToFiveNts": []}, {"id": 8006, "number": 16, "type": "n", "fiveToThreeNts": [2908], "threeToFiveNts": [2876]}, {"id": 8007, "number": 17, "type": "n", "fiveToThreeNts": [2909], "threeToFiveNts": [2877]}, {"id": 8008, "number": 18, "type": "n", "fiveToThreeNts": [2910], "threeToFiveNts": [2878]}, {"id": 8009, "number": 19, "type": "n", "fiveToThreeNts": [2911], "threeToFiveNts": [2879]}, {"id": 8010, "number": 20, "type": "n", "fiveToThreeNts": [2912], "threeToFiveNts": [2880]}, {"id": 8011, "number": 21, "type": "n", "fiveToThreeNts": [2913], "threeToFiveNts": [2881]}, {"id": 8012, "number": 22, "type": "n", "fiveToThreeNts": [2914], "threeToFiveNts": [2882]}, {"id": 8013, "number": 23, "type": "n", "fiveToThreeNts": [2915], "threeToFiveNts": [2883]}, {"id": 8014, "number": 24, "type": "n", "fiveToThreeNts": [2916], "threeToFiveNts": [2884]}, {"id": 8015, "number": 25, "type": "n", "fiveToThreeNts": [2917], "threeToFiveNts": [2885]}, {"id": 8016, "number": 26, "type": "n", "fiveToThreeNts": [2918], "threeToFiveNts": [2886]}, {"id": 8017, "number": 27, "type": "n", "fiveToThreeNts": [2919], "threeToFiveNts": [2887]}, {"id": 8018, "number": 28, "type": "n", "fiveToThreeNts": [2920], "threeToFiveNts": [2888]}, {"id": 8019, "number": 29, "type": "n", "fiveToThreeNts": [2921], "threeToFiveNts": [2889]}, {"id": 8020, "number": 30, "type": "n", "fiveToThreeNts": [2922], "threeToFiveNts": [2890]}, {"id": 8021, "number": 31, "type": "n", "fiveToThreeNts": [2923], "threeToFiveNts": [2891]}, {"id": 8022, "number": 32, "type": "n", "fiveToThreeNts": [2924], "threeToFiveNts": [2892]}, {"id": 8023, "number": 33, "type": "n", "fiveToThreeNts": [2925], "threeToFiveNts": [2893]}, {"id": 8024, "number": 34, "type": "n", "fiveToThreeNts": [2926], "threeToFiveNts": [2894]}, {"id": 8025, "number": 35, "type": "n", "fiveToThreeNts": [2927], "threeToFiveNts": [2895]}, {"id": 8026, "number": 36, "type": "n", "fiveToThreeNts": [2928], "threeToFiveNts": [2896]}, {"id": 8027, "number": 37, "type": "n", "fiveToThreeNts": [2929], "threeToFiveNts": [2897]}, {"id": 8028, "number": 38, "type": "n", "fiveToThreeNts": [2930], "threeToFiveNts": [2898]}, {"id": 8029, "number": 39, "type": "n", "fiveToThreeNts": [2931], "threeToFiveNts": [2899]}, {"id": 8030, "number": 40, "type": "n", "fiveToThreeNts": [2932], "threeToFiveNts": [2900]}, {"id": 8031, "number": 41, "type": "n", "fiveToThreeNts": [2933], "threeToFiveNts": [2901]}, {"id": 8032, "number": 42, "type": "n", "fiveToThreeNts": [2934], "threeToFiveNts": [2902]}, {"id": 8033, "number": 43, "type": "n", "fiveToThreeNts": [2935], "threeToFiveNts": [2903]}, {"id": 8034, "number": 44, "type": "n", "fiveToThreeNts": [2936], "threeToFiveNts": [2904]}, {"id": 8035, "number": 45, "type": "n", "fiveToThreeNts": [2937], "threeToFiveNts": [2905]}, {"id": 8036, "number": 46, "type": "n", "fiveToThreeNts": [2938], "threeToFiveNts": [2906]}, {"id": 8037, "number": 47, "type": "n", "fiveToThreeNts": [2939], "threeToFiveNts": [2907]}]}, {"id": 8038, "firstActiveCell": 13, "lastActiveCell": 44, "lastCell": 63, "latticePosition": [24, 28], "initialAngle": 240, "cells": [{"id": 8039, "number": 0, "type": "n", "fiveToThreeNts": [], "threeToFiveNts": []}, {"id": 8040, "number": 1, "type": "n", "fiveToThreeNts": [], "threeToFiveNts": []}, {"id": 8041, "number": 2, "type": "n", "fiveToThreeNts": [], "threeToFiveNts": []}, {"id": 8042, "number": 3, "type": "n", "fiveToThreeNts": [], "threeToFiveNts": []}, {"id": 8043, "number": 4, "type": "n", "fiveToThreeNts": [], "threeToFiveNts": []}, {"id": 8044, "number": 5, "type": "n", "fiveToThreeNts": [], "threeToFiveNts": []}, {"id": 8045, "number": 6, "type": "n", "fiveToThreeNts": [], "threeToFiveNts": []}, {"id": 8046, "number": 7, "type": "n", "fiveToThreeNts": [], "threeToFiveNts": []}, {"id": 8047, "number": 8, "type": "n", "fiveToThreeNts": [], "threeToFiveNts": []}, {"id": 8048, "number": 9, "type": "n", "fiveToThreeNts": [], "threeToFiveNts": []}, {"id": 8049, "number": 10, "type": "n", "fiveToThreeNts": [], "threeToFiveNts": []}, {"id": 8050, "number": 11, "type": "n", "fiveToThreeNts": [], "threeToFiveNts": []}, {"id": 8051, "number": 12, "type": "n", "fiveToThreeNts": [], "threeToFiveNts": []}, {"id": 8052, "number": 13, "type": "n", "fiveToThreeNts": [2940], "threeToFiveNts": [2972]}, {"id": 8053, "number": 14, "type": "n", "fiveToThreeNts": [2941], "threeToFiveNts": [2973]}, {"id": 8054, "number": 15, "type": "n", "fiveToThreeNts": [2942], "threeToFiveNts": [2974]}, {"id": 8055, "number": 16, "type": "n", "fiveToThreeNts": [2943], "threeToFiveNts": [2975]}, {"id": 8056, "number": 17, "type": "n", "fiveToThreeNts": [2944], "threeToFiveNts": [2976]}, {"id": 8057, "number": 18, "type": "n", "fiveToThreeNts": [2945], "threeToFiveNts": [2977]}, {"id": 8058, "number": 19, "type": "n", "fiveToThreeNts": [2946], "threeToFiveNts": [2978]}, {"id": 8059, "number": 20, "type": "n", "fiveToThreeNts": [2947], "threeToFiveNts": [2979]}, {"id": 8060, "number": 21, "type": "n", "fiveToThreeNts": [2948], "threeToFiveNts": [2980]}, {"id": 8061, "number": 22, "type": "n", "fiveToThreeNts": [2949], "threeToFiveNts": [2981]}, {"id": 8062, "number": 23, "type": "n", "fiveToThreeNts": [2950], "threeToFiveNts": [2982]}, {"id": 8063, "number": 24, "type": "n", "fiveToThreeNts": [2951], "threeToFiveNts": [2983]}, {"id": 8064, "number": 25, "type": "n", "fiveToThreeNts": [2952], "threeToFiveNts": [2984]}, {"id": 8065, "number": 26, "type": "n", "fiveToThreeNts": [2953], "threeToFiveNts": [2985]}, {"id": 8066, "number": 27, "type": "n", "fiveToThreeNts": [2954], "threeToFiveNts": [2986]}, {"id": 8067, "number": 28, "type": "n", "fiveToThreeNts": [2955], "threeToFiveNts": [2987]}, {"id": 8068, "number": 29, "type": "n", "fiveToThreeNts": [2956], "threeToFiveNts": [2988]}, {"id": 8069, "number": 30, "type": "n", "fiveToThreeNts": [2957], "threeToFiveNts": [2989]}, {"id": 8070, "number": 31, "type": "n", "fiveToThreeNts": [2958], "threeToFiveNts": [2990]}, {"id": 8071, "number": 32, "type": "n", "fiveToThreeNts": [2959], "threeToFiveNts": [2991]}, {"id": 8072, "number": 33, "type": "n", "fiveToThreeNts": [2960], "threeToFiveNts": [2992]}, {"id": 8073, "number": 34, "type": "n", "fiveToThreeNts": [2961], "threeToFiveNts": [2993]}, {"id": 8074, "number": 35, "type": "n", "fiveToThreeNts": [2962], "threeToFiveNts": [2994]}, {"id": 8075, "number": 36, "type": "n", "fiveToThreeNts": [2963], "threeToFiveNts": [2995]}, {"id": 8076, "number": 37, "type": "n", "fiveToThreeNts": [2964], "threeToFiveNts": [2996]}, {"id": 8077, "number": 38, "type": "n", "fiveToThreeNts": [2965], "threeToFiveNts": [2997]}, {"id": 8078, "number": 39, "type": "n", "fiveToThreeNts": [2966], "threeToFiveNts": [2998]}, {"id": 8079, "number": 40, "type": "n", "fiveToThreeNts": [2967], "threeToFiveNts": [2999]}, {"id": 8080, "number": 41, "type": "n", "fiveToThreeNts": [2968], "threeToFiveNts": [3000]}, {"id": 8081, "number": 42, "type": "n", "fiveToThreeNts": [2969], "threeToFiveNts": [3001]}, {"id": 8082, "number": 43, "type": "n", "fiveToThreeNts": [2970], "threeToFiveNts": [3002]}, {"id": 8083, "number": 44, "type": "n", "fiveToThreeNts": [2971], "threeToFiveNts": [3003]}]}, {"id": 8084, "firstActiveCell": 13, "lastActiveCell": 44, "lastCell": 63, "latticePosition": [23, 28], "initialAngle": 240, "cells": [{"id": 8085, "number": 0, "type": "n", "fiveToThreeNts": [], "threeToFiveNts": []}, {"id": 8086, "number": 1, "type": "n", "fiveToThreeNts": [], "threeToFiveNts": []}, {"id": 8087, "number": 2, "type": "n", "fiveToThreeNts": [], "threeToFiveNts": []}, {"id": 8088, "number": 3, "type": "n", "fiveToThreeNts": [], "threeToFiveNts": []}, {"id": 8089, "number": 4, "type": "n", "fiveToThreeNts": [], "threeToFiveNts": []}, {"id": 8090, "number": 5, "type": "n", "fiveToThreeNts": [], "threeToFiveNts": []}, {"id": 8091, "number": 6, "type": "n", "fiveToThreeNts": [], "threeToFiveNts": []}, {"id": 8092, "number": 7, "type": "n", "fiveToThreeNts": [], "threeToFiveNts": []}, {"id": 8093, "number": 8, "type": "n", "fiveToThreeNts": [], "threeToFiveNts": []}, {"id": 8094, "number": 9, "type": "n", "fiveToThreeNts": [], "threeToFiveNts": []}, {"id": 8095, "number": 10, "type": "n", "fiveToThreeNts": [], "threeToFiveNts": []}, {"id": 8096, "number": 11, "type": "n", "fiveToThreeNts": [], "threeToFiveNts": []}, {"id": 8097, "number": 12, "type": "n", "fiveToThreeNts": [], "threeToFiveNts": []}, {"id": 8098, "number": 13, "type": "n", "fiveToThreeNts": [3036], "threeToFiveNts": [3004]}, {"id": 8099, "number": 14, "type": "n", "fiveToThreeNts": [3037], "threeToFiveNts": [3005]}, {"id": 8100, "number": 15, "type": "n", "fiveToThreeNts": [3038], "threeToFiveNts": [3006]}, {"id": 8101, "number": 16, "type": "n", "fiveToThreeNts": [3039], "threeToFiveNts": [3007]}, {"id": 8102, "number": 17, "type": "n", "fiveToThreeNts": [3040], "threeToFiveNts": [3008]}, {"id": 8103, "number": 18, "type": "n", "fiveToThreeNts": [3041], "threeToFiveNts": [3009]}, {"id": 8104, "number": 19, "type": "n", "fiveToThreeNts": [3042], "threeToFiveNts": [3010]}, {"id": 8105, "number": 20, "type": "n", "fiveToThreeNts": [3043], "threeToFiveNts": [3011]}, {"id": 8106, "number": 21, "type": "n", "fiveToThreeNts": [3044], "threeToFiveNts": [3012]}, {"id": 8107, "number": 22, "type": "n", "fiveToThreeNts": [3045], "threeToFiveNts": [3013]}, {"id": 8108, "number": 23, "type": "n", "fiveToThreeNts": [3046], "threeToFiveNts": [3014]}, {"id": 8109, "number": 24, "type": "n", "fiveToThreeNts": [3047], "threeToFiveNts": [3015]}, {"id": 8110, "number": 25, "type": "n", "fiveToThreeNts": [3048], "threeToFiveNts": [3016]}, {"id": 8111, "number": 26, "type": "n", "fiveToThreeNts": [3049], "threeToFiveNts": [3017]}, {"id": 8112, "number": 27, "type": "n", "fiveToThreeNts": [3050], "threeToFiveNts": [3018]}, {"id": 8113, "number": 28, "type": "n", "fiveToThreeNts": [3051], "threeToFiveNts": [3019]}, {"id": 8114, "number": 29, "type": "n", "fiveToThreeNts": [3052], "threeToFiveNts": [3020]}, {"id": 8115, "number": 30, "type": "n", "fiveToThreeNts": [3053], "threeToFiveNts": [3021]}, {"id": 8116, "number": 31, "type": "n", "fiveToThreeNts": [3054], "threeToFiveNts": [3022]}, {"id": 8117, "number": 32, "type": "n", "fiveToThreeNts": [3055], "threeToFiveNts": [3023]}, {"id": 8118, "number": 33, "type": "n", "fiveToThreeNts": [3056], "threeToFiveNts": [3024]}, {"id": 8119, "number": 34, "type": "n", "fiveToThreeNts": [3057], "threeToFiveNts": [3025]}, {"id": 8120, "number": 35, "type": "n", "fiveToThreeNts": [3058], "threeToFiveNts": [3026]}, {"id": 8121, "number": 36, "type": "n", "fiveToThreeNts": [3059], "threeToFiveNts": [3027]}, {"id": 8122, "number": 37, "type": "n", "fiveToThreeNts": [3060], "threeToFiveNts": [3028]}, {"id": 8123, "number": 38, "type": "n", "fiveToThreeNts": [3061], "threeToFiveNts": [3029]}, {"id": 8124, "number": 39, "type": "n", "fiveToThreeNts": [3062], "threeToFiveNts": [3030]}, {"id": 8125, "number": 40, "type": "n", "fiveToThreeNts": [3063], "threeToFiveNts": [3031]}, {"id": 8126, "number": 41, "type": "n", "fiveToThreeNts": [3064], "threeToFiveNts": [3032]}, {"id": 8127, "number": 42, "type": "n", "fiveToThreeNts": [3065], "threeToFiveNts": [3033]}, {"id": 8128, "number": 43, "type": "n", "fiveToThreeNts": [3066], "threeToFiveNts": [3034]}, {"id": 8129, "number": 44, "type": "n", "fiveToThreeNts": [3067], "threeToFiveNts": [3035]}]}, {"id": 8130, "firstActiveCell": 13, "lastActiveCell": 44, "lastCell": 63, "latticePosition": [22, 28], "initialAngle": 240, "cells": [{"id": 8131, "number": 0, "type": "n", "fiveToThreeNts": [], "threeToFiveNts": []}, {"id": 8132, "number": 1, "type": "n", "fiveToThreeNts": [], "threeToFiveNts": []}, {"id": 8133, "number": 2, "type": "n", "fiveToThreeNts": [], "threeToFiveNts": []}, {"id": 8134, "number": 3, "type": "n", "fiveToThreeNts": [], "threeToFiveNts": []}, {"id": 8135, "number": 4, "type": "n", "fiveToThreeNts": [], "threeToFiveNts": []}, {"id": 8136, "number": 5, "type": "n", "fiveToThreeNts": [], "threeToFiveNts": []}, {"id": 8137, "number": 6, "type": "n", "fiveToThreeNts": [], "threeToFiveNts": []}, {"id": 8138, "number": 7, "type": "n", "fiveToThreeNts": [], "threeToFiveNts": []}, {"id": 8139, "number": 8, "type": "n", "fiveToThreeNts": [], "threeToFiveNts": []}, {"id": 8140, "number": 9, "type": "n", "fiveToThreeNts": [], "threeToFiveNts": []}, {"id": 8141, "number": 10, "type": "n", "fiveToThreeNts": [], "threeToFiveNts": []}, {"id": 8142, "number": 11, "type": "n", "fiveToThreeNts": [], "threeToFiveNts": []}, {"id": 8143, "number": 12, "type": "n", "fiveToThreeNts": [], "threeToFiveNts": []}, {"id": 8144, "number": 13, "type": "n", "fiveToThreeNts": [3068], "threeToFiveNts": [3100]}, {"id": 8145, "number": 14, "type": "n", "fiveToThreeNts": [3069], "threeToFiveNts": [3101]}, {"id": 8146, "number": 15, "type": "n", "fiveToThreeNts": [3070], "threeToFiveNts": [3102]}, {"id": 8147, "number": 16, "type": "n", "fiveToThreeNts": [3071], "threeToFiveNts": [3103]}, {"id": 8148, "number": 17, "type": "n", "fiveToThreeNts": [3072], "threeToFiveNts": [3104]}, {"id": 8149, "number": 18, "type": "n", "fiveToThreeNts": [3073], "threeToFiveNts": [3105]}, {"id": 8150, "number": 19, "type": "n", "fiveToThreeNts": [3074], "threeToFiveNts": [3106]}, {"id": 8151, "number": 20, "type": "n", "fiveToThreeNts": [3075], "threeToFiveNts": [3107]}, {"id": 8152, "number": 21, "type": "n", "fiveToThreeNts": [3076], "threeToFiveNts": [3108]}, {"id": 8153, "number": 22, "type": "n", "fiveToThreeNts": [3077], "threeToFiveNts": [3109]}, {"id": 8154, "number": 23, "type": "n", "fiveToThreeNts": [3078], "threeToFiveNts": [3110]}, {"id": 8155, "number": 24, "type": "n", "fiveToThreeNts": [3079], "threeToFiveNts": [3111]}, {"id": 8156, "number": 25, "type": "n", "fiveToThreeNts": [3080], "threeToFiveNts": [3112]}, {"id": 8157, "number": 26, "type": "n", "fiveToThreeNts": [3081], "threeToFiveNts": [3113]}, {"id": 8158, "number": 27, "type": "n", "fiveToThreeNts": [3082], "threeToFiveNts": [3114]}, {"id": 8159, "number": 28, "type": "n", "fiveToThreeNts": [3083], "threeToFiveNts": [3115]}, {"id": 8160, "number": 29, "type": "n", "fiveToThreeNts": [3084], "threeToFiveNts": [3116]}, {"id": 8161, "number": 30, "type": "n", "fiveToThreeNts": [3085], "threeToFiveNts": [3117]}, {"id": 8162, "number": 31, "type": "n", "fiveToThreeNts": [3086], "threeToFiveNts": [3118]}, {"id": 8163, "number": 32, "type": "n", "fiveToThreeNts": [3087], "threeToFiveNts": [3119]}, {"id": 8164, "number": 33, "type": "n", "fiveToThreeNts": [3088], "threeToFiveNts": [3120]}, {"id": 8165, "number": 34, "type": "n", "fiveToThreeNts": [3089], "threeToFiveNts": [3121]}, {"id": 8166, "number": 35, "type": "n", "fiveToThreeNts": [3090], "threeToFiveNts": [3122]}, {"id": 8167, "number": 36, "type": "n", "fiveToThreeNts": [3091], "threeToFiveNts": [3123]}, {"id": 8168, "number": 37, "type": "n", "fiveToThreeNts": [3092], "threeToFiveNts": [3124]}, {"id": 8169, "number": 38, "type": "n", "fiveToThreeNts": [3093], "threeToFiveNts": [3125]}, {"id": 8170, "number": 39, "type": "n", "fiveToThreeNts": [3094], "threeToFiveNts": [3126]}, {"id": 8171, "number": 40, "type": "n", "fiveToThreeNts": [3095], "threeToFiveNts": [3127]}, {"id": 8172, "number": 41, "type": "n", "fiveToThreeNts": [3096], "threeToFiveNts": [3128]}, {"id": 8173, "number": 42, "type": "n", "fiveToThreeNts": [3097], "threeToFiveNts": [3129]}, {"id": 8174, "number": 43, "type": "n", "fiveToThreeNts": [3098], "threeToFiveNts": [3130]}, {"id": 8175, "number": 44, "type": "n", "fiveToThreeNts": [3099], "threeToFiveNts": [3131]}]}, {"id": 8176, "firstActiveCell": 13, "lastActiveCell": 44, "lastCell": 63, "latticePosition": [21, 28], "initialAngle": 240, "cells": [{"id": 8177, "number": 0, "type": "n", "fiveToThreeNts": [], "threeToFiveNts": []}, {"id": 8178, "number": 1, "type": "n", "fiveToThreeNts": [], "threeToFiveNts": []}, {"id": 8179, "number": 2, "type": "n", "fiveToThreeNts": [], "threeToFiveNts": []}, {"id": 8180, "number": 3, "type": "n", "fiveToThreeNts": [], "threeToFiveNts": []}, {"id": 8181, "number": 4, "type": "n", "fiveToThreeNts": [], "threeToFiveNts": []}, {"id": 8182, "number": 5, "type": "n", "fiveToThreeNts": [], "threeToFiveNts": []}, {"id": 8183, "number": 6, "type": "n", "fiveToThreeNts": [], "threeToFiveNts": []}, {"id": 8184, "number": 7, "type": "n", "fiveToThreeNts": [], "threeToFiveNts": []}, {"id": 8185, "number": 8, "type": "n", "fiveToThreeNts": [], "threeToFiveNts": []}, {"id": 8186, "number": 9, "type": "n", "fiveToThreeNts": [], "threeToFiveNts": []}, {"id": 8187, "number": 10, "type": "n", "fiveToThreeNts": [], "threeToFiveNts": []}, {"id": 8188, "number": 11, "type": "n", "fiveToThreeNts": [], "threeToFiveNts": []}, {"id": 8189, "number": 12, "type": "n", "fiveToThreeNts": [], "threeToFiveNts": []}, {"id": 8190, "number": 13, "type": "n", "fiveToThreeNts": [3164], "threeToFiveNts": [3132]}, {"id": 8191, "number": 14, "type": "n", "fiveToThreeNts": [3165], "threeToFiveNts": [3133]}, {"id": 8192, "number": 15, "type": "n", "fiveToThreeNts": [3166], "threeToFiveNts": [3134]}, {"id": 8193, "number": 16, "type": "n", "fiveToThreeNts": [3167], "threeToFiveNts": [3135]}, {"id": 8194, "number": 17, "type": "n", "fiveToThreeNts": [3168], "threeToFiveNts": [3136]}, {"id": 8195, "number": 18, "type": "n", "fiveToThreeNts": [3169], "threeToFiveNts": [3137]}, {"id": 8196, "number": 19, "type": "n", "fiveToThreeNts": [3170], "threeToFiveNts": [3138]}, {"id": 8197, "number": 20, "type": "n", "fiveToThreeNts": [3171], "threeToFiveNts": [3139]}, {"id": 8198, "number": 21, "type": "n", "fiveToThreeNts": [3172], "threeToFiveNts": [3140]}, {"id": 8199, "number": 22, "type": "n", "fiveToThreeNts": [3173], "threeToFiveNts": [3141]}, {"id": 8200, "number": 23, "type": "n", "fiveToThreeNts": [3174], "threeToFiveNts": [3142]}, {"id": 8201, "number": 24, "type": "n", "fiveToThreeNts": [3175], "threeToFiveNts": [3143]}, {"id": 8202, "number": 25, "type": "n", "fiveToThreeNts": [3176], "threeToFiveNts": [3144]}, {"id": 8203, "number": 26, "type": "n", "fiveToThreeNts": [3177], "threeToFiveNts": [3145]}, {"id": 8204, "number": 27, "type": "n", "fiveToThreeNts": [3178], "threeToFiveNts": [3146]}, {"id": 8205, "number": 28, "type": "n", "fiveToThreeNts": [3179], "threeToFiveNts": [3147]}, {"id": 8206, "number": 29, "type": "n", "fiveToThreeNts": [3180], "threeToFiveNts": [3148]}, {"id": 8207, "number": 30, "type": "n", "fiveToThreeNts": [3181], "threeToFiveNts": [3149]}, {"id": 8208, "number": 31, "type": "n", "fiveToThreeNts": [3182], "threeToFiveNts": [3150]}, {"id": 8209, "number": 32, "type": "n", "fiveToThreeNts": [3183], "threeToFiveNts": [3151]}, {"id": 8210, "number": 33, "type": "n", "fiveToThreeNts": [3184], "threeToFiveNts": [3152]}, {"id": 8211, "number": 34, "type": "n", "fiveToThreeNts": [3185], "threeToFiveNts": [3153]}, {"id": 8212, "number": 35, "type": "n", "fiveToThreeNts": [3186], "threeToFiveNts": [3154]}, {"id": 8213, "number": 36, "type": "n", "fiveToThreeNts": [3187], "threeToFiveNts": [3155]}, {"id": 8214, "number": 37, "type": "n", "fiveToThreeNts": [3188], "threeToFiveNts": [3156]}, {"id": 8215, "number": 38, "type": "n", "fiveToThreeNts": [3189], "threeToFiveNts": [3157]}, {"id": 8216, "number": 39, "type": "n", "fiveToThreeNts": [3190], "threeToFiveNts": [3158]}, {"id": 8217, "number": 40, "type": "n", "fiveToThreeNts": [3191], "threeToFiveNts": [3159]}, {"id": 8218, "number": 41, "type": "n", "fiveToThreeNts": [3192], "threeToFiveNts": [3160]}, {"id": 8219, "number": 42, "type": "n", "fiveToThreeNts": [3193], "threeToFiveNts": [3161]}, {"id": 8220, "number": 43, "type": "n", "fiveToThreeNts": [3194], "threeToFiveNts": [3162]}, {"id": 8221, "number": 44, "type": "n", "fiveToThreeNts": [3195], "threeToFiveNts": [3163]}]}, {"id": 8222, "firstActiveCell": 13, "lastActiveCell": 44, "lastCell": 63, "latticePosition": [20, 28], "initialAngle": 240, "cells": [{"id": 8223, "number": 0, "type": "n", "fiveToThreeNts": [], "threeToFiveNts": []}, {"id": 8224, "number": 1, "type": "n", "fiveToThreeNts": [], "threeToFiveNts": []}, {"id": 8225, "number": 2, "type": "n", "fiveToThreeNts": [], "threeToFiveNts": []}, {"id": 8226, "number": 3, "type": "n", "fiveToThreeNts": [], "threeToFiveNts": []}, {"id": 8227, "number": 4, "type": "n", "fiveToThreeNts": [], "threeToFiveNts": []}, {"id": 8228, "number": 5, "type": "n", "fiveToThreeNts": [], "threeToFiveNts": []}, {"id": 8229, "number": 6, "type": "n", "fiveToThreeNts": [], "threeToFiveNts": []}, {"id": 8230, "number": 7, "type": "n", "fiveToThreeNts": [], "threeToFiveNts": []}, {"id": 8231, "number": 8, "type": "n", "fiveToThreeNts": [], "threeToFiveNts": []}, {"id": 8232, "number": 9, "type": "n", "fiveToThreeNts": [], "threeToFiveNts": []}, {"id": 8233, "number": 10, "type": "n", "fiveToThreeNts": [], "threeToFiveNts": []}, {"id": 8234, "number": 11, "type": "n", "fiveToThreeNts": [], "threeToFiveNts": []}, {"id": 8235, "number": 12, "type": "n", "fiveToThreeNts": [], "threeToFiveNts": []}, {"id": 8236, "number": 13, "type": "n", "fiveToThreeNts": [3196], "threeToFiveNts": [3228]}, {"id": 8237, "number": 14, "type": "n", "fiveToThreeNts": [3197], "threeToFiveNts": [3229]}, {"id": 8238, "number": 15, "type": "n", "fiveToThreeNts": [3198], "threeToFiveNts": [3230]}, {"id": 8239, "number": 16, "type": "n", "fiveToThreeNts": [3199], "threeToFiveNts": [3231]}, {"id": 8240, "number": 17, "type": "n", "fiveToThreeNts": [3200], "threeToFiveNts": [3232]}, {"id": 8241, "number": 18, "type": "n", "fiveToThreeNts": [3201], "threeToFiveNts": [3233]}, {"id": 8242, "number": 19, "type": "n", "fiveToThreeNts": [3202], "threeToFiveNts": [3234]}, {"id": 8243, "number": 20, "type": "n", "fiveToThreeNts": [3203], "threeToFiveNts": [3235]}, {"id": 8244, "number": 21, "type": "n", "fiveToThreeNts": [3204], "threeToFiveNts": [3236]}, {"id": 8245, "number": 22, "type": "n", "fiveToThreeNts": [3205], "threeToFiveNts": [3237]}, {"id": 8246, "number": 23, "type": "n", "fiveToThreeNts": [3206], "threeToFiveNts": [3238]}, {"id": 8247, "number": 24, "type": "n", "fiveToThreeNts": [3207], "threeToFiveNts": [3239]}, {"id": 8248, "number": 25, "type": "n", "fiveToThreeNts": [3208], "threeToFiveNts": [3240]}, {"id": 8249, "number": 26, "type": "n", "fiveToThreeNts": [3209], "threeToFiveNts": [3241]}, {"id": 8250, "number": 27, "type": "n", "fiveToThreeNts": [3210], "threeToFiveNts": [3242]}, {"id": 8251, "number": 28, "type": "n", "fiveToThreeNts": [3211], "threeToFiveNts": [3243]}, {"id": 8252, "number": 29, "type": "n", "fiveToThreeNts": [3212], "threeToFiveNts": [3244]}, {"id": 8253, "number": 30, "type": "n", "fiveToThreeNts": [3213], "threeToFiveNts": [3245]}, {"id": 8254, "number": 31, "type": "n", "fiveToThreeNts": [3214], "threeToFiveNts": [3246]}, {"id": 8255, "number": 32, "type": "n", "fiveToThreeNts": [3215], "threeToFiveNts": [3247]}, {"id": 8256, "number": 33, "type": "n", "fiveToThreeNts": [3216], "threeToFiveNts": [3248]}, {"id": 8257, "number": 34, "type": "n", "fiveToThreeNts": [3217], "threeToFiveNts": [3249]}, {"id": 8258, "number": 35, "type": "n", "fiveToThreeNts": [3218], "threeToFiveNts": [3250]}, {"id": 8259, "number": 36, "type": "n", "fiveToThreeNts": [3219], "threeToFiveNts": [3251]}, {"id": 8260, "number": 37, "type": "n", "fiveToThreeNts": [3220], "threeToFiveNts": [3252]}, {"id": 8261, "number": 38, "type": "n", "fiveToThreeNts": [3221], "threeToFiveNts": [3253]}, {"id": 8262, "number": 39, "type": "n", "fiveToThreeNts": [3222], "threeToFiveNts": [3254]}, {"id": 8263, "number": 40, "type": "n", "fiveToThreeNts": [3223], "threeToFiveNts": [3255]}, {"id": 8264, "number": 41, "type": "n", "fiveToThreeNts": [3224], "threeToFiveNts": [3256]}, {"id": 8265, "number": 42, "type": "n", "fiveToThreeNts": [3225], "threeToFiveNts": [3257]}, {"id": 8266, "number": 43, "type": "n", "fiveToThreeNts": [3226], "threeToFiveNts": [3258]}, {"id": 8267, "number": 44, "type": "n", "fiveToThreeNts": [3227], "threeToFiveNts": [3259]}]}, {"id": 8268, "firstActiveCell": 13, "lastActiveCell": 44, "lastCell": 63, "latticePosition": [19, 28], "initialAngle": 240, "cells": [{"id": 8269, "number": 0, "type": "n", "fiveToThreeNts": [], "threeToFiveNts": []}, {"id": 8270, "number": 1, "type": "n", "fiveToThreeNts": [], "threeToFiveNts": []}, {"id": 8271, "number": 2, "type": "n", "fiveToThreeNts": [], "threeToFiveNts": []}, {"id": 8272, "number": 3, "type": "n", "fiveToThreeNts": [], "threeToFiveNts": []}, {"id": 8273, "number": 4, "type": "n", "fiveToThreeNts": [], "threeToFiveNts": []}, {"id": 8274, "number": 5, "type": "n", "fiveToThreeNts": [], "threeToFiveNts": []}, {"id": 8275, "number": 6, "type": "n", "fiveToThreeNts": [], "threeToFiveNts": []}, {"id": 8276, "number": 7, "type": "n", "fiveToThreeNts": [], "threeToFiveNts": []}, {"id": 8277, "number": 8, "type": "n", "fiveToThreeNts": [], "threeToFiveNts": []}, {"id": 8278, "number": 9, "type": "n", "fiveToThreeNts": [], "threeToFiveNts": []}, {"id": 8279, "number": 10, "type": "n", "fiveToThreeNts": [], "threeToFiveNts": []}, {"id": 8280, "number": 11, "type": "n", "fiveToThreeNts": [], "threeToFiveNts": []}, {"id": 8281, "number": 12, "type": "n", "fiveToThreeNts": [], "threeToFiveNts": []}, {"id": 8282, "number": 13, "type": "n", "fiveToThreeNts": [3292], "threeToFiveNts": [3260]}, {"id": 8283, "number": 14, "type": "n", "fiveToThreeNts": [3293], "threeToFiveNts": [3261]}, {"id": 8284, "number": 15, "type": "n", "fiveToThreeNts": [3294], "threeToFiveNts": [3262]}, {"id": 8285, "number": 16, "type": "n", "fiveToThreeNts": [3295], "threeToFiveNts": [3263]}, {"id": 8286, "number": 17, "type": "n", "fiveToThreeNts": [3296], "threeToFiveNts": [3264]}, {"id": 8287, "number": 18, "type": "n", "fiveToThreeNts": [3297], "threeToFiveNts": [3265]}, {"id": 8288, "number": 19, "type": "n", "fiveToThreeNts": [3298], "threeToFiveNts": [3266]}, {"id": 8289, "number": 20, "type": "n", "fiveToThreeNts": [3299], "threeToFiveNts": [3267]}, {"id": 8290, "number": 21, "type": "n", "fiveToThreeNts": [3300], "threeToFiveNts": [3268]}, {"id": 8291, "number": 22, "type": "n", "fiveToThreeNts": [3301], "threeToFiveNts": [3269]}, {"id": 8292, "number": 23, "type": "n", "fiveToThreeNts": [3302], "threeToFiveNts": [3270]}, {"id": 8293, "number": 24, "type": "n", "fiveToThreeNts": [3303], "threeToFiveNts": [3271]}, {"id": 8294, "number": 25, "type": "n", "fiveToThreeNts": [3304], "threeToFiveNts": [3272]}, {"id": 8295, "number": 26, "type": "n", "fiveToThreeNts": [3305], "threeToFiveNts": [3273]}, {"id": 8296, "number": 27, "type": "n", "fiveToThreeNts": [3306], "threeToFiveNts": [3274]}, {"id": 8297, "number": 28, "type": "n", "fiveToThreeNts": [3307], "threeToFiveNts": [3275]}, {"id": 8298, "number": 29, "type": "n", "fiveToThreeNts": [3308], "threeToFiveNts": [3276]}, {"id": 8299, "number": 30, "type": "n", "fiveToThreeNts": [3309], "threeToFiveNts": [3277]}, {"id": 8300, "number": 31, "type": "n", "fiveToThreeNts": [3310], "threeToFiveNts": [3278]}, {"id": 8301, "number": 32, "type": "n", "fiveToThreeNts": [3311], "threeToFiveNts": [3279]}, {"id": 8302, "number": 33, "type": "n", "fiveToThreeNts": [3312], "threeToFiveNts": [3280]}, {"id": 8303, "number": 34, "type": "n", "fiveToThreeNts": [3313], "threeToFiveNts": [3281]}, {"id": 8304, "number": 35, "type": "n", "fiveToThreeNts": [3314], "threeToFiveNts": [3282]}, {"id": 8305, "number": 36, "type": "n", "fiveToThreeNts": [3315], "threeToFiveNts": [3283]}, {"id": 8306, "number": 37, "type": "n", "fiveToThreeNts": [3316], "threeToFiveNts": [3284]}, {"id": 8307, "number": 38, "type": "n", "fiveToThreeNts": [3317], "threeToFiveNts": [3285]}, {"id": 8308, "number": 39, "type": "n", "fiveToThreeNts": [3318], "threeToFiveNts": [3286]}, {"id": 8309, "number": 40, "type": "n", "fiveToThreeNts": [3319], "threeToFiveNts": [3287]}, {"id": 8310, "number": 41, "type": "n", "fiveToThreeNts": [3320], "threeToFiveNts": [3288]}, {"id": 8311, "number": 42, "type": "n", "fiveToThreeNts": [3321], "threeToFiveNts": [3289]}, {"id": 8312, "number": 43, "type": "n", "fiveToThreeNts": [3322], "threeToFiveNts": [3290]}, {"id": 8313, "number": 44, "type": "n", "fiveToThreeNts": [3323], "threeToFiveNts": [3291]}]}, {"id": 8314, "firstActiveCell": 13, "lastActiveCell": 44, "lastCell": 63, "latticePosition": [18, 28], "initialAngle": 240, "cells": [{"id": 8315, "number": 0, "type": "n", "fiveToThreeNts": [], "threeToFiveNts": []}, {"id": 8316, "number": 1, "type": "n", "fiveToThreeNts": [], "threeToFiveNts": []}, {"id": 8317, "number": 2, "type": "n", "fiveToThreeNts": [], "threeToFiveNts": []}, {"id": 8318, "number": 3, "type": "n", "fiveToThreeNts": [], "threeToFiveNts": []}, {"id": 8319, "number": 4, "type": "n", "fiveToThreeNts": [], "threeToFiveNts": []}, {"id": 8320, "number": 5, "type": "n", "fiveToThreeNts": [], "threeToFiveNts": []}, {"id": 8321, "number": 6, "type": "n", "fiveToThreeNts": [], "threeToFiveNts": []}, {"id": 8322, "number": 7, "type": "n", "fiveToThreeNts": [], "threeToFiveNts": []}, {"id": 8323, "number": 8, "type": "n", "fiveToThreeNts": [], "threeToFiveNts": []}, {"id": 8324, "number": 9, "type": "n", "fiveToThreeNts": [], "threeToFiveNts": []}, {"id": 8325, "number": 10, "type": "n", "fiveToThreeNts": [], "threeToFiveNts": []}, {"id": 8326, "number": 11, "type": "n", "fiveToThreeNts": [], "threeToFiveNts": []}, {"id": 8327, "number": 12, "type": "n", "fiveToThreeNts": [], "threeToFiveNts": []}, {"id": 8328, "number": 13, "type": "n", "fiveToThreeNts": [3324], "threeToFiveNts": [3356]}, {"id": 8329, "number": 14, "type": "n", "fiveToThreeNts": [3325], "threeToFiveNts": [3357]}, {"id": 8330, "number": 15, "type": "n", "fiveToThreeNts": [3326], "threeToFiveNts": [3358]}, {"id": 8331, "number": 16, "type": "n", "fiveToThreeNts": [3327], "threeToFiveNts": [3359]}, {"id": 8332, "number": 17, "type": "n", "fiveToThreeNts": [3328], "threeToFiveNts": [3360]}, {"id": 8333, "number": 18, "type": "n", "fiveToThreeNts": [3329], "threeToFiveNts": [3361]}, {"id": 8334, "number": 19, "type": "n", "fiveToThreeNts": [3330], "threeToFiveNts": [3362]}, {"id": 8335, "number": 20, "type": "n", "fiveToThreeNts": [3331], "threeToFiveNts": [3363]}, {"id": 8336, "number": 21, "type": "n", "fiveToThreeNts": [3332], "threeToFiveNts": [3364]}, {"id": 8337, "number": 22, "type": "n", "fiveToThreeNts": [3333], "threeToFiveNts": [3365]}, {"id": 8338, "number": 23, "type": "n", "fiveToThreeNts": [3334], "threeToFiveNts": [3366]}, {"id": 8339, "number": 24, "type": "n", "fiveToThreeNts": [3335], "threeToFiveNts": [3367]}, {"id": 8340, "number": 25, "type": "n", "fiveToThreeNts": [3336], "threeToFiveNts": [3368]}, {"id": 8341, "number": 26, "type": "n", "fiveToThreeNts": [3337], "threeToFiveNts": [3369]}, {"id": 8342, "number": 27, "type": "n", "fiveToThreeNts": [3338], "threeToFiveNts": [3370]}, {"id": 8343, "number": 28, "type": "n", "fiveToThreeNts": [3339], "threeToFiveNts": [3371]}, {"id": 8344, "number": 29, "type": "n", "fiveToThreeNts": [3340], "threeToFiveNts": [3372]}, {"id": 8345, "number": 30, "type": "n", "fiveToThreeNts": [3341], "threeToFiveNts": [3373]}, {"id": 8346, "number": 31, "type": "n", "fiveToThreeNts": [3342], "threeToFiveNts": [3374]}, {"id": 8347, "number": 32, "type": "n", "fiveToThreeNts": [3343], "threeToFiveNts": [3375]}, {"id": 8348, "number": 33, "type": "n", "fiveToThreeNts": [3344], "threeToFiveNts": [3376]}, {"id": 8349, "number": 34, "type": "n", "fiveToThreeNts": [3345], "threeToFiveNts": [3377]}, {"id": 8350, "number": 35, "type": "n", "fiveToThreeNts": [3346], "threeToFiveNts": [3378]}, {"id": 8351, "number": 36, "type": "n", "fiveToThreeNts": [3347], "threeToFiveNts": [3379]}, {"id": 8352, "number": 37, "type": "n", "fiveToThreeNts": [3348], "threeToFiveNts": [3380]}, {"id": 8353, "number": 38, "type": "n", "fiveToThreeNts": [3349], "threeToFiveNts": [3381]}, {"id": 8354, "number": 39, "type": "n", "fiveToThreeNts": [3350], "threeToFiveNts": [3382]}, {"id": 8355, "number": 40, "type": "n", "fiveToThreeNts": [3351], "threeToFiveNts": [3383]}, {"id": 8356, "number": 41, "type": "n", "fiveToThreeNts": [3352], "threeToFiveNts": [3384]}, {"id": 8357, "number": 42, "type": "n", "fiveToThreeNts": [3353], "threeToFiveNts": [3385]}, {"id": 8358, "number": 43, "type": "n", "fiveToThreeNts": [3354], "threeToFiveNts": [3386]}, {"id": 8359, "number": 44, "type": "n", "fiveToThreeNts": [3355], "threeToFiveNts": [3387]}]}, {"id": 8360, "firstActiveCell": 13, "lastActiveCell": 44, "lastCell": 63, "latticePosition": [17, 28], "initialAngle": 240, "cells": [{"id": 8361, "number": 0, "type": "n", "fiveToThreeNts": [], "threeToFiveNts": []}, {"id": 8362, "number": 1, "type": "n", "fiveToThreeNts": [], "threeToFiveNts": []}, {"id": 8363, "number": 2, "type": "n", "fiveToThreeNts": [], "threeToFiveNts": []}, {"id": 8364, "number": 3, "type": "n", "fiveToThreeNts": [], "threeToFiveNts": []}, {"id": 8365, "number": 4, "type": "n", "fiveToThreeNts": [], "threeToFiveNts": []}, {"id": 8366, "number": 5, "type": "n", "fiveToThreeNts": [], "threeToFiveNts": []}, {"id": 8367, "number": 6, "type": "n", "fiveToThreeNts": [], "threeToFiveNts": []}, {"id": 8368, "number": 7, "type": "n", "fiveToThreeNts": [], "threeToFiveNts": []}, {"id": 8369, "number": 8, "type": "n", "fiveToThreeNts": [], "threeToFiveNts": []}, {"id": 8370, "number": 9, "type": "n", "fiveToThreeNts": [], "threeToFiveNts": []}, {"id": 8371, "number": 10, "type": "n", "fiveToThreeNts": [], "threeToFiveNts": []}, {"id": 8372, "number": 11, "type": "n", "fiveToThreeNts": [], "threeToFiveNts": []}, {"id": 8373, "number": 12, "type": "n", "fiveToThreeNts": [], "threeToFiveNts": []}, {"id": 8374, "number": 13, "type": "n", "fiveToThreeNts": [3420], "threeToFiveNts": [3388]}, {"id": 8375, "number": 14, "type": "n", "fiveToThreeNts": [3421], "threeToFiveNts": [3389]}, {"id": 8376, "number": 15, "type": "n", "fiveToThreeNts": [3422], "threeToFiveNts": [3390]}, {"id": 8377, "number": 16, "type": "n", "fiveToThreeNts": [3423], "threeToFiveNts": [3391]}, {"id": 8378, "number": 17, "type": "n", "fiveToThreeNts": [3424], "threeToFiveNts": [3392]}, {"id": 8379, "number": 18, "type": "n", "fiveToThreeNts": [3425], "threeToFiveNts": [3393]}, {"id": 8380, "number": 19, "type": "n", "fiveToThreeNts": [3426], "threeToFiveNts": [3394]}, {"id": 8381, "number": 20, "type": "n", "fiveToThreeNts": [3427], "threeToFiveNts": [3395]}, {"id": 8382, "number": 21, "type": "n", "fiveToThreeNts": [3428], "threeToFiveNts": [3396]}, {"id": 8383, "number": 22, "type": "n", "fiveToThreeNts": [3429], "threeToFiveNts": [3397]}, {"id": 8384, "number": 23, "type": "n", "fiveToThreeNts": [3430], "threeToFiveNts": [3398]}, {"id": 8385, "number": 24, "type": "n", "fiveToThreeNts": [3431], "threeToFiveNts": [3399]}, {"id": 8386, "number": 25, "type": "n", "fiveToThreeNts": [3432], "threeToFiveNts": [3400]}, {"id": 8387, "number": 26, "type": "n", "fiveToThreeNts": [3433], "threeToFiveNts": [3401]}, {"id": 8388, "number": 27, "type": "n", "fiveToThreeNts": [3434], "threeToFiveNts": [3402]}, {"id": 8389, "number": 28, "type": "n", "fiveToThreeNts": [3435], "threeToFiveNts": [3403]}, {"id": 8390, "number": 29, "type": "n", "fiveToThreeNts": [3436], "threeToFiveNts": [3404]}, {"id": 8391, "number": 30, "type": "n", "fiveToThreeNts": [3437], "threeToFiveNts": [3405]}, {"id": 8392, "number": 31, "type": "n", "fiveToThreeNts": [3438], "threeToFiveNts": [3406]}, {"id": 8393, "number": 32, "type": "n", "fiveToThreeNts": [3439], "threeToFiveNts": [3407]}, {"id": 8394, "number": 33, "type": "n", "fiveToThreeNts": [3440], "threeToFiveNts": [3408]}, {"id": 8395, "number": 34, "type": "n", "fiveToThreeNts": [3441], "threeToFiveNts": [3409]}, {"id": 8396, "number": 35, "type": "n", "fiveToThreeNts": [3442], "threeToFiveNts": [3410]}, {"id": 8397, "number": 36, "type": "n", "fiveToThreeNts": [3443], "threeToFiveNts": [3411]}, {"id": 8398, "number": 37, "type": "n", "fiveToThreeNts": [3444], "threeToFiveNts": [3412]}, {"id": 8399, "number": 38, "type": "n", "fiveToThreeNts": [3445], "threeToFiveNts": [3413]}, {"id": 8400, "number": 39, "type": "n", "fiveToThreeNts": [3446], "threeToFiveNts": [3414]}, {"id": 8401, "number": 40, "type": "n", "fiveToThreeNts": [3447], "threeToFiveNts": [3415]}, {"id": 8402, "number": 41, "type": "n", "fiveToThreeNts": [3448], "threeToFiveNts": [3416]}, {"id": 8403, "number": 42, "type": "n", "fiveToThreeNts": [3449], "threeToFiveNts": [3417]}, {"id": 8404, "number": 43, "type": "n", "fiveToThreeNts": [3450], "threeToFiveNts": [3418]}, {"id": 8405, "number": 44, "type": "n", "fiveToThreeNts": [3451], "threeToFiveNts": [3419]}]}, {"id": 8406, "firstActiveCell": 21, "lastActiveCell": 42, "lastCell": 63, "latticePosition": [17, 27], "initialAngle": 240, "cells": [{"id": 8407, "number": 0, "type": "n", "fiveToThreeNts": [], "threeToFiveNts": []}, {"id": 8408, "number": 1, "type": "n", "fiveToThreeNts": [], "threeToFiveNts": []}, {"id": 8409, "number": 2, "type": "n", "fiveToThreeNts": [], "threeToFiveNts": []}, {"id": 8410, "number": 3, "type": "n", "fiveToThreeNts": [], "threeToFiveNts": []}, {"id": 8411, "number": 4, "type": "n", "fiveToThreeNts": [], "threeToFiveNts": []}, {"id": 8412, "number": 5, "type": "n", "fiveToThreeNts": [], "threeToFiveNts": []}, {"id": 8413, "number": 6, "type": "n", "fiveToThreeNts": [], "threeToFiveNts": []}, {"id": 8414, "number": 7, "type": "n", "fiveToThreeNts": [], "threeToFiveNts": []}, {"id": 8415, "number": 8, "type": "n", "fiveToThreeNts": [], "threeToFiveNts": []}, {"id": 8416, "number": 9, "type": "n", "fiveToThreeNts": [], "threeToFiveNts": []}, {"id": 8417, "number": 10, "type": "n", "fiveToThreeNts": [], "threeToFiveNts": []}, {"id": 8418, "number": 11, "type": "n", "fiveToThreeNts": [], "threeToFiveNts": []}, {"id": 8419, "number": 12, "type": "n", "fiveToThreeNts": [], "threeToFiveNts": []}, {"id": 8420, "number": 13, "type": "n", "fiveToThreeNts": [], "threeToFiveNts": []}, {"id": 8421, "number": 14, "type": "n", "fiveToThreeNts": [], "threeToFiveNts": []}, {"id": 8422, "number": 15, "type": "n", "fiveToThreeNts": [], "threeToFiveNts": []}, {"id": 8423, "number": 16, "type": "n", "fiveToThreeNts": [], "threeToFiveNts": []}, {"id": 8424, "number": 17, "type": "n", "fiveToThreeNts": [], "threeToFiveNts": []}, {"id": 8425, "number": 18, "type": "n", "fiveToThreeNts": [], "threeToFiveNts": []}, {"id": 8426, "number": 19, "type": "n", "fiveToThreeNts": [], "threeToFiveNts": []}, {"id": 8427, "number": 20, "type": "n", "fiveToThreeNts": [], "threeToFiveNts": []}, {"id": 8428, "number": 21, "type": "n", "fiveToThreeNts": [3452], "threeToFiveNts": [3474]}, {"id": 8429, "number": 22, "type": "n", "fiveToThreeNts": [3453], "threeToFiveNts": [3475]}, {"id": 8430, "number": 23, "type": "n", "fiveToThreeNts": [3454], "threeToFiveNts": [3476]}, {"id": 8431, "number": 24, "type": "n", "fiveToThreeNts": [3455], "threeToFiveNts": [3477]}, {"id": 8432, "number": 25, "type": "n", "fiveToThreeNts": [3456], "threeToFiveNts": [3478]}, {"id": 8433, "number": 26, "type": "n", "fiveToThreeNts": [3457], "threeToFiveNts": [3479]}, {"id": 8434, "number": 27, "type": "n", "fiveToThreeNts": [3458], "threeToFiveNts": [3480]}, {"id": 8435, "number": 28, "type": "n", "fiveToThreeNts": [3459], "threeToFiveNts": [3481]}, {"id": 8436, "number": 29, "type": "n", "fiveToThreeNts": [3460], "threeToFiveNts": [3482]}, {"id": 8437, "number": 30, "type": "n", "fiveToThreeNts": [3461], "threeToFiveNts": [3483]}, {"id": 8438, "number": 31, "type": "n", "fiveToThreeNts": [3462], "threeToFiveNts": [3484]}, {"id": 8439, "number": 32, "type": "n", "fiveToThreeNts": [3463], "threeToFiveNts": [3485]}, {"id": 8440, "number": 33, "type": "n", "fiveToThreeNts": [3464], "threeToFiveNts": [3486]}, {"id": 8441, "number": 34, "type": "n", "fiveToThreeNts": [3465], "threeToFiveNts": [3487]}, {"id": 8442, "number": 35, "type": "n", "fiveToThreeNts": [3466], "threeToFiveNts": [3488]}, {"id": 8443, "number": 36, "type": "n", "fiveToThreeNts": [3467], "threeToFiveNts": [3489]}, {"id": 8444, "number": 37, "type": "n", "fiveToThreeNts": [3468], "threeToFiveNts": [3490]}, {"id": 8445, "number": 38, "type": "n", "fiveToThreeNts": [3469], "threeToFiveNts": [3491]}, {"id": 8446, "number": 39, "type": "n", "fiveToThreeNts": [3470], "threeToFiveNts": [3492]}, {"id": 8447, "number": 40, "type": "n", "fiveToThreeNts": [3471], "threeToFiveNts": [3493]}, {"id": 8448, "number": 41, "type": "n", "fiveToThreeNts": [3472], "threeToFiveNts": [3494]}, {"id": 8449, "number": 42, "type": "n", "fiveToThreeNts": [3473], "threeToFiveNts": [3495]}]}, {"id": 8450, "firstActiveCell": 21, "lastActiveCell": 42, "lastCell": 63, "latticePosition": [17, 26], "initialAngle": 240, "cells": [{"id": 8451, "number": 0, "type": "n", "fiveToThreeNts": [], "threeToFiveNts": []}, {"id": 8452, "number": 1, "type": "n", "fiveToThreeNts": [], "threeToFiveNts": []}, {"id": 8453, "number": 2, "type": "n", "fiveToThreeNts": [], "threeToFiveNts": []}, {"id": 8454, "number": 3, "type": "n", "fiveToThreeNts": [], "threeToFiveNts": []}, {"id": 8455, "number": 4, "type": "n", "fiveToThreeNts": [], "threeToFiveNts": []}, {"id": 8456, "number": 5, "type": "n", "fiveToThreeNts": [], "threeToFiveNts": []}, {"id": 8457, "number": 6, "type": "n", "fiveToThreeNts": [], "threeToFiveNts": []}, {"id": 8458, "number": 7, "type": "n", "fiveToThreeNts": [], "threeToFiveNts": []}, {"id": 8459, "number": 8, "type": "n", "fiveToThreeNts": [], "threeToFiveNts": []}, {"id": 8460, "number": 9, "type": "n", "fiveToThreeNts": [], "threeToFiveNts": []}, {"id": 8461, "number": 10, "type": "n", "fiveToThreeNts": [], "threeToFiveNts": []}, {"id": 8462, "number": 11, "type": "n", "fiveToThreeNts": [], "threeToFiveNts": []}, {"id": 8463, "number": 12, "type": "n", "fiveToThreeNts": [], "threeToFiveNts": []}, {"id": 8464, "number": 13, "type": "n", "fiveToThreeNts": [], "threeToFiveNts": []}, {"id": 8465, "number": 14, "type": "n", "fiveToThreeNts": [], "threeToFiveNts": []}, {"id": 8466, "number": 15, "type": "n", "fiveToThreeNts": [], "threeToFiveNts": []}, {"id": 8467, "number": 16, "type": "n", "fiveToThreeNts": [], "threeToFiveNts": []}, {"id": 8468, "number": 17, "type": "n", "fiveToThreeNts": [], "threeToFiveNts": []}, {"id": 8469, "number": 18, "type": "n", "fiveToThreeNts": [], "threeToFiveNts": []}, {"id": 8470, "number": 19, "type": "n", "fiveToThreeNts": [], "threeToFiveNts": []}, {"id": 8471, "number": 20, "type": "n", "fiveToThreeNts": [], "threeToFiveNts": []}, {"id": 8472, "number": 21, "type": "n", "fiveToThreeNts": [3518], "threeToFiveNts": [3496]}, {"id": 8473, "number": 22, "type": "n", "fiveToThreeNts": [3519], "threeToFiveNts": [3497]}, {"id": 8474, "number": 23, "type": "n", "fiveToThreeNts": [3520], "threeToFiveNts": [3498]}, {"id": 8475, "number": 24, "type": "n", "fiveToThreeNts": [3521], "threeToFiveNts": [3499]}, {"id": 8476, "number": 25, "type": "n", "fiveToThreeNts": [3522], "threeToFiveNts": [3500]}, {"id": 8477, "number": 26, "type": "n", "fiveToThreeNts": [3523], "threeToFiveNts": [3501]}, {"id": 8478, "number": 27, "type": "n", "fiveToThreeNts": [3524], "threeToFiveNts": [3502]}, {"id": 8479, "number": 28, "type": "n", "fiveToThreeNts": [3525], "threeToFiveNts": [3503]}, {"id": 8480, "number": 29, "type": "n", "fiveToThreeNts": [3526], "threeToFiveNts": [3504]}, {"id": 8481, "number": 30, "type": "n", "fiveToThreeNts": [3527], "threeToFiveNts": [3505]}, {"id": 8482, "number": 31, "type": "n", "fiveToThreeNts": [3528], "threeToFiveNts": [3506]}, {"id": 8483, "number": 32, "type": "n", "fiveToThreeNts": [3529], "threeToFiveNts": [3507]}, {"id": 8484, "number": 33, "type": "n", "fiveToThreeNts": [3530], "threeToFiveNts": [3508]}, {"id": 8485, "number": 34, "type": "n", "fiveToThreeNts": [3531], "threeToFiveNts": [3509]}, {"id": 8486, "number": 35, "type": "n", "fiveToThreeNts": [3532], "threeToFiveNts": [3510]}, {"id": 8487, "number": 36, "type": "n", "fiveToThreeNts": [3533], "threeToFiveNts": [3511]}, {"id": 8488, "number": 37, "type": "n", "fiveToThreeNts": [3534], "threeToFiveNts": [3512]}, {"id": 8489, "number": 38, "type": "n", "fiveToThreeNts": [3535], "threeToFiveNts": [3513]}, {"id": 8490, "number": 39, "type": "n", "fiveToThreeNts": [3536], "threeToFiveNts": [3514]}, {"id": 8491, "number": 40, "type": "n", "fiveToThreeNts": [3537], "threeToFiveNts": [3515]}, {"id": 8492, "number": 41, "type": "n", "fiveToThreeNts": [3538], "threeToFiveNts": [3516]}, {"id": 8493, "number": 42, "type": "n", "fiveToThreeNts": [3539], "threeToFiveNts": [3517]}]}, {"id": 8494, "firstActiveCell": 21, "lastActiveCell": 42, "lastCell": 63, "latticePosition": [17, 25], "initialAngle": 240, "cells": [{"id": 8495, "number": 0, "type": "n", "fiveToThreeNts": [], "threeToFiveNts": []}, {"id": 8496, "number": 1, "type": "n", "fiveToThreeNts": [], "threeToFiveNts": []}, {"id": 8497, "number": 2, "type": "n", "fiveToThreeNts": [], "threeToFiveNts": []}, {"id": 8498, "number": 3, "type": "n", "fiveToThreeNts": [], "threeToFiveNts": []}, {"id": 8499, "number": 4, "type": "n", "fiveToThreeNts": [], "threeToFiveNts": []}, {"id": 8500, "number": 5, "type": "n", "fiveToThreeNts": [], "threeToFiveNts": []}, {"id": 8501, "number": 6, "type": "n", "fiveToThreeNts": [], "threeToFiveNts": []}, {"id": 8502, "number": 7, "type": "n", "fiveToThreeNts": [], "threeToFiveNts": []}, {"id": 8503, "number": 8, "type": "n", "fiveToThreeNts": [], "threeToFiveNts": []}, {"id": 8504, "number": 9, "type": "n", "fiveToThreeNts": [], "threeToFiveNts": []}, {"id": 8505, "number": 10, "type": "n", "fiveToThreeNts": [], "threeToFiveNts": []}, {"id": 8506, "number": 11, "type": "n", "fiveToThreeNts": [], "threeToFiveNts": []}, {"id": 8507, "number": 12, "type": "n", "fiveToThreeNts": [], "threeToFiveNts": []}, {"id": 8508, "number": 13, "type": "n", "fiveToThreeNts": [], "threeToFiveNts": []}, {"id": 8509, "number": 14, "type": "n", "fiveToThreeNts": [], "threeToFiveNts": []}, {"id": 8510, "number": 15, "type": "n", "fiveToThreeNts": [], "threeToFiveNts": []}, {"id": 8511, "number": 16, "type": "n", "fiveToThreeNts": [], "threeToFiveNts": []}, {"id": 8512, "number": 17, "type": "n", "fiveToThreeNts": [], "threeToFiveNts": []}, {"id": 8513, "number": 18, "type": "n", "fiveToThreeNts": [], "threeToFiveNts": []}, {"id": 8514, "number": 19, "type": "n", "fiveToThreeNts": [], "threeToFiveNts": []}, {"id": 8515, "number": 20, "type": "n", "fiveToThreeNts": [], "threeToFiveNts": []}, {"id": 8516, "number": 21, "type": "n", "fiveToThreeNts": [3540], "threeToFiveNts": [3562]}, {"id": 8517, "number": 22, "type": "n", "fiveToThreeNts": [3541], "threeToFiveNts": [3563]}, {"id": 8518, "number": 23, "type": "n", "fiveToThreeNts": [3542], "threeToFiveNts": [3564]}, {"id": 8519, "number": 24, "type": "n", "fiveToThreeNts": [3543], "threeToFiveNts": [3565]}, {"id": 8520, "number": 25, "type": "n", "fiveToThreeNts": [3544], "threeToFiveNts": [3566]}, {"id": 8521, "number": 26, "type": "n", "fiveToThreeNts": [3545], "threeToFiveNts": [3567]}, {"id": 8522, "number": 27, "type": "n", "fiveToThreeNts": [3546], "threeToFiveNts": [3568]}, {"id": 8523, "number": 28, "type": "n", "fiveToThreeNts": [3547], "threeToFiveNts": [3569]}, {"id": 8524, "number": 29, "type": "n", "fiveToThreeNts": [3548], "threeToFiveNts": [3570]}, {"id": 8525, "number": 30, "type": "n", "fiveToThreeNts": [3549], "threeToFiveNts": [3571]}, {"id": 8526, "number": 31, "type": "n", "fiveToThreeNts": [3550], "threeToFiveNts": [3572]}, {"id": 8527, "number": 32, "type": "n", "fiveToThreeNts": [3551], "threeToFiveNts": [3573]}, {"id": 8528, "number": 33, "type": "n", "fiveToThreeNts": [3552], "threeToFiveNts": [3574]}, {"id": 8529, "number": 34, "type": "n", "fiveToThreeNts": [3553], "threeToFiveNts": [3575]}, {"id": 8530, "number": 35, "type": "n", "fiveToThreeNts": [3554], "threeToFiveNts": [3576]}, {"id": 8531, "number": 36, "type": "n", "fiveToThreeNts": [3555], "threeToFiveNts": [3577]}, {"id": 8532, "number": 37, "type": "n", "fiveToThreeNts": [3556], "threeToFiveNts": [3578]}, {"id": 8533, "number": 38, "type": "n", "fiveToThreeNts": [3557], "threeToFiveNts": [3579]}, {"id": 8534, "number": 39, "type": "n", "fiveToThreeNts": [3558], "threeToFiveNts": [3580]}, {"id": 8535, "number": 40, "type": "n", "fiveToThreeNts": [3559], "threeToFiveNts": [3581]}, {"id": 8536, "number": 41, "type": "n", "fiveToThreeNts": [3560], "threeToFiveNts": [3582]}, {"id": 8537, "number": 42, "type": "n", "fiveToThreeNts": [3561], "threeToFiveNts": [3583]}]}, {"id": 8538, "firstActiveCell": 21, "lastActiveCell": 42, "lastCell": 63, "latticePosition": [17, 24], "initialAngle": 240, "cells": [{"id": 8539, "number": 0, "type": "n", "fiveToThreeNts": [], "threeToFiveNts": []}, {"id": 8540, "number": 1, "type": "n", "fiveToThreeNts": [], "threeToFiveNts": []}, {"id": 8541, "number": 2, "type": "n", "fiveToThreeNts": [], "threeToFiveNts": []}, {"id": 8542, "number": 3, "type": "n", "fiveToThreeNts": [], "threeToFiveNts": []}, {"id": 8543, "number": 4, "type": "n", "fiveToThreeNts": [], "threeToFiveNts": []}, {"id": 8544, "number": 5, "type": "n", "fiveToThreeNts": [], "threeToFiveNts": []}, {"id": 8545, "number": 6, "type": "n", "fiveToThreeNts": [], "threeToFiveNts": []}, {"id": 8546, "number": 7, "type": "n", "fiveToThreeNts": [], "threeToFiveNts": []}, {"id": 8547, "number": 8, "type": "n", "fiveToThreeNts": [], "threeToFiveNts": []}, {"id": 8548, "number": 9, "type": "n", "fiveToThreeNts": [], "threeToFiveNts": []}, {"id": 8549, "number": 10, "type": "n", "fiveToThreeNts": [], "threeToFiveNts": []}, {"id": 8550, "number": 11, "type": "n", "fiveToThreeNts": [], "threeToFiveNts": []}, {"id": 8551, "number": 12, "type": "n", "fiveToThreeNts": [], "threeToFiveNts": []}, {"id": 8552, "number": 13, "type": "n", "fiveToThreeNts": [], "threeToFiveNts": []}, {"id": 8553, "number": 14, "type": "n", "fiveToThreeNts": [], "threeToFiveNts": []}, {"id": 8554, "number": 15, "type": "n", "fiveToThreeNts": [], "threeToFiveNts": []}, {"id": 8555, "number": 16, "type": "n", "fiveToThreeNts": [], "threeToFiveNts": []}, {"id": 8556, "number": 17, "type": "n", "fiveToThreeNts": [], "threeToFiveNts": []}, {"id": 8557, "number": 18, "type": "n", "fiveToThreeNts": [], "threeToFiveNts": []}, {"id": 8558, "number": 19, "type": "n", "fiveToThreeNts": [], "threeToFiveNts": []}, {"id": 8559, "number": 20, "type": "n", "fiveToThreeNts": [], "threeToFiveNts": []}, {"id": 8560, "number": 21, "type": "n", "fiveToThreeNts": [3606], "threeToFiveNts": [3584]}, {"id": 8561, "number": 22, "type": "n", "fiveToThreeNts": [3607], "threeToFiveNts": [3585]}, {"id": 8562, "number": 23, "type": "n", "fiveToThreeNts": [3608], "threeToFiveNts": [3586]}, {"id": 8563, "number": 24, "type": "n", "fiveToThreeNts": [3609], "threeToFiveNts": [3587]}, {"id": 8564, "number": 25, "type": "n", "fiveToThreeNts": [3610], "threeToFiveNts": [3588]}, {"id": 8565, "number": 26, "type": "n", "fiveToThreeNts": [3611], "threeToFiveNts": [3589]}, {"id": 8566, "number": 27, "type": "n", "fiveToThreeNts": [3612], "threeToFiveNts": [3590]}, {"id": 8567, "number": 28, "type": "n", "fiveToThreeNts": [3613], "threeToFiveNts": [3591]}, {"id": 8568, "number": 29, "type": "n", "fiveToThreeNts": [3614], "threeToFiveNts": [3592]}, {"id": 8569, "number": 30, "type": "n", "fiveToThreeNts": [3615], "threeToFiveNts": [3593]}, {"id": 8570, "number": 31, "type": "n", "fiveToThreeNts": [3616], "threeToFiveNts": [3594]}, {"id": 8571, "number": 32, "type": "n", "fiveToThreeNts": [3617], "threeToFiveNts": [3595]}, {"id": 8572, "number": 33, "type": "n", "fiveToThreeNts": [3618], "threeToFiveNts": [3596]}, {"id": 8573, "number": 34, "type": "n", "fiveToThreeNts": [3619], "threeToFiveNts": [3597]}, {"id": 8574, "number": 35, "type": "n", "fiveToThreeNts": [3620], "threeToFiveNts": [3598]}, {"id": 8575, "number": 36, "type": "n", "fiveToThreeNts": [3621], "threeToFiveNts": [3599]}, {"id": 8576, "number": 37, "type": "n", "fiveToThreeNts": [3622], "threeToFiveNts": [3600]}, {"id": 8577, "number": 38, "type": "n", "fiveToThreeNts": [3623], "threeToFiveNts": [3601]}, {"id": 8578, "number": 39, "type": "n", "fiveToThreeNts": [3624], "threeToFiveNts": [3602]}, {"id": 8579, "number": 40, "type": "n", "fiveToThreeNts": [3625], "threeToFiveNts": [3603]}, {"id": 8580, "number": 41, "type": "n", "fiveToThreeNts": [3626], "threeToFiveNts": [3604]}, {"id": 8581, "number": 42, "type": "n", "fiveToThreeNts": [3627], "threeToFiveNts": [3605]}]}, {"id": 8582, "firstActiveCell": 21, "lastActiveCell": 42, "lastCell": 63, "latticePosition": [17, 23], "initialAngle": 240, "cells": [{"id": 8583, "number": 0, "type": "n", "fiveToThreeNts": [], "threeToFiveNts": []}, {"id": 8584, "number": 1, "type": "n", "fiveToThreeNts": [], "threeToFiveNts": []}, {"id": 8585, "number": 2, "type": "n", "fiveToThreeNts": [], "threeToFiveNts": []}, {"id": 8586, "number": 3, "type": "n", "fiveToThreeNts": [], "threeToFiveNts": []}, {"id": 8587, "number": 4, "type": "n", "fiveToThreeNts": [], "threeToFiveNts": []}, {"id": 8588, "number": 5, "type": "n", "fiveToThreeNts": [], "threeToFiveNts": []}, {"id": 8589, "number": 6, "type": "n", "fiveToThreeNts": [], "threeToFiveNts": []}, {"id": 8590, "number": 7, "type": "n", "fiveToThreeNts": [], "threeToFiveNts": []}, {"id": 8591, "number": 8, "type": "n", "fiveToThreeNts": [], "threeToFiveNts": []}, {"id": 8592, "number": 9, "type": "n", "fiveToThreeNts": [], "threeToFiveNts": []}, {"id": 8593, "number": 10, "type": "n", "fiveToThreeNts": [], "threeToFiveNts": []}, {"id": 8594, "number": 11, "type": "n", "fiveToThreeNts": [], "threeToFiveNts": []}, {"id": 8595, "number": 12, "type": "n", "fiveToThreeNts": [], "threeToFiveNts": []}, {"id": 8596, "number": 13, "type": "n", "fiveToThreeNts": [], "threeToFiveNts": []}, {"id": 8597, "number": 14, "type": "n", "fiveToThreeNts": [], "threeToFiveNts": []}, {"id": 8598, "number": 15, "type": "n", "fiveToThreeNts": [], "threeToFiveNts": []}, {"id": 8599, "number": 16, "type": "n", "fiveToThreeNts": [], "threeToFiveNts": []}, {"id": 8600, "number": 17, "type": "n", "fiveToThreeNts": [], "threeToFiveNts": []}, {"id": 8601, "number": 18, "type": "n", "fiveToThreeNts": [], "threeToFiveNts": []}, {"id": 8602, "number": 19, "type": "n", "fiveToThreeNts": [], "threeToFiveNts": []}, {"id": 8603, "number": 20, "type": "n", "fiveToThreeNts": [], "threeToFiveNts": []}, {"id": 8604, "number": 21, "type": "n", "fiveToThreeNts": [3628], "threeToFiveNts": [3650]}, {"id": 8605, "number": 22, "type": "n", "fiveToThreeNts": [3629], "threeToFiveNts": [3651]}, {"id": 8606, "number": 23, "type": "n", "fiveToThreeNts": [3630], "threeToFiveNts": [3652]}, {"id": 8607, "number": 24, "type": "n", "fiveToThreeNts": [3631], "threeToFiveNts": [3653]}, {"id": 8608, "number": 25, "type": "n", "fiveToThreeNts": [3632], "threeToFiveNts": [3654]}, {"id": 8609, "number": 26, "type": "n", "fiveToThreeNts": [3633], "threeToFiveNts": [3655]}, {"id": 8610, "number": 27, "type": "n", "fiveToThreeNts": [3634], "threeToFiveNts": [3656]}, {"id": 8611, "number": 28, "type": "n", "fiveToThreeNts": [3635], "threeToFiveNts": [3657]}, {"id": 8612, "number": 29, "type": "n", "fiveToThreeNts": [3636], "threeToFiveNts": [3658]}, {"id": 8613, "number": 30, "type": "n", "fiveToThreeNts": [3637], "threeToFiveNts": [3659]}, {"id": 8614, "number": 31, "type": "n", "fiveToThreeNts": [3638], "threeToFiveNts": [3660]}, {"id": 8615, "number": 32, "type": "n", "fiveToThreeNts": [3639], "threeToFiveNts": [3661]}, {"id": 8616, "number": 33, "type": "n", "fiveToThreeNts": [3640], "threeToFiveNts": [3662]}, {"id": 8617, "number": 34, "type": "n", "fiveToThreeNts": [3641], "threeToFiveNts": [3663]}, {"id": 8618, "number": 35, "type": "n", "fiveToThreeNts": [3642], "threeToFiveNts": [3664]}, {"id": 8619, "number": 36, "type": "n", "fiveToThreeNts": [3643], "threeToFiveNts": [3665]}, {"id": 8620, "number": 37, "type": "n", "fiveToThreeNts": [3644], "threeToFiveNts": [3666]}, {"id": 8621, "number": 38, "type": "n", "fiveToThreeNts": [3645], "threeToFiveNts": [3667]}, {"id": 8622, "number": 39, "type": "n", "fiveToThreeNts": [3646], "threeToFiveNts": [3668]}, {"id": 8623, "number": 40, "type": "n", "fiveToThreeNts": [3647], "threeToFiveNts": [3669]}, {"id": 8624, "number": 41, "type": "n", "fiveToThreeNts": [3648], "threeToFiveNts": [3670]}, {"id": 8625, "number": 42, "type": "n", "fiveToThreeNts": [3649], "threeToFiveNts": [3671]}]}, {"id": 8626, "firstActiveCell": 21, "lastActiveCell": 42, "lastCell": 63, "latticePosition": [17, 22], "initialAngle": 240, "cells": [{"id": 8627, "number": 0, "type": "n", "fiveToThreeNts": [], "threeToFiveNts": []}, {"id": 8628, "number": 1, "type": "n", "fiveToThreeNts": [], "threeToFiveNts": []}, {"id": 8629, "number": 2, "type": "n", "fiveToThreeNts": [], "threeToFiveNts": []}, {"id": 8630, "number": 3, "type": "n", "fiveToThreeNts": [], "threeToFiveNts": []}, {"id": 8631, "number": 4, "type": "n", "fiveToThreeNts": [], "threeToFiveNts": []}, {"id": 8632, "number": 5, "type": "n", "fiveToThreeNts": [], "threeToFiveNts": []}, {"id": 8633, "number": 6, "type": "n", "fiveToThreeNts": [], "threeToFiveNts": []}, {"id": 8634, "number": 7, "type": "n", "fiveToThreeNts": [], "threeToFiveNts": []}, {"id": 8635, "number": 8, "type": "n", "fiveToThreeNts": [], "threeToFiveNts": []}, {"id": 8636, "number": 9, "type": "n", "fiveToThreeNts": [], "threeToFiveNts": []}, {"id": 8637, "number": 10, "type": "n", "fiveToThreeNts": [], "threeToFiveNts": []}, {"id": 8638, "number": 11, "type": "n", "fiveToThreeNts": [], "threeToFiveNts": []}, {"id": 8639, "number": 12, "type": "n", "fiveToThreeNts": [], "threeToFiveNts": []}, {"id": 8640, "number": 13, "type": "n", "fiveToThreeNts": [], "threeToFiveNts": []}, {"id": 8641, "number": 14, "type": "n", "fiveToThreeNts": [], "threeToFiveNts": []}, {"id": 8642, "number": 15, "type": "n", "fiveToThreeNts": [], "threeToFiveNts": []}, {"id": 8643, "number": 16, "type": "n", "fiveToThreeNts": [], "threeToFiveNts": []}, {"id": 8644, "number": 17, "type": "n", "fiveToThreeNts": [], "threeToFiveNts": []}, {"id": 8645, "number": 18, "type": "n", "fiveToThreeNts": [], "threeToFiveNts": []}, {"id": 8646, "number": 19, "type": "n", "fiveToThreeNts": [], "threeToFiveNts": []}, {"id": 8647, "number": 20, "type": "n", "fiveToThreeNts": [], "threeToFiveNts": []}, {"id": 8648, "number": 21, "type": "n", "fiveToThreeNts": [3694], "threeToFiveNts": [3672]}, {"id": 8649, "number": 22, "type": "n", "fiveToThreeNts": [3695], "threeToFiveNts": [3673]}, {"id": 8650, "number": 23, "type": "n", "fiveToThreeNts": [3696], "threeToFiveNts": [3674]}, {"id": 8651, "number": 24, "type": "n", "fiveToThreeNts": [3697], "threeToFiveNts": [3675]}, {"id": 8652, "number": 25, "type": "n", "fiveToThreeNts": [3698], "threeToFiveNts": [3676]}, {"id": 8653, "number": 26, "type": "n", "fiveToThreeNts": [3699], "threeToFiveNts": [3677]}, {"id": 8654, "number": 27, "type": "n", "fiveToThreeNts": [3700], "threeToFiveNts": [3678]}, {"id": 8655, "number": 28, "type": "n", "fiveToThreeNts": [3701], "threeToFiveNts": [3679]}, {"id": 8656, "number": 29, "type": "n", "fiveToThreeNts": [3702], "threeToFiveNts": [3680]}, {"id": 8657, "number": 30, "type": "n", "fiveToThreeNts": [3703], "threeToFiveNts": [3681]}, {"id": 8658, "number": 31, "type": "n", "fiveToThreeNts": [3704], "threeToFiveNts": [3682]}, {"id": 8659, "number": 32, "type": "n", "fiveToThreeNts": [3705], "threeToFiveNts": [3683]}, {"id": 8660, "number": 33, "type": "n", "fiveToThreeNts": [3706], "threeToFiveNts": [3684]}, {"id": 8661, "number": 34, "type": "n", "fiveToThreeNts": [3707], "threeToFiveNts": [3685]}, {"id": 8662, "number": 35, "type": "n", "fiveToThreeNts": [3708], "threeToFiveNts": [3686]}, {"id": 8663, "number": 36, "type": "n", "fiveToThreeNts": [3709], "threeToFiveNts": [3687]}, {"id": 8664, "number": 37, "type": "n", "fiveToThreeNts": [3710], "threeToFiveNts": [3688]}, {"id": 8665, "number": 38, "type": "n", "fiveToThreeNts": [3711], "threeToFiveNts": [3689]}, {"id": 8666, "number": 39, "type": "n", "fiveToThreeNts": [3712], "threeToFiveNts": [3690]}, {"id": 8667, "number": 40, "type": "n", "fiveToThreeNts": [3713], "threeToFiveNts": [3691]}, {"id": 8668, "number": 41, "type": "n", "fiveToThreeNts": [3714], "threeToFiveNts": [3692]}, {"id": 8669, "number": 42, "type": "n", "fiveToThreeNts": [3715], "threeToFiveNts": [3693]}]}, {"id": 8670, "firstActiveCell": 19, "lastActiveCell": 50, "lastCell": 63, "latticePosition": [17, 21], "initialAngle": 240, "cells": [{"id": 8671, "number": 0, "type": "n", "fiveToThreeNts": [], "threeToFiveNts": []}, {"id": 8672, "number": 1, "type": "n", "fiveToThreeNts": [], "threeToFiveNts": []}, {"id": 8673, "number": 2, "type": "n", "fiveToThreeNts": [], "threeToFiveNts": []}, {"id": 8674, "number": 3, "type": "n", "fiveToThreeNts": [], "threeToFiveNts": []}, {"id": 8675, "number": 4, "type": "n", "fiveToThreeNts": [], "threeToFiveNts": []}, {"id": 8676, "number": 5, "type": "n", "fiveToThreeNts": [], "threeToFiveNts": []}, {"id": 8677, "number": 6, "type": "n", "fiveToThreeNts": [], "threeToFiveNts": []}, {"id": 8678, "number": 7, "type": "n", "fiveToThreeNts": [], "threeToFiveNts": []}, {"id": 8679, "number": 8, "type": "n", "fiveToThreeNts": [], "threeToFiveNts": []}, {"id": 8680, "number": 9, "type": "n", "fiveToThreeNts": [], "threeToFiveNts": []}, {"id": 8681, "number": 10, "type": "n", "fiveToThreeNts": [], "threeToFiveNts": []}, {"id": 8682, "number": 11, "type": "n", "fiveToThreeNts": [], "threeToFiveNts": []}, {"id": 8683, "number": 12, "type": "n", "fiveToThreeNts": [], "threeToFiveNts": []}, {"id": 8684, "number": 13, "type": "n", "fiveToThreeNts": [], "threeToFiveNts": []}, {"id": 8685, "number": 14, "type": "n", "fiveToThreeNts": [], "threeToFiveNts": []}, {"id": 8686, "number": 15, "type": "n", "fiveToThreeNts": [], "threeToFiveNts": []}, {"id": 8687, "number": 16, "type": "n", "fiveToThreeNts": [], "threeToFiveNts": []}, {"id": 8688, "number": 17, "type": "n", "fiveToThreeNts": [], "threeToFiveNts": []}, {"id": 8689, "number": 18, "type": "n", "fiveToThreeNts": [], "threeToFiveNts": []}, {"id": 8690, "number": 19, "type": "n", "fiveToThreeNts": [3716], "threeToFiveNts": [3748]}, {"id": 8691, "number": 20, "type": "n", "fiveToThreeNts": [3717], "threeToFiveNts": [3749]}, {"id": 8692, "number": 21, "type": "n", "fiveToThreeNts": [3718], "threeToFiveNts": [3750]}, {"id": 8693, "number": 22, "type": "n", "fiveToThreeNts": [3719], "threeToFiveNts": [3751]}, {"id": 8694, "number": 23, "type": "n", "fiveToThreeNts": [3720], "threeToFiveNts": [3752]}, {"id": 8695, "number": 24, "type": "n", "fiveToThreeNts": [3721], "threeToFiveNts": [3753]}, {"id": 8696, "number": 25, "type": "n", "fiveToThreeNts": [3722], "threeToFiveNts": [3754]}, {"id": 8697, "number": 26, "type": "n", "fiveToThreeNts": [3723], "threeToFiveNts": [3755]}, {"id": 8698, "number": 27, "type": "n", "fiveToThreeNts": [3724], "threeToFiveNts": [3756]}, {"id": 8699, "number": 28, "type": "n", "fiveToThreeNts": [3725], "threeToFiveNts": [3757]}, {"id": 8700, "number": 29, "type": "n", "fiveToThreeNts": [3726], "threeToFiveNts": [3758]}, {"id": 8701, "number": 30, "type": "n", "fiveToThreeNts": [3727], "threeToFiveNts": [3759]}, {"id": 8702, "number": 31, "type": "n", "fiveToThreeNts": [3728], "threeToFiveNts": [3760]}, {"id": 8703, "number": 32, "type": "n", "fiveToThreeNts": [3729], "threeToFiveNts": [3761]}, {"id": 8704, "number": 33, "type": "n", "fiveToThreeNts": [3730], "threeToFiveNts": [3762]}, {"id": 8705, "number": 34, "type": "n", "fiveToThreeNts": [3731], "threeToFiveNts": [3763]}, {"id": 8706, "number": 35, "type": "n", "fiveToThreeNts": [3732], "threeToFiveNts": [3764]}, {"id": 8707, "number": 36, "type": "n", "fiveToThreeNts": [3733], "threeToFiveNts": [3765]}, {"id": 8708, "number": 37, "type": "n", "fiveToThreeNts": [3734], "threeToFiveNts": [3766]}, {"id": 8709, "number": 38, "type": "n", "fiveToThreeNts": [3735], "threeToFiveNts": [3767]}, {"id": 8710, "number": 39, "type": "n", "fiveToThreeNts": [3736], "threeToFiveNts": [3768]}, {"id": 8711, "number": 40, "type": "n", "fiveToThreeNts": [3737], "threeToFiveNts": [3769]}, {"id": 8712, "number": 41, "type": "n", "fiveToThreeNts": [3738], "threeToFiveNts": [3770]}, {"id": 8713, "number": 42, "type": "n", "fiveToThreeNts": [3739], "threeToFiveNts": [3771]}, {"id": 8714, "number": 43, "type": "n", "fiveToThreeNts": [3740], "threeToFiveNts": [3772]}, {"id": 8715, "number": 44, "type": "n", "fiveToThreeNts": [3741], "threeToFiveNts": [3773]}, {"id": 8716, "number": 45, "type": "n", "fiveToThreeNts": [3742], "threeToFiveNts": [3774]}, {"id": 8717, "number": 46, "type": "n", "fiveToThreeNts": [3743], "threeToFiveNts": [3775]}, {"id": 8718, "number": 47, "type": "n", "fiveToThreeNts": [3744], "threeToFiveNts": [3776]}, {"id": 8719, "number": 48, "type": "n", "fiveToThreeNts": [3745], "threeToFiveNts": [3777]}, {"id": 8720, "number": 49, "type": "n", "fiveToThreeNts": [3746], "threeToFiveNts": [3778]}, {"id": 8721, "number": 50, "type": "n", "fiveToThreeNts": [3747], "threeToFiveNts": [3779]}]}, {"id": 8722, "firstActiveCell": 19, "lastActiveCell": 50, "lastCell": 63, "latticePosition": [17, 20], "initialAngle": 240, "cells": [{"id": 8723, "number": 0, "type": "n", "fiveToThreeNts": [], "threeToFiveNts": []}, {"id": 8724, "number": 1, "type": "n", "fiveToThreeNts": [], "threeToFiveNts": []}, {"id": 8725, "number": 2, "type": "n", "fiveToThreeNts": [], "threeToFiveNts": []}, {"id": 8726, "number": 3, "type": "n", "fiveToThreeNts": [], "threeToFiveNts": []}, {"id": 8727, "number": 4, "type": "n", "fiveToThreeNts": [], "threeToFiveNts": []}, {"id": 8728, "number": 5, "type": "n", "fiveToThreeNts": [], "threeToFiveNts": []}, {"id": 8729, "number": 6, "type": "n", "fiveToThreeNts": [], "threeToFiveNts": []}, {"id": 8730, "number": 7, "type": "n", "fiveToThreeNts": [], "threeToFiveNts": []}, {"id": 8731, "number": 8, "type": "n", "fiveToThreeNts": [], "threeToFiveNts": []}, {"id": 8732, "number": 9, "type": "n", "fiveToThreeNts": [], "threeToFiveNts": []}, {"id": 8733, "number": 10, "type": "n", "fiveToThreeNts": [], "threeToFiveNts": []}, {"id": 8734, "number": 11, "type": "n", "fiveToThreeNts": [], "threeToFiveNts": []}, {"id": 8735, "number": 12, "type": "n", "fiveToThreeNts": [], "threeToFiveNts": []}, {"id": 8736, "number": 13, "type": "n", "fiveToThreeNts": [], "threeToFiveNts": []}, {"id": 8737, "number": 14, "type": "n", "fiveToThreeNts": [], "threeToFiveNts": []}, {"id": 8738, "number": 15, "type": "n", "fiveToThreeNts": [], "threeToFiveNts": []}, {"id": 8739, "number": 16, "type": "n", "fiveToThreeNts": [], "threeToFiveNts": []}, {"id": 8740, "number": 17, "type": "n", "fiveToThreeNts": [], "threeToFiveNts": []}, {"id": 8741, "number": 18, "type": "n", "fiveToThreeNts": [], "threeToFiveNts": []}, {"id": 8742, "number": 19, "type": "n", "fiveToThreeNts": [3812], "threeToFiveNts": [3780]}, {"id": 8743, "number": 20, "type": "n", "fiveToThreeNts": [3813], "threeToFiveNts": [3781]}, {"id": 8744, "number": 21, "type": "n", "fiveToThreeNts": [3814], "threeToFiveNts": [3782]}, {"id": 8745, "number": 22, "type": "n", "fiveToThreeNts": [3815], "threeToFiveNts": [3783]}, {"id": 8746, "number": 23, "type": "n", "fiveToThreeNts": [3816], "threeToFiveNts": [3784]}, {"id": 8747, "number": 24, "type": "n", "fiveToThreeNts": [3817], "threeToFiveNts": [3785]}, {"id": 8748, "number": 25, "type": "n", "fiveToThreeNts": [3818], "threeToFiveNts": [3786]}, {"id": 8749, "number": 26, "type": "n", "fiveToThreeNts": [3819], "threeToFiveNts": [3787]}, {"id": 8750, "number": 27, "type": "n", "fiveToThreeNts": [3820], "threeToFiveNts": [3788]}, {"id": 8751, "number": 28, "type": "n", "fiveToThreeNts": [3821], "threeToFiveNts": [3789]}, {"id": 8752, "number": 29, "type": "n", "fiveToThreeNts": [3822], "threeToFiveNts": [3790]}, {"id": 8753, "number": 30, "type": "n", "fiveToThreeNts": [3823], "threeToFiveNts": [3791]}, {"id": 8754, "number": 31, "type": "n", "fiveToThreeNts": [3824], "threeToFiveNts": [3792]}, {"id": 8755, "number": 32, "type": "n", "fiveToThreeNts": [3825], "threeToFiveNts": [3793]}, {"id": 8756, "number": 33, "type": "n", "fiveToThreeNts": [3826], "threeToFiveNts": [3794]}, {"id": 8757, "number": 34, "type": "n", "fiveToThreeNts": [3827], "threeToFiveNts": [3795]}, {"id": 8758, "number": 35, "type": "n", "fiveToThreeNts": [3828], "threeToFiveNts": [3796]}, {"id": 8759, "number": 36, "type": "n", "fiveToThreeNts": [3829], "threeToFiveNts": [3797]}, {"id": 8760, "number": 37, "type": "n", "fiveToThreeNts": [3830], "threeToFiveNts": [3798]}, {"id": 8761, "number": 38, "type": "n", "fiveToThreeNts": [3831], "threeToFiveNts": [3799]}, {"id": 8762, "number": 39, "type": "n", "fiveToThreeNts": [3832], "threeToFiveNts": [3800]}, {"id": 8763, "number": 40, "type": "n", "fiveToThreeNts": [3833], "threeToFiveNts": [3801]}, {"id": 8764, "number": 41, "type": "n", "fiveToThreeNts": [3834], "threeToFiveNts": [3802]}, {"id": 8765, "number": 42, "type": "n", "fiveToThreeNts": [3835], "threeToFiveNts": [3803]}, {"id": 8766, "number": 43, "type": "n", "fiveToThreeNts": [3836], "threeToFiveNts": [3804]}, {"id": 8767, "number": 44, "type": "n", "fiveToThreeNts": [3837], "threeToFiveNts": [3805]}, {"id": 8768, "number": 45, "type": "n", "fiveToThreeNts": [3838], "threeToFiveNts": [3806]}, {"id": 8769, "number": 46, "type": "n", "fiveToThreeNts": [3839], "threeToFiveNts": [3807]}, {"id": 8770, "number": 47, "type": "n", "fiveToThreeNts": [3840], "threeToFiveNts": [3808]}, {"id": 8771, "number": 48, "type": "n", "fiveToThreeNts": [3841], "threeToFiveNts": [3809]}, {"id": 8772, "number": 49, "type": "n", "fiveToThreeNts": [3842], "threeToFiveNts": [3810]}, {"id": 8773, "number": 50, "type": "n", "fiveToThreeNts": [3843], "threeToFiveNts": [3811]}]}, {"id": 8774, "firstActiveCell": 19, "lastActiveCell": 50, "lastCell": 63, "latticePosition": [18, 20], "initialAngle": 240, "cells": [{"id": 8775, "number": 0, "type": "n", "fiveToThreeNts": [], "threeToFiveNts": []}, {"id": 8776, "number": 1, "type": "n", "fiveToThreeNts": [], "threeToFiveNts": []}, {"id": 8777, "number": 2, "type": "n", "fiveToThreeNts": [], "threeToFiveNts": []}, {"id": 8778, "number": 3, "type": "n", "fiveToThreeNts": [], "threeToFiveNts": []}, {"id": 8779, "number": 4, "type": "n", "fiveToThreeNts": [], "threeToFiveNts": []}, {"id": 8780, "number": 5, "type": "n", "fiveToThreeNts": [], "threeToFiveNts": []}, {"id": 8781, "number": 6, "type": "n", "fiveToThreeNts": [], "threeToFiveNts": []}, {"id": 8782, "number": 7, "type": "n", "fiveToThreeNts": [], "threeToFiveNts": []}, {"id": 8783, "number": 8, "type": "n", "fiveToThreeNts": [], "threeToFiveNts": []}, {"id": 8784, "number": 9, "type": "n", "fiveToThreeNts": [], "threeToFiveNts": []}, {"id": 8785, "number": 10, "type": "n", "fiveToThreeNts": [], "threeToFiveNts": []}, {"id": 8786, "number": 11, "type": "n", "fiveToThreeNts": [], "threeToFiveNts": []}, {"id": 8787, "number": 12, "type": "n", "fiveToThreeNts": [], "threeToFiveNts": []}, {"id": 8788, "number": 13, "type": "n", "fiveToThreeNts": [], "threeToFiveNts": []}, {"id": 8789, "number": 14, "type": "n", "fiveToThreeNts": [], "threeToFiveNts": []}, {"id": 8790, "number": 15, "type": "n", "fiveToThreeNts": [], "threeToFiveNts": []}, {"id": 8791, "number": 16, "type": "n", "fiveToThreeNts": [], "threeToFiveNts": []}, {"id": 8792, "number": 17, "type": "n", "fiveToThreeNts": [], "threeToFiveNts": []}, {"id": 8793, "number": 18, "type": "n", "fiveToThreeNts": [], "threeToFiveNts": []}, {"id": 8794, "number": 19, "type": "n", "fiveToThreeNts": [3844], "threeToFiveNts": [3876]}, {"id": 8795, "number": 20, "type": "n", "fiveToThreeNts": [3845], "threeToFiveNts": [3877]}, {"id": 8796, "number": 21, "type": "n", "fiveToThreeNts": [3846], "threeToFiveNts": [3878]}, {"id": 8797, "number": 22, "type": "n", "fiveToThreeNts": [3847], "threeToFiveNts": [3879]}, {"id": 8798, "number": 23, "type": "n", "fiveToThreeNts": [3848], "threeToFiveNts": [3880]}, {"id": 8799, "number": 24, "type": "n", "fiveToThreeNts": [3849], "threeToFiveNts": [3881]}, {"id": 8800, "number": 25, "type": "n", "fiveToThreeNts": [3850], "threeToFiveNts": [3882]}, {"id": 8801, "number": 26, "type": "n", "fiveToThreeNts": [3851], "threeToFiveNts": [3883]}, {"id": 8802, "number": 27, "type": "n", "fiveToThreeNts": [3852], "threeToFiveNts": [3884]}, {"id": 8803, "number": 28, "type": "n", "fiveToThreeNts": [3853], "threeToFiveNts": [3885]}, {"id": 8804, "number": 29, "type": "n", "fiveToThreeNts": [3854], "threeToFiveNts": [3886]}, {"id": 8805, "number": 30, "type": "n", "fiveToThreeNts": [3855], "threeToFiveNts": [3887]}, {"id": 8806, "number": 31, "type": "n", "fiveToThreeNts": [3856], "threeToFiveNts": [3888]}, {"id": 8807, "number": 32, "type": "n", "fiveToThreeNts": [3857], "threeToFiveNts": [3889]}, {"id": 8808, "number": 33, "type": "n", "fiveToThreeNts": [3858], "threeToFiveNts": [3890]}, {"id": 8809, "number": 34, "type": "n", "fiveToThreeNts": [3859], "threeToFiveNts": [3891]}, {"id": 8810, "number": 35, "type": "n", "fiveToThreeNts": [3860], "threeToFiveNts": [3892]}, {"id": 8811, "number": 36, "type": "n", "fiveToThreeNts": [3861], "threeToFiveNts": [3893]}, {"id": 8812, "number": 37, "type": "n", "fiveToThreeNts": [3862], "threeToFiveNts": [3894]}, {"id": 8813, "number": 38, "type": "n", "fiveToThreeNts": [3863], "threeToFiveNts": [3895]}, {"id": 8814, "number": 39, "type": "n", "fiveToThreeNts": [3864], "threeToFiveNts": [3896]}, {"id": 8815, "number": 40, "type": "n", "fiveToThreeNts": [3865], "threeToFiveNts": [3897]}, {"id": 8816, "number": 41, "type": "n", "fiveToThreeNts": [3866], "threeToFiveNts": [3898]}, {"id": 8817, "number": 42, "type": "n", "fiveToThreeNts": [3867], "threeToFiveNts": [3899]}, {"id": 8818, "number": 43, "type": "n", "fiveToThreeNts": [3868], "threeToFiveNts": [3900]}, {"id": 8819, "number": 44, "type": "n", "fiveToThreeNts": [3869], "threeToFiveNts": [3901]}, {"id": 8820, "number": 45, "type": "n", "fiveToThreeNts": [3870], "threeToFiveNts": [3902]}, {"id": 8821, "number": 46, "type": "n", "fiveToThreeNts": [3871], "threeToFiveNts": [3903]}, {"id": 8822, "number": 47, "type": "n", "fiveToThreeNts": [3872], "threeToFiveNts": [3904]}, {"id": 8823, "number": 48, "type": "n", "fiveToThreeNts": [3873], "threeToFiveNts": [3905]}, {"id": 8824, "number": 49, "type": "n", "fiveToThreeNts": [3874], "threeToFiveNts": [3906]}, {"id": 8825, "number": 50, "type": "n", "fiveToThreeNts": [3875], "threeToFiveNts": [3907]}]}, {"id": 8826, "firstActiveCell": 19, "lastActiveCell": 50, "lastCell": 63, "latticePosition": [19, 20], "initialAngle": 240, "cells": [{"id": 8827, "number": 0, "type": "n", "fiveToThreeNts": [], "threeToFiveNts": []}, {"id": 8828, "number": 1, "type": "n", "fiveToThreeNts": [], "threeToFiveNts": []}, {"id": 8829, "number": 2, "type": "n", "fiveToThreeNts": [], "threeToFiveNts": []}, {"id": 8830, "number": 3, "type": "n", "fiveToThreeNts": [], "threeToFiveNts": []}, {"id": 8831, "number": 4, "type": "n", "fiveToThreeNts": [], "threeToFiveNts": []}, {"id": 8832, "number": 5, "type": "n", "fiveToThreeNts": [], "threeToFiveNts": []}, {"id": 8833, "number": 6, "type": "n", "fiveToThreeNts": [], "threeToFiveNts": []}, {"id": 8834, "number": 7, "type": "n", "fiveToThreeNts": [], "threeToFiveNts": []}, {"id": 8835, "number": 8, "type": "n", "fiveToThreeNts": [], "threeToFiveNts": []}, {"id": 8836, "number": 9, "type": "n", "fiveToThreeNts": [], "threeToFiveNts": []}, {"id": 8837, "number": 10, "type": "n", "fiveToThreeNts": [], "threeToFiveNts": []}, {"id": 8838, "number": 11, "type": "n", "fiveToThreeNts": [], "threeToFiveNts": []}, {"id": 8839, "number": 12, "type": "n", "fiveToThreeNts": [], "threeToFiveNts": []}, {"id": 8840, "number": 13, "type": "n", "fiveToThreeNts": [], "threeToFiveNts": []}, {"id": 8841, "number": 14, "type": "n", "fiveToThreeNts": [], "threeToFiveNts": []}, {"id": 8842, "number": 15, "type": "n", "fiveToThreeNts": [], "threeToFiveNts": []}, {"id": 8843, "number": 16, "type": "n", "fiveToThreeNts": [], "threeToFiveNts": []}, {"id": 8844, "number": 17, "type": "n", "fiveToThreeNts": [], "threeToFiveNts": []}, {"id": 8845, "number": 18, "type": "n", "fiveToThreeNts": [], "threeToFiveNts": []}, {"id": 8846, "number": 19, "type": "n", "fiveToThreeNts": [3940], "threeToFiveNts": [3908]}, {"id": 8847, "number": 20, "type": "n", "fiveToThreeNts": [3941], "threeToFiveNts": [3909]}, {"id": 8848, "number": 21, "type": "n", "fiveToThreeNts": [3942], "threeToFiveNts": [3910]}, {"id": 8849, "number": 22, "type": "n", "fiveToThreeNts": [3943], "threeToFiveNts": [3911]}, {"id": 8850, "number": 23, "type": "n", "fiveToThreeNts": [3944], "threeToFiveNts": [3912]}, {"id": 8851, "number": 24, "type": "n", "fiveToThreeNts": [3945], "threeToFiveNts": [3913]}, {"id": 8852, "number": 25, "type": "n", "fiveToThreeNts": [3946], "threeToFiveNts": [3914]}, {"id": 8853, "number": 26, "type": "n", "fiveToThreeNts": [3947], "threeToFiveNts": [3915]}, {"id": 8854, "number": 27, "type": "n", "fiveToThreeNts": [3948], "threeToFiveNts": [3916]}, {"id": 8855, "number": 28, "type": "n", "fiveToThreeNts": [3949], "threeToFiveNts": [3917]}, {"id": 8856, "number": 29, "type": "n", "fiveToThreeNts": [3950], "threeToFiveNts": [3918]}, {"id": 8857, "number": 30, "type": "n", "fiveToThreeNts": [3951], "threeToFiveNts": [3919]}, {"id": 8858, "number": 31, "type": "n", "fiveToThreeNts": [3952], "threeToFiveNts": [3920]}, {"id": 8859, "number": 32, "type": "n", "fiveToThreeNts": [3953], "threeToFiveNts": [3921]}, {"id": 8860, "number": 33, "type": "n", "fiveToThreeNts": [3954], "threeToFiveNts": [3922]}, {"id": 8861, "number": 34, "type": "n", "fiveToThreeNts": [3955], "threeToFiveNts": [3923]}, {"id": 8862, "number": 35, "type": "n", "fiveToThreeNts": [3956], "threeToFiveNts": [3924]}, {"id": 8863, "number": 36, "type": "n", "fiveToThreeNts": [3957], "threeToFiveNts": [3925]}, {"id": 8864, "number": 37, "type": "n", "fiveToThreeNts": [3958], "threeToFiveNts": [3926]}, {"id": 8865, "number": 38, "type": "n", "fiveToThreeNts": [3959], "threeToFiveNts": [3927]}, {"id": 8866, "number": 39, "type": "n", "fiveToThreeNts": [3960], "threeToFiveNts": [3928]}, {"id": 8867, "number": 40, "type": "n", "fiveToThreeNts": [3961], "threeToFiveNts": [3929]}, {"id": 8868, "number": 41, "type": "n", "fiveToThreeNts": [3962], "threeToFiveNts": [3930]}, {"id": 8869, "number": 42, "type": "n", "fiveToThreeNts": [3963], "threeToFiveNts": [3931]}, {"id": 8870, "number": 43, "type": "n", "fiveToThreeNts": [3964], "threeToFiveNts": [3932]}, {"id": 8871, "number": 44, "type": "n", "fiveToThreeNts": [3965], "threeToFiveNts": [3933]}, {"id": 8872, "number": 45, "type": "n", "fiveToThreeNts": [3966], "threeToFiveNts": [3934]}, {"id": 8873, "number": 46, "type": "n", "fiveToThreeNts": [3967], "threeToFiveNts": [3935]}, {"id": 8874, "number": 47, "type": "n", "fiveToThreeNts": [3968], "threeToFiveNts": [3936]}, {"id": 8875, "number": 48, "type": "n", "fiveToThreeNts": [3969], "threeToFiveNts": [3937]}, {"id": 8876, "number": 49, "type": "n", "fiveToThreeNts": [3970], "threeToFiveNts": [3938]}, {"id": 8877, "number": 50, "type": "n", "fiveToThreeNts": [3971], "threeToFiveNts": [3939]}]}, {"id": 8878, "firstActiveCell": 19, "lastActiveCell": 50, "lastCell": 63, "latticePosition": [20, 20], "initialAngle": 240, "cells": [{"id": 8879, "number": 0, "type": "n", "fiveToThreeNts": [], "threeToFiveNts": []}, {"id": 8880, "number": 1, "type": "n", "fiveToThreeNts": [], "threeToFiveNts": []}, {"id": 8881, "number": 2, "type": "n", "fiveToThreeNts": [], "threeToFiveNts": []}, {"id": 8882, "number": 3, "type": "n", "fiveToThreeNts": [], "threeToFiveNts": []}, {"id": 8883, "number": 4, "type": "n", "fiveToThreeNts": [], "threeToFiveNts": []}, {"id": 8884, "number": 5, "type": "n", "fiveToThreeNts": [], "threeToFiveNts": []}, {"id": 8885, "number": 6, "type": "n", "fiveToThreeNts": [], "threeToFiveNts": []}, {"id": 8886, "number": 7, "type": "n", "fiveToThreeNts": [], "threeToFiveNts": []}, {"id": 8887, "number": 8, "type": "n", "fiveToThreeNts": [], "threeToFiveNts": []}, {"id": 8888, "number": 9, "type": "n", "fiveToThreeNts": [], "threeToFiveNts": []}, {"id": 8889, "number": 10, "type": "n", "fiveToThreeNts": [], "threeToFiveNts": []}, {"id": 8890, "number": 11, "type": "n", "fiveToThreeNts": [], "threeToFiveNts": []}, {"id": 8891, "number": 12, "type": "n", "fiveToThreeNts": [], "threeToFiveNts": []}, {"id": 8892, "number": 13, "type": "n", "fiveToThreeNts": [], "threeToFiveNts": []}, {"id": 8893, "number": 14, "type": "n", "fiveToThreeNts": [], "threeToFiveNts": []}, {"id": 8894, "number": 15, "type": "n", "fiveToThreeNts": [], "threeToFiveNts": []}, {"id": 8895, "number": 16, "type": "n", "fiveToThreeNts": [], "threeToFiveNts": []}, {"id": 8896, "number": 17, "type": "n", "fiveToThreeNts": [], "threeToFiveNts": []}, {"id": 8897, "number": 18, "type": "n", "fiveToThreeNts": [], "threeToFiveNts": []}, {"id": 8898, "number": 19, "type": "n", "fiveToThreeNts": [3972], "threeToFiveNts": [4004]}, {"id": 8899, "number": 20, "type": "n", "fiveToThreeNts": [3973], "threeToFiveNts": [4005]}, {"id": 8900, "number": 21, "type": "n", "fiveToThreeNts": [3974], "threeToFiveNts": [4006]}, {"id": 8901, "number": 22, "type": "n", "fiveToThreeNts": [3975], "threeToFiveNts": [4007]}, {"id": 8902, "number": 23, "type": "n", "fiveToThreeNts": [3976], "threeToFiveNts": [4008]}, {"id": 8903, "number": 24, "type": "n", "fiveToThreeNts": [3977], "threeToFiveNts": [4009]}, {"id": 8904, "number": 25, "type": "n", "fiveToThreeNts": [3978], "threeToFiveNts": [4010]}, {"id": 8905, "number": 26, "type": "n", "fiveToThreeNts": [3979], "threeToFiveNts": [4011]}, {"id": 8906, "number": 27, "type": "n", "fiveToThreeNts": [3980], "threeToFiveNts": [4012]}, {"id": 8907, "number": 28, "type": "n", "fiveToThreeNts": [3981], "threeToFiveNts": [4013]}, {"id": 8908, "number": 29, "type": "n", "fiveToThreeNts": [3982], "threeToFiveNts": [4014]}, {"id": 8909, "number": 30, "type": "n", "fiveToThreeNts": [3983], "threeToFiveNts": [4015]}, {"id": 8910, "number": 31, "type": "n", "fiveToThreeNts": [3984], "threeToFiveNts": [4016]}, {"id": 8911, "number": 32, "type": "n", "fiveToThreeNts": [3985], "threeToFiveNts": [4017]}, {"id": 8912, "number": 33, "type": "n", "fiveToThreeNts": [3986], "threeToFiveNts": [4018]}, {"id": 8913, "number": 34, "type": "n", "fiveToThreeNts": [3987], "threeToFiveNts": [4019]}, {"id": 8914, "number": 35, "type": "n", "fiveToThreeNts": [3988], "threeToFiveNts": [4020]}, {"id": 8915, "number": 36, "type": "n", "fiveToThreeNts": [3989], "threeToFiveNts": [4021]}, {"id": 8916, "number": 37, "type": "n", "fiveToThreeNts": [3990], "threeToFiveNts": [4022]}, {"id": 8917, "number": 38, "type": "n", "fiveToThreeNts": [3991], "threeToFiveNts": [4023]}, {"id": 8918, "number": 39, "type": "n", "fiveToThreeNts": [3992], "threeToFiveNts": [4024]}, {"id": 8919, "number": 40, "type": "n", "fiveToThreeNts": [3993], "threeToFiveNts": [4025]}, {"id": 8920, "number": 41, "type": "n", "fiveToThreeNts": [3994], "threeToFiveNts": [4026]}, {"id": 8921, "number": 42, "type": "n", "fiveToThreeNts": [3995], "threeToFiveNts": [4027]}, {"id": 8922, "number": 43, "type": "n", "fiveToThreeNts": [3996], "threeToFiveNts": [4028]}, {"id": 8923, "number": 44, "type": "n", "fiveToThreeNts": [3997], "threeToFiveNts": [4029]}, {"id": 8924, "number": 45, "type": "n", "fiveToThreeNts": [3998], "threeToFiveNts": [4030]}, {"id": 8925, "number": 46, "type": "n", "fiveToThreeNts": [3999], "threeToFiveNts": [4031]}, {"id": 8926, "number": 47, "type": "n", "fiveToThreeNts": [4000], "threeToFiveNts": [4032]}, {"id": 8927, "number": 48, "type": "n", "fiveToThreeNts": [4001], "threeToFiveNts": [4033]}, {"id": 8928, "number": 49, "type": "n", "fiveToThreeNts": [4002], "threeToFiveNts": [4034]}, {"id": 8929, "number": 50, "type": "n", "fiveToThreeNts": [4003], "threeToFiveNts": [4035]}]}, {"id": 8930, "firstActiveCell": 19, "lastActiveCell": 50, "lastCell": 63, "latticePosition": [21, 20], "initialAngle": 240, "cells": [{"id": 8931, "number": 0, "type": "n", "fiveToThreeNts": [], "threeToFiveNts": []}, {"id": 8932, "number": 1, "type": "n", "fiveToThreeNts": [], "threeToFiveNts": []}, {"id": 8933, "number": 2, "type": "n", "fiveToThreeNts": [], "threeToFiveNts": []}, {"id": 8934, "number": 3, "type": "n", "fiveToThreeNts": [], "threeToFiveNts": []}, {"id": 8935, "number": 4, "type": "n", "fiveToThreeNts": [], "threeToFiveNts": []}, {"id": 8936, "number": 5, "type": "n", "fiveToThreeNts": [], "threeToFiveNts": []}, {"id": 8937, "number": 6, "type": "n", "fiveToThreeNts": [], "threeToFiveNts": []}, {"id": 8938, "number": 7, "type": "n", "fiveToThreeNts": [], "threeToFiveNts": []}, {"id": 8939, "number": 8, "type": "n", "fiveToThreeNts": [], "threeToFiveNts": []}, {"id": 8940, "number": 9, "type": "n", "fiveToThreeNts": [], "threeToFiveNts": []}, {"id": 8941, "number": 10, "type": "n", "fiveToThreeNts": [], "threeToFiveNts": []}, {"id": 8942, "number": 11, "type": "n", "fiveToThreeNts": [], "threeToFiveNts": []}, {"id": 8943, "number": 12, "type": "n", "fiveToThreeNts": [], "threeToFiveNts": []}, {"id": 8944, "number": 13, "type": "n", "fiveToThreeNts": [], "threeToFiveNts": []}, {"id": 8945, "number": 14, "type": "n", "fiveToThreeNts": [], "threeToFiveNts": []}, {"id": 8946, "number": 15, "type": "n", "fiveToThreeNts": [], "threeToFiveNts": []}, {"id": 8947, "number": 16, "type": "n", "fiveToThreeNts": [], "threeToFiveNts": []}, {"id": 8948, "number": 17, "type": "n", "fiveToThreeNts": [], "threeToFiveNts": []}, {"id": 8949, "number": 18, "type": "n", "fiveToThreeNts": [], "threeToFiveNts": []}, {"id": 8950, "number": 19, "type": "n", "fiveToThreeNts": [4068], "threeToFiveNts": [4036]}, {"id": 8951, "number": 20, "type": "n", "fiveToThreeNts": [4069], "threeToFiveNts": [4037]}, {"id": 8952, "number": 21, "type": "n", "fiveToThreeNts": [4070], "threeToFiveNts": [4038]}, {"id": 8953, "number": 22, "type": "n", "fiveToThreeNts": [4071], "threeToFiveNts": [4039]}, {"id": 8954, "number": 23, "type": "n", "fiveToThreeNts": [4072], "threeToFiveNts": [4040]}, {"id": 8955, "number": 24, "type": "n", "fiveToThreeNts": [4073], "threeToFiveNts": [4041]}, {"id": 8956, "number": 25, "type": "n", "fiveToThreeNts": [4074], "threeToFiveNts": [4042]}, {"id": 8957, "number": 26, "type": "n", "fiveToThreeNts": [4075], "threeToFiveNts": [4043]}, {"id": 8958, "number": 27, "type": "n", "fiveToThreeNts": [4076], "threeToFiveNts": [4044]}, {"id": 8959, "number": 28, "type": "n", "fiveToThreeNts": [4077], "threeToFiveNts": [4045]}, {"id": 8960, "number": 29, "type": "n", "fiveToThreeNts": [4078], "threeToFiveNts": [4046]}, {"id": 8961, "number": 30, "type": "n", "fiveToThreeNts": [4079], "threeToFiveNts": [4047]}, {"id": 8962, "number": 31, "type": "n", "fiveToThreeNts": [4080], "threeToFiveNts": [4048]}, {"id": 8963, "number": 32, "type": "n", "fiveToThreeNts": [4081], "threeToFiveNts": [4049]}, {"id": 8964, "number": 33, "type": "n", "fiveToThreeNts": [4082], "threeToFiveNts": [4050]}, {"id": 8965, "number": 34, "type": "n", "fiveToThreeNts": [4083], "threeToFiveNts": [4051]}, {"id": 8966, "number": 35, "type": "n", "fiveToThreeNts": [4084], "threeToFiveNts": [4052]}, {"id": 8967, "number": 36, "type": "n", "fiveToThreeNts": [4085], "threeToFiveNts": [4053]}, {"id": 8968, "number": 37, "type": "n", "fiveToThreeNts": [4086], "threeToFiveNts": [4054]}, {"id": 8969, "number": 38, "type": "n", "fiveToThreeNts": [4087], "threeToFiveNts": [4055]}, {"id": 8970, "number": 39, "type": "n", "fiveToThreeNts": [4088], "threeToFiveNts": [4056]}, {"id": 8971, "number": 40, "type": "n", "fiveToThreeNts": [4089], "threeToFiveNts": [4057]}, {"id": 8972, "number": 41, "type": "n", "fiveToThreeNts": [4090], "threeToFiveNts": [4058]}, {"id": 8973, "number": 42, "type": "n", "fiveToThreeNts": [4091], "threeToFiveNts": [4059]}, {"id": 8974, "number": 43, "type": "n", "fiveToThreeNts": [4092], "threeToFiveNts": [4060]}, {"id": 8975, "number": 44, "type": "n", "fiveToThreeNts": [4093], "threeToFiveNts": [4061]}, {"id": 8976, "number": 45, "type": "n", "fiveToThreeNts": [4094], "threeToFiveNts": [4062]}, {"id": 8977, "number": 46, "type": "n", "fiveToThreeNts": [4095], "threeToFiveNts": [4063]}, {"id": 8978, "number": 47, "type": "n", "fiveToThreeNts": [4096], "threeToFiveNts": [4064]}, {"id": 8979, "number": 48, "type": "n", "fiveToThreeNts": [4097], "threeToFiveNts": [4065]}, {"id": 8980, "number": 49, "type": "n", "fiveToThreeNts": [4098], "threeToFiveNts": [4066]}, {"id": 8981, "number": 50, "type": "n", "fiveToThreeNts": [4099], "threeToFiveNts": [4067]}]}, {"id": 8982, "firstActiveCell": 19, "lastActiveCell": 50, "lastCell": 63, "latticePosition": [22, 20], "initialAngle": 240, "cells": [{"id": 8983, "number": 0, "type": "n", "fiveToThreeNts": [], "threeToFiveNts": []}, {"id": 8984, "number": 1, "type": "n", "fiveToThreeNts": [], "threeToFiveNts": []}, {"id": 8985, "number": 2, "type": "n", "fiveToThreeNts": [], "threeToFiveNts": []}, {"id": 8986, "number": 3, "type": "n", "fiveToThreeNts": [], "threeToFiveNts": []}, {"id": 8987, "number": 4, "type": "n", "fiveToThreeNts": [], "threeToFiveNts": []}, {"id": 8988, "number": 5, "type": "n", "fiveToThreeNts": [], "threeToFiveNts": []}, {"id": 8989, "number": 6, "type": "n", "fiveToThreeNts": [], "threeToFiveNts": []}, {"id": 8990, "number": 7, "type": "n", "fiveToThreeNts": [], "threeToFiveNts": []}, {"id": 8991, "number": 8, "type": "n", "fiveToThreeNts": [], "threeToFiveNts": []}, {"id": 8992, "number": 9, "type": "n", "fiveToThreeNts": [], "threeToFiveNts": []}, {"id": 8993, "number": 10, "type": "n", "fiveToThreeNts": [], "threeToFiveNts": []}, {"id": 8994, "number": 11, "type": "n", "fiveToThreeNts": [], "threeToFiveNts": []}, {"id": 8995, "number": 12, "type": "n", "fiveToThreeNts": [], "threeToFiveNts": []}, {"id": 8996, "number": 13, "type": "n", "fiveToThreeNts": [], "threeToFiveNts": []}, {"id": 8997, "number": 14, "type": "n", "fiveToThreeNts": [], "threeToFiveNts": []}, {"id": 8998, "number": 15, "type": "n", "fiveToThreeNts": [], "threeToFiveNts": []}, {"id": 8999, "number": 16, "type": "n", "fiveToThreeNts": [], "threeToFiveNts": []}, {"id": 9000, "number": 17, "type": "n", "fiveToThreeNts": [], "threeToFiveNts": []}, {"id": 9001, "number": 18, "type": "n", "fiveToThreeNts": [], "threeToFiveNts": []}, {"id": 9002, "number": 19, "type": "n", "fiveToThreeNts": [4100], "threeToFiveNts": [4132]}, {"id": 9003, "number": 20, "type": "n", "fiveToThreeNts": [4101], "threeToFiveNts": [4133]}, {"id": 9004, "number": 21, "type": "n", "fiveToThreeNts": [4102], "threeToFiveNts": [4134]}, {"id": 9005, "number": 22, "type": "n", "fiveToThreeNts": [4103], "threeToFiveNts": [4135]}, {"id": 9006, "number": 23, "type": "n", "fiveToThreeNts": [4104], "threeToFiveNts": [4136]}, {"id": 9007, "number": 24, "type": "n", "fiveToThreeNts": [4105], "threeToFiveNts": [4137]}, {"id": 9008, "number": 25, "type": "n", "fiveToThreeNts": [4106], "threeToFiveNts": [4138]}, {"id": 9009, "number": 26, "type": "n", "fiveToThreeNts": [4107], "threeToFiveNts": [4139]}, {"id": 9010, "number": 27, "type": "n", "fiveToThreeNts": [4108], "threeToFiveNts": [4140]}, {"id": 9011, "number": 28, "type": "n", "fiveToThreeNts": [4109], "threeToFiveNts": [4141]}, {"id": 9012, "number": 29, "type": "n", "fiveToThreeNts": [4110], "threeToFiveNts": [4142]}, {"id": 9013, "number": 30, "type": "n", "fiveToThreeNts": [4111], "threeToFiveNts": [4143]}, {"id": 9014, "number": 31, "type": "n", "fiveToThreeNts": [4112], "threeToFiveNts": [4144]}, {"id": 9015, "number": 32, "type": "n", "fiveToThreeNts": [4113], "threeToFiveNts": [4145]}, {"id": 9016, "number": 33, "type": "n", "fiveToThreeNts": [4114], "threeToFiveNts": [4146]}, {"id": 9017, "number": 34, "type": "n", "fiveToThreeNts": [4115], "threeToFiveNts": [4147]}, {"id": 9018, "number": 35, "type": "n", "fiveToThreeNts": [4116], "threeToFiveNts": [4148]}, {"id": 9019, "number": 36, "type": "n", "fiveToThreeNts": [4117], "threeToFiveNts": [4149]}, {"id": 9020, "number": 37, "type": "n", "fiveToThreeNts": [4118], "threeToFiveNts": [4150]}, {"id": 9021, "number": 38, "type": "n", "fiveToThreeNts": [4119], "threeToFiveNts": [4151]}, {"id": 9022, "number": 39, "type": "n", "fiveToThreeNts": [4120], "threeToFiveNts": [4152]}, {"id": 9023, "number": 40, "type": "n", "fiveToThreeNts": [4121], "threeToFiveNts": [4153]}, {"id": 9024, "number": 41, "type": "n", "fiveToThreeNts": [4122], "threeToFiveNts": [4154]}, {"id": 9025, "number": 42, "type": "n", "fiveToThreeNts": [4123], "threeToFiveNts": [4155]}, {"id": 9026, "number": 43, "type": "n", "fiveToThreeNts": [4124], "threeToFiveNts": [4156]}, {"id": 9027, "number": 44, "type": "n", "fiveToThreeNts": [4125], "threeToFiveNts": [4157]}, {"id": 9028, "number": 45, "type": "n", "fiveToThreeNts": [4126], "threeToFiveNts": [4158]}, {"id": 9029, "number": 46, "type": "n", "fiveToThreeNts": [4127], "threeToFiveNts": [4159]}, {"id": 9030, "number": 47, "type": "n", "fiveToThreeNts": [4128], "threeToFiveNts": [4160]}, {"id": 9031, "number": 48, "type": "n", "fiveToThreeNts": [4129], "threeToFiveNts": [4161]}, {"id": 9032, "number": 49, "type": "n", "fiveToThreeNts": [4130], "threeToFiveNts": [4162]}, {"id": 9033, "number": 50, "type": "n", "fiveToThreeNts": [4131], "threeToFiveNts": [4163]}]}, {"id": 9034, "firstActiveCell": 19, "lastActiveCell": 50, "lastCell": 63, "latticePosition": [23, 20], "initialAngle": 240, "cells": [{"id": 9035, "number": 0, "type": "n", "fiveToThreeNts": [], "threeToFiveNts": []}, {"id": 9036, "number": 1, "type": "n", "fiveToThreeNts": [], "threeToFiveNts": []}, {"id": 9037, "number": 2, "type": "n", "fiveToThreeNts": [], "threeToFiveNts": []}, {"id": 9038, "number": 3, "type": "n", "fiveToThreeNts": [], "threeToFiveNts": []}, {"id": 9039, "number": 4, "type": "n", "fiveToThreeNts": [], "threeToFiveNts": []}, {"id": 9040, "number": 5, "type": "n", "fiveToThreeNts": [], "threeToFiveNts": []}, {"id": 9041, "number": 6, "type": "n", "fiveToThreeNts": [], "threeToFiveNts": []}, {"id": 9042, "number": 7, "type": "n", "fiveToThreeNts": [], "threeToFiveNts": []}, {"id": 9043, "number": 8, "type": "n", "fiveToThreeNts": [], "threeToFiveNts": []}, {"id": 9044, "number": 9, "type": "n", "fiveToThreeNts": [], "threeToFiveNts": []}, {"id": 9045, "number": 10, "type": "n", "fiveToThreeNts": [], "threeToFiveNts": []}, {"id": 9046, "number": 11, "type": "n", "fiveToThreeNts": [], "threeToFiveNts": []}, {"id": 9047, "number": 12, "type": "n", "fiveToThreeNts": [], "threeToFiveNts": []}, {"id": 9048, "number": 13, "type": "n", "fiveToThreeNts": [], "threeToFiveNts": []}, {"id": 9049, "number": 14, "type": "n", "fiveToThreeNts": [], "threeToFiveNts": []}, {"id": 9050, "number": 15, "type": "n", "fiveToThreeNts": [], "threeToFiveNts": []}, {"id": 9051, "number": 16, "type": "n", "fiveToThreeNts": [], "threeToFiveNts": []}, {"id": 9052, "number": 17, "type": "n", "fiveToThreeNts": [], "threeToFiveNts": []}, {"id": 9053, "number": 18, "type": "n", "fiveToThreeNts": [], "threeToFiveNts": []}, {"id": 9054, "number": 19, "type": "n", "fiveToThreeNts": [4196], "threeToFiveNts": [4164]}, {"id": 9055, "number": 20, "type": "n", "fiveToThreeNts": [4197], "threeToFiveNts": [4165]}, {"id": 9056, "number": 21, "type": "n", "fiveToThreeNts": [4198], "threeToFiveNts": [4166]}, {"id": 9057, "number": 22, "type": "n", "fiveToThreeNts": [4199], "threeToFiveNts": [4167]}, {"id": 9058, "number": 23, "type": "n", "fiveToThreeNts": [4200], "threeToFiveNts": [4168]}, {"id": 9059, "number": 24, "type": "n", "fiveToThreeNts": [4201], "threeToFiveNts": [4169]}, {"id": 9060, "number": 25, "type": "n", "fiveToThreeNts": [4202], "threeToFiveNts": [4170]}, {"id": 9061, "number": 26, "type": "n", "fiveToThreeNts": [4203], "threeToFiveNts": [4171]}, {"id": 9062, "number": 27, "type": "n", "fiveToThreeNts": [4204], "threeToFiveNts": [4172]}, {"id": 9063, "number": 28, "type": "n", "fiveToThreeNts": [4205], "threeToFiveNts": [4173]}, {"id": 9064, "number": 29, "type": "n", "fiveToThreeNts": [4206], "threeToFiveNts": [4174]}, {"id": 9065, "number": 30, "type": "n", "fiveToThreeNts": [4207], "threeToFiveNts": [4175]}, {"id": 9066, "number": 31, "type": "n", "fiveToThreeNts": [4208], "threeToFiveNts": [4176]}, {"id": 9067, "number": 32, "type": "n", "fiveToThreeNts": [4209], "threeToFiveNts": [4177]}, {"id": 9068, "number": 33, "type": "n", "fiveToThreeNts": [4210], "threeToFiveNts": [4178]}, {"id": 9069, "number": 34, "type": "n", "fiveToThreeNts": [4211], "threeToFiveNts": [4179]}, {"id": 9070, "number": 35, "type": "n", "fiveToThreeNts": [4212], "threeToFiveNts": [4180]}, {"id": 9071, "number": 36, "type": "n", "fiveToThreeNts": [4213], "threeToFiveNts": [4181]}, {"id": 9072, "number": 37, "type": "n", "fiveToThreeNts": [4214], "threeToFiveNts": [4182]}, {"id": 9073, "number": 38, "type": "n", "fiveToThreeNts": [4215], "threeToFiveNts": [4183]}, {"id": 9074, "number": 39, "type": "n", "fiveToThreeNts": [4216], "threeToFiveNts": [4184]}, {"id": 9075, "number": 40, "type": "n", "fiveToThreeNts": [4217], "threeToFiveNts": [4185]}, {"id": 9076, "number": 41, "type": "n", "fiveToThreeNts": [4218], "threeToFiveNts": [4186]}, {"id": 9077, "number": 42, "type": "n", "fiveToThreeNts": [4219], "threeToFiveNts": [4187]}, {"id": 9078, "number": 43, "type": "n", "fiveToThreeNts": [4220], "threeToFiveNts": [4188]}, {"id": 9079, "number": 44, "type": "n", "fiveToThreeNts": [4221], "threeToFiveNts": [4189]}, {"id": 9080, "number": 45, "type": "n", "fiveToThreeNts": [4222], "threeToFiveNts": [4190]}, {"id": 9081, "number": 46, "type": "n", "fiveToThreeNts": [4223], "threeToFiveNts": [4191]}, {"id": 9082, "number": 47, "type": "n", "fiveToThreeNts": [4224], "threeToFiveNts": [4192]}, {"id": 9083, "number": 48, "type": "n", "fiveToThreeNts": [4225], "threeToFiveNts": [4193]}, {"id": 9084, "number": 49, "type": "n", "fiveToThreeNts": [4226], "threeToFiveNts": [4194]}, {"id": 9085, "number": 50, "type": "n", "fiveToThreeNts": [4227], "threeToFiveNts": [4195]}]}, {"id": 9086, "firstActiveCell": 19, "lastActiveCell": 50, "lastCell": 63, "latticePosition": [24, 20], "initialAngle": 240, "cells": [{"id": 9087, "number": 0, "type": "n", "fiveToThreeNts": [], "threeToFiveNts": []}, {"id": 9088, "number": 1, "type": "n", "fiveToThreeNts": [], "threeToFiveNts": []}, {"id": 9089, "number": 2, "type": "n", "fiveToThreeNts": [], "threeToFiveNts": []}, {"id": 9090, "number": 3, "type": "n", "fiveToThreeNts": [], "threeToFiveNts": []}, {"id": 9091, "number": 4, "type": "n", "fiveToThreeNts": [], "threeToFiveNts": []}, {"id": 9092, "number": 5, "type": "n", "fiveToThreeNts": [], "threeToFiveNts": []}, {"id": 9093, "number": 6, "type": "n", "fiveToThreeNts": [], "threeToFiveNts": []}, {"id": 9094, "number": 7, "type": "n", "fiveToThreeNts": [], "threeToFiveNts": []}, {"id": 9095, "number": 8, "type": "n", "fiveToThreeNts": [], "threeToFiveNts": []}, {"id": 9096, "number": 9, "type": "n", "fiveToThreeNts": [], "threeToFiveNts": []}, {"id": 9097, "number": 10, "type": "n", "fiveToThreeNts": [], "threeToFiveNts": []}, {"id": 9098, "number": 11, "type": "n", "fiveToThreeNts": [], "threeToFiveNts": []}, {"id": 9099, "number": 12, "type": "n", "fiveToThreeNts": [], "threeToFiveNts": []}, {"id": 9100, "number": 13, "type": "n", "fiveToThreeNts": [], "threeToFiveNts": []}, {"id": 9101, "number": 14, "type": "n", "fiveToThreeNts": [], "threeToFiveNts": []}, {"id": 9102, "number": 15, "type": "n", "fiveToThreeNts": [], "threeToFiveNts": []}, {"id": 9103, "number": 16, "type": "n", "fiveToThreeNts": [], "threeToFiveNts": []}, {"id": 9104, "number": 17, "type": "n", "fiveToThreeNts": [], "threeToFiveNts": []}, {"id": 9105, "number": 18, "type": "n", "fiveToThreeNts": [], "threeToFiveNts": []}, {"id": 9106, "number": 19, "type": "n", "fiveToThreeNts": [4228], "threeToFiveNts": [4260]}, {"id": 9107, "number": 20, "type": "n", "fiveToThreeNts": [4229], "threeToFiveNts": [4261]}, {"id": 9108, "number": 21, "type": "n", "fiveToThreeNts": [4230], "threeToFiveNts": [4262]}, {"id": 9109, "number": 22, "type": "n", "fiveToThreeNts": [4231], "threeToFiveNts": [4263]}, {"id": 9110, "number": 23, "type": "n", "fiveToThreeNts": [4232], "threeToFiveNts": [4264]}, {"id": 9111, "number": 24, "type": "n", "fiveToThreeNts": [4233], "threeToFiveNts": [4265]}, {"id": 9112, "number": 25, "type": "n", "fiveToThreeNts": [4234], "threeToFiveNts": [4266]}, {"id": 9113, "number": 26, "type": "n", "fiveToThreeNts": [4235], "threeToFiveNts": [4267]}, {"id": 9114, "number": 27, "type": "n", "fiveToThreeNts": [4236], "threeToFiveNts": [4268]}, {"id": 9115, "number": 28, "type": "n", "fiveToThreeNts": [4237], "threeToFiveNts": [4269]}, {"id": 9116, "number": 29, "type": "n", "fiveToThreeNts": [4238], "threeToFiveNts": [4270]}, {"id": 9117, "number": 30, "type": "n", "fiveToThreeNts": [4239], "threeToFiveNts": [4271]}, {"id": 9118, "number": 31, "type": "n", "fiveToThreeNts": [4240], "threeToFiveNts": [4272]}, {"id": 9119, "number": 32, "type": "n", "fiveToThreeNts": [4241], "threeToFiveNts": [4273]}, {"id": 9120, "number": 33, "type": "n", "fiveToThreeNts": [4242], "threeToFiveNts": [4274]}, {"id": 9121, "number": 34, "type": "n", "fiveToThreeNts": [4243], "threeToFiveNts": [4275]}, {"id": 9122, "number": 35, "type": "n", "fiveToThreeNts": [4244], "threeToFiveNts": [4276]}, {"id": 9123, "number": 36, "type": "n", "fiveToThreeNts": [4245], "threeToFiveNts": [4277]}, {"id": 9124, "number": 37, "type": "n", "fiveToThreeNts": [4246], "threeToFiveNts": [4278]}, {"id": 9125, "number": 38, "type": "n", "fiveToThreeNts": [4247], "threeToFiveNts": [4279]}, {"id": 9126, "number": 39, "type": "n", "fiveToThreeNts": [4248], "threeToFiveNts": [4280]}, {"id": 9127, "number": 40, "type": "n", "fiveToThreeNts": [4249], "threeToFiveNts": [4281]}, {"id": 9128, "number": 41, "type": "n", "fiveToThreeNts": [4250], "threeToFiveNts": [4282]}, {"id": 9129, "number": 42, "type": "n", "fiveToThreeNts": [4251], "threeToFiveNts": [4283]}, {"id": 9130, "number": 43, "type": "n", "fiveToThreeNts": [4252], "threeToFiveNts": [4284]}, {"id": 9131, "number": 44, "type": "n", "fiveToThreeNts": [4253], "threeToFiveNts": [4285]}, {"id": 9132, "number": 45, "type": "n", "fiveToThreeNts": [4254], "threeToFiveNts": [4286]}, {"id": 9133, "number": 46, "type": "n", "fiveToThreeNts": [4255], "threeToFiveNts": [4287]}, {"id": 9134, "number": 47, "type": "n", "fiveToThreeNts": [4256], "threeToFiveNts": [4288]}, {"id": 9135, "number": 48, "type": "n", "fiveToThreeNts": [4257], "threeToFiveNts": [4289]}, {"id": 9136, "number": 49, "type": "n", "fiveToThreeNts": [4258], "threeToFiveNts": [4290]}, {"id": 9137, "number": 50, "type": "n", "fiveToThreeNts": [4259], "threeToFiveNts": [4291]}]}, {"id": 9138, "firstActiveCell": 19, "lastActiveCell": 50, "lastCell": 63, "latticePosition": [25, 20], "initialAngle": 240, "cells": [{"id": 9139, "number": 0, "type": "n", "fiveToThreeNts": [], "threeToFiveNts": []}, {"id": 9140, "number": 1, "type": "n", "fiveToThreeNts": [], "threeToFiveNts": []}, {"id": 9141, "number": 2, "type": "n", "fiveToThreeNts": [], "threeToFiveNts": []}, {"id": 9142, "number": 3, "type": "n", "fiveToThreeNts": [], "threeToFiveNts": []}, {"id": 9143, "number": 4, "type": "n", "fiveToThreeNts": [], "threeToFiveNts": []}, {"id": 9144, "number": 5, "type": "n", "fiveToThreeNts": [], "threeToFiveNts": []}, {"id": 9145, "number": 6, "type": "n", "fiveToThreeNts": [], "threeToFiveNts": []}, {"id": 9146, "number": 7, "type": "n", "fiveToThreeNts": [], "threeToFiveNts": []}, {"id": 9147, "number": 8, "type": "n", "fiveToThreeNts": [], "threeToFiveNts": []}, {"id": 9148, "number": 9, "type": "n", "fiveToThreeNts": [], "threeToFiveNts": []}, {"id": 9149, "number": 10, "type": "n", "fiveToThreeNts": [], "threeToFiveNts": []}, {"id": 9150, "number": 11, "type": "n", "fiveToThreeNts": [], "threeToFiveNts": []}, {"id": 9151, "number": 12, "type": "n", "fiveToThreeNts": [], "threeToFiveNts": []}, {"id": 9152, "number": 13, "type": "n", "fiveToThreeNts": [], "threeToFiveNts": []}, {"id": 9153, "number": 14, "type": "n", "fiveToThreeNts": [], "threeToFiveNts": []}, {"id": 9154, "number": 15, "type": "n", "fiveToThreeNts": [], "threeToFiveNts": []}, {"id": 9155, "number": 16, "type": "n", "fiveToThreeNts": [], "threeToFiveNts": []}, {"id": 9156, "number": 17, "type": "n", "fiveToThreeNts": [], "threeToFiveNts": []}, {"id": 9157, "number": 18, "type": "n", "fiveToThreeNts": [], "threeToFiveNts": []}, {"id": 9158, "number": 19, "type": "n", "fiveToThreeNts": [4324], "threeToFiveNts": [4292]}, {"id": 9159, "number": 20, "type": "n", "fiveToThreeNts": [4325], "threeToFiveNts": [4293]}, {"id": 9160, "number": 21, "type": "n", "fiveToThreeNts": [4326], "threeToFiveNts": [4294]}, {"id": 9161, "number": 22, "type": "n", "fiveToThreeNts": [4327], "threeToFiveNts": [4295]}, {"id": 9162, "number": 23, "type": "n", "fiveToThreeNts": [4328], "threeToFiveNts": [4296]}, {"id": 9163, "number": 24, "type": "n", "fiveToThreeNts": [4329], "threeToFiveNts": [4297]}, {"id": 9164, "number": 25, "type": "n", "fiveToThreeNts": [4330], "threeToFiveNts": [4298]}, {"id": 9165, "number": 26, "type": "n", "fiveToThreeNts": [4331], "threeToFiveNts": [4299]}, {"id": 9166, "number": 27, "type": "n", "fiveToThreeNts": [4332], "threeToFiveNts": [4300]}, {"id": 9167, "number": 28, "type": "n", "fiveToThreeNts": [4333], "threeToFiveNts": [4301]}, {"id": 9168, "number": 29, "type": "n", "fiveToThreeNts": [4334], "threeToFiveNts": [4302]}, {"id": 9169, "number": 30, "type": "n", "fiveToThreeNts": [4335], "threeToFiveNts": [4303]}, {"id": 9170, "number": 31, "type": "n", "fiveToThreeNts": [4336], "threeToFiveNts": [4304]}, {"id": 9171, "number": 32, "type": "n", "fiveToThreeNts": [4337], "threeToFiveNts": [4305]}, {"id": 9172, "number": 33, "type": "n", "fiveToThreeNts": [4338], "threeToFiveNts": [4306]}, {"id": 9173, "number": 34, "type": "n", "fiveToThreeNts": [4339], "threeToFiveNts": [4307]}, {"id": 9174, "number": 35, "type": "n", "fiveToThreeNts": [4340], "threeToFiveNts": [4308]}, {"id": 9175, "number": 36, "type": "n", "fiveToThreeNts": [4341], "threeToFiveNts": [4309]}, {"id": 9176, "number": 37, "type": "n", "fiveToThreeNts": [4342], "threeToFiveNts": [4310]}, {"id": 9177, "number": 38, "type": "n", "fiveToThreeNts": [4343], "threeToFiveNts": [4311]}, {"id": 9178, "number": 39, "type": "n", "fiveToThreeNts": [4344], "threeToFiveNts": [4312]}, {"id": 9179, "number": 40, "type": "n", "fiveToThreeNts": [4345], "threeToFiveNts": [4313]}, {"id": 9180, "number": 41, "type": "n", "fiveToThreeNts": [4346], "threeToFiveNts": [4314]}, {"id": 9181, "number": 42, "type": "n", "fiveToThreeNts": [4347], "threeToFiveNts": [4315]}, {"id": 9182, "number": 43, "type": "n", "fiveToThreeNts": [4348], "threeToFiveNts": [4316]}, {"id": 9183, "number": 44, "type": "n", "fiveToThreeNts": [4349], "threeToFiveNts": [4317]}, {"id": 9184, "number": 45, "type": "n", "fiveToThreeNts": [4350], "threeToFiveNts": [4318]}, {"id": 9185, "number": 46, "type": "n", "fiveToThreeNts": [4351], "threeToFiveNts": [4319]}, {"id": 9186, "number": 47, "type": "n", "fiveToThreeNts": [4352], "threeToFiveNts": [4320]}, {"id": 9187, "number": 48, "type": "n", "fiveToThreeNts": [4353], "threeToFiveNts": [4321]}, {"id": 9188, "number": 49, "type": "n", "fiveToThreeNts": [4354], "threeToFiveNts": [4322]}, {"id": 9189, "number": 50, "type": "n", "fiveToThreeNts": [4355], "threeToFiveNts": [4323]}]}, {"id": 9190, "firstActiveCell": 16, "lastActiveCell": 47, "lastCell": 63, "latticePosition": [25, 21], "initialAngle": 240, "cells": [{"id": 9191, "number": 0, "type": "n", "fiveToThreeNts": [], "threeToFiveNts": []}, {"id": 9192, "number": 1, "type": "n", "fiveToThreeNts": [], "threeToFiveNts": []}, {"id": 9193, "number": 2, "type": "n", "fiveToThreeNts": [], "threeToFiveNts": []}, {"id": 9194, "number": 3, "type": "n", "fiveToThreeNts": [], "threeToFiveNts": []}, {"id": 9195, "number": 4, "type": "n", "fiveToThreeNts": [], "threeToFiveNts": []}, {"id": 9196, "number": 5, "type": "n", "fiveToThreeNts": [], "threeToFiveNts": []}, {"id": 9197, "number": 6, "type": "n", "fiveToThreeNts": [], "threeToFiveNts": []}, {"id": 9198, "number": 7, "type": "n", "fiveToThreeNts": [], "threeToFiveNts": []}, {"id": 9199, "number": 8, "type": "n", "fiveToThreeNts": [], "threeToFiveNts": []}, {"id": 9200, "number": 9, "type": "n", "fiveToThreeNts": [], "threeToFiveNts": []}, {"id": 9201, "number": 10, "type": "n", "fiveToThreeNts": [], "threeToFiveNts": []}, {"id": 9202, "number": 11, "type": "n", "fiveToThreeNts": [], "threeToFiveNts": []}, {"id": 9203, "number": 12, "type": "n", "fiveToThreeNts": [], "threeToFiveNts": []}, {"id": 9204, "number": 13, "type": "n", "fiveToThreeNts": [], "threeToFiveNts": []}, {"id": 9205, "number": 14, "type": "n", "fiveToThreeNts": [], "threeToFiveNts": []}, {"id": 9206, "number": 15, "type": "n", "fiveToThreeNts": [], "threeToFiveNts": []}, {"id": 9207, "number": 16, "type": "n", "fiveToThreeNts": [4356], "threeToFiveNts": [4388]}, {"id": 9208, "number": 17, "type": "n", "fiveToThreeNts": [4357], "threeToFiveNts": [4389]}, {"id": 9209, "number": 18, "type": "n", "fiveToThreeNts": [4358], "threeToFiveNts": [4390]}, {"id": 9210, "number": 19, "type": "n", "fiveToThreeNts": [4359], "threeToFiveNts": [4391]}, {"id": 9211, "number": 20, "type": "n", "fiveToThreeNts": [4360], "threeToFiveNts": [4392]}, {"id": 9212, "number": 21, "type": "n", "fiveToThreeNts": [4361], "threeToFiveNts": [4393]}, {"id": 9213, "number": 22, "type": "n", "fiveToThreeNts": [4362], "threeToFiveNts": [4394]}, {"id": 9214, "number": 23, "type": "n", "fiveToThreeNts": [4363], "threeToFiveNts": [4395]}, {"id": 9215, "number": 24, "type": "n", "fiveToThreeNts": [4364], "threeToFiveNts": [4396]}, {"id": 9216, "number": 25, "type": "n", "fiveToThreeNts": [4365], "threeToFiveNts": [4397]}, {"id": 9217, "number": 26, "type": "n", "fiveToThreeNts": [4366], "threeToFiveNts": [4398]}, {"id": 9218, "number": 27, "type": "n", "fiveToThreeNts": [4367], "threeToFiveNts": [4399]}, {"id": 9219, "number": 28, "type": "n", "fiveToThreeNts": [4368], "threeToFiveNts": [4400]}, {"id": 9220, "number": 29, "type": "n", "fiveToThreeNts": [4369], "threeToFiveNts": [4401]}, {"id": 9221, "number": 30, "type": "n", "fiveToThreeNts": [4370], "threeToFiveNts": [4402]}, {"id": 9222, "number": 31, "type": "n", "fiveToThreeNts": [4371], "threeToFiveNts": [4403]}, {"id": 9223, "number": 32, "type": "n", "fiveToThreeNts": [4372], "threeToFiveNts": [4404]}, {"id": 9224, "number": 33, "type": "n", "fiveToThreeNts": [4373], "threeToFiveNts": [4405]}, {"id": 9225, "number": 34, "type": "n", "fiveToThreeNts": [4374], "threeToFiveNts": [4406]}, {"id": 9226, "number": 35, "type": "n", "fiveToThreeNts": [4375], "threeToFiveNts": [4407]}, {"id": 9227, "number": 36, "type": "n", "fiveToThreeNts": [4376], "threeToFiveNts": [4408]}, {"id": 9228, "number": 37, "type": "n", "fiveToThreeNts": [4377], "threeToFiveNts": [4409]}, {"id": 9229, "number": 38, "type": "n", "fiveToThreeNts": [4378], "threeToFiveNts": [4410]}, {"id": 9230, "number": 39, "type": "n", "fiveToThreeNts": [4379], "threeToFiveNts": [4411]}, {"id": 9231, "number": 40, "type": "n", "fiveToThreeNts": [4380], "threeToFiveNts": [4412]}, {"id": 9232, "number": 41, "type": "n", "fiveToThreeNts": [4381], "threeToFiveNts": [4413]}, {"id": 9233, "number": 42, "type": "n", "fiveToThreeNts": [4382], "threeToFiveNts": [4414]}, {"id": 9234, "number": 43, "type": "n", "fiveToThreeNts": [4383], "threeToFiveNts": [4415]}, {"id": 9235, "number": 44, "type": "n", "fiveToThreeNts": [4384], "threeToFiveNts": [4416]}, {"id": 9236, "number": 45, "type": "n", "fiveToThreeNts": [4385], "threeToFiveNts": [4417]}, {"id": 9237, "number": 46, "type": "n", "fiveToThreeNts": [4386], "threeToFiveNts": [4418]}, {"id": 9238, "number": 47, "type": "n", "fiveToThreeNts": [4387], "threeToFiveNts": [4419]}]}, {"id": 9239, "firstActiveCell": 16, "lastActiveCell": 47, "lastCell": 63, "latticePosition": [25, 22], "initialAngle": 240, "cells": [{"id": 9240, "number": 0, "type": "n", "fiveToThreeNts": [], "threeToFiveNts": []}, {"id": 9241, "number": 1, "type": "n", "fiveToThreeNts": [], "threeToFiveNts": []}, {"id": 9242, "number": 2, "type": "n", "fiveToThreeNts": [], "threeToFiveNts": []}, {"id": 9243, "number": 3, "type": "n", "fiveToThreeNts": [], "threeToFiveNts": []}, {"id": 9244, "number": 4, "type": "n", "fiveToThreeNts": [], "threeToFiveNts": []}, {"id": 9245, "number": 5, "type": "n", "fiveToThreeNts": [], "threeToFiveNts": []}, {"id": 9246, "number": 6, "type": "n", "fiveToThreeNts": [], "threeToFiveNts": []}, {"id": 9247, "number": 7, "type": "n", "fiveToThreeNts": [], "threeToFiveNts": []}, {"id": 9248, "number": 8, "type": "n", "fiveToThreeNts": [], "threeToFiveNts": []}, {"id": 9249, "number": 9, "type": "n", "fiveToThreeNts": [], "threeToFiveNts": []}, {"id": 9250, "number": 10, "type": "n", "fiveToThreeNts": [], "threeToFiveNts": []}, {"id": 9251, "number": 11, "type": "n", "fiveToThreeNts": [], "threeToFiveNts": []}, {"id": 9252, "number": 12, "type": "n", "fiveToThreeNts": [], "threeToFiveNts": []}, {"id": 9253, "number": 13, "type": "n", "fiveToThreeNts": [], "threeToFiveNts": []}, {"id": 9254, "number": 14, "type": "n", "fiveToThreeNts": [], "threeToFiveNts": []}, {"id": 9255, "number": 15, "type": "n", "fiveToThreeNts": [], "threeToFiveNts": []}, {"id": 9256, "number": 16, "type": "n", "fiveToThreeNts": [4452], "threeToFiveNts": [4420]}, {"id": 9257, "number": 17, "type": "n", "fiveToThreeNts": [4453], "threeToFiveNts": [4421]}, {"id": 9258, "number": 18, "type": "n", "fiveToThreeNts": [4454], "threeToFiveNts": [4422]}, {"id": 9259, "number": 19, "type": "n", "fiveToThreeNts": [4455], "threeToFiveNts": [4423]}, {"id": 9260, "number": 20, "type": "n", "fiveToThreeNts": [4456], "threeToFiveNts": [4424]}, {"id": 9261, "number": 21, "type": "n", "fiveToThreeNts": [4457], "threeToFiveNts": [4425]}, {"id": 9262, "number": 22, "type": "n", "fiveToThreeNts": [4458], "threeToFiveNts": [4426]}, {"id": 9263, "number": 23, "type": "n", "fiveToThreeNts": [4459], "threeToFiveNts": [4427]}, {"id": 9264, "number": 24, "type": "n", "fiveToThreeNts": [4460], "threeToFiveNts": [4428]}, {"id": 9265, "number": 25, "type": "n", "fiveToThreeNts": [4461], "threeToFiveNts": [4429]}, {"id": 9266, "number": 26, "type": "n", "fiveToThreeNts": [4462], "threeToFiveNts": [4430]}, {"id": 9267, "number": 27, "type": "n", "fiveToThreeNts": [4463], "threeToFiveNts": [4431]}, {"id": 9268, "number": 28, "type": "n", "fiveToThreeNts": [4464], "threeToFiveNts": [4432]}, {"id": 9269, "number": 29, "type": "n", "fiveToThreeNts": [4465], "threeToFiveNts": [4433]}, {"id": 9270, "number": 30, "type": "n", "fiveToThreeNts": [4466], "threeToFiveNts": [4434]}, {"id": 9271, "number": 31, "type": "n", "fiveToThreeNts": [4467], "threeToFiveNts": [4435]}, {"id": 9272, "number": 32, "type": "n", "fiveToThreeNts": [4468], "threeToFiveNts": [4436]}, {"id": 9273, "number": 33, "type": "n", "fiveToThreeNts": [4469], "threeToFiveNts": [4437]}, {"id": 9274, "number": 34, "type": "n", "fiveToThreeNts": [4470], "threeToFiveNts": [4438]}, {"id": 9275, "number": 35, "type": "n", "fiveToThreeNts": [4471], "threeToFiveNts": [4439]}, {"id": 9276, "number": 36, "type": "n", "fiveToThreeNts": [4472], "threeToFiveNts": [4440]}, {"id": 9277, "number": 37, "type": "n", "fiveToThreeNts": [4473], "threeToFiveNts": [4441]}, {"id": 9278, "number": 38, "type": "n", "fiveToThreeNts": [4474], "threeToFiveNts": [4442]}, {"id": 9279, "number": 39, "type": "n", "fiveToThreeNts": [4475], "threeToFiveNts": [4443]}, {"id": 9280, "number": 40, "type": "n", "fiveToThreeNts": [4476], "threeToFiveNts": [4444]}, {"id": 9281, "number": 41, "type": "n", "fiveToThreeNts": [4477], "threeToFiveNts": [4445]}, {"id": 9282, "number": 42, "type": "n", "fiveToThreeNts": [4478], "threeToFiveNts": [4446]}, {"id": 9283, "number": 43, "type": "n", "fiveToThreeNts": [4479], "threeToFiveNts": [4447]}, {"id": 9284, "number": 44, "type": "n", "fiveToThreeNts": [4480], "threeToFiveNts": [4448]}, {"id": 9285, "number": 45, "type": "n", "fiveToThreeNts": [4481], "threeToFiveNts": [4449]}, {"id": 9286, "number": 46, "type": "n", "fiveToThreeNts": [4482], "threeToFiveNts": [4450]}, {"id": 9287, "number": 47, "type": "n", "fiveToThreeNts": [4483], "threeToFiveNts": [4451]}]}, {"id": 9288, "firstActiveCell": 16, "lastActiveCell": 47, "lastCell": 63, "latticePosition": [25, 23], "initialAngle": 240, "cells": [{"id": 9289, "number": 0, "type": "n", "fiveToThreeNts": [], "threeToFiveNts": []}, {"id": 9290, "number": 1, "type": "n", "fiveToThreeNts": [], "threeToFiveNts": []}, {"id": 9291, "number": 2, "type": "n", "fiveToThreeNts": [], "threeToFiveNts": []}, {"id": 9292, "number": 3, "type": "n", "fiveToThreeNts": [], "threeToFiveNts": []}, {"id": 9293, "number": 4, "type": "n", "fiveToThreeNts": [], "threeToFiveNts": []}, {"id": 9294, "number": 5, "type": "n", "fiveToThreeNts": [], "threeToFiveNts": []}, {"id": 9295, "number": 6, "type": "n", "fiveToThreeNts": [], "threeToFiveNts": []}, {"id": 9296, "number": 7, "type": "n", "fiveToThreeNts": [], "threeToFiveNts": []}, {"id": 9297, "number": 8, "type": "n", "fiveToThreeNts": [], "threeToFiveNts": []}, {"id": 9298, "number": 9, "type": "n", "fiveToThreeNts": [], "threeToFiveNts": []}, {"id": 9299, "number": 10, "type": "n", "fiveToThreeNts": [], "threeToFiveNts": []}, {"id": 9300, "number": 11, "type": "n", "fiveToThreeNts": [], "threeToFiveNts": []}, {"id": 9301, "number": 12, "type": "n", "fiveToThreeNts": [], "threeToFiveNts": []}, {"id": 9302, "number": 13, "type": "n", "fiveToThreeNts": [], "threeToFiveNts": []}, {"id": 9303, "number": 14, "type": "n", "fiveToThreeNts": [], "threeToFiveNts": []}, {"id": 9304, "number": 15, "type": "n", "fiveToThreeNts": [], "threeToFiveNts": []}, {"id": 9305, "number": 16, "type": "n", "fiveToThreeNts": [4484], "threeToFiveNts": [4516]}, {"id": 9306, "number": 17, "type": "n", "fiveToThreeNts": [4485], "threeToFiveNts": [4517]}, {"id": 9307, "number": 18, "type": "n", "fiveToThreeNts": [4486], "threeToFiveNts": [4518]}, {"id": 9308, "number": 19, "type": "n", "fiveToThreeNts": [4487], "threeToFiveNts": [4519]}, {"id": 9309, "number": 20, "type": "n", "fiveToThreeNts": [4488], "threeToFiveNts": [4520]}, {"id": 9310, "number": 21, "type": "n", "fiveToThreeNts": [4489], "threeToFiveNts": [4521]}, {"id": 9311, "number": 22, "type": "n", "fiveToThreeNts": [4490], "threeToFiveNts": [4522]}, {"id": 9312, "number": 23, "type": "n", "fiveToThreeNts": [4491], "threeToFiveNts": [4523]}, {"id": 9313, "number": 24, "type": "n", "fiveToThreeNts": [4492], "threeToFiveNts": [4524]}, {"id": 9314, "number": 25, "type": "n", "fiveToThreeNts": [4493], "threeToFiveNts": [4525]}, {"id": 9315, "number": 26, "type": "n", "fiveToThreeNts": [4494], "threeToFiveNts": [4526]}, {"id": 9316, "number": 27, "type": "n", "fiveToThreeNts": [4495], "threeToFiveNts": [4527]}, {"id": 9317, "number": 28, "type": "n", "fiveToThreeNts": [4496], "threeToFiveNts": [4528]}, {"id": 9318, "number": 29, "type": "n", "fiveToThreeNts": [4497], "threeToFiveNts": [4529]}, {"id": 9319, "number": 30, "type": "n", "fiveToThreeNts": [4498], "threeToFiveNts": [4530]}, {"id": 9320, "number": 31, "type": "n", "fiveToThreeNts": [4499], "threeToFiveNts": [4531]}, {"id": 9321, "number": 32, "type": "n", "fiveToThreeNts": [4500], "threeToFiveNts": [4532]}, {"id": 9322, "number": 33, "type": "n", "fiveToThreeNts": [4501], "threeToFiveNts": [4533]}, {"id": 9323, "number": 34, "type": "n", "fiveToThreeNts": [4502], "threeToFiveNts": [4534]}, {"id": 9324, "number": 35, "type": "n", "fiveToThreeNts": [4503], "threeToFiveNts": [4535]}, {"id": 9325, "number": 36, "type": "n", "fiveToThreeNts": [4504], "threeToFiveNts": [4536]}, {"id": 9326, "number": 37, "type": "n", "fiveToThreeNts": [4505], "threeToFiveNts": [4537]}, {"id": 9327, "number": 38, "type": "n", "fiveToThreeNts": [4506], "threeToFiveNts": [4538]}, {"id": 9328, "number": 39, "type": "n", "fiveToThreeNts": [4507], "threeToFiveNts": [4539]}, {"id": 9329, "number": 40, "type": "n", "fiveToThreeNts": [4508], "threeToFiveNts": [4540]}, {"id": 9330, "number": 41, "type": "n", "fiveToThreeNts": [4509], "threeToFiveNts": [4541]}, {"id": 9331, "number": 42, "type": "n", "fiveToThreeNts": [4510], "threeToFiveNts": [4542]}, {"id": 9332, "number": 43, "type": "n", "fiveToThreeNts": [4511], "threeToFiveNts": [4543]}, {"id": 9333, "number": 44, "type": "n", "fiveToThreeNts": [4512], "threeToFiveNts": [4544]}, {"id": 9334, "number": 45, "type": "n", "fiveToThreeNts": [4513], "threeToFiveNts": [4545]}, {"id": 9335, "number": 46, "type": "n", "fiveToThreeNts": [4514], "threeToFiveNts": [4546]}, {"id": 9336, "number": 47, "type": "n", "fiveToThreeNts": [4515], "threeToFiveNts": [4547]}]}, {"id": 9337, "firstActiveCell": 16, "lastActiveCell": 47, "lastCell": 63, "latticePosition": [25, 24], "initialAngle": 240, "cells": [{"id": 9338, "number": 0, "type": "n", "fiveToThreeNts": [], "threeToFiveNts": []}, {"id": 9339, "number": 1, "type": "n", "fiveToThreeNts": [], "threeToFiveNts": []}, {"id": 9340, "number": 2, "type": "n", "fiveToThreeNts": [], "threeToFiveNts": []}, {"id": 9341, "number": 3, "type": "n", "fiveToThreeNts": [], "threeToFiveNts": []}, {"id": 9342, "number": 4, "type": "n", "fiveToThreeNts": [], "threeToFiveNts": []}, {"id": 9343, "number": 5, "type": "n", "fiveToThreeNts": [], "threeToFiveNts": []}, {"id": 9344, "number": 6, "type": "n", "fiveToThreeNts": [], "threeToFiveNts": []}, {"id": 9345, "number": 7, "type": "n", "fiveToThreeNts": [], "threeToFiveNts": []}, {"id": 9346, "number": 8, "type": "n", "fiveToThreeNts": [], "threeToFiveNts": []}, {"id": 9347, "number": 9, "type": "n", "fiveToThreeNts": [], "threeToFiveNts": []}, {"id": 9348, "number": 10, "type": "n", "fiveToThreeNts": [], "threeToFiveNts": []}, {"id": 9349, "number": 11, "type": "n", "fiveToThreeNts": [], "threeToFiveNts": []}, {"id": 9350, "number": 12, "type": "n", "fiveToThreeNts": [], "threeToFiveNts": []}, {"id": 9351, "number": 13, "type": "n", "fiveToThreeNts": [], "threeToFiveNts": []}, {"id": 9352, "number": 14, "type": "n", "fiveToThreeNts": [], "threeToFiveNts": []}, {"id": 9353, "number": 15, "type": "n", "fiveToThreeNts": [], "threeToFiveNts": []}, {"id": 9354, "number": 16, "type": "n", "fiveToThreeNts": [4580], "threeToFiveNts": [4548]}, {"id": 9355, "number": 17, "type": "n", "fiveToThreeNts": [4581], "threeToFiveNts": [4549]}, {"id": 9356, "number": 18, "type": "n", "fiveToThreeNts": [4582], "threeToFiveNts": [4550]}, {"id": 9357, "number": 19, "type": "n", "fiveToThreeNts": [4583], "threeToFiveNts": [4551]}, {"id": 9358, "number": 20, "type": "n", "fiveToThreeNts": [4584], "threeToFiveNts": [4552]}, {"id": 9359, "number": 21, "type": "n", "fiveToThreeNts": [4585], "threeToFiveNts": [4553]}, {"id": 9360, "number": 22, "type": "n", "fiveToThreeNts": [4586], "threeToFiveNts": [4554]}, {"id": 9361, "number": 23, "type": "n", "fiveToThreeNts": [4587], "threeToFiveNts": [4555]}, {"id": 9362, "number": 24, "type": "n", "fiveToThreeNts": [4588], "threeToFiveNts": [4556]}, {"id": 9363, "number": 25, "type": "n", "fiveToThreeNts": [4589], "threeToFiveNts": [4557]}, {"id": 9364, "number": 26, "type": "n", "fiveToThreeNts": [4590], "threeToFiveNts": [4558]}, {"id": 9365, "number": 27, "type": "n", "fiveToThreeNts": [4591], "threeToFiveNts": [4559]}, {"id": 9366, "number": 28, "type": "n", "fiveToThreeNts": [4592], "threeToFiveNts": [4560]}, {"id": 9367, "number": 29, "type": "n", "fiveToThreeNts": [4593], "threeToFiveNts": [4561]}, {"id": 9368, "number": 30, "type": "n", "fiveToThreeNts": [4594], "threeToFiveNts": [4562]}, {"id": 9369, "number": 31, "type": "n", "fiveToThreeNts": [4595], "threeToFiveNts": [4563]}, {"id": 9370, "number": 32, "type": "n", "fiveToThreeNts": [4596], "threeToFiveNts": [4564]}, {"id": 9371, "number": 33, "type": "n", "fiveToThreeNts": [4597], "threeToFiveNts": [4565]}, {"id": 9372, "number": 34, "type": "n", "fiveToThreeNts": [4598], "threeToFiveNts": [4566]}, {"id": 9373, "number": 35, "type": "n", "fiveToThreeNts": [4599], "threeToFiveNts": [4567]}, {"id": 9374, "number": 36, "type": "n", "fiveToThreeNts": [4600], "threeToFiveNts": [4568]}, {"id": 9375, "number": 37, "type": "n", "fiveToThreeNts": [4601], "threeToFiveNts": [4569]}, {"id": 9376, "number": 38, "type": "n", "fiveToThreeNts": [4602], "threeToFiveNts": [4570]}, {"id": 9377, "number": 39, "type": "n", "fiveToThreeNts": [4603], "threeToFiveNts": [4571]}, {"id": 9378, "number": 40, "type": "n", "fiveToThreeNts": [4604], "threeToFiveNts": [4572]}, {"id": 9379, "number": 41, "type": "n", "fiveToThreeNts": [4605], "threeToFiveNts": [4573]}, {"id": 9380, "number": 42, "type": "n", "fiveToThreeNts": [4606], "threeToFiveNts": [4574]}, {"id": 9381, "number": 43, "type": "n", "fiveToThreeNts": [4607], "threeToFiveNts": [4575]}, {"id": 9382, "number": 44, "type": "n", "fiveToThreeNts": [4608], "threeToFiveNts": [4576]}, {"id": 9383, "number": 45, "type": "n", "fiveToThreeNts": [4609], "threeToFiveNts": [4577]}, {"id": 9384, "number": 46, "type": "n", "fiveToThreeNts": [4610], "threeToFiveNts": [4578]}, {"id": 9385, "number": 47, "type": "n", "fiveToThreeNts": [4611], "threeToFiveNts": [4579]}]}, {"id": 9386, "firstActiveCell": 16, "lastActiveCell": 47, "lastCell": 63, "latticePosition": [25, 25], "initialAngle": 240, "cells": [{"id": 9387, "number": 0, "type": "n", "fiveToThreeNts": [], "threeToFiveNts": []}, {"id": 9388, "number": 1, "type": "n", "fiveToThreeNts": [], "threeToFiveNts": []}, {"id": 9389, "number": 2, "type": "n", "fiveToThreeNts": [], "threeToFiveNts": []}, {"id": 9390, "number": 3, "type": "n", "fiveToThreeNts": [], "threeToFiveNts": []}, {"id": 9391, "number": 4, "type": "n", "fiveToThreeNts": [], "threeToFiveNts": []}, {"id": 9392, "number": 5, "type": "n", "fiveToThreeNts": [], "threeToFiveNts": []}, {"id": 9393, "number": 6, "type": "n", "fiveToThreeNts": [], "threeToFiveNts": []}, {"id": 9394, "number": 7, "type": "n", "fiveToThreeNts": [], "threeToFiveNts": []}, {"id": 9395, "number": 8, "type": "n", "fiveToThreeNts": [], "threeToFiveNts": []}, {"id": 9396, "number": 9, "type": "n", "fiveToThreeNts": [], "threeToFiveNts": []}, {"id": 9397, "number": 10, "type": "n", "fiveToThreeNts": [], "threeToFiveNts": []}, {"id": 9398, "number": 11, "type": "n", "fiveToThreeNts": [], "threeToFiveNts": []}, {"id": 9399, "number": 12, "type": "n", "fiveToThreeNts": [], "threeToFiveNts": []}, {"id": 9400, "number": 13, "type": "n", "fiveToThreeNts": [], "threeToFiveNts": []}, {"id": 9401, "number": 14, "type": "n", "fiveToThreeNts": [], "threeToFiveNts": []}, {"id": 9402, "number": 15, "type": "n", "fiveToThreeNts": [], "threeToFiveNts": []}, {"id": 9403, "number": 16, "type": "n", "fiveToThreeNts": [4612], "threeToFiveNts": [4644]}, {"id": 9404, "number": 17, "type": "n", "fiveToThreeNts": [4613], "threeToFiveNts": [4645]}, {"id": 9405, "number": 18, "type": "n", "fiveToThreeNts": [4614], "threeToFiveNts": [4646]}, {"id": 9406, "number": 19, "type": "n", "fiveToThreeNts": [4615], "threeToFiveNts": [4647]}, {"id": 9407, "number": 20, "type": "n", "fiveToThreeNts": [4616], "threeToFiveNts": [4648]}, {"id": 9408, "number": 21, "type": "n", "fiveToThreeNts": [4617], "threeToFiveNts": [4649]}, {"id": 9409, "number": 22, "type": "n", "fiveToThreeNts": [4618], "threeToFiveNts": [4650]}, {"id": 9410, "number": 23, "type": "n", "fiveToThreeNts": [4619], "threeToFiveNts": [4651]}, {"id": 9411, "number": 24, "type": "n", "fiveToThreeNts": [4620], "threeToFiveNts": [4652]}, {"id": 9412, "number": 25, "type": "n", "fiveToThreeNts": [4621], "threeToFiveNts": [4653]}, {"id": 9413, "number": 26, "type": "n", "fiveToThreeNts": [4622], "threeToFiveNts": [4654]}, {"id": 9414, "number": 27, "type": "n", "fiveToThreeNts": [4623], "threeToFiveNts": [4655]}, {"id": 9415, "number": 28, "type": "n", "fiveToThreeNts": [4624], "threeToFiveNts": [4656]}, {"id": 9416, "number": 29, "type": "n", "fiveToThreeNts": [4625], "threeToFiveNts": [4657]}, {"id": 9417, "number": 30, "type": "n", "fiveToThreeNts": [4626], "threeToFiveNts": [4658]}, {"id": 9418, "number": 31, "type": "n", "fiveToThreeNts": [4627], "threeToFiveNts": [4659]}, {"id": 9419, "number": 32, "type": "n", "fiveToThreeNts": [4628], "threeToFiveNts": [4660]}, {"id": 9420, "number": 33, "type": "n", "fiveToThreeNts": [4629], "threeToFiveNts": [4661]}, {"id": 9421, "number": 34, "type": "n", "fiveToThreeNts": [4630], "threeToFiveNts": [4662]}, {"id": 9422, "number": 35, "type": "n", "fiveToThreeNts": [4631], "threeToFiveNts": [4663]}, {"id": 9423, "number": 36, "type": "n", "fiveToThreeNts": [4632], "threeToFiveNts": [4664]}, {"id": 9424, "number": 37, "type": "n", "fiveToThreeNts": [4633], "threeToFiveNts": [4665]}, {"id": 9425, "number": 38, "type": "n", "fiveToThreeNts": [4634], "threeToFiveNts": [4666]}, {"id": 9426, "number": 39, "type": "n", "fiveToThreeNts": [4635], "threeToFiveNts": [4667]}, {"id": 9427, "number": 40, "type": "n", "fiveToThreeNts": [4636], "threeToFiveNts": [4668]}, {"id": 9428, "number": 41, "type": "n", "fiveToThreeNts": [4637], "threeToFiveNts": [4669]}, {"id": 9429, "number": 42, "type": "n", "fiveToThreeNts": [4638], "threeToFiveNts": [4670]}, {"id": 9430, "number": 43, "type": "n", "fiveToThreeNts": [4639], "threeToFiveNts": [4671]}, {"id": 9431, "number": 44, "type": "n", "fiveToThreeNts": [4640], "threeToFiveNts": [4672]}, {"id": 9432, "number": 45, "type": "n", "fiveToThreeNts": [4641], "threeToFiveNts": [4673]}, {"id": 9433, "number": 46, "type": "n", "fiveToThreeNts": [4642], "threeToFiveNts": [4674]}, {"id": 9434, "number": 47, "type": "n", "fiveToThreeNts": [4643], "threeToFiveNts": [4675]}]}, {"id": 9435, "firstActiveCell": 16, "lastActiveCell": 47, "lastCell": 63, "latticePosition": [25, 26], "initialAngle": 240, "cells": [{"id": 9436, "number": 0, "type": "n", "fiveToThreeNts": [], "threeToFiveNts": []}, {"id": 9437, "number": 1, "type": "n", "fiveToThreeNts": [], "threeToFiveNts": []}, {"id": 9438, "number": 2, "type": "n", "fiveToThreeNts": [], "threeToFiveNts": []}, {"id": 9439, "number": 3, "type": "n", "fiveToThreeNts": [], "threeToFiveNts": []}, {"id": 9440, "number": 4, "type": "n", "fiveToThreeNts": [], "threeToFiveNts": []}, {"id": 9441, "number": 5, "type": "n", "fiveToThreeNts": [], "threeToFiveNts": []}, {"id": 9442, "number": 6, "type": "n", "fiveToThreeNts": [], "threeToFiveNts": []}, {"id": 9443, "number": 7, "type": "n", "fiveToThreeNts": [], "threeToFiveNts": []}, {"id": 9444, "number": 8, "type": "n", "fiveToThreeNts": [], "threeToFiveNts": []}, {"id": 9445, "number": 9, "type": "n", "fiveToThreeNts": [], "threeToFiveNts": []}, {"id": 9446, "number": 10, "type": "n", "fiveToThreeNts": [], "threeToFiveNts": []}, {"id": 9447, "number": 11, "type": "n", "fiveToThreeNts": [], "threeToFiveNts": []}, {"id": 9448, "number": 12, "type": "n", "fiveToThreeNts": [], "threeToFiveNts": []}, {"id": 9449, "number": 13, "type": "n", "fiveToThreeNts": [], "threeToFiveNts": []}, {"id": 9450, "number": 14, "type": "n", "fiveToThreeNts": [], "threeToFiveNts": []}, {"id": 9451, "number": 15, "type": "n", "fiveToThreeNts": [], "threeToFiveNts": []}, {"id": 9452, "number": 16, "type": "n", "fiveToThreeNts": [4708], "threeToFiveNts": [4676]}, {"id": 9453, "number": 17, "type": "n", "fiveToThreeNts": [4709], "threeToFiveNts": [4677]}, {"id": 9454, "number": 18, "type": "n", "fiveToThreeNts": [4710], "threeToFiveNts": [4678]}, {"id": 9455, "number": 19, "type": "n", "fiveToThreeNts": [4711], "threeToFiveNts": [4679]}, {"id": 9456, "number": 20, "type": "n", "fiveToThreeNts": [4712], "threeToFiveNts": [4680]}, {"id": 9457, "number": 21, "type": "n", "fiveToThreeNts": [4713], "threeToFiveNts": [4681]}, {"id": 9458, "number": 22, "type": "n", "fiveToThreeNts": [4714], "threeToFiveNts": [4682]}, {"id": 9459, "number": 23, "type": "n", "fiveToThreeNts": [4715], "threeToFiveNts": [4683]}, {"id": 9460, "number": 24, "type": "n", "fiveToThreeNts": [4716], "threeToFiveNts": [4684]}, {"id": 9461, "number": 25, "type": "n", "fiveToThreeNts": [4717], "threeToFiveNts": [4685]}, {"id": 9462, "number": 26, "type": "n", "fiveToThreeNts": [4718], "threeToFiveNts": [4686]}, {"id": 9463, "number": 27, "type": "n", "fiveToThreeNts": [4719], "threeToFiveNts": [4687]}, {"id": 9464, "number": 28, "type": "n", "fiveToThreeNts": [4720], "threeToFiveNts": [4688]}, {"id": 9465, "number": 29, "type": "n", "fiveToThreeNts": [4721], "threeToFiveNts": [4689]}, {"id": 9466, "number": 30, "type": "n", "fiveToThreeNts": [4722], "threeToFiveNts": [4690]}, {"id": 9467, "number": 31, "type": "n", "fiveToThreeNts": [4723], "threeToFiveNts": [4691]}, {"id": 9468, "number": 32, "type": "n", "fiveToThreeNts": [4724], "threeToFiveNts": [4692]}, {"id": 9469, "number": 33, "type": "n", "fiveToThreeNts": [4725], "threeToFiveNts": [4693]}, {"id": 9470, "number": 34, "type": "n", "fiveToThreeNts": [4726], "threeToFiveNts": [4694]}, {"id": 9471, "number": 35, "type": "n", "fiveToThreeNts": [4727], "threeToFiveNts": [4695]}, {"id": 9472, "number": 36, "type": "n", "fiveToThreeNts": [4728], "threeToFiveNts": [4696]}, {"id": 9473, "number": 37, "type": "n", "fiveToThreeNts": [4729], "threeToFiveNts": [4697]}, {"id": 9474, "number": 38, "type": "n", "fiveToThreeNts": [4730], "threeToFiveNts": [4698]}, {"id": 9475, "number": 39, "type": "n", "fiveToThreeNts": [4731], "threeToFiveNts": [4699]}, {"id": 9476, "number": 40, "type": "n", "fiveToThreeNts": [4732], "threeToFiveNts": [4700]}, {"id": 9477, "number": 41, "type": "n", "fiveToThreeNts": [4733], "threeToFiveNts": [4701]}, {"id": 9478, "number": 42, "type": "n", "fiveToThreeNts": [4734], "threeToFiveNts": [4702]}, {"id": 9479, "number": 43, "type": "n", "fiveToThreeNts": [4735], "threeToFiveNts": [4703]}, {"id": 9480, "number": 44, "type": "n", "fiveToThreeNts": [4736], "threeToFiveNts": [4704]}, {"id": 9481, "number": 45, "type": "n", "fiveToThreeNts": [4737], "threeToFiveNts": [4705]}, {"id": 9482, "number": 46, "type": "n", "fiveToThreeNts": [4738], "threeToFiveNts": [4706]}, {"id": 9483, "number": 47, "type": "n", "fiveToThreeNts": [4739], "threeToFiveNts": [4707]}]}, {"id": 9484, "firstActiveCell": 16, "lastActiveCell": 47, "lastCell": 63, "latticePosition": [25, 27], "initialAngle": 240, "cells": [{"id": 9485, "number": 0, "type": "n", "fiveToThreeNts": [], "threeToFiveNts": []}, {"id": 9486, "number": 1, "type": "n", "fiveToThreeNts": [], "threeToFiveNts": []}, {"id": 9487, "number": 2, "type": "n", "fiveToThreeNts": [], "threeToFiveNts": []}, {"id": 9488, "number": 3, "type": "n", "fiveToThreeNts": [], "threeToFiveNts": []}, {"id": 9489, "number": 4, "type": "n", "fiveToThreeNts": [], "threeToFiveNts": []}, {"id": 9490, "number": 5, "type": "n", "fiveToThreeNts": [], "threeToFiveNts": []}, {"id": 9491, "number": 6, "type": "n", "fiveToThreeNts": [], "threeToFiveNts": []}, {"id": 9492, "number": 7, "type": "n", "fiveToThreeNts": [], "threeToFiveNts": []}, {"id": 9493, "number": 8, "type": "n", "fiveToThreeNts": [], "threeToFiveNts": []}, {"id": 9494, "number": 9, "type": "n", "fiveToThreeNts": [], "threeToFiveNts": []}, {"id": 9495, "number": 10, "type": "n", "fiveToThreeNts": [], "threeToFiveNts": []}, {"id": 9496, "number": 11, "type": "n", "fiveToThreeNts": [], "threeToFiveNts": []}, {"id": 9497, "number": 12, "type": "n", "fiveToThreeNts": [], "threeToFiveNts": []}, {"id": 9498, "number": 13, "type": "n", "fiveToThreeNts": [], "threeToFiveNts": []}, {"id": 9499, "number": 14, "type": "n", "fiveToThreeNts": [], "threeToFiveNts": []}, {"id": 9500, "number": 15, "type": "n", "fiveToThreeNts": [], "threeToFiveNts": []}, {"id": 9501, "number": 16, "type": "n", "fiveToThreeNts": [4740], "threeToFiveNts": [4772]}, {"id": 9502, "number": 17, "type": "n", "fiveToThreeNts": [4741], "threeToFiveNts": [4773]}, {"id": 9503, "number": 18, "type": "n", "fiveToThreeNts": [4742], "threeToFiveNts": [4774]}, {"id": 9504, "number": 19, "type": "n", "fiveToThreeNts": [4743], "threeToFiveNts": [4775]}, {"id": 9505, "number": 20, "type": "n", "fiveToThreeNts": [4744], "threeToFiveNts": [4776]}, {"id": 9506, "number": 21, "type": "n", "fiveToThreeNts": [4745], "threeToFiveNts": [4777]}, {"id": 9507, "number": 22, "type": "n", "fiveToThreeNts": [4746], "threeToFiveNts": [4778]}, {"id": 9508, "number": 23, "type": "n", "fiveToThreeNts": [4747], "threeToFiveNts": [4779]}, {"id": 9509, "number": 24, "type": "n", "fiveToThreeNts": [4748], "threeToFiveNts": [4780]}, {"id": 9510, "number": 25, "type": "n", "fiveToThreeNts": [4749], "threeToFiveNts": [4781]}, {"id": 9511, "number": 26, "type": "n", "fiveToThreeNts": [4750], "threeToFiveNts": [4782]}, {"id": 9512, "number": 27, "type": "n", "fiveToThreeNts": [4751], "threeToFiveNts": [4783]}, {"id": 9513, "number": 28, "type": "n", "fiveToThreeNts": [4752], "threeToFiveNts": [4784]}, {"id": 9514, "number": 29, "type": "n", "fiveToThreeNts": [4753], "threeToFiveNts": [4785]}, {"id": 9515, "number": 30, "type": "n", "fiveToThreeNts": [4754], "threeToFiveNts": [4786]}, {"id": 9516, "number": 31, "type": "n", "fiveToThreeNts": [4755], "threeToFiveNts": [4787]}, {"id": 9517, "number": 32, "type": "n", "fiveToThreeNts": [4756], "threeToFiveNts": [4788]}, {"id": 9518, "number": 33, "type": "n", "fiveToThreeNts": [4757], "threeToFiveNts": [4789]}, {"id": 9519, "number": 34, "type": "n", "fiveToThreeNts": [4758], "threeToFiveNts": [4790]}, {"id": 9520, "number": 35, "type": "n", "fiveToThreeNts": [4759], "threeToFiveNts": [4791]}, {"id": 9521, "number": 36, "type": "n", "fiveToThreeNts": [4760], "threeToFiveNts": [4792]}, {"id": 9522, "number": 37, "type": "n", "fiveToThreeNts": [4761], "threeToFiveNts": [4793]}, {"id": 9523, "number": 38, "type": "n", "fiveToThreeNts": [4762], "threeToFiveNts": [4794]}, {"id": 9524, "number": 39, "type": "n", "fiveToThreeNts": [4763], "threeToFiveNts": [4795]}, {"id": 9525, "number": 40, "type": "n", "fiveToThreeNts": [4764], "threeToFiveNts": [4796]}, {"id": 9526, "number": 41, "type": "n", "fiveToThreeNts": [4765], "threeToFiveNts": [4797]}, {"id": 9527, "number": 42, "type": "n", "fiveToThreeNts": [4766], "threeToFiveNts": [4798]}, {"id": 9528, "number": 43, "type": "n", "fiveToThreeNts": [4767], "threeToFiveNts": [4799]}, {"id": 9529, "number": 44, "type": "n", "fiveToThreeNts": [4768], "threeToFiveNts": [4800]}, {"id": 9530, "number": 45, "type": "n", "fiveToThreeNts": [4769], "threeToFiveNts": [4801]}, {"id": 9531, "number": 46, "type": "n", "fiveToThreeNts": [4770], "threeToFiveNts": [4802]}, {"id": 9532, "number": 47, "type": "n", "fiveToThreeNts": [4771], "threeToFiveNts": [4803]}]}, {"id": 9533, "firstActiveCell": 16, "lastActiveCell": 47, "lastCell": 63, "latticePosition": [25, 28], "initialAngle": 240, "cells": [{"id": 9534, "number": 0, "type": "n", "fiveToThreeNts": [], "threeToFiveNts": []}, {"id": 9535, "number": 1, "type": "n", "fiveToThreeNts": [], "threeToFiveNts": []}, {"id": 9536, "number": 2, "type": "n", "fiveToThreeNts": [], "threeToFiveNts": []}, {"id": 9537, "number": 3, "type": "n", "fiveToThreeNts": [], "threeToFiveNts": []}, {"id": 9538, "number": 4, "type": "n", "fiveToThreeNts": [], "threeToFiveNts": []}, {"id": 9539, "number": 5, "type": "n", "fiveToThreeNts": [], "threeToFiveNts": []}, {"id": 9540, "number": 6, "type": "n", "fiveToThreeNts": [], "threeToFiveNts": []}, {"id": 9541, "number": 7, "type": "n", "fiveToThreeNts": [], "threeToFiveNts": []}, {"id": 9542, "number": 8, "type": "n", "fiveToThreeNts": [], "threeToFiveNts": []}, {"id": 9543, "number": 9, "type": "n", "fiveToThreeNts": [], "threeToFiveNts": []}, {"id": 9544, "number": 10, "type": "n", "fiveToThreeNts": [], "threeToFiveNts": []}, {"id": 9545, "number": 11, "type": "n", "fiveToThreeNts": [], "threeToFiveNts": []}, {"id": 9546, "number": 12, "type": "n", "fiveToThreeNts": [], "threeToFiveNts": []}, {"id": 9547, "number": 13, "type": "n", "fiveToThreeNts": [], "threeToFiveNts": []}, {"id": 9548, "number": 14, "type": "n", "fiveToThreeNts": [], "threeToFiveNts": []}, {"id": 9549, "number": 15, "type": "n", "fiveToThreeNts": [], "threeToFiveNts": []}, {"id": 9550, "number": 16, "type": "n", "fiveToThreeNts": [4836], "threeToFiveNts": [4804]}, {"id": 9551, "number": 17, "type": "n", "fiveToThreeNts": [4837], "threeToFiveNts": [4805]}, {"id": 9552, "number": 18, "type": "n", "fiveToThreeNts": [4838], "threeToFiveNts": [4806]}, {"id": 9553, "number": 19, "type": "n", "fiveToThreeNts": [4839], "threeToFiveNts": [4807]}, {"id": 9554, "number": 20, "type": "n", "fiveToThreeNts": [4840], "threeToFiveNts": [4808]}, {"id": 9555, "number": 21, "type": "n", "fiveToThreeNts": [4841], "threeToFiveNts": [4809]}, {"id": 9556, "number": 22, "type": "n", "fiveToThreeNts": [4842], "threeToFiveNts": [4810]}, {"id": 9557, "number": 23, "type": "n", "fiveToThreeNts": [4843], "threeToFiveNts": [4811]}, {"id": 9558, "number": 24, "type": "n", "fiveToThreeNts": [4844], "threeToFiveNts": [4812]}, {"id": 9559, "number": 25, "type": "n", "fiveToThreeNts": [4845], "threeToFiveNts": [4813]}, {"id": 9560, "number": 26, "type": "n", "fiveToThreeNts": [4846], "threeToFiveNts": [4814]}, {"id": 9561, "number": 27, "type": "n", "fiveToThreeNts": [4847], "threeToFiveNts": [4815]}, {"id": 9562, "number": 28, "type": "n", "fiveToThreeNts": [4848], "threeToFiveNts": [4816]}, {"id": 9563, "number": 29, "type": "n", "fiveToThreeNts": [4849], "threeToFiveNts": [4817]}, {"id": 9564, "number": 30, "type": "n", "fiveToThreeNts": [4850], "threeToFiveNts": [4818]}, {"id": 9565, "number": 31, "type": "n", "fiveToThreeNts": [4851], "threeToFiveNts": [4819]}, {"id": 9566, "number": 32, "type": "n", "fiveToThreeNts": [4852], "threeToFiveNts": [4820]}, {"id": 9567, "number": 33, "type": "n", "fiveToThreeNts": [4853], "threeToFiveNts": [4821]}, {"id": 9568, "number": 34, "type": "n", "fiveToThreeNts": [4854], "threeToFiveNts": [4822]}, {"id": 9569, "number": 35, "type": "n", "fiveToThreeNts": [4855], "threeToFiveNts": [4823]}, {"id": 9570, "number": 36, "type": "n", "fiveToThreeNts": [4856], "threeToFiveNts": [4824]}, {"id": 9571, "number": 37, "type": "n", "fiveToThreeNts": [4857], "threeToFiveNts": [4825]}, {"id": 9572, "number": 38, "type": "n", "fiveToThreeNts": [4858], "threeToFiveNts": [4826]}, {"id": 9573, "number": 39, "type": "n", "fiveToThreeNts": [4859], "threeToFiveNts": [4827]}, {"id": 9574, "number": 40, "type": "n", "fiveToThreeNts": [4860], "threeToFiveNts": [4828]}, {"id": 9575, "number": 41, "type": "n", "fiveToThreeNts": [4861], "threeToFiveNts": [4829]}, {"id": 9576, "number": 42, "type": "n", "fiveToThreeNts": [4862], "threeToFiveNts": [4830]}, {"id": 9577, "number": 43, "type": "n", "fiveToThreeNts": [4863], "threeToFiveNts": [4831]}, {"id": 9578, "number": 44, "type": "n", "fiveToThreeNts": [4864], "threeToFiveNts": [4832]}, {"id": 9579, "number": 45, "type": "n", "fiveToThreeNts": [4865], "threeToFiveNts": [4833]}, {"id": 9580, "number": 46, "type": "n", "fiveToThreeNts": [4866], "threeToFiveNts": [4834]}, {"id": 9581, "number": 47, "type": "n", "fiveToThreeNts": [4867], "threeToFiveNts": [4835]}]}, {"id": 9582, "firstActiveCell": 13, "lastActiveCell": 44, "lastCell": 63, "latticePosition": [25, 29], "initialAngle": 240, "cells": [{"id": 9583, "number": 0, "type": "n", "fiveToThreeNts": [], "threeToFiveNts": []}, {"id": 9584, "number": 1, "type": "n", "fiveToThreeNts": [], "threeToFiveNts": []}, {"id": 9585, "number": 2, "type": "n", "fiveToThreeNts": [], "threeToFiveNts": []}, {"id": 9586, "number": 3, "type": "n", "fiveToThreeNts": [], "threeToFiveNts": []}, {"id": 9587, "number": 4, "type": "n", "fiveToThreeNts": [], "threeToFiveNts": []}, {"id": 9588, "number": 5, "type": "n", "fiveToThreeNts": [], "threeToFiveNts": []}, {"id": 9589, "number": 6, "type": "n", "fiveToThreeNts": [], "threeToFiveNts": []}, {"id": 9590, "number": 7, "type": "n", "fiveToThreeNts": [], "threeToFiveNts": []}, {"id": 9591, "number": 8, "type": "n", "fiveToThreeNts": [], "threeToFiveNts": []}, {"id": 9592, "number": 9, "type": "n", "fiveToThreeNts": [], "threeToFiveNts": []}, {"id": 9593, "number": 10, "type": "n", "fiveToThreeNts": [], "threeToFiveNts": []}, {"id": 9594, "number": 11, "type": "n", "fiveToThreeNts": [], "threeToFiveNts": []}, {"id": 9595, "number": 12, "type": "n", "fiveToThreeNts": [], "threeToFiveNts": []}, {"id": 9596, "number": 13, "type": "n", "fiveToThreeNts": [4868], "threeToFiveNts": [4900]}, {"id": 9597, "number": 14, "type": "n", "fiveToThreeNts": [4869], "threeToFiveNts": [4901]}, {"id": 9598, "number": 15, "type": "n", "fiveToThreeNts": [4870], "threeToFiveNts": [4902]}, {"id": 9599, "number": 16, "type": "n", "fiveToThreeNts": [4871], "threeToFiveNts": [4903]}, {"id": 9600, "number": 17, "type": "n", "fiveToThreeNts": [4872], "threeToFiveNts": [4904]}, {"id": 9601, "number": 18, "type": "n", "fiveToThreeNts": [4873], "threeToFiveNts": [4905]}, {"id": 9602, "number": 19, "type": "n", "fiveToThreeNts": [4874], "threeToFiveNts": [4906]}, {"id": 9603, "number": 20, "type": "n", "fiveToThreeNts": [4875], "threeToFiveNts": [4907]}, {"id": 9604, "number": 21, "type": "n", "fiveToThreeNts": [4876], "threeToFiveNts": [4908]}, {"id": 9605, "number": 22, "type": "n", "fiveToThreeNts": [4877], "threeToFiveNts": [4909]}, {"id": 9606, "number": 23, "type": "n", "fiveToThreeNts": [4878], "threeToFiveNts": [4910]}, {"id": 9607, "number": 24, "type": "n", "fiveToThreeNts": [4879], "threeToFiveNts": [4911]}, {"id": 9608, "number": 25, "type": "n", "fiveToThreeNts": [4880], "threeToFiveNts": [4912]}, {"id": 9609, "number": 26, "type": "n", "fiveToThreeNts": [4881], "threeToFiveNts": [4913]}, {"id": 9610, "number": 27, "type": "n", "fiveToThreeNts": [4882], "threeToFiveNts": [4914]}, {"id": 9611, "number": 28, "type": "n", "fiveToThreeNts": [4883], "threeToFiveNts": [4915]}, {"id": 9612, "number": 29, "type": "n", "fiveToThreeNts": [4884], "threeToFiveNts": [4916]}, {"id": 9613, "number": 30, "type": "n", "fiveToThreeNts": [4885], "threeToFiveNts": [4917]}, {"id": 9614, "number": 31, "type": "n", "fiveToThreeNts": [4886], "threeToFiveNts": [4918]}, {"id": 9615, "number": 32, "type": "n", "fiveToThreeNts": [4887], "threeToFiveNts": [4919]}, {"id": 9616, "number": 33, "type": "n", "fiveToThreeNts": [4888], "threeToFiveNts": [4920]}, {"id": 9617, "number": 34, "type": "n", "fiveToThreeNts": [4889], "threeToFiveNts": [4921]}, {"id": 9618, "number": 35, "type": "n", "fiveToThreeNts": [4890], "threeToFiveNts": [4922]}, {"id": 9619, "number": 36, "type": "n", "fiveToThreeNts": [4891], "threeToFiveNts": [4923]}, {"id": 9620, "number": 37, "type": "n", "fiveToThreeNts": [4892], "threeToFiveNts": [4924]}, {"id": 9621, "number": 38, "type": "n", "fiveToThreeNts": [4893], "threeToFiveNts": [4925]}, {"id": 9622, "number": 39, "type": "n", "fiveToThreeNts": [4894], "threeToFiveNts": [4926]}, {"id": 9623, "number": 40, "type": "n", "fiveToThreeNts": [4895], "threeToFiveNts": [4927]}, {"id": 9624, "number": 41, "type": "n", "fiveToThreeNts": [4896], "threeToFiveNts": [4928]}, {"id": 9625, "number": 42, "type": "n", "fiveToThreeNts": [4897], "threeToFiveNts": [4929]}, {"id": 9626, "number": 43, "type": "n", "fiveToThreeNts": [4898], "threeToFiveNts": [4930]}, {"id": 9627, "number": 44, "type": "n", "fiveToThreeNts": [4899], "threeToFiveNts": [4931]}]}, {"id": 9628, "firstActiveCell": 13, "lastActiveCell": 44, "lastCell": 63, "latticePosition": [24, 29], "initialAngle": 240, "cells": [{"id": 9629, "number": 0, "type": "n", "fiveToThreeNts": [], "threeToFiveNts": []}, {"id": 9630, "number": 1, "type": "n", "fiveToThreeNts": [], "threeToFiveNts": []}, {"id": 9631, "number": 2, "type": "n", "fiveToThreeNts": [], "threeToFiveNts": []}, {"id": 9632, "number": 3, "type": "n", "fiveToThreeNts": [], "threeToFiveNts": []}, {"id": 9633, "number": 4, "type": "n", "fiveToThreeNts": [], "threeToFiveNts": []}, {"id": 9634, "number": 5, "type": "n", "fiveToThreeNts": [], "threeToFiveNts": []}, {"id": 9635, "number": 6, "type": "n", "fiveToThreeNts": [], "threeToFiveNts": []}, {"id": 9636, "number": 7, "type": "n", "fiveToThreeNts": [], "threeToFiveNts": []}, {"id": 9637, "number": 8, "type": "n", "fiveToThreeNts": [], "threeToFiveNts": []}, {"id": 9638, "number": 9, "type": "n", "fiveToThreeNts": [], "threeToFiveNts": []}, {"id": 9639, "number": 10, "type": "n", "fiveToThreeNts": [], "threeToFiveNts": []}, {"id": 9640, "number": 11, "type": "n", "fiveToThreeNts": [], "threeToFiveNts": []}, {"id": 9641, "number": 12, "type": "n", "fiveToThreeNts": [], "threeToFiveNts": []}, {"id": 9642, "number": 13, "type": "n", "fiveToThreeNts": [4964], "threeToFiveNts": [4932]}, {"id": 9643, "number": 14, "type": "n", "fiveToThreeNts": [4965], "threeToFiveNts": [4933]}, {"id": 9644, "number": 15, "type": "n", "fiveToThreeNts": [4966], "threeToFiveNts": [4934]}, {"id": 9645, "number": 16, "type": "n", "fiveToThreeNts": [4967], "threeToFiveNts": [4935]}, {"id": 9646, "number": 17, "type": "n", "fiveToThreeNts": [4968], "threeToFiveNts": [4936]}, {"id": 9647, "number": 18, "type": "n", "fiveToThreeNts": [4969], "threeToFiveNts": [4937]}, {"id": 9648, "number": 19, "type": "n", "fiveToThreeNts": [4970], "threeToFiveNts": [4938]}, {"id": 9649, "number": 20, "type": "n", "fiveToThreeNts": [4971], "threeToFiveNts": [4939]}, {"id": 9650, "number": 21, "type": "n", "fiveToThreeNts": [4972], "threeToFiveNts": [4940]}, {"id": 9651, "number": 22, "type": "n", "fiveToThreeNts": [4973], "threeToFiveNts": [4941]}, {"id": 9652, "number": 23, "type": "n", "fiveToThreeNts": [4974], "threeToFiveNts": [4942]}, {"id": 9653, "number": 24, "type": "n", "fiveToThreeNts": [4975], "threeToFiveNts": [4943]}, {"id": 9654, "number": 25, "type": "n", "fiveToThreeNts": [4976], "threeToFiveNts": [4944]}, {"id": 9655, "number": 26, "type": "n", "fiveToThreeNts": [4977], "threeToFiveNts": [4945]}, {"id": 9656, "number": 27, "type": "n", "fiveToThreeNts": [4978], "threeToFiveNts": [4946]}, {"id": 9657, "number": 28, "type": "n", "fiveToThreeNts": [4979], "threeToFiveNts": [4947]}, {"id": 9658, "number": 29, "type": "n", "fiveToThreeNts": [4980], "threeToFiveNts": [4948]}, {"id": 9659, "number": 30, "type": "n", "fiveToThreeNts": [4981], "threeToFiveNts": [4949]}, {"id": 9660, "number": 31, "type": "n", "fiveToThreeNts": [4982], "threeToFiveNts": [4950]}, {"id": 9661, "number": 32, "type": "n", "fiveToThreeNts": [4983], "threeToFiveNts": [4951]}, {"id": 9662, "number": 33, "type": "n", "fiveToThreeNts": [4984], "threeToFiveNts": [4952]}, {"id": 9663, "number": 34, "type": "n", "fiveToThreeNts": [4985], "threeToFiveNts": [4953]}, {"id": 9664, "number": 35, "type": "n", "fiveToThreeNts": [4986], "threeToFiveNts": [4954]}, {"id": 9665, "number": 36, "type": "n", "fiveToThreeNts": [4987], "threeToFiveNts": [4955]}, {"id": 9666, "number": 37, "type": "n", "fiveToThreeNts": [4988], "threeToFiveNts": [4956]}, {"id": 9667, "number": 38, "type": "n", "fiveToThreeNts": [4989], "threeToFiveNts": [4957]}, {"id": 9668, "number": 39, "type": "n", "fiveToThreeNts": [4990], "threeToFiveNts": [4958]}, {"id": 9669, "number": 40, "type": "n", "fiveToThreeNts": [4991], "threeToFiveNts": [4959]}, {"id": 9670, "number": 41, "type": "n", "fiveToThreeNts": [4992], "threeToFiveNts": [4960]}, {"id": 9671, "number": 42, "type": "n", "fiveToThreeNts": [4993], "threeToFiveNts": [4961]}, {"id": 9672, "number": 43, "type": "n", "fiveToThreeNts": [4994], "threeToFiveNts": [4962]}, {"id": 9673, "number": 44, "type": "n", "fiveToThreeNts": [4995], "threeToFiveNts": [4963]}]}, {"id": 9674, "firstActiveCell": 13, "lastActiveCell": 44, "lastCell": 63, "latticePosition": [23, 29], "initialAngle": 240, "cells": [{"id": 9675, "number": 0, "type": "n", "fiveToThreeNts": [], "threeToFiveNts": []}, {"id": 9676, "number": 1, "type": "n", "fiveToThreeNts": [], "threeToFiveNts": []}, {"id": 9677, "number": 2, "type": "n", "fiveToThreeNts": [], "threeToFiveNts": []}, {"id": 9678, "number": 3, "type": "n", "fiveToThreeNts": [], "threeToFiveNts": []}, {"id": 9679, "number": 4, "type": "n", "fiveToThreeNts": [], "threeToFiveNts": []}, {"id": 9680, "number": 5, "type": "n", "fiveToThreeNts": [], "threeToFiveNts": []}, {"id": 9681, "number": 6, "type": "n", "fiveToThreeNts": [], "threeToFiveNts": []}, {"id": 9682, "number": 7, "type": "n", "fiveToThreeNts": [], "threeToFiveNts": []}, {"id": 9683, "number": 8, "type": "n", "fiveToThreeNts": [], "threeToFiveNts": []}, {"id": 9684, "number": 9, "type": "n", "fiveToThreeNts": [], "threeToFiveNts": []}, {"id": 9685, "number": 10, "type": "n", "fiveToThreeNts": [], "threeToFiveNts": []}, {"id": 9686, "number": 11, "type": "n", "fiveToThreeNts": [], "threeToFiveNts": []}, {"id": 9687, "number": 12, "type": "n", "fiveToThreeNts": [], "threeToFiveNts": []}, {"id": 9688, "number": 13, "type": "n", "fiveToThreeNts": [4996], "threeToFiveNts": [5028]}, {"id": 9689, "number": 14, "type": "n", "fiveToThreeNts": [4997], "threeToFiveNts": [5029]}, {"id": 9690, "number": 15, "type": "n", "fiveToThreeNts": [4998], "threeToFiveNts": [5030]}, {"id": 9691, "number": 16, "type": "n", "fiveToThreeNts": [4999], "threeToFiveNts": [5031]}, {"id": 9692, "number": 17, "type": "n", "fiveToThreeNts": [5000], "threeToFiveNts": [5032]}, {"id": 9693, "number": 18, "type": "n", "fiveToThreeNts": [5001], "threeToFiveNts": [5033]}, {"id": 9694, "number": 19, "type": "n", "fiveToThreeNts": [5002], "threeToFiveNts": [5034]}, {"id": 9695, "number": 20, "type": "n", "fiveToThreeNts": [5003], "threeToFiveNts": [5035]}, {"id": 9696, "number": 21, "type": "n", "fiveToThreeNts": [5004], "threeToFiveNts": [5036]}, {"id": 9697, "number": 22, "type": "n", "fiveToThreeNts": [5005], "threeToFiveNts": [5037]}, {"id": 9698, "number": 23, "type": "n", "fiveToThreeNts": [5006], "threeToFiveNts": [5038]}, {"id": 9699, "number": 24, "type": "n", "fiveToThreeNts": [5007], "threeToFiveNts": [5039]}, {"id": 9700, "number": 25, "type": "n", "fiveToThreeNts": [5008], "threeToFiveNts": [5040]}, {"id": 9701, "number": 26, "type": "n", "fiveToThreeNts": [5009], "threeToFiveNts": [5041]}, {"id": 9702, "number": 27, "type": "n", "fiveToThreeNts": [5010], "threeToFiveNts": [5042]}, {"id": 9703, "number": 28, "type": "n", "fiveToThreeNts": [5011], "threeToFiveNts": [5043]}, {"id": 9704, "number": 29, "type": "n", "fiveToThreeNts": [5012], "threeToFiveNts": [5044]}, {"id": 9705, "number": 30, "type": "n", "fiveToThreeNts": [5013], "threeToFiveNts": [5045]}, {"id": 9706, "number": 31, "type": "n", "fiveToThreeNts": [5014], "threeToFiveNts": [5046]}, {"id": 9707, "number": 32, "type": "n", "fiveToThreeNts": [5015], "threeToFiveNts": [5047]}, {"id": 9708, "number": 33, "type": "n", "fiveToThreeNts": [5016], "threeToFiveNts": [5048]}, {"id": 9709, "number": 34, "type": "n", "fiveToThreeNts": [5017], "threeToFiveNts": [5049]}, {"id": 9710, "number": 35, "type": "n", "fiveToThreeNts": [5018], "threeToFiveNts": [5050]}, {"id": 9711, "number": 36, "type": "n", "fiveToThreeNts": [5019], "threeToFiveNts": [5051]}, {"id": 9712, "number": 37, "type": "n", "fiveToThreeNts": [5020], "threeToFiveNts": [5052]}, {"id": 9713, "number": 38, "type": "n", "fiveToThreeNts": [5021], "threeToFiveNts": [5053]}, {"id": 9714, "number": 39, "type": "n", "fiveToThreeNts": [5022], "threeToFiveNts": [5054]}, {"id": 9715, "number": 40, "type": "n", "fiveToThreeNts": [5023], "threeToFiveNts": [5055]}, {"id": 9716, "number": 41, "type": "n", "fiveToThreeNts": [5024], "threeToFiveNts": [5056]}, {"id": 9717, "number": 42, "type": "n", "fiveToThreeNts": [5025], "threeToFiveNts": [5057]}, {"id": 9718, "number": 43, "type": "n", "fiveToThreeNts": [5026], "threeToFiveNts": [5058]}, {"id": 9719, "number": 44, "type": "n", "fiveToThreeNts": [5027], "threeToFiveNts": [5059]}]}, {"id": 9720, "firstActiveCell": 13, "lastActiveCell": 44, "lastCell": 63, "latticePosition": [22, 29], "initialAngle": 240, "cells": [{"id": 9721, "number": 0, "type": "n", "fiveToThreeNts": [], "threeToFiveNts": []}, {"id": 9722, "number": 1, "type": "n", "fiveToThreeNts": [], "threeToFiveNts": []}, {"id": 9723, "number": 2, "type": "n", "fiveToThreeNts": [], "threeToFiveNts": []}, {"id": 9724, "number": 3, "type": "n", "fiveToThreeNts": [], "threeToFiveNts": []}, {"id": 9725, "number": 4, "type": "n", "fiveToThreeNts": [], "threeToFiveNts": []}, {"id": 9726, "number": 5, "type": "n", "fiveToThreeNts": [], "threeToFiveNts": []}, {"id": 9727, "number": 6, "type": "n", "fiveToThreeNts": [], "threeToFiveNts": []}, {"id": 9728, "number": 7, "type": "n", "fiveToThreeNts": [], "threeToFiveNts": []}, {"id": 9729, "number": 8, "type": "n", "fiveToThreeNts": [], "threeToFiveNts": []}, {"id": 9730, "number": 9, "type": "n", "fiveToThreeNts": [], "threeToFiveNts": []}, {"id": 9731, "number": 10, "type": "n", "fiveToThreeNts": [], "threeToFiveNts": []}, {"id": 9732, "number": 11, "type": "n", "fiveToThreeNts": [], "threeToFiveNts": []}, {"id": 9733, "number": 12, "type": "n", "fiveToThreeNts": [], "threeToFiveNts": []}, {"id": 9734, "number": 13, "type": "n", "fiveToThreeNts": [5092], "threeToFiveNts": [5060]}, {"id": 9735, "number": 14, "type": "n", "fiveToThreeNts": [5093], "threeToFiveNts": [5061]}, {"id": 9736, "number": 15, "type": "n", "fiveToThreeNts": [5094], "threeToFiveNts": [5062]}, {"id": 9737, "number": 16, "type": "n", "fiveToThreeNts": [5095], "threeToFiveNts": [5063]}, {"id": 9738, "number": 17, "type": "n", "fiveToThreeNts": [5096], "threeToFiveNts": [5064]}, {"id": 9739, "number": 18, "type": "n", "fiveToThreeNts": [5097], "threeToFiveNts": [5065]}, {"id": 9740, "number": 19, "type": "n", "fiveToThreeNts": [5098], "threeToFiveNts": [5066]}, {"id": 9741, "number": 20, "type": "n", "fiveToThreeNts": [5099], "threeToFiveNts": [5067]}, {"id": 9742, "number": 21, "type": "n", "fiveToThreeNts": [5100], "threeToFiveNts": [5068]}, {"id": 9743, "number": 22, "type": "n", "fiveToThreeNts": [5101], "threeToFiveNts": [5069]}, {"id": 9744, "number": 23, "type": "n", "fiveToThreeNts": [5102], "threeToFiveNts": [5070]}, {"id": 9745, "number": 24, "type": "n", "fiveToThreeNts": [5103], "threeToFiveNts": [5071]}, {"id": 9746, "number": 25, "type": "n", "fiveToThreeNts": [5104], "threeToFiveNts": [5072]}, {"id": 9747, "number": 26, "type": "n", "fiveToThreeNts": [5105], "threeToFiveNts": [5073]}, {"id": 9748, "number": 27, "type": "n", "fiveToThreeNts": [5106], "threeToFiveNts": [5074]}, {"id": 9749, "number": 28, "type": "n", "fiveToThreeNts": [5107], "threeToFiveNts": [5075]}, {"id": 9750, "number": 29, "type": "n", "fiveToThreeNts": [5108], "threeToFiveNts": [5076]}, {"id": 9751, "number": 30, "type": "n", "fiveToThreeNts": [5109], "threeToFiveNts": [5077]}, {"id": 9752, "number": 31, "type": "n", "fiveToThreeNts": [5110], "threeToFiveNts": [5078]}, {"id": 9753, "number": 32, "type": "n", "fiveToThreeNts": [5111], "threeToFiveNts": [5079]}, {"id": 9754, "number": 33, "type": "n", "fiveToThreeNts": [5112], "threeToFiveNts": [5080]}, {"id": 9755, "number": 34, "type": "n", "fiveToThreeNts": [5113], "threeToFiveNts": [5081]}, {"id": 9756, "number": 35, "type": "n", "fiveToThreeNts": [5114], "threeToFiveNts": [5082]}, {"id": 9757, "number": 36, "type": "n", "fiveToThreeNts": [5115], "threeToFiveNts": [5083]}, {"id": 9758, "number": 37, "type": "n", "fiveToThreeNts": [5116], "threeToFiveNts": [5084]}, {"id": 9759, "number": 38, "type": "n", "fiveToThreeNts": [5117], "threeToFiveNts": [5085]}, {"id": 9760, "number": 39, "type": "n", "fiveToThreeNts": [5118], "threeToFiveNts": [5086]}, {"id": 9761, "number": 40, "type": "n", "fiveToThreeNts": [5119], "threeToFiveNts": [5087]}, {"id": 9762, "number": 41, "type": "n", "fiveToThreeNts": [5120], "threeToFiveNts": [5088]}, {"id": 9763, "number": 42, "type": "n", "fiveToThreeNts": [5121], "threeToFiveNts": [5089]}, {"id": 9764, "number": 43, "type": "n", "fiveToThreeNts": [5122], "threeToFiveNts": [5090]}, {"id": 9765, "number": 44, "type": "n", "fiveToThreeNts": [5123], "threeToFiveNts": [5091]}]}, {"id": 9766, "firstActiveCell": 13, "lastActiveCell": 44, "lastCell": 63, "latticePosition": [21, 29], "initialAngle": 240, "cells": [{"id": 9767, "number": 0, "type": "n", "fiveToThreeNts": [], "threeToFiveNts": []}, {"id": 9768, "number": 1, "type": "n", "fiveToThreeNts": [], "threeToFiveNts": []}, {"id": 9769, "number": 2, "type": "n", "fiveToThreeNts": [], "threeToFiveNts": []}, {"id": 9770, "number": 3, "type": "n", "fiveToThreeNts": [], "threeToFiveNts": []}, {"id": 9771, "number": 4, "type": "n", "fiveToThreeNts": [], "threeToFiveNts": []}, {"id": 9772, "number": 5, "type": "n", "fiveToThreeNts": [], "threeToFiveNts": []}, {"id": 9773, "number": 6, "type": "n", "fiveToThreeNts": [], "threeToFiveNts": []}, {"id": 9774, "number": 7, "type": "n", "fiveToThreeNts": [], "threeToFiveNts": []}, {"id": 9775, "number": 8, "type": "n", "fiveToThreeNts": [], "threeToFiveNts": []}, {"id": 9776, "number": 9, "type": "n", "fiveToThreeNts": [], "threeToFiveNts": []}, {"id": 9777, "number": 10, "type": "n", "fiveToThreeNts": [], "threeToFiveNts": []}, {"id": 9778, "number": 11, "type": "n", "fiveToThreeNts": [], "threeToFiveNts": []}, {"id": 9779, "number": 12, "type": "n", "fiveToThreeNts": [], "threeToFiveNts": []}, {"id": 9780, "number": 13, "type": "n", "fiveToThreeNts": [5124], "threeToFiveNts": [5156]}, {"id": 9781, "number": 14, "type": "n", "fiveToThreeNts": [5125], "threeToFiveNts": [5157]}, {"id": 9782, "number": 15, "type": "n", "fiveToThreeNts": [5126], "threeToFiveNts": [5158]}, {"id": 9783, "number": 16, "type": "n", "fiveToThreeNts": [5127], "threeToFiveNts": [5159]}, {"id": 9784, "number": 17, "type": "n", "fiveToThreeNts": [5128], "threeToFiveNts": [5160]}, {"id": 9785, "number": 18, "type": "n", "fiveToThreeNts": [5129], "threeToFiveNts": [5161]}, {"id": 9786, "number": 19, "type": "n", "fiveToThreeNts": [5130], "threeToFiveNts": [5162]}, {"id": 9787, "number": 20, "type": "n", "fiveToThreeNts": [5131], "threeToFiveNts": [5163]}, {"id": 9788, "number": 21, "type": "n", "fiveToThreeNts": [5132], "threeToFiveNts": [5164]}, {"id": 9789, "number": 22, "type": "n", "fiveToThreeNts": [5133], "threeToFiveNts": [5165]}, {"id": 9790, "number": 23, "type": "n", "fiveToThreeNts": [5134], "threeToFiveNts": [5166]}, {"id": 9791, "number": 24, "type": "n", "fiveToThreeNts": [5135], "threeToFiveNts": [5167]}, {"id": 9792, "number": 25, "type": "n", "fiveToThreeNts": [5136], "threeToFiveNts": [5168]}, {"id": 9793, "number": 26, "type": "n", "fiveToThreeNts": [5137], "threeToFiveNts": [5169]}, {"id": 9794, "number": 27, "type": "n", "fiveToThreeNts": [5138], "threeToFiveNts": [5170]}, {"id": 9795, "number": 28, "type": "n", "fiveToThreeNts": [5139], "threeToFiveNts": [5171]}, {"id": 9796, "number": 29, "type": "n", "fiveToThreeNts": [5140], "threeToFiveNts": [5172]}, {"id": 9797, "number": 30, "type": "n", "fiveToThreeNts": [5141], "threeToFiveNts": [5173]}, {"id": 9798, "number": 31, "type": "n", "fiveToThreeNts": [5142], "threeToFiveNts": [5174]}, {"id": 9799, "number": 32, "type": "n", "fiveToThreeNts": [5143], "threeToFiveNts": [5175]}, {"id": 9800, "number": 33, "type": "n", "fiveToThreeNts": [5144], "threeToFiveNts": [5176]}, {"id": 9801, "number": 34, "type": "n", "fiveToThreeNts": [5145], "threeToFiveNts": [5177]}, {"id": 9802, "number": 35, "type": "n", "fiveToThreeNts": [5146], "threeToFiveNts": [5178]}, {"id": 9803, "number": 36, "type": "n", "fiveToThreeNts": [5147], "threeToFiveNts": [5179]}, {"id": 9804, "number": 37, "type": "n", "fiveToThreeNts": [5148], "threeToFiveNts": [5180]}, {"id": 9805, "number": 38, "type": "n", "fiveToThreeNts": [5149], "threeToFiveNts": [5181]}, {"id": 9806, "number": 39, "type": "n", "fiveToThreeNts": [5150], "threeToFiveNts": [5182]}, {"id": 9807, "number": 40, "type": "n", "fiveToThreeNts": [5151], "threeToFiveNts": [5183]}, {"id": 9808, "number": 41, "type": "n", "fiveToThreeNts": [5152], "threeToFiveNts": [5184]}, {"id": 9809, "number": 42, "type": "n", "fiveToThreeNts": [5153], "threeToFiveNts": [5185]}, {"id": 9810, "number": 43, "type": "n", "fiveToThreeNts": [5154], "threeToFiveNts": [5186]}, {"id": 9811, "number": 44, "type": "n", "fiveToThreeNts": [5155], "threeToFiveNts": [5187]}]}, {"id": 9812, "firstActiveCell": 13, "lastActiveCell": 44, "lastCell": 63, "latticePosition": [20, 29], "initialAngle": 240, "cells": [{"id": 9813, "number": 0, "type": "n", "fiveToThreeNts": [], "threeToFiveNts": []}, {"id": 9814, "number": 1, "type": "n", "fiveToThreeNts": [], "threeToFiveNts": []}, {"id": 9815, "number": 2, "type": "n", "fiveToThreeNts": [], "threeToFiveNts": []}, {"id": 9816, "number": 3, "type": "n", "fiveToThreeNts": [], "threeToFiveNts": []}, {"id": 9817, "number": 4, "type": "n", "fiveToThreeNts": [], "threeToFiveNts": []}, {"id": 9818, "number": 5, "type": "n", "fiveToThreeNts": [], "threeToFiveNts": []}, {"id": 9819, "number": 6, "type": "n", "fiveToThreeNts": [], "threeToFiveNts": []}, {"id": 9820, "number": 7, "type": "n", "fiveToThreeNts": [], "threeToFiveNts": []}, {"id": 9821, "number": 8, "type": "n", "fiveToThreeNts": [], "threeToFiveNts": []}, {"id": 9822, "number": 9, "type": "n", "fiveToThreeNts": [], "threeToFiveNts": []}, {"id": 9823, "number": 10, "type": "n", "fiveToThreeNts": [], "threeToFiveNts": []}, {"id": 9824, "number": 11, "type": "n", "fiveToThreeNts": [], "threeToFiveNts": []}, {"id": 9825, "number": 12, "type": "n", "fiveToThreeNts": [], "threeToFiveNts": []}, {"id": 9826, "number": 13, "type": "n", "fiveToThreeNts": [5220], "threeToFiveNts": [5188]}, {"id": 9827, "number": 14, "type": "n", "fiveToThreeNts": [5221], "threeToFiveNts": [5189]}, {"id": 9828, "number": 15, "type": "n", "fiveToThreeNts": [5222], "threeToFiveNts": [5190]}, {"id": 9829, "number": 16, "type": "n", "fiveToThreeNts": [5223], "threeToFiveNts": [5191]}, {"id": 9830, "number": 17, "type": "n", "fiveToThreeNts": [5224], "threeToFiveNts": [5192]}, {"id": 9831, "number": 18, "type": "n", "fiveToThreeNts": [5225], "threeToFiveNts": [5193]}, {"id": 9832, "number": 19, "type": "n", "fiveToThreeNts": [5226], "threeToFiveNts": [5194]}, {"id": 9833, "number": 20, "type": "n", "fiveToThreeNts": [5227], "threeToFiveNts": [5195]}, {"id": 9834, "number": 21, "type": "n", "fiveToThreeNts": [5228], "threeToFiveNts": [5196]}, {"id": 9835, "number": 22, "type": "n", "fiveToThreeNts": [5229], "threeToFiveNts": [5197]}, {"id": 9836, "number": 23, "type": "n", "fiveToThreeNts": [5230], "threeToFiveNts": [5198]}, {"id": 9837, "number": 24, "type": "n", "fiveToThreeNts": [5231], "threeToFiveNts": [5199]}, {"id": 9838, "number": 25, "type": "n", "fiveToThreeNts": [5232], "threeToFiveNts": [5200]}, {"id": 9839, "number": 26, "type": "n", "fiveToThreeNts": [5233], "threeToFiveNts": [5201]}, {"id": 9840, "number": 27, "type": "n", "fiveToThreeNts": [5234], "threeToFiveNts": [5202]}, {"id": 9841, "number": 28, "type": "n", "fiveToThreeNts": [5235], "threeToFiveNts": [5203]}, {"id": 9842, "number": 29, "type": "n", "fiveToThreeNts": [5236], "threeToFiveNts": [5204]}, {"id": 9843, "number": 30, "type": "n", "fiveToThreeNts": [5237], "threeToFiveNts": [5205]}, {"id": 9844, "number": 31, "type": "n", "fiveToThreeNts": [5238], "threeToFiveNts": [5206]}, {"id": 9845, "number": 32, "type": "n", "fiveToThreeNts": [5239], "threeToFiveNts": [5207]}, {"id": 9846, "number": 33, "type": "n", "fiveToThreeNts": [5240], "threeToFiveNts": [5208]}, {"id": 9847, "number": 34, "type": "n", "fiveToThreeNts": [5241], "threeToFiveNts": [5209]}, {"id": 9848, "number": 35, "type": "n", "fiveToThreeNts": [5242], "threeToFiveNts": [5210]}, {"id": 9849, "number": 36, "type": "n", "fiveToThreeNts": [5243], "threeToFiveNts": [5211]}, {"id": 9850, "number": 37, "type": "n", "fiveToThreeNts": [5244], "threeToFiveNts": [5212]}, {"id": 9851, "number": 38, "type": "n", "fiveToThreeNts": [5245], "threeToFiveNts": [5213]}, {"id": 9852, "number": 39, "type": "n", "fiveToThreeNts": [5246], "threeToFiveNts": [5214]}, {"id": 9853, "number": 40, "type": "n", "fiveToThreeNts": [5247], "threeToFiveNts": [5215]}, {"id": 9854, "number": 41, "type": "n", "fiveToThreeNts": [5248], "threeToFiveNts": [5216]}, {"id": 9855, "number": 42, "type": "n", "fiveToThreeNts": [5249], "threeToFiveNts": [5217]}, {"id": 9856, "number": 43, "type": "n", "fiveToThreeNts": [5250], "threeToFiveNts": [5218]}, {"id": 9857, "number": 44, "type": "n", "fiveToThreeNts": [5251], "threeToFiveNts": [5219]}]}, {"id": 9858, "firstActiveCell": 13, "lastActiveCell": 44, "lastCell": 63, "latticePosition": [19, 29], "initialAngle": 240, "cells": [{"id": 9859, "number": 0, "type": "n", "fiveToThreeNts": [], "threeToFiveNts": []}, {"id": 9860, "number": 1, "type": "n", "fiveToThreeNts": [], "threeToFiveNts": []}, {"id": 9861, "number": 2, "type": "n", "fiveToThreeNts": [], "threeToFiveNts": []}, {"id": 9862, "number": 3, "type": "n", "fiveToThreeNts": [], "threeToFiveNts": []}, {"id": 9863, "number": 4, "type": "n", "fiveToThreeNts": [], "threeToFiveNts": []}, {"id": 9864, "number": 5, "type": "n", "fiveToThreeNts": [], "threeToFiveNts": []}, {"id": 9865, "number": 6, "type": "n", "fiveToThreeNts": [], "threeToFiveNts": []}, {"id": 9866, "number": 7, "type": "n", "fiveToThreeNts": [], "threeToFiveNts": []}, {"id": 9867, "number": 8, "type": "n", "fiveToThreeNts": [], "threeToFiveNts": []}, {"id": 9868, "number": 9, "type": "n", "fiveToThreeNts": [], "threeToFiveNts": []}, {"id": 9869, "number": 10, "type": "n", "fiveToThreeNts": [], "threeToFiveNts": []}, {"id": 9870, "number": 11, "type": "n", "fiveToThreeNts": [], "threeToFiveNts": []}, {"id": 9871, "number": 12, "type": "n", "fiveToThreeNts": [], "threeToFiveNts": []}, {"id": 9872, "number": 13, "type": "n", "fiveToThreeNts": [5252], "threeToFiveNts": [5284]}, {"id": 9873, "number": 14, "type": "n", "fiveToThreeNts": [5253], "threeToFiveNts": [5285]}, {"id": 9874, "number": 15, "type": "n", "fiveToThreeNts": [5254], "threeToFiveNts": [5286]}, {"id": 9875, "number": 16, "type": "n", "fiveToThreeNts": [5255], "threeToFiveNts": [5287]}, {"id": 9876, "number": 17, "type": "n", "fiveToThreeNts": [5256], "threeToFiveNts": [5288]}, {"id": 9877, "number": 18, "type": "n", "fiveToThreeNts": [5257], "threeToFiveNts": [5289]}, {"id": 9878, "number": 19, "type": "n", "fiveToThreeNts": [5258], "threeToFiveNts": [5290]}, {"id": 9879, "number": 20, "type": "n", "fiveToThreeNts": [5259], "threeToFiveNts": [5291]}, {"id": 9880, "number": 21, "type": "n", "fiveToThreeNts": [5260], "threeToFiveNts": [5292]}, {"id": 9881, "number": 22, "type": "n", "fiveToThreeNts": [5261], "threeToFiveNts": [5293]}, {"id": 9882, "number": 23, "type": "n", "fiveToThreeNts": [5262], "threeToFiveNts": [5294]}, {"id": 9883, "number": 24, "type": "n", "fiveToThreeNts": [5263], "threeToFiveNts": [5295]}, {"id": 9884, "number": 25, "type": "n", "fiveToThreeNts": [5264], "threeToFiveNts": [5296]}, {"id": 9885, "number": 26, "type": "n", "fiveToThreeNts": [5265], "threeToFiveNts": [5297]}, {"id": 9886, "number": 27, "type": "n", "fiveToThreeNts": [5266], "threeToFiveNts": [5298]}, {"id": 9887, "number": 28, "type": "n", "fiveToThreeNts": [5267], "threeToFiveNts": [5299]}, {"id": 9888, "number": 29, "type": "n", "fiveToThreeNts": [5268], "threeToFiveNts": [5300]}, {"id": 9889, "number": 30, "type": "n", "fiveToThreeNts": [5269], "threeToFiveNts": [5301]}, {"id": 9890, "number": 31, "type": "n", "fiveToThreeNts": [5270], "threeToFiveNts": [5302]}, {"id": 9891, "number": 32, "type": "n", "fiveToThreeNts": [5271], "threeToFiveNts": [5303]}, {"id": 9892, "number": 33, "type": "n", "fiveToThreeNts": [5272], "threeToFiveNts": [5304]}, {"id": 9893, "number": 34, "type": "n", "fiveToThreeNts": [5273], "threeToFiveNts": [5305]}, {"id": 9894, "number": 35, "type": "n", "fiveToThreeNts": [5274], "threeToFiveNts": [5306]}, {"id": 9895, "number": 36, "type": "n", "fiveToThreeNts": [5275], "threeToFiveNts": [5307]}, {"id": 9896, "number": 37, "type": "n", "fiveToThreeNts": [5276], "threeToFiveNts": [5308]}, {"id": 9897, "number": 38, "type": "n", "fiveToThreeNts": [5277], "threeToFiveNts": [5309]}, {"id": 9898, "number": 39, "type": "n", "fiveToThreeNts": [5278], "threeToFiveNts": [5310]}, {"id": 9899, "number": 40, "type": "n", "fiveToThreeNts": [5279], "threeToFiveNts": [5311]}, {"id": 9900, "number": 41, "type": "n", "fiveToThreeNts": [5280], "threeToFiveNts": [5312]}, {"id": 9901, "number": 42, "type": "n", "fiveToThreeNts": [5281], "threeToFiveNts": [5313]}, {"id": 9902, "number": 43, "type": "n", "fiveToThreeNts": [5282], "threeToFiveNts": [5314]}, {"id": 9903, "number": 44, "type": "n", "fiveToThreeNts": [5283], "threeToFiveNts": [5315]}]}, {"id": 9904, "firstActiveCell": 13, "lastActiveCell": 44, "lastCell": 63, "latticePosition": [18, 29], "initialAngle": 240, "cells": [{"id": 9905, "number": 0, "type": "n", "fiveToThreeNts": [], "threeToFiveNts": []}, {"id": 9906, "number": 1, "type": "n", "fiveToThreeNts": [], "threeToFiveNts": []}, {"id": 9907, "number": 2, "type": "n", "fiveToThreeNts": [], "threeToFiveNts": []}, {"id": 9908, "number": 3, "type": "n", "fiveToThreeNts": [], "threeToFiveNts": []}, {"id": 9909, "number": 4, "type": "n", "fiveToThreeNts": [], "threeToFiveNts": []}, {"id": 9910, "number": 5, "type": "n", "fiveToThreeNts": [], "threeToFiveNts": []}, {"id": 9911, "number": 6, "type": "n", "fiveToThreeNts": [], "threeToFiveNts": []}, {"id": 9912, "number": 7, "type": "n", "fiveToThreeNts": [], "threeToFiveNts": []}, {"id": 9913, "number": 8, "type": "n", "fiveToThreeNts": [], "threeToFiveNts": []}, {"id": 9914, "number": 9, "type": "n", "fiveToThreeNts": [], "threeToFiveNts": []}, {"id": 9915, "number": 10, "type": "n", "fiveToThreeNts": [], "threeToFiveNts": []}, {"id": 9916, "number": 11, "type": "n", "fiveToThreeNts": [], "threeToFiveNts": []}, {"id": 9917, "number": 12, "type": "n", "fiveToThreeNts": [], "threeToFiveNts": []}, {"id": 9918, "number": 13, "type": "n", "fiveToThreeNts": [5348], "threeToFiveNts": [5316]}, {"id": 9919, "number": 14, "type": "n", "fiveToThreeNts": [5349], "threeToFiveNts": [5317]}, {"id": 9920, "number": 15, "type": "n", "fiveToThreeNts": [5350], "threeToFiveNts": [5318]}, {"id": 9921, "number": 16, "type": "n", "fiveToThreeNts": [5351], "threeToFiveNts": [5319]}, {"id": 9922, "number": 17, "type": "n", "fiveToThreeNts": [5352], "threeToFiveNts": [5320]}, {"id": 9923, "number": 18, "type": "n", "fiveToThreeNts": [5353], "threeToFiveNts": [5321]}, {"id": 9924, "number": 19, "type": "n", "fiveToThreeNts": [5354], "threeToFiveNts": [5322]}, {"id": 9925, "number": 20, "type": "n", "fiveToThreeNts": [5355], "threeToFiveNts": [5323]}, {"id": 9926, "number": 21, "type": "n", "fiveToThreeNts": [5356], "threeToFiveNts": [5324]}, {"id": 9927, "number": 22, "type": "n", "fiveToThreeNts": [5357], "threeToFiveNts": [5325]}, {"id": 9928, "number": 23, "type": "n", "fiveToThreeNts": [5358], "threeToFiveNts": [5326]}, {"id": 9929, "number": 24, "type": "n", "fiveToThreeNts": [5359], "threeToFiveNts": [5327]}, {"id": 9930, "number": 25, "type": "n", "fiveToThreeNts": [5360], "threeToFiveNts": [5328]}, {"id": 9931, "number": 26, "type": "n", "fiveToThreeNts": [5361], "threeToFiveNts": [5329]}, {"id": 9932, "number": 27, "type": "n", "fiveToThreeNts": [5362], "threeToFiveNts": [5330]}, {"id": 9933, "number": 28, "type": "n", "fiveToThreeNts": [5363], "threeToFiveNts": [5331]}, {"id": 9934, "number": 29, "type": "n", "fiveToThreeNts": [5364], "threeToFiveNts": [5332]}, {"id": 9935, "number": 30, "type": "n", "fiveToThreeNts": [5365], "threeToFiveNts": [5333]}, {"id": 9936, "number": 31, "type": "n", "fiveToThreeNts": [5366], "threeToFiveNts": [5334]}, {"id": 9937, "number": 32, "type": "n", "fiveToThreeNts": [5367], "threeToFiveNts": [5335]}, {"id": 9938, "number": 33, "type": "n", "fiveToThreeNts": [5368], "threeToFiveNts": [5336]}, {"id": 9939, "number": 34, "type": "n", "fiveToThreeNts": [5369], "threeToFiveNts": [5337]}, {"id": 9940, "number": 35, "type": "n", "fiveToThreeNts": [5370], "threeToFiveNts": [5338]}, {"id": 9941, "number": 36, "type": "n", "fiveToThreeNts": [5371], "threeToFiveNts": [5339]}, {"id": 9942, "number": 37, "type": "n", "fiveToThreeNts": [5372], "threeToFiveNts": [5340]}, {"id": 9943, "number": 38, "type": "n", "fiveToThreeNts": [5373], "threeToFiveNts": [5341]}, {"id": 9944, "number": 39, "type": "n", "fiveToThreeNts": [5374], "threeToFiveNts": [5342]}, {"id": 9945, "number": 40, "type": "n", "fiveToThreeNts": [5375], "threeToFiveNts": [5343]}, {"id": 9946, "number": 41, "type": "n", "fiveToThreeNts": [5376], "threeToFiveNts": [5344]}, {"id": 9947, "number": 42, "type": "n", "fiveToThreeNts": [5377], "threeToFiveNts": [5345]}, {"id": 9948, "number": 43, "type": "n", "fiveToThreeNts": [5378], "threeToFiveNts": [5346]}, {"id": 9949, "number": 44, "type": "n", "fiveToThreeNts": [5379], "threeToFiveNts": [5347]}]}, {"id": 9950, "firstActiveCell": 13, "lastActiveCell": 44, "lastCell": 63, "latticePosition": [17, 29], "initialAngle": 240, "cells": [{"id": 9951, "number": 0, "type": "n", "fiveToThreeNts": [], "threeToFiveNts": []}, {"id": 9952, "number": 1, "type": "n", "fiveToThreeNts": [], "threeToFiveNts": []}, {"id": 9953, "number": 2, "type": "n", "fiveToThreeNts": [], "threeToFiveNts": []}, {"id": 9954, "number": 3, "type": "n", "fiveToThreeNts": [], "threeToFiveNts": []}, {"id": 9955, "number": 4, "type": "n", "fiveToThreeNts": [], "threeToFiveNts": []}, {"id": 9956, "number": 5, "type": "n", "fiveToThreeNts": [], "threeToFiveNts": []}, {"id": 9957, "number": 6, "type": "n", "fiveToThreeNts": [], "threeToFiveNts": []}, {"id": 9958, "number": 7, "type": "n", "fiveToThreeNts": [], "threeToFiveNts": []}, {"id": 9959, "number": 8, "type": "n", "fiveToThreeNts": [], "threeToFiveNts": []}, {"id": 9960, "number": 9, "type": "n", "fiveToThreeNts": [], "threeToFiveNts": []}, {"id": 9961, "number": 10, "type": "n", "fiveToThreeNts": [], "threeToFiveNts": []}, {"id": 9962, "number": 11, "type": "n", "fiveToThreeNts": [], "threeToFiveNts": []}, {"id": 9963, "number": 12, "type": "n", "fiveToThreeNts": [], "threeToFiveNts": []}, {"id": 9964, "number": 13, "type": "n", "fiveToThreeNts": [5380], "threeToFiveNts": [5412]}, {"id": 9965, "number": 14, "type": "n", "fiveToThreeNts": [5381], "threeToFiveNts": [5413]}, {"id": 9966, "number": 15, "type": "n", "fiveToThreeNts": [5382], "threeToFiveNts": [5414]}, {"id": 9967, "number": 16, "type": "n", "fiveToThreeNts": [5383], "threeToFiveNts": [5415]}, {"id": 9968, "number": 17, "type": "n", "fiveToThreeNts": [5384], "threeToFiveNts": [5416]}, {"id": 9969, "number": 18, "type": "n", "fiveToThreeNts": [5385], "threeToFiveNts": [5417]}, {"id": 9970, "number": 19, "type": "n", "fiveToThreeNts": [5386], "threeToFiveNts": [5418]}, {"id": 9971, "number": 20, "type": "n", "fiveToThreeNts": [5387], "threeToFiveNts": [5419]}, {"id": 9972, "number": 21, "type": "n", "fiveToThreeNts": [5388], "threeToFiveNts": [5420]}, {"id": 9973, "number": 22, "type": "n", "fiveToThreeNts": [5389], "threeToFiveNts": [5421]}, {"id": 9974, "number": 23, "type": "n", "fiveToThreeNts": [5390], "threeToFiveNts": [5422]}, {"id": 9975, "number": 24, "type": "n", "fiveToThreeNts": [5391], "threeToFiveNts": [5423]}, {"id": 9976, "number": 25, "type": "n", "fiveToThreeNts": [5392], "threeToFiveNts": [5424]}, {"id": 9977, "number": 26, "type": "n", "fiveToThreeNts": [5393], "threeToFiveNts": [5425]}, {"id": 9978, "number": 27, "type": "n", "fiveToThreeNts": [5394], "threeToFiveNts": [5426]}, {"id": 9979, "number": 28, "type": "n", "fiveToThreeNts": [5395], "threeToFiveNts": [5427]}, {"id": 9980, "number": 29, "type": "n", "fiveToThreeNts": [5396], "threeToFiveNts": [5428]}, {"id": 9981, "number": 30, "type": "n", "fiveToThreeNts": [5397], "threeToFiveNts": [5429]}, {"id": 9982, "number": 31, "type": "n", "fiveToThreeNts": [5398], "threeToFiveNts": [5430]}, {"id": 9983, "number": 32, "type": "n", "fiveToThreeNts": [5399], "threeToFiveNts": [5431]}, {"id": 9984, "number": 33, "type": "n", "fiveToThreeNts": [5400], "threeToFiveNts": [5432]}, {"id": 9985, "number": 34, "type": "n", "fiveToThreeNts": [5401], "threeToFiveNts": [5433]}, {"id": 9986, "number": 35, "type": "n", "fiveToThreeNts": [5402], "threeToFiveNts": [5434]}, {"id": 9987, "number": 36, "type": "n", "fiveToThreeNts": [5403], "threeToFiveNts": [5435]}, {"id": 9988, "number": 37, "type": "n", "fiveToThreeNts": [5404], "threeToFiveNts": [5436]}, {"id": 9989, "number": 38, "type": "n", "fiveToThreeNts": [5405], "threeToFiveNts": [5437]}, {"id": 9990, "number": 39, "type": "n", "fiveToThreeNts": [5406], "threeToFiveNts": [5438]}, {"id": 9991, "number": 40, "type": "n", "fiveToThreeNts": [5407], "threeToFiveNts": [5439]}, {"id": 9992, "number": 41, "type": "n", "fiveToThreeNts": [5408], "threeToFiveNts": [5440]}, {"id": 9993, "number": 42, "type": "n", "fiveToThreeNts": [5409], "threeToFiveNts": [5441]}, {"id": 9994, "number": 43, "type": "n", "fiveToThreeNts": [5410], "threeToFiveNts": [5442]}, {"id": 9995, "number": 44, "type": "n", "fiveToThreeNts": [5411], "threeToFiveNts": [5443]}]}, {"id": 9996, "firstActiveCell": 13, "lastActiveCell": 44, "lastCell": 63, "latticePosition": [16, 29], "initialAngle": 240, "cells": [{"id": 9997, "number": 0, "type": "n", "fiveToThreeNts": [], "threeToFiveNts": []}, {"id": 9998, "number": 1, "type": "n", "fiveToThreeNts": [], "threeToFiveNts": []}, {"id": 9999, "number": 2, "type": "n", "fiveToThreeNts": [], "threeToFiveNts": []}, {"id": 10000, "number": 3, "type": "n", "fiveToThreeNts": [], "threeToFiveNts": []}, {"id": 10001, "number": 4, "type": "n", "fiveToThreeNts": [], "threeToFiveNts": []}, {"id": 10002, "number": 5, "type": "n", "fiveToThreeNts": [], "threeToFiveNts": []}, {"id": 10003, "number": 6, "type": "n", "fiveToThreeNts": [], "threeToFiveNts": []}, {"id": 10004, "number": 7, "type": "n", "fiveToThreeNts": [], "threeToFiveNts": []}, {"id": 10005, "number": 8, "type": "n", "fiveToThreeNts": [], "threeToFiveNts": []}, {"id": 10006, "number": 9, "type": "n", "fiveToThreeNts": [], "threeToFiveNts": []}, {"id": 10007, "number": 10, "type": "n", "fiveToThreeNts": [], "threeToFiveNts": []}, {"id": 10008, "number": 11, "type": "n", "fiveToThreeNts": [], "threeToFiveNts": []}, {"id": 10009, "number": 12, "type": "n", "fiveToThreeNts": [], "threeToFiveNts": []}, {"id": 10010, "number": 13, "type": "n", "fiveToThreeNts": [5476], "threeToFiveNts": [5444]}, {"id": 10011, "number": 14, "type": "n", "fiveToThreeNts": [5477], "threeToFiveNts": [5445]}, {"id": 10012, "number": 15, "type": "n", "fiveToThreeNts": [5478], "threeToFiveNts": [5446]}, {"id": 10013, "number": 16, "type": "n", "fiveToThreeNts": [5479], "threeToFiveNts": [5447]}, {"id": 10014, "number": 17, "type": "n", "fiveToThreeNts": [5480], "threeToFiveNts": [5448]}, {"id": 10015, "number": 18, "type": "n", "fiveToThreeNts": [5481], "threeToFiveNts": [5449]}, {"id": 10016, "number": 19, "type": "n", "fiveToThreeNts": [5482], "threeToFiveNts": [5450]}, {"id": 10017, "number": 20, "type": "n", "fiveToThreeNts": [5483], "threeToFiveNts": [5451]}, {"id": 10018, "number": 21, "type": "n", "fiveToThreeNts": [5484], "threeToFiveNts": [5452]}, {"id": 10019, "number": 22, "type": "n", "fiveToThreeNts": [5485], "threeToFiveNts": [5453]}, {"id": 10020, "number": 23, "type": "n", "fiveToThreeNts": [5486], "threeToFiveNts": [5454]}, {"id": 10021, "number": 24, "type": "n", "fiveToThreeNts": [5487], "threeToFiveNts": [5455]}, {"id": 10022, "number": 25, "type": "n", "fiveToThreeNts": [5488], "threeToFiveNts": [5456]}, {"id": 10023, "number": 26, "type": "n", "fiveToThreeNts": [5489], "threeToFiveNts": [5457]}, {"id": 10024, "number": 27, "type": "n", "fiveToThreeNts": [5490], "threeToFiveNts": [5458]}, {"id": 10025, "number": 28, "type": "n", "fiveToThreeNts": [5491], "threeToFiveNts": [5459]}, {"id": 10026, "number": 29, "type": "n", "fiveToThreeNts": [5492], "threeToFiveNts": [5460]}, {"id": 10027, "number": 30, "type": "n", "fiveToThreeNts": [5493], "threeToFiveNts": [5461]}, {"id": 10028, "number": 31, "type": "n", "fiveToThreeNts": [5494], "threeToFiveNts": [5462]}, {"id": 10029, "number": 32, "type": "n", "fiveToThreeNts": [5495], "threeToFiveNts": [5463]}, {"id": 10030, "number": 33, "type": "n", "fiveToThreeNts": [5496], "threeToFiveNts": [5464]}, {"id": 10031, "number": 34, "type": "n", "fiveToThreeNts": [5497], "threeToFiveNts": [5465]}, {"id": 10032, "number": 35, "type": "n", "fiveToThreeNts": [5498], "threeToFiveNts": [5466]}, {"id": 10033, "number": 36, "type": "n", "fiveToThreeNts": [5499], "threeToFiveNts": [5467]}, {"id": 10034, "number": 37, "type": "n", "fiveToThreeNts": [5500], "threeToFiveNts": [5468]}, {"id": 10035, "number": 38, "type": "n", "fiveToThreeNts": [5501], "threeToFiveNts": [5469]}, {"id": 10036, "number": 39, "type": "n", "fiveToThreeNts": [5502], "threeToFiveNts": [5470]}, {"id": 10037, "number": 40, "type": "n", "fiveToThreeNts": [5503], "threeToFiveNts": [5471]}, {"id": 10038, "number": 41, "type": "n", "fiveToThreeNts": [5504], "threeToFiveNts": [5472]}, {"id": 10039, "number": 42, "type": "n", "fiveToThreeNts": [5505], "threeToFiveNts": [5473]}, {"id": 10040, "number": 43, "type": "n", "fiveToThreeNts": [5506], "threeToFiveNts": [5474]}, {"id": 10041, "number": 44, "type": "n", "fiveToThreeNts": [5507], "threeToFiveNts": [5475]}]}, {"id": 10042, "firstActiveCell": 21, "lastActiveCell": 42, "lastCell": 63, "latticePosition": [16, 28], "initialAngle": 240, "cells": [{"id": 10043, "number": 0, "type": "n", "fiveToThreeNts": [], "threeToFiveNts": []}, {"id": 10044, "number": 1, "type": "n", "fiveToThreeNts": [], "threeToFiveNts": []}, {"id": 10045, "number": 2, "type": "n", "fiveToThreeNts": [], "threeToFiveNts": []}, {"id": 10046, "number": 3, "type": "n", "fiveToThreeNts": [], "threeToFiveNts": []}, {"id": 10047, "number": 4, "type": "n", "fiveToThreeNts": [], "threeToFiveNts": []}, {"id": 10048, "number": 5, "type": "n", "fiveToThreeNts": [], "threeToFiveNts": []}, {"id": 10049, "number": 6, "type": "n", "fiveToThreeNts": [], "threeToFiveNts": []}, {"id": 10050, "number": 7, "type": "n", "fiveToThreeNts": [], "threeToFiveNts": []}, {"id": 10051, "number": 8, "type": "n", "fiveToThreeNts": [], "threeToFiveNts": []}, {"id": 10052, "number": 9, "type": "n", "fiveToThreeNts": [], "threeToFiveNts": []}, {"id": 10053, "number": 10, "type": "n", "fiveToThreeNts": [], "threeToFiveNts": []}, {"id": 10054, "number": 11, "type": "n", "fiveToThreeNts": [], "threeToFiveNts": []}, {"id": 10055, "number": 12, "type": "n", "fiveToThreeNts": [], "threeToFiveNts": []}, {"id": 10056, "number": 13, "type": "n", "fiveToThreeNts": [], "threeToFiveNts": []}, {"id": 10057, "number": 14, "type": "n", "fiveToThreeNts": [], "threeToFiveNts": []}, {"id": 10058, "number": 15, "type": "n", "fiveToThreeNts": [], "threeToFiveNts": []}, {"id": 10059, "number": 16, "type": "n", "fiveToThreeNts": [], "threeToFiveNts": []}, {"id": 10060, "number": 17, "type": "n", "fiveToThreeNts": [], "threeToFiveNts": []}, {"id": 10061, "number": 18, "type": "n", "fiveToThreeNts": [], "threeToFiveNts": []}, {"id": 10062, "number": 19, "type": "n", "fiveToThreeNts": [], "threeToFiveNts": []}, {"id": 10063, "number": 20, "type": "n", "fiveToThreeNts": [], "threeToFiveNts": []}, {"id": 10064, "number": 21, "type": "n", "fiveToThreeNts": [5508], "threeToFiveNts": [5530]}, {"id": 10065, "number": 22, "type": "n", "fiveToThreeNts": [5509], "threeToFiveNts": [5531]}, {"id": 10066, "number": 23, "type": "n", "fiveToThreeNts": [5510], "threeToFiveNts": [5532]}, {"id": 10067, "number": 24, "type": "n", "fiveToThreeNts": [5511], "threeToFiveNts": [5533]}, {"id": 10068, "number": 25, "type": "n", "fiveToThreeNts": [5512], "threeToFiveNts": [5534]}, {"id": 10069, "number": 26, "type": "n", "fiveToThreeNts": [5513], "threeToFiveNts": [5535]}, {"id": 10070, "number": 27, "type": "n", "fiveToThreeNts": [5514], "threeToFiveNts": [5536]}, {"id": 10071, "number": 28, "type": "n", "fiveToThreeNts": [5515], "threeToFiveNts": [5537]}, {"id": 10072, "number": 29, "type": "n", "fiveToThreeNts": [5516], "threeToFiveNts": [5538]}, {"id": 10073, "number": 30, "type": "n", "fiveToThreeNts": [5517], "threeToFiveNts": [5539]}, {"id": 10074, "number": 31, "type": "n", "fiveToThreeNts": [5518], "threeToFiveNts": [5540]}, {"id": 10075, "number": 32, "type": "n", "fiveToThreeNts": [5519], "threeToFiveNts": [5541]}, {"id": 10076, "number": 33, "type": "n", "fiveToThreeNts": [5520], "threeToFiveNts": [5542]}, {"id": 10077, "number": 34, "type": "n", "fiveToThreeNts": [5521], "threeToFiveNts": [5543]}, {"id": 10078, "number": 35, "type": "n", "fiveToThreeNts": [5522], "threeToFiveNts": [5544]}, {"id": 10079, "number": 36, "type": "n", "fiveToThreeNts": [5523], "threeToFiveNts": [5545]}, {"id": 10080, "number": 37, "type": "n", "fiveToThreeNts": [5524], "threeToFiveNts": [5546]}, {"id": 10081, "number": 38, "type": "n", "fiveToThreeNts": [5525], "threeToFiveNts": [5547]}, {"id": 10082, "number": 39, "type": "n", "fiveToThreeNts": [5526], "threeToFiveNts": [5548]}, {"id": 10083, "number": 40, "type": "n", "fiveToThreeNts": [5527], "threeToFiveNts": [5549]}, {"id": 10084, "number": 41, "type": "n", "fiveToThreeNts": [5528], "threeToFiveNts": [5550]}, {"id": 10085, "number": 42, "type": "n", "fiveToThreeNts": [5529], "threeToFiveNts": [5551]}]}, {"id": 10086, "firstActiveCell": 21, "lastActiveCell": 42, "lastCell": 63, "latticePosition": [16, 27], "initialAngle": 240, "cells": [{"id": 10087, "number": 0, "type": "n", "fiveToThreeNts": [], "threeToFiveNts": []}, {"id": 10088, "number": 1, "type": "n", "fiveToThreeNts": [], "threeToFiveNts": []}, {"id": 10089, "number": 2, "type": "n", "fiveToThreeNts": [], "threeToFiveNts": []}, {"id": 10090, "number": 3, "type": "n", "fiveToThreeNts": [], "threeToFiveNts": []}, {"id": 10091, "number": 4, "type": "n", "fiveToThreeNts": [], "threeToFiveNts": []}, {"id": 10092, "number": 5, "type": "n", "fiveToThreeNts": [], "threeToFiveNts": []}, {"id": 10093, "number": 6, "type": "n", "fiveToThreeNts": [], "threeToFiveNts": []}, {"id": 10094, "number": 7, "type": "n", "fiveToThreeNts": [], "threeToFiveNts": []}, {"id": 10095, "number": 8, "type": "n", "fiveToThreeNts": [], "threeToFiveNts": []}, {"id": 10096, "number": 9, "type": "n", "fiveToThreeNts": [], "threeToFiveNts": []}, {"id": 10097, "number": 10, "type": "n", "fiveToThreeNts": [], "threeToFiveNts": []}, {"id": 10098, "number": 11, "type": "n", "fiveToThreeNts": [], "threeToFiveNts": []}, {"id": 10099, "number": 12, "type": "n", "fiveToThreeNts": [], "threeToFiveNts": []}, {"id": 10100, "number": 13, "type": "n", "fiveToThreeNts": [], "threeToFiveNts": []}, {"id": 10101, "number": 14, "type": "n", "fiveToThreeNts": [], "threeToFiveNts": []}, {"id": 10102, "number": 15, "type": "n", "fiveToThreeNts": [], "threeToFiveNts": []}, {"id": 10103, "number": 16, "type": "n", "fiveToThreeNts": [], "threeToFiveNts": []}, {"id": 10104, "number": 17, "type": "n", "fiveToThreeNts": [], "threeToFiveNts": []}, {"id": 10105, "number": 18, "type": "n", "fiveToThreeNts": [], "threeToFiveNts": []}, {"id": 10106, "number": 19, "type": "n", "fiveToThreeNts": [], "threeToFiveNts": []}, {"id": 10107, "number": 20, "type": "n", "fiveToThreeNts": [], "threeToFiveNts": []}, {"id": 10108, "number": 21, "type": "n", "fiveToThreeNts": [5574], "threeToFiveNts": [5552]}, {"id": 10109, "number": 22, "type": "n", "fiveToThreeNts": [5575], "threeToFiveNts": [5553]}, {"id": 10110, "number": 23, "type": "n", "fiveToThreeNts": [5576], "threeToFiveNts": [5554]}, {"id": 10111, "number": 24, "type": "n", "fiveToThreeNts": [5577], "threeToFiveNts": [5555]}, {"id": 10112, "number": 25, "type": "n", "fiveToThreeNts": [5578], "threeToFiveNts": [5556]}, {"id": 10113, "number": 26, "type": "n", "fiveToThreeNts": [5579], "threeToFiveNts": [5557]}, {"id": 10114, "number": 27, "type": "n", "fiveToThreeNts": [5580], "threeToFiveNts": [5558]}, {"id": 10115, "number": 28, "type": "n", "fiveToThreeNts": [5581], "threeToFiveNts": [5559]}, {"id": 10116, "number": 29, "type": "n", "fiveToThreeNts": [5582], "threeToFiveNts": [5560]}, {"id": 10117, "number": 30, "type": "n", "fiveToThreeNts": [5583], "threeToFiveNts": [5561]}, {"id": 10118, "number": 31, "type": "n", "fiveToThreeNts": [5584], "threeToFiveNts": [5562]}, {"id": 10119, "number": 32, "type": "n", "fiveToThreeNts": [5585], "threeToFiveNts": [5563]}, {"id": 10120, "number": 33, "type": "n", "fiveToThreeNts": [5586], "threeToFiveNts": [5564]}, {"id": 10121, "number": 34, "type": "n", "fiveToThreeNts": [5587], "threeToFiveNts": [5565]}, {"id": 10122, "number": 35, "type": "n", "fiveToThreeNts": [5588], "threeToFiveNts": [5566]}, {"id": 10123, "number": 36, "type": "n", "fiveToThreeNts": [5589], "threeToFiveNts": [5567]}, {"id": 10124, "number": 37, "type": "n", "fiveToThreeNts": [5590], "threeToFiveNts": [5568]}, {"id": 10125, "number": 38, "type": "n", "fiveToThreeNts": [5591], "threeToFiveNts": [5569]}, {"id": 10126, "number": 39, "type": "n", "fiveToThreeNts": [5592], "threeToFiveNts": [5570]}, {"id": 10127, "number": 40, "type": "n", "fiveToThreeNts": [5593], "threeToFiveNts": [5571]}, {"id": 10128, "number": 41, "type": "n", "fiveToThreeNts": [5594], "threeToFiveNts": [5572]}, {"id": 10129, "number": 42, "type": "n", "fiveToThreeNts": [5595], "threeToFiveNts": [5573]}]}, {"id": 10130, "firstActiveCell": 21, "lastActiveCell": 42, "lastCell": 63, "latticePosition": [16, 26], "initialAngle": 240, "cells": [{"id": 10131, "number": 0, "type": "n", "fiveToThreeNts": [], "threeToFiveNts": []}, {"id": 10132, "number": 1, "type": "n", "fiveToThreeNts": [], "threeToFiveNts": []}, {"id": 10133, "number": 2, "type": "n", "fiveToThreeNts": [], "threeToFiveNts": []}, {"id": 10134, "number": 3, "type": "n", "fiveToThreeNts": [], "threeToFiveNts": []}, {"id": 10135, "number": 4, "type": "n", "fiveToThreeNts": [], "threeToFiveNts": []}, {"id": 10136, "number": 5, "type": "n", "fiveToThreeNts": [], "threeToFiveNts": []}, {"id": 10137, "number": 6, "type": "n", "fiveToThreeNts": [], "threeToFiveNts": []}, {"id": 10138, "number": 7, "type": "n", "fiveToThreeNts": [], "threeToFiveNts": []}, {"id": 10139, "number": 8, "type": "n", "fiveToThreeNts": [], "threeToFiveNts": []}, {"id": 10140, "number": 9, "type": "n", "fiveToThreeNts": [], "threeToFiveNts": []}, {"id": 10141, "number": 10, "type": "n", "fiveToThreeNts": [], "threeToFiveNts": []}, {"id": 10142, "number": 11, "type": "n", "fiveToThreeNts": [], "threeToFiveNts": []}, {"id": 10143, "number": 12, "type": "n", "fiveToThreeNts": [], "threeToFiveNts": []}, {"id": 10144, "number": 13, "type": "n", "fiveToThreeNts": [], "threeToFiveNts": []}, {"id": 10145, "number": 14, "type": "n", "fiveToThreeNts": [], "threeToFiveNts": []}, {"id": 10146, "number": 15, "type": "n", "fiveToThreeNts": [], "threeToFiveNts": []}, {"id": 10147, "number": 16, "type": "n", "fiveToThreeNts": [], "threeToFiveNts": []}, {"id": 10148, "number": 17, "type": "n", "fiveToThreeNts": [], "threeToFiveNts": []}, {"id": 10149, "number": 18, "type": "n", "fiveToThreeNts": [], "threeToFiveNts": []}, {"id": 10150, "number": 19, "type": "n", "fiveToThreeNts": [], "threeToFiveNts": []}, {"id": 10151, "number": 20, "type": "n", "fiveToThreeNts": [], "threeToFiveNts": []}, {"id": 10152, "number": 21, "type": "n", "fiveToThreeNts": [5596], "threeToFiveNts": [5618]}, {"id": 10153, "number": 22, "type": "n", "fiveToThreeNts": [5597], "threeToFiveNts": [5619]}, {"id": 10154, "number": 23, "type": "n", "fiveToThreeNts": [5598], "threeToFiveNts": [5620]}, {"id": 10155, "number": 24, "type": "n", "fiveToThreeNts": [5599], "threeToFiveNts": [5621]}, {"id": 10156, "number": 25, "type": "n", "fiveToThreeNts": [5600], "threeToFiveNts": [5622]}, {"id": 10157, "number": 26, "type": "n", "fiveToThreeNts": [5601], "threeToFiveNts": [5623]}, {"id": 10158, "number": 27, "type": "n", "fiveToThreeNts": [5602], "threeToFiveNts": [5624]}, {"id": 10159, "number": 28, "type": "n", "fiveToThreeNts": [5603], "threeToFiveNts": [5625]}, {"id": 10160, "number": 29, "type": "n", "fiveToThreeNts": [5604], "threeToFiveNts": [5626]}, {"id": 10161, "number": 30, "type": "n", "fiveToThreeNts": [5605], "threeToFiveNts": [5627]}, {"id": 10162, "number": 31, "type": "n", "fiveToThreeNts": [5606], "threeToFiveNts": [5628]}, {"id": 10163, "number": 32, "type": "n", "fiveToThreeNts": [5607], "threeToFiveNts": [5629]}, {"id": 10164, "number": 33, "type": "n", "fiveToThreeNts": [5608], "threeToFiveNts": [5630]}, {"id": 10165, "number": 34, "type": "n", "fiveToThreeNts": [5609], "threeToFiveNts": [5631]}, {"id": 10166, "number": 35, "type": "n", "fiveToThreeNts": [5610], "threeToFiveNts": [5632]}, {"id": 10167, "number": 36, "type": "n", "fiveToThreeNts": [5611], "threeToFiveNts": [5633]}, {"id": 10168, "number": 37, "type": "n", "fiveToThreeNts": [5612], "threeToFiveNts": [5634]}, {"id": 10169, "number": 38, "type": "n", "fiveToThreeNts": [5613], "threeToFiveNts": [5635]}, {"id": 10170, "number": 39, "type": "n", "fiveToThreeNts": [5614], "threeToFiveNts": [5636]}, {"id": 10171, "number": 40, "type": "n", "fiveToThreeNts": [5615], "threeToFiveNts": [5637]}, {"id": 10172, "number": 41, "type": "n", "fiveToThreeNts": [5616], "threeToFiveNts": [5638]}, {"id": 10173, "number": 42, "type": "n", "fiveToThreeNts": [5617], "threeToFiveNts": [5639]}]}, {"id": 10174, "firstActiveCell": 21, "lastActiveCell": 42, "lastCell": 63, "latticePosition": [16, 25], "initialAngle": 240, "cells": [{"id": 10175, "number": 0, "type": "n", "fiveToThreeNts": [], "threeToFiveNts": []}, {"id": 10176, "number": 1, "type": "n", "fiveToThreeNts": [], "threeToFiveNts": []}, {"id": 10177, "number": 2, "type": "n", "fiveToThreeNts": [], "threeToFiveNts": []}, {"id": 10178, "number": 3, "type": "n", "fiveToThreeNts": [], "threeToFiveNts": []}, {"id": 10179, "number": 4, "type": "n", "fiveToThreeNts": [], "threeToFiveNts": []}, {"id": 10180, "number": 5, "type": "n", "fiveToThreeNts": [], "threeToFiveNts": []}, {"id": 10181, "number": 6, "type": "n", "fiveToThreeNts": [], "threeToFiveNts": []}, {"id": 10182, "number": 7, "type": "n", "fiveToThreeNts": [], "threeToFiveNts": []}, {"id": 10183, "number": 8, "type": "n", "fiveToThreeNts": [], "threeToFiveNts": []}, {"id": 10184, "number": 9, "type": "n", "fiveToThreeNts": [], "threeToFiveNts": []}, {"id": 10185, "number": 10, "type": "n", "fiveToThreeNts": [], "threeToFiveNts": []}, {"id": 10186, "number": 11, "type": "n", "fiveToThreeNts": [], "threeToFiveNts": []}, {"id": 10187, "number": 12, "type": "n", "fiveToThreeNts": [], "threeToFiveNts": []}, {"id": 10188, "number": 13, "type": "n", "fiveToThreeNts": [], "threeToFiveNts": []}, {"id": 10189, "number": 14, "type": "n", "fiveToThreeNts": [], "threeToFiveNts": []}, {"id": 10190, "number": 15, "type": "n", "fiveToThreeNts": [], "threeToFiveNts": []}, {"id": 10191, "number": 16, "type": "n", "fiveToThreeNts": [], "threeToFiveNts": []}, {"id": 10192, "number": 17, "type": "n", "fiveToThreeNts": [], "threeToFiveNts": []}, {"id": 10193, "number": 18, "type": "n", "fiveToThreeNts": [], "threeToFiveNts": []}, {"id": 10194, "number": 19, "type": "n", "fiveToThreeNts": [], "threeToFiveNts": []}, {"id": 10195, "number": 20, "type": "n", "fiveToThreeNts": [], "threeToFiveNts": []}, {"id": 10196, "number": 21, "type": "n", "fiveToThreeNts": [5662], "threeToFiveNts": [5640]}, {"id": 10197, "number": 22, "type": "n", "fiveToThreeNts": [5663], "threeToFiveNts": [5641]}, {"id": 10198, "number": 23, "type": "n", "fiveToThreeNts": [5664], "threeToFiveNts": [5642]}, {"id": 10199, "number": 24, "type": "n", "fiveToThreeNts": [5665], "threeToFiveNts": [5643]}, {"id": 10200, "number": 25, "type": "n", "fiveToThreeNts": [5666], "threeToFiveNts": [5644]}, {"id": 10201, "number": 26, "type": "n", "fiveToThreeNts": [5667], "threeToFiveNts": [5645]}, {"id": 10202, "number": 27, "type": "n", "fiveToThreeNts": [5668], "threeToFiveNts": [5646]}, {"id": 10203, "number": 28, "type": "n", "fiveToThreeNts": [5669], "threeToFiveNts": [5647]}, {"id": 10204, "number": 29, "type": "n", "fiveToThreeNts": [5670], "threeToFiveNts": [5648]}, {"id": 10205, "number": 30, "type": "n", "fiveToThreeNts": [5671], "threeToFiveNts": [5649]}, {"id": 10206, "number": 31, "type": "n", "fiveToThreeNts": [5672], "threeToFiveNts": [5650]}, {"id": 10207, "number": 32, "type": "n", "fiveToThreeNts": [5673], "threeToFiveNts": [5651]}, {"id": 10208, "number": 33, "type": "n", "fiveToThreeNts": [5674], "threeToFiveNts": [5652]}, {"id": 10209, "number": 34, "type": "n", "fiveToThreeNts": [5675], "threeToFiveNts": [5653]}, {"id": 10210, "number": 35, "type": "n", "fiveToThreeNts": [5676], "threeToFiveNts": [5654]}, {"id": 10211, "number": 36, "type": "n", "fiveToThreeNts": [5677], "threeToFiveNts": [5655]}, {"id": 10212, "number": 37, "type": "n", "fiveToThreeNts": [5678], "threeToFiveNts": [5656]}, {"id": 10213, "number": 38, "type": "n", "fiveToThreeNts": [5679], "threeToFiveNts": [5657]}, {"id": 10214, "number": 39, "type": "n", "fiveToThreeNts": [5680], "threeToFiveNts": [5658]}, {"id": 10215, "number": 40, "type": "n", "fiveToThreeNts": [5681], "threeToFiveNts": [5659]}, {"id": 10216, "number": 41, "type": "n", "fiveToThreeNts": [5682], "threeToFiveNts": [5660]}, {"id": 10217, "number": 42, "type": "n", "fiveToThreeNts": [5683], "threeToFiveNts": [5661]}]}, {"id": 10218, "firstActiveCell": 21, "lastActiveCell": 42, "lastCell": 63, "latticePosition": [16, 24], "initialAngle": 240, "cells": [{"id": 10219, "number": 0, "type": "n", "fiveToThreeNts": [], "threeToFiveNts": []}, {"id": 10220, "number": 1, "type": "n", "fiveToThreeNts": [], "threeToFiveNts": []}, {"id": 10221, "number": 2, "type": "n", "fiveToThreeNts": [], "threeToFiveNts": []}, {"id": 10222, "number": 3, "type": "n", "fiveToThreeNts": [], "threeToFiveNts": []}, {"id": 10223, "number": 4, "type": "n", "fiveToThreeNts": [], "threeToFiveNts": []}, {"id": 10224, "number": 5, "type": "n", "fiveToThreeNts": [], "threeToFiveNts": []}, {"id": 10225, "number": 6, "type": "n", "fiveToThreeNts": [], "threeToFiveNts": []}, {"id": 10226, "number": 7, "type": "n", "fiveToThreeNts": [], "threeToFiveNts": []}, {"id": 10227, "number": 8, "type": "n", "fiveToThreeNts": [], "threeToFiveNts": []}, {"id": 10228, "number": 9, "type": "n", "fiveToThreeNts": [], "threeToFiveNts": []}, {"id": 10229, "number": 10, "type": "n", "fiveToThreeNts": [], "threeToFiveNts": []}, {"id": 10230, "number": 11, "type": "n", "fiveToThreeNts": [], "threeToFiveNts": []}, {"id": 10231, "number": 12, "type": "n", "fiveToThreeNts": [], "threeToFiveNts": []}, {"id": 10232, "number": 13, "type": "n", "fiveToThreeNts": [], "threeToFiveNts": []}, {"id": 10233, "number": 14, "type": "n", "fiveToThreeNts": [], "threeToFiveNts": []}, {"id": 10234, "number": 15, "type": "n", "fiveToThreeNts": [], "threeToFiveNts": []}, {"id": 10235, "number": 16, "type": "n", "fiveToThreeNts": [], "threeToFiveNts": []}, {"id": 10236, "number": 17, "type": "n", "fiveToThreeNts": [], "threeToFiveNts": []}, {"id": 10237, "number": 18, "type": "n", "fiveToThreeNts": [], "threeToFiveNts": []}, {"id": 10238, "number": 19, "type": "n", "fiveToThreeNts": [], "threeToFiveNts": []}, {"id": 10239, "number": 20, "type": "n", "fiveToThreeNts": [], "threeToFiveNts": []}, {"id": 10240, "number": 21, "type": "n", "fiveToThreeNts": [5684], "threeToFiveNts": [5706]}, {"id": 10241, "number": 22, "type": "n", "fiveToThreeNts": [5685], "threeToFiveNts": [5707]}, {"id": 10242, "number": 23, "type": "n", "fiveToThreeNts": [5686], "threeToFiveNts": [5708]}, {"id": 10243, "number": 24, "type": "n", "fiveToThreeNts": [5687], "threeToFiveNts": [5709]}, {"id": 10244, "number": 25, "type": "n", "fiveToThreeNts": [5688], "threeToFiveNts": [5710]}, {"id": 10245, "number": 26, "type": "n", "fiveToThreeNts": [5689], "threeToFiveNts": [5711]}, {"id": 10246, "number": 27, "type": "n", "fiveToThreeNts": [5690], "threeToFiveNts": [5712]}, {"id": 10247, "number": 28, "type": "n", "fiveToThreeNts": [5691], "threeToFiveNts": [5713]}, {"id": 10248, "number": 29, "type": "n", "fiveToThreeNts": [5692], "threeToFiveNts": [5714]}, {"id": 10249, "number": 30, "type": "n", "fiveToThreeNts": [5693], "threeToFiveNts": [5715]}, {"id": 10250, "number": 31, "type": "n", "fiveToThreeNts": [5694], "threeToFiveNts": [5716]}, {"id": 10251, "number": 32, "type": "n", "fiveToThreeNts": [5695], "threeToFiveNts": [5717]}, {"id": 10252, "number": 33, "type": "n", "fiveToThreeNts": [5696], "threeToFiveNts": [5718]}, {"id": 10253, "number": 34, "type": "n", "fiveToThreeNts": [5697], "threeToFiveNts": [5719]}, {"id": 10254, "number": 35, "type": "n", "fiveToThreeNts": [5698], "threeToFiveNts": [5720]}, {"id": 10255, "number": 36, "type": "n", "fiveToThreeNts": [5699], "threeToFiveNts": [5721]}, {"id": 10256, "number": 37, "type": "n", "fiveToThreeNts": [5700], "threeToFiveNts": [5722]}, {"id": 10257, "number": 38, "type": "n", "fiveToThreeNts": [5701], "threeToFiveNts": [5723]}, {"id": 10258, "number": 39, "type": "n", "fiveToThreeNts": [5702], "threeToFiveNts": [5724]}, {"id": 10259, "number": 40, "type": "n", "fiveToThreeNts": [5703], "threeToFiveNts": [5725]}, {"id": 10260, "number": 41, "type": "n", "fiveToThreeNts": [5704], "threeToFiveNts": [5726]}, {"id": 10261, "number": 42, "type": "n", "fiveToThreeNts": [5705], "threeToFiveNts": [5727]}]}, {"id": 10262, "firstActiveCell": 21, "lastActiveCell": 42, "lastCell": 63, "latticePosition": [16, 23], "initialAngle": 240, "cells": [{"id": 10263, "number": 0, "type": "n", "fiveToThreeNts": [], "threeToFiveNts": []}, {"id": 10264, "number": 1, "type": "n", "fiveToThreeNts": [], "threeToFiveNts": []}, {"id": 10265, "number": 2, "type": "n", "fiveToThreeNts": [], "threeToFiveNts": []}, {"id": 10266, "number": 3, "type": "n", "fiveToThreeNts": [], "threeToFiveNts": []}, {"id": 10267, "number": 4, "type": "n", "fiveToThreeNts": [], "threeToFiveNts": []}, {"id": 10268, "number": 5, "type": "n", "fiveToThreeNts": [], "threeToFiveNts": []}, {"id": 10269, "number": 6, "type": "n", "fiveToThreeNts": [], "threeToFiveNts": []}, {"id": 10270, "number": 7, "type": "n", "fiveToThreeNts": [], "threeToFiveNts": []}, {"id": 10271, "number": 8, "type": "n", "fiveToThreeNts": [], "threeToFiveNts": []}, {"id": 10272, "number": 9, "type": "n", "fiveToThreeNts": [], "threeToFiveNts": []}, {"id": 10273, "number": 10, "type": "n", "fiveToThreeNts": [], "threeToFiveNts": []}, {"id": 10274, "number": 11, "type": "n", "fiveToThreeNts": [], "threeToFiveNts": []}, {"id": 10275, "number": 12, "type": "n", "fiveToThreeNts": [], "threeToFiveNts": []}, {"id": 10276, "number": 13, "type": "n", "fiveToThreeNts": [], "threeToFiveNts": []}, {"id": 10277, "number": 14, "type": "n", "fiveToThreeNts": [], "threeToFiveNts": []}, {"id": 10278, "number": 15, "type": "n", "fiveToThreeNts": [], "threeToFiveNts": []}, {"id": 10279, "number": 16, "type": "n", "fiveToThreeNts": [], "threeToFiveNts": []}, {"id": 10280, "number": 17, "type": "n", "fiveToThreeNts": [], "threeToFiveNts": []}, {"id": 10281, "number": 18, "type": "n", "fiveToThreeNts": [], "threeToFiveNts": []}, {"id": 10282, "number": 19, "type": "n", "fiveToThreeNts": [], "threeToFiveNts": []}, {"id": 10283, "number": 20, "type": "n", "fiveToThreeNts": [], "threeToFiveNts": []}, {"id": 10284, "number": 21, "type": "n", "fiveToThreeNts": [5750], "threeToFiveNts": [5728]}, {"id": 10285, "number": 22, "type": "n", "fiveToThreeNts": [5751], "threeToFiveNts": [5729]}, {"id": 10286, "number": 23, "type": "n", "fiveToThreeNts": [5752], "threeToFiveNts": [5730]}, {"id": 10287, "number": 24, "type": "n", "fiveToThreeNts": [5753], "threeToFiveNts": [5731]}, {"id": 10288, "number": 25, "type": "n", "fiveToThreeNts": [5754], "threeToFiveNts": [5732]}, {"id": 10289, "number": 26, "type": "n", "fiveToThreeNts": [5755], "threeToFiveNts": [5733]}, {"id": 10290, "number": 27, "type": "n", "fiveToThreeNts": [5756], "threeToFiveNts": [5734]}, {"id": 10291, "number": 28, "type": "n", "fiveToThreeNts": [5757], "threeToFiveNts": [5735]}, {"id": 10292, "number": 29, "type": "n", "fiveToThreeNts": [5758], "threeToFiveNts": [5736]}, {"id": 10293, "number": 30, "type": "n", "fiveToThreeNts": [5759], "threeToFiveNts": [5737]}, {"id": 10294, "number": 31, "type": "n", "fiveToThreeNts": [5760], "threeToFiveNts": [5738]}, {"id": 10295, "number": 32, "type": "n", "fiveToThreeNts": [5761], "threeToFiveNts": [5739]}, {"id": 10296, "number": 33, "type": "n", "fiveToThreeNts": [5762], "threeToFiveNts": [5740]}, {"id": 10297, "number": 34, "type": "n", "fiveToThreeNts": [5763], "threeToFiveNts": [5741]}, {"id": 10298, "number": 35, "type": "n", "fiveToThreeNts": [5764], "threeToFiveNts": [5742]}, {"id": 10299, "number": 36, "type": "n", "fiveToThreeNts": [5765], "threeToFiveNts": [5743]}, {"id": 10300, "number": 37, "type": "n", "fiveToThreeNts": [5766], "threeToFiveNts": [5744]}, {"id": 10301, "number": 38, "type": "n", "fiveToThreeNts": [5767], "threeToFiveNts": [5745]}, {"id": 10302, "number": 39, "type": "n", "fiveToThreeNts": [5768], "threeToFiveNts": [5746]}, {"id": 10303, "number": 40, "type": "n", "fiveToThreeNts": [5769], "threeToFiveNts": [5747]}, {"id": 10304, "number": 41, "type": "n", "fiveToThreeNts": [5770], "threeToFiveNts": [5748]}, {"id": 10305, "number": 42, "type": "n", "fiveToThreeNts": [5771], "threeToFiveNts": [5749]}]}, {"id": 10306, "firstActiveCell": 21, "lastActiveCell": 42, "lastCell": 63, "latticePosition": [16, 22], "initialAngle": 240, "cells": [{"id": 10307, "number": 0, "type": "n", "fiveToThreeNts": [], "threeToFiveNts": []}, {"id": 10308, "number": 1, "type": "n", "fiveToThreeNts": [], "threeToFiveNts": []}, {"id": 10309, "number": 2, "type": "n", "fiveToThreeNts": [], "threeToFiveNts": []}, {"id": 10310, "number": 3, "type": "n", "fiveToThreeNts": [], "threeToFiveNts": []}, {"id": 10311, "number": 4, "type": "n", "fiveToThreeNts": [], "threeToFiveNts": []}, {"id": 10312, "number": 5, "type": "n", "fiveToThreeNts": [], "threeToFiveNts": []}, {"id": 10313, "number": 6, "type": "n", "fiveToThreeNts": [], "threeToFiveNts": []}, {"id": 10314, "number": 7, "type": "n", "fiveToThreeNts": [], "threeToFiveNts": []}, {"id": 10315, "number": 8, "type": "n", "fiveToThreeNts": [], "threeToFiveNts": []}, {"id": 10316, "number": 9, "type": "n", "fiveToThreeNts": [], "threeToFiveNts": []}, {"id": 10317, "number": 10, "type": "n", "fiveToThreeNts": [], "threeToFiveNts": []}, {"id": 10318, "number": 11, "type": "n", "fiveToThreeNts": [], "threeToFiveNts": []}, {"id": 10319, "number": 12, "type": "n", "fiveToThreeNts": [], "threeToFiveNts": []}, {"id": 10320, "number": 13, "type": "n", "fiveToThreeNts": [], "threeToFiveNts": []}, {"id": 10321, "number": 14, "type": "n", "fiveToThreeNts": [], "threeToFiveNts": []}, {"id": 10322, "number": 15, "type": "n", "fiveToThreeNts": [], "threeToFiveNts": []}, {"id": 10323, "number": 16, "type": "n", "fiveToThreeNts": [], "threeToFiveNts": []}, {"id": 10324, "number": 17, "type": "n", "fiveToThreeNts": [], "threeToFiveNts": []}, {"id": 10325, "number": 18, "type": "n", "fiveToThreeNts": [], "threeToFiveNts": []}, {"id": 10326, "number": 19, "type": "n", "fiveToThreeNts": [], "threeToFiveNts": []}, {"id": 10327, "number": 20, "type": "n", "fiveToThreeNts": [], "threeToFiveNts": []}, {"id": 10328, "number": 21, "type": "n", "fiveToThreeNts": [5772], "threeToFiveNts": [5794]}, {"id": 10329, "number": 22, "type": "n", "fiveToThreeNts": [5773], "threeToFiveNts": [5795]}, {"id": 10330, "number": 23, "type": "n", "fiveToThreeNts": [5774], "threeToFiveNts": [5796]}, {"id": 10331, "number": 24, "type": "n", "fiveToThreeNts": [5775], "threeToFiveNts": [5797]}, {"id": 10332, "number": 25, "type": "n", "fiveToThreeNts": [5776], "threeToFiveNts": [5798]}, {"id": 10333, "number": 26, "type": "n", "fiveToThreeNts": [5777], "threeToFiveNts": [5799]}, {"id": 10334, "number": 27, "type": "n", "fiveToThreeNts": [5778], "threeToFiveNts": [5800]}, {"id": 10335, "number": 28, "type": "n", "fiveToThreeNts"
[truncated: 654,408 more chars]
