# Supplementary material for: Unified Nanotechnology Format: One Way to Store Them All
Source: Molecules. 2021 Dec 23;27(1):63. doi: 10.3390/molecules27010063 (PMC8746876; doi:10.3390/molecules27010063)
Supplement: Supplementary file 1 [file molecules-27-00063-s001.zip › unf-1.0.0_finalized/example-files/smiley_6ji1/README.md]

# Smiley-6ji1 structure

Smiley DNA origami structure converted from Cadnano to UNF, "looking" at the 6JI1 peptide visualized from the UNF-appended PDB file.
The location of 6JI1 is explicitly set in the UNF file to match the desired arrangement of the scene.

**Generating UNF file from source files:**
```
cadnano_to_unf.py smileyFace.json:square:0,0,0
unf_add_pdb.py output.unf 6ji1.pdb 6ji1 500,0,300 0,0,0 
```
