# Supplementary material for: Unified Nanotechnology Format: One Way to Store Them All
Source: Molecules. 2021 Dec 23;27(1):63. doi: 10.3390/molecules27010063 (PMC8746876; doi:10.3390/molecules27010063)
Supplement: Supplementary file 1 [file molecules-27-00063-s001.zip › unf-1.0.0_finalized/example-files/smiley_6ji1/source_files/6ji1.pdb]

HEADER    MEMBRANE PROTEIN                        19-FEB-19   6JI1              
TITLE     TETRAMERIC PEPTSO2 INCORPORATED IN SALIPRO NANO PARTICLE              
COMPND    MOL_ID: 1;                                                            
COMPND   2 MOLECULE: PROTON:OLIGOPEPTIDE SYMPORTER POT FAMILY;                  
COMPND   3 CHAIN: A, B, C, D;                                                   
COMPND   4 ENGINEERED: YES                                                      
SOURCE    MOL_ID: 1;                                                            
SOURCE   2 ORGANISM_SCIENTIFIC: SHEWANELLA ONEIDENSIS MR-1;                     
SOURCE   3 ORGANISM_TAXID: 211586;                                              
SOURCE   4 STRAIN: MR-1;                                                        
SOURCE   5 GENE: SO_1277;                                                       
SOURCE   6 EXPRESSION_SYSTEM: ESCHERICHIA COLI K-12;                            
SOURCE   7 EXPRESSION_SYSTEM_TAXID: 83333;                                      
SOURCE   8 EXPRESSION_SYSTEM_STRAIN: K-12                                       
KEYWDS    PEPTIDE TRANSPORTER, MEMBRANE PROTEIN                                 
EXPDTA    ELECTRON MICROSCOPY                                                   
AUTHOR    A.KAWAMOTO,K.MATOBA,J.TAKAGI                                          
REVDAT   2   06-NOV-19 6JI1    1       CRYST1                                   
REVDAT   1   15-MAY-19 6JI1    0                                                
JRNL        AUTH   R.NAGAMURA,M.FUKUDA,A.KAWAMOTO,K.MATOBA,N.DOHMAE,R.ISHITANI, 
JRNL        AUTH 2 J.TAKAGI,O.NUREKI                                            
JRNL        TITL   STRUCTURAL BASIS FOR OLIGOMERIZATION OF THE PROKARYOTIC      
JRNL        TITL 2 PEPTIDE TRANSPORTER PEPTSO2.                                 
JRNL        REF    ACTA CRYSTALLOGR.,SECT.F      V.  75   348 2019              
JRNL        REFN                   ESSN 2053-230X                               
JRNL        PMID   31045564                                                     
JRNL        DOI    10.1107/S2053230X19003546                                    
REMARK   2                                                                      
REMARK   2 RESOLUTION.    4.10 ANGSTROMS.                                       
REMARK   3                                                                      
REMARK   3 REFINEMENT.                                                          
REMARK   3   SOFTWARE PACKAGES      : GAUTOMATCH, EPU, GCTF, COOT, RELION,      
REMARK   3                            RELION, RELION, RELION, PHENIX            
REMARK   3   RECONSTRUCTION SCHEMA  : BACK PROJECTION                           
REMARK   3                                                                      
REMARK   3 EM MAP-MODEL FITTING AND REFINEMENT                                  
REMARK   3   PDB ENTRY                    : NULL                                
REMARK   3   REFINEMENT SPACE             : REAL                                
REMARK   3   REFINEMENT PROTOCOL          : FLEXIBLE FIT                        
REMARK   3   REFINEMENT TARGET            : NULL                                
REMARK   3   OVERALL ANISOTROPIC B VALUE  : NULL                                
REMARK   3                                                                      
REMARK   3 FITTING PROCEDURE : NULL                                             
REMARK   3                                                                      
REMARK   3 EM IMAGE RECONSTRUCTION STATISTICS                                   
REMARK   3   NOMINAL PIXEL SIZE (ANGSTROMS)    : NULL                           
REMARK   3   ACTUAL PIXEL SIZE  (ANGSTROMS)    : NULL                           
REMARK   3   EFFECTIVE RESOLUTION (ANGSTROMS)  : 4.100                          
REMARK   3   NUMBER OF PARTICLES               : 43172                          
REMARK   3   CTF CORRECTION METHOD             : NONE                           
REMARK   3                                                                      
REMARK   3 EM RECONSTRUCTION MAGNIFICATION CALIBRATION: NULL                    
REMARK   3                                                                      
REMARK   3 OTHER DETAILS: NULL                                                  
REMARK   4                                                                      
REMARK   4 6JI1 COMPLIES WITH FORMAT V. 3.30, 13-JUL-11                         
REMARK 100                                                                      
REMARK 100 THIS ENTRY HAS BEEN PROCESSED BY PDBJ ON 24-FEB-19.                  
REMARK 100 THE DEPOSITION ID IS D_1300011122.                                   
REMARK 245                                                                      
REMARK 245 EXPERIMENTAL DETAILS                                                 
REMARK 245   RECONSTRUCTION METHOD          : SINGLE PARTICLE                   
REMARK 245   SPECIMEN TYPE                  : NULL                              
REMARK 245                                                                      
REMARK 245 ELECTRON MICROSCOPE SAMPLE                                           
REMARK 245   SAMPLE TYPE                    : PARTICLE                          
REMARK 245   PARTICLE TYPE                  : POINT                             
REMARK 245   NAME OF SAMPLE                 : TETRAMERIC PEPTSO2 WITH SAPOSIN   
REMARK 245                                    A                                 
REMARK 245   SAMPLE CONCENTRATION (MG ML-1) : 0.50                              
REMARK 245   SAMPLE SUPPORT DETAILS         : NULL                              
REMARK 245   SAMPLE VITRIFICATION DETAILS   : BLOTTED FOR 4.5 SECONDS BEFORE    
REMARK 245                                    PLUNGING                          
REMARK 245   SAMPLE BUFFER                  : NULL                              
REMARK 245   PH                             : 7.40                              
REMARK 245   SAMPLE DETAILS                 : NULL                              
REMARK 245                                                                      
REMARK 245 DATA ACQUISITION                                                     
REMARK 245   DATE OF EXPERIMENT                : NULL                           
REMARK 245   NUMBER OF MICROGRAPHS-IMAGES      : 1609                           
REMARK 245   TEMPERATURE (KELVIN)              : NULL                           
REMARK 245   MICROSCOPE MODEL                  : FEI TALOS ARCTICA              
REMARK 245   DETECTOR TYPE                     : FEI FALCON III (4K X 4K)       
REMARK 245   MINIMUM DEFOCUS (NM)              : 1000.00                        
REMARK 245   MAXIMUM DEFOCUS (NM)              : 3000.00                        
REMARK 245   MINIMUM TILT ANGLE (DEGREES)      : NULL                           
REMARK 245   MAXIMUM TILT ANGLE (DEGREES)      : NULL                           
REMARK 245   NOMINAL CS                        : 2.70                           
REMARK 245   IMAGING MODE                      : BRIGHT FIELD                   
REMARK 245   ELECTRON DOSE (ELECTRONS NM**-2)  : 82.00                          
REMARK 245   ILLUMINATION MODE                 : FLOOD BEAM                     
REMARK 245   NOMINAL MAGNIFICATION             : 96000                          
REMARK 245   CALIBRATED MAGNIFICATION          : NULL                           
REMARK 245   SOURCE                            : FIELD EMISSION GUN             
REMARK 245   ACCELERATION VOLTAGE (KV)         : 200                            
REMARK 245   IMAGING DETAILS                   : NULL                           
REMARK 247                                                                      
REMARK 247 ELECTRON MICROSCOPY                                                  
REMARK 247  THE COORDINATES IN THIS ENTRY WERE GENERATED FROM ELECTRON          
REMARK 247  MICROSCOPY DATA. PROTEIN DATA BANK CONVENTIONS REQUIRE              
REMARK 247  THAT CRYST1 AND SCALE RECORDS BE INCLUDED, BUT THE VALUES           
REMARK 247  ON THESE RECORDS ARE MEANINGLESS EXCEPT FOR THE CALCULATION         
REMARK 247  OF THE STRUCTURE FACTORS.                                           
REMARK 300                                                                      
REMARK 300 BIOMOLECULE: 1                                                       
REMARK 300 SEE REMARK 350 FOR THE AUTHOR PROVIDED AND/OR PROGRAM                
REMARK 300 GENERATED ASSEMBLY INFORMATION FOR THE STRUCTURE IN                  
REMARK 300 THIS ENTRY. THE REMARK MAY ALSO PROVIDE INFORMATION ON               
REMARK 300 BURIED SURFACE AREA.                                                 
REMARK 350                                                                      
REMARK 350 COORDINATES FOR A COMPLETE MULTIMER REPRESENTING THE KNOWN           
REMARK 350 BIOLOGICALLY SIGNIFICANT OLIGOMERIZATION STATE OF THE                
REMARK 350 MOLECULE CAN BE GENERATED BY APPLYING BIOMT TRANSFORMATIONS          
REMARK 350 GIVEN BELOW.  BOTH NON-CRYSTALLOGRAPHIC AND                          
REMARK 350 CRYSTALLOGRAPHIC OPERATIONS ARE GIVEN.                               
REMARK 350                                                                      
REMARK 350 BIOMOLECULE: 1                                                       
REMARK 350 AUTHOR DETERMINED BIOLOGICAL UNIT: TETRAMERIC                        
REMARK 350 APPLY THE FOLLOWING TO CHAINS: A, B, C, D                            
REMARK 350   BIOMT1   1  1.000000  0.000000  0.000000        0.00000            
REMARK 350   BIOMT2   1  0.000000  1.000000  0.000000        0.00000            
REMARK 350   BIOMT3   1  0.000000  0.000000  1.000000        0.00000            
REMARK 465                                                                      
REMARK 465 MISSING RESIDUES                                                     
REMARK 465 THE FOLLOWING RESIDUES WERE NOT LOCATED IN THE                       
REMARK 465 EXPERIMENT. (M=MODEL NUMBER; RES=RESIDUE NAME; C=CHAIN               
REMARK 465 IDENTIFIER; SSSEQ=SEQUENCE NUMBER; I=INSERTION CODE.)                
REMARK 465                                                                      
REMARK 465   M RES C SSSEQI                                                     
REMARK 465     MET A     1                                                      
REMARK 465     THR A     2                                                      
REMARK 465     LEU A     3                                                      
REMARK 465     GLY A     4                                                      
REMARK 465     THR A     5                                                      
REMARK 465     ASN A     6                                                      
REMARK 465     GLN A     7                                                      
REMARK 465     GLY A   134                                                      
REMARK 465     ASP A   135                                                      
REMARK 465     ASP A   136                                                      
REMARK 465     GLU A   267                                                      
REMARK 465     PRO A   268                                                      
REMARK 465     SER A   269                                                      
REMARK 465     TRP A   346                                                      
REMARK 465     ALA A   347                                                      
REMARK 465     GLY A   348                                                      
REMARK 465     ARG A   349                                                      
REMARK 465     ASN A   350                                                      
REMARK 465     ASN A   351                                                      
REMARK 465     LYS A   352                                                      
REMARK 465     ASP A   353                                                      
REMARK 465     PHE A   354                                                      
REMARK 465     SER A   355                                                      
REMARK 465     ALA A   414                                                      
REMARK 465     ARG A   415                                                      
REMARK 465     TYR A   416                                                      
REMARK 465     VAL A   417                                                      
REMARK 465     PRO A   418                                                      
REMARK 465     ALA A   419                                                      
REMARK 465     ARG A   420                                                      
REMARK 465     GLU A   493                                                      
REMARK 465     SER A   494                                                      
REMARK 465     HIS A   495                                                      
REMARK 465     HIS A   496                                                      
REMARK 465     ALA A   497                                                      
REMARK 465     HIS A   498                                                      
REMARK 465     SER A   499                                                      
REMARK 465     SER A   500                                                      
REMARK 465     ILE A   501                                                      
REMARK 465     GLU A   502                                                      
REMARK 465     ASN A   503                                                      
REMARK 465     ASN A   504                                                      
REMARK 465     ALA A   505                                                      
REMARK 465     ALA A   506                                                      
REMARK 465     ALA A   507                                                      
REMARK 465     SER A   508                                                      
REMARK 465     LEU A   509                                                      
REMARK 465     ARG A   510                                                      
REMARK 465     ASP A   511                                                      
REMARK 465     VAL A   512                                                      
REMARK 465     LYS A   513                                                      
REMARK 465     ALA A   514                                                      
REMARK 465     GLU A   515                                                      
REMARK 465     GLN A   516                                                      
REMARK 465     LEU A   517                                                      
REMARK 465     GLU A   518                                                      
REMARK 465     SER A   519                                                      
REMARK 465     SER A   520                                                      
REMARK 465     GLY A   521                                                      
REMARK 465     GLU A   522                                                      
REMARK 465     ASN A   523                                                      
REMARK 465     LEU A   524                                                      
REMARK 465     TYR A   525                                                      
REMARK 465     PHE A   526                                                      
REMARK 465     GLN A   527                                                      
REMARK 465     MET B     1                                                      
REMARK 465     THR B     2                                                      
REMARK 465     LEU B     3                                                      
REMARK 465     GLY B     4                                                      
REMARK 465     THR B     5                                                      
REMARK 465     ASN B     6                                                      
REMARK 465     GLN B     7                                                      
REMARK 465     GLY B   134                                                      
REMARK 465     ASP B   135                                                      
REMARK 465     ASP B   136                                                      
REMARK 465     GLU B   267                                                      
REMARK 465     PRO B   268                                                      
REMARK 465     SER B   269                                                      
REMARK 465     TRP B   346                                                      
REMARK 465     ALA B   347                                                      
REMARK 465     GLY B   348                                                      
REMARK 465     ARG B   349                                                      
REMARK 465     ASN B   350                                                      
REMARK 465     ASN B   351                                                      
REMARK 465     LYS B   352                                                      
REMARK 465     ASP B   353                                                      
REMARK 465     PHE B   354                                                      
REMARK 465     SER B   355                                                      
REMARK 465     ALA B   414                                                      
REMARK 465     ARG B   415                                                      
REMARK 465     TYR B   416                                                      
REMARK 465     VAL B   417                                                      
REMARK 465     PRO B   418                                                      
REMARK 465     ALA B   419                                                      
REMARK 465     ARG B   420                                                      
REMARK 465     GLU B   493                                                      
REMARK 465     SER B   494                                                      
REMARK 465     HIS B   495                                                      
REMARK 465     HIS B   496                                                      
REMARK 465     ALA B   497                                                      
REMARK 465     HIS B   498                                                      
REMARK 465     SER B   499                                                      
REMARK 465     SER B   500                                                      
REMARK 465     ILE B   501                                                      
REMARK 465     GLU B   502                                                      
REMARK 465     ASN B   503                                                      
REMARK 465     ASN B   504                                                      
REMARK 465     ALA B   505                                                      
REMARK 465     ALA B   506                                                      
REMARK 465     ALA B   507                                                      
REMARK 465     SER B   508                                                      
REMARK 465     LEU B   509                                                      
REMARK 465     ARG B   510                                                      
REMARK 465     ASP B   511                                                      
REMARK 465     VAL B   512                                                      
REMARK 465     LYS B   513                                                      
REMARK 465     ALA B   514                                                      
REMARK 465     GLU B   515                                                      
REMARK 465     GLN B   516                                                      
REMARK 465     LEU B   517                                                      
REMARK 465     GLU B   518                                                      
REMARK 465     SER B   519                                                      
REMARK 465     SER B   520                                                      
REMARK 465     GLY B   521                                                      
REMARK 465     GLU B   522                                                      
REMARK 465     ASN B   523                                                      
REMARK 465     LEU B   524                                                      
REMARK 465     TYR B   525                                                      
REMARK 465     PHE B   526                                                      
REMARK 465     GLN B   527                                                      
REMARK 465     MET C     1                                                      
REMARK 465     THR C     2                                                      
REMARK 465     LEU C     3                                                      
REMARK 465     GLY C     4                                                      
REMARK 465     THR C     5                                                      
REMARK 465     ASN C     6                                                      
REMARK 465     GLN C     7                                                      
REMARK 465     GLY C   134                                                      
REMARK 465     ASP C   135                                                      
REMARK 465     ASP C   136                                                      
REMARK 465     GLU C   267                                                      
REMARK 465     PRO C   268                                                      
REMARK 465     SER C   269                                                      
REMARK 465     TRP C   346                                                      
REMARK 465     ALA C   347                                                      
REMARK 465     GLY C   348                                                      
REMARK 465     ARG C   349                                                      
REMARK 465     ASN C   350                                                      
REMARK 465     ASN C   351                                                      
REMARK 465     LYS C   352                                                      
REMARK 465     ASP C   353                                                      
REMARK 465     PHE C   354                                                      
REMARK 465     SER C   355                                                      
REMARK 465     ALA C   414                                                      
REMARK 465     ARG C   415                                                      
REMARK 465     TYR C   416                                                      
REMARK 465     VAL C   417                                                      
REMARK 465     PRO C   418                                                      
REMARK 465     ALA C   419                                                      
REMARK 465     ARG C   420                                                      
REMARK 465     GLU C   493                                                      
REMARK 465     SER C   494                                                      
REMARK 465     HIS C   495                                                      
REMARK 465     HIS C   496                                                      
REMARK 465     ALA C   497                                                      
REMARK 465     HIS C   498                                                      
REMARK 465     SER C   499                                                      
REMARK 465     SER C   500                                                      
REMARK 465     ILE C   501                                                      
REMARK 465     GLU C   502                                                      
REMARK 465     ASN C   503                                                      
REMARK 465     ASN C   504                                                      
REMARK 465     ALA C   505                                                      
REMARK 465     ALA C   506                                                      
REMARK 465     ALA C   507                                                      
REMARK 465     SER C   508                                                      
REMARK 465     LEU C   509                                                      
REMARK 465     ARG C   510                                                      
REMARK 465     ASP C   511                                                      
REMARK 465     VAL C   512                                                      
REMARK 465     LYS C   513                                                      
REMARK 465     ALA C   514                                                      
REMARK 465     GLU C   515                                                      
REMARK 465     GLN C   516                                                      
REMARK 465     LEU C   517                                                      
REMARK 465     GLU C   518                                                      
REMARK 465     SER C   519                                                      
REMARK 465     SER C   520                                                      
REMARK 465     GLY C   521                                                      
REMARK 465     GLU C   522                                                      
REMARK 465     ASN C   523                                                      
REMARK 465     LEU C   524                                                      
REMARK 465     TYR C   525                                                      
REMARK 465     PHE C   526                                                      
REMARK 465     GLN C   527                                                      
REMARK 465     MET D     1                                                      
REMARK 465     THR D     2                                                      
REMARK 465     LEU D     3                                                      
REMARK 465     GLY D     4                                                      
REMARK 465     THR D     5                                                      
REMARK 465     ASN D     6                                                      
REMARK 465     GLN D     7                                                      
REMARK 465     GLY D   134                                                      
REMARK 465     ASP D   135                                                      
REMARK 465     ASP D   136                                                      
REMARK 465     GLU D   267                                                      
REMARK 465     PRO D   268                                                      
REMARK 465     SER D   269                                                      
REMARK 465     TRP D   346                                                      
REMARK 465     ALA D   347                                                      
REMARK 465     GLY D   348                                                      
REMARK 465     ARG D   349                                                      
REMARK 465     ASN D   350                                                      
REMARK 465     ASN D   351                                                      
REMARK 465     LYS D   352                                                      
REMARK 465     ASP D   353                                                      
REMARK 465     PHE D   354                                                      
REMARK 465     SER D   355                                                      
REMARK 465     ALA D   414                                                      
REMARK 465     ARG D   415                                                      
REMARK 465     TYR D   416                                                      
REMARK 465     VAL D   417                                                      
REMARK 465     PRO D   418                                                      
REMARK 465     ALA D   419                                                      
REMARK 465     ARG D   420                                                      
REMARK 465     GLU D   493                                                      
REMARK 465     SER D   494                                                      
REMARK 465     HIS D   495                                                      
REMARK 465     HIS D   496                                                      
REMARK 465     ALA D   497                                                      
REMARK 465     HIS D   498                                                      
REMARK 465     SER D   499                                                      
REMARK 465     SER D   500                                                      
REMARK 465     ILE D   501                                                      
REMARK 465     GLU D   502                                                      
REMARK 465     ASN D   503                                                      
REMARK 465     ASN D   504                                                      
REMARK 465     ALA D   505                                                      
REMARK 465     ALA D   506                                                      
REMARK 465     ALA D   507                                                      
REMARK 465     SER D   508                                                      
REMARK 465     LEU D   509                                                      
REMARK 465     ARG D   510                                                      
REMARK 465     ASP D   511                                                      
REMARK 465     VAL D   512                                                      
REMARK 465     LYS D   513                                                      
REMARK 465     ALA D   514                                                      
REMARK 465     GLU D   515                                                      
REMARK 465     GLN D   516                                                      
REMARK 465     LEU D   517                                                      
REMARK 465     GLU D   518                                                      
REMARK 465     SER D   519                                                      
REMARK 465     SER D   520                                                      
REMARK 465     GLY D   521                                                      
REMARK 465     GLU D   522                                                      
REMARK 465     ASN D   523                                                      
REMARK 465     LEU D   524                                                      
REMARK 465     TYR D   525                                                      
REMARK 465     PHE D   526                                                      
REMARK 465     GLN D   527                                                      
REMARK 470                                                                      
REMARK 470 MISSING ATOM                                                         
REMARK 470 THE FOLLOWING RESIDUES HAVE MISSING ATOMS (M=MODEL NUMBER;           
REMARK 470 RES=RESIDUE NAME; C=CHAIN IDENTIFIER; SSEQ=SEQUENCE NUMBER;          
REMARK 470 I=INSERTION CODE):                                                   
REMARK 470   M RES CSSEQI  ATOMS                                                
REMARK 470     PHE A 176    CG   CD1  CD2  CE1  CE2  CZ                         
REMARK 470     LYS A 201    CG   CD   CE   NZ                                   
REMARK 470     SER A 202    OG                                                  
REMARK 470     ASN A 205    CG   OD1  ND2                                       
REMARK 470     GLU A 209    CG   CD   OE1  OE2                                  
REMARK 470     VAL A 215    CG1  CG2                                            
REMARK 470     SER A 266    OG                                                  
REMARK 470     GLU A 270    CG   CD   OE1  OE2                                  
REMARK 470     ARG A 271    CG   CD   NE   CZ   NH1  NH2                        
REMARK 470     TRP A 342    CG   CD1  CD2  NE1  CE2  CE3  CZ2                   
REMARK 470     TRP A 342    CZ3  CH2                                            
REMARK 470     SER A 343    OG                                                  
REMARK 470     TYR A 344    CG   CD1  CD2  CE1  CE2  CZ   OH                    
REMARK 470     SER A 345    OG                                                  
REMARK 470     THR A 386    OG1  CG2                                            
REMARK 470     ILE A 413    CG1  CG2  CD1                                       
REMARK 470     MET A 421    CG   SD   CE                                        
REMARK 470     PHE A 424    CG   CD1  CD2  CE1  CE2  CZ                         
REMARK 470     PHE B 176    CG   CD1  CD2  CE1  CE2  CZ                         
REMARK 470     LYS B 201    CG   CD   CE   NZ                                   
REMARK 470     SER B 202    OG                                                  
REMARK 470     ASN B 205    CG   OD1  ND2                                       
REMARK 470     GLU B 209    CG   CD   OE1  OE2                                  
REMARK 470     VAL B 215    CG1  CG2                                            
REMARK 470     SER B 266    OG                                                  
REMARK 470     GLU B 270    CG   CD   OE1  OE2                                  
REMARK 470     ARG B 271    CG   CD   NE   CZ   NH1  NH2                        
REMARK 470     TRP B 342    CG   CD1  CD2  NE1  CE2  CE3  CZ2                   
REMARK 470     TRP B 342    CZ3  CH2                                            
REMARK 470     SER B 343    OG                                                  
REMARK 470     TYR B 344    CG   CD1  CD2  CE1  CE2  CZ   OH                    
REMARK 470     SER B 345    OG                                                  
REMARK 470     THR B 386    OG1  CG2                                            
REMARK 470     ILE B 413    CG1  CG2  CD1                                       
REMARK 470     MET B 421    CG   SD   CE                                        
REMARK 470     PHE B 424    CG   CD1  CD2  CE1  CE2  CZ                         
REMARK 470     PHE C 176    CG   CD1  CD2  CE1  CE2  CZ                         
REMARK 470     LYS C 201    CG   CD   CE   NZ                                   
REMARK 470     SER C 202    OG                                                  
REMARK 470     ASN C 205    CG   OD1  ND2                                       
REMARK 470     GLU C 209    CG   CD   OE1  OE2                                  
REMARK 470     VAL C 215    CG1  CG2                                            
REMARK 470     SER C 266    OG                                                  
REMARK 470     GLU C 270    CG   CD   OE1  OE2                                  
REMARK 470     ARG C 271    CG   CD   NE   CZ   NH1  NH2                        
REMARK 470     TRP C 342    CG   CD1  CD2  NE1  CE2  CE3  CZ2                   
REMARK 470     TRP C 342    CZ3  CH2                                            
REMARK 470     SER C 343    OG                                                  
REMARK 470     TYR C 344    CG   CD1  CD2  CE1  CE2  CZ   OH                    
REMARK 470     SER C 345    OG                                                  
REMARK 470     THR C 386    OG1  CG2                                            
REMARK 470     ILE C 413    CG1  CG2  CD1                                       
REMARK 470     MET C 421    CG   SD   CE                                        
REMARK 470     PHE C 424    CG   CD1  CD2  CE1  CE2  CZ                         
REMARK 470     PHE D 176    CG   CD1  CD2  CE1  CE2  CZ                         
REMARK 470     LYS D 201    CG   CD   CE   NZ                                   
REMARK 470     SER D 202    OG                                                  
REMARK 470     ASN D 205    CG   OD1  ND2                                       
REMARK 470     GLU D 209    CG   CD   OE1  OE2                                  
REMARK 470     VAL D 215    CG1  CG2                                            
REMARK 470     SER D 266    OG                                                  
REMARK 470     GLU D 270    CG   CD   OE1  OE2                                  
REMARK 470     ARG D 271    CG   CD   NE   CZ   NH1  NH2                        
REMARK 470     TRP D 342    CG   CD1  CD2  NE1  CE2  CE3  CZ2                   
REMARK 470     TRP D 342    CZ3  CH2                                            
REMARK 470     SER D 343    OG                                                  
REMARK 470     TYR D 344    CG   CD1  CD2  CE1  CE2  CZ   OH                    
REMARK 470     SER D 345    OG                                                  
REMARK 470     THR D 386    OG1  CG2                                            
REMARK 470     ILE D 413    CG1  CG2  CD1                                       
REMARK 470     MET D 421    CG   SD   CE                                        
REMARK 470     PHE D 424    CG   CD1  CD2  CE1  CE2  CZ                         
REMARK 500                                                                      
REMARK 500 GEOMETRY AND STEREOCHEMISTRY                                         
REMARK 500 SUBTOPIC: TORSION ANGLES                                             
REMARK 500                                                                      
REMARK 500 TORSION ANGLES OUTSIDE THE EXPECTED RAMACHANDRAN REGIONS:            
REMARK 500 (M=MODEL NUMBER; RES=RESIDUE NAME; C=CHAIN IDENTIFIER;               
REMARK 500 SSEQ=SEQUENCE NUMBER; I=INSERTION CODE).                             
REMARK 500                                                                      
REMARK 500 STANDARD TABLE:                                                      
REMARK 500 FORMAT:(10X,I3,1X,A3,1X,A1,I4,A1,4X,F7.2,3X,F7.2)                    
REMARK 500                                                                      
REMARK 500 EXPECTED VALUES: GJ KLEYWEGT AND TA JONES (1996). PHI/PSI-           
REMARK 500 CHOLOGY: RAMACHANDRAN REVISITED. STRUCTURE 4, 1395 - 1400            
REMARK 500                                                                      
REMARK 500  M RES CSSEQI        PSI       PHI                                   
REMARK 500    ALA A  33      -47.86   -161.58                                   
REMARK 500    VAL A  40      -62.33   -132.43                                   
REMARK 500    ASP A  46      -81.07    -66.32                                   
REMARK 500    ASP A  47      -36.02    177.36                                   
REMARK 500    ILE A  75      -74.97   -103.53                                   
REMARK 500    ALA A  86      -91.96    -73.81                                   
REMARK 500    THR A 100     -156.61   -121.64                                   
REMARK 500    THR A 103       34.97    -83.47                                   
REMARK 500    LEU A 119       21.41    -79.16                                   
REMARK 500    PHE A 120      -51.20   -133.18                                   
REMARK 500    ALA A 124      -72.13    -71.50                                   
REMARK 500    ILE A 131       66.69   -103.63                                   
REMARK 500    TYR A 132      -73.53   -166.72                                   
REMARK 500    SER A 157      -95.90    -61.82                                   
REMARK 500    VAL A 168      -60.00    -98.37                                   
REMARK 500    GLN A 171      -55.91   -120.50                                   
REMARK 500    ASN A 174     -153.20   -122.72                                   
REMARK 500    PHE A 176       34.65    -82.98                                   
REMARK 500    TYR A 206       70.05   -117.51                                   
REMARK 500    SER A 208     -104.66    -75.59                                   
REMARK 500    GLU A 209      -37.80   -150.02                                   
REMARK 500    ILE A 237      -56.22   -135.06                                   
REMARK 500    TYR A 240      102.52   -168.14                                   
REMARK 500    LEU A 262       26.64   -150.57                                   
REMARK 500    THR A 265      -71.87   -115.72                                   
REMARK 500    PHE A 287      -74.41    -61.36                                   
REMARK 500    THR A 296      -87.86   -135.29                                   
REMARK 500    ASN A 305      -55.29   -130.51                                   
REMARK 500    TRP A 308       50.13    -98.92                                   
REMARK 500    PHE A 310       83.50    -60.56                                   
REMARK 500    PHE A 313      -74.90     64.66                                   
REMARK 500    THR A 315     -131.05    -85.28                                   
REMARK 500    LEU A 317     -138.40   -123.70                                   
REMARK 500    ALA A 323       43.52   -156.04                                   
REMARK 500    GLN A 326        1.00    -68.19                                   
REMARK 500    SER A 337       -7.13   -147.68                                   
REMARK 500    SER A 343      -92.47    -71.69                                   
REMARK 500    ALA A 357       72.63    -61.88                                   
REMARK 500    PHE A 360      -67.78    -15.43                                   
REMARK 500    PHE A 380      -81.20    -78.26                                   
REMARK 500    THR A 386     -129.13    -80.39                                   
REMARK 500    SER A 387       66.30   -151.75                                   
REMARK 500    SER A 388      -62.28     39.49                                   
REMARK 500    TRP A 389      -99.13    -65.05                                   
REMARK 500    VAL A 390      -64.87     56.25                                   
REMARK 500    LEU A 408      -85.40   -136.37                                   
REMARK 500    MET A 426      -75.10    -60.18                                   
REMARK 500    ASP A 452      -32.26   -167.70                                   
REMARK 500    ALA B  33      -47.89   -161.53                                   
REMARK 500    VAL B  40      -62.35   -132.40                                   
REMARK 500                                                                      
REMARK 500 THIS ENTRY HAS     192 RAMACHANDRAN OUTLIERS.                        
REMARK 500                                                                      
REMARK 500 REMARK: NULL                                                         
REMARK 500                                                                      
REMARK 500 GEOMETRY AND STEREOCHEMISTRY                                         
REMARK 500 SUBTOPIC: NON-CIS, NON-TRANS                                         
REMARK 500                                                                      
REMARK 500 THE FOLLOWING PEPTIDE BONDS DEVIATE SIGNIFICANTLY FROM BOTH          
REMARK 500 CIS AND TRANS CONFORMATION.  CIS BONDS, IF ANY, ARE LISTED           
REMARK 500 ON CISPEP RECORDS.  TRANS IS DEFINED AS 180 +/- 30 AND               
REMARK 500 CIS IS DEFINED AS 0 +/- 30 DEGREES.                                  
REMARK 500                                 MODEL     OMEGA                      
REMARK 500 SER A  337     PRO A  338                  144.94                    
REMARK 500 LYS A  359     PHE A  360                  143.52                    
REMARK 500 ASN A  383     GLY A  384                 -146.91                    
REMARK 500 SER B  337     PRO B  338                  144.93                    
REMARK 500 LYS B  359     PHE B  360                  143.53                    
REMARK 500 ASN B  383     GLY B  384                 -146.91                    
REMARK 500 SER C  337     PRO C  338                  144.91                    
REMARK 500 LYS C  359     PHE C  360                  143.57                    
REMARK 500 ASN C  383     GLY C  384                 -146.92                    
REMARK 500 SER D  337     PRO D  338                  144.93                    
REMARK 500 LYS D  359     PHE D  360                  143.56                    
REMARK 500 ASN D  383     GLY D  384                 -146.91                    
REMARK 500                                                                      
REMARK 500 REMARK: NULL                                                         
REMARK 900                                                                      
REMARK 900 RELATED ENTRIES                                                      
REMARK 900 RELATED ID: EMD-9832   RELATED DB: EMDB                              
REMARK 900 TETRAMERIC PEPTSO2 INCORPORATED IN SALIPRO NANO PARTICLE             
DBREF  6JI1 A    1   516  UNP    Q8EHE6   Q8EHE6_SHEON     1    516             
DBREF  6JI1 B    1   516  UNP    Q8EHE6   Q8EHE6_SHEON     1    516             
DBREF  6JI1 C    1   516  UNP    Q8EHE6   Q8EHE6_SHEON     1    516             
DBREF  6JI1 D    1   516  UNP    Q8EHE6   Q8EHE6_SHEON     1    516             
SEQADV 6JI1 LEU A  517  UNP  Q8EHE6              EXPRESSION TAG                 
SEQADV 6JI1 GLU A  518  UNP  Q8EHE6              EXPRESSION TAG                 
SEQADV 6JI1 SER A  519  UNP  Q8EHE6              EXPRESSION TAG                 
SEQADV 6JI1 SER A  520  UNP  Q8EHE6              EXPRESSION TAG                 
SEQADV 6JI1 GLY A  521  UNP  Q8EHE6              EXPRESSION TAG                 
SEQADV 6JI1 GLU A  522  UNP  Q8EHE6              EXPRESSION TAG                 
SEQADV 6JI1 ASN A  523  UNP  Q8EHE6              EXPRESSION TAG                 
SEQADV 6JI1 LEU A  524  UNP  Q8EHE6              EXPRESSION TAG                 
SEQADV 6JI1 TYR A  525  UNP  Q8EHE6              EXPRESSION TAG                 
SEQADV 6JI1 PHE A  526  UNP  Q8EHE6              EXPRESSION TAG                 
SEQADV 6JI1 GLN A  527  UNP  Q8EHE6              EXPRESSION TAG                 
SEQADV 6JI1 LEU B  517  UNP  Q8EHE6              EXPRESSION TAG                 
SEQADV 6JI1 GLU B  518  UNP  Q8EHE6              EXPRESSION TAG                 
SEQADV 6JI1 SER B  519  UNP  Q8EHE6              EXPRESSION TAG                 
SEQADV 6JI1 SER B  520  UNP  Q8EHE6              EXPRESSION TAG                 
SEQADV 6JI1 GLY B  521  UNP  Q8EHE6              EXPRESSION TAG                 
SEQADV 6JI1 GLU B  522  UNP  Q8EHE6              EXPRESSION TAG                 
SEQADV 6JI1 ASN B  523  UNP  Q8EHE6              EXPRESSION TAG                 
SEQADV 6JI1 LEU B  524  UNP  Q8EHE6              EXPRESSION TAG                 
SEQADV 6JI1 TYR B  525  UNP  Q8EHE6              EXPRESSION TAG                 
SEQADV 6JI1 PHE B  526  UNP  Q8EHE6              EXPRESSION TAG                 
SEQADV 6JI1 GLN B  527  UNP  Q8EHE6              EXPRESSION TAG                 
SEQADV 6JI1 LEU C  517  UNP  Q8EHE6              EXPRESSION TAG                 
SEQADV 6JI1 GLU C  518  UNP  Q8EHE6              EXPRESSION TAG                 
SEQADV 6JI1 SER C  519  UNP  Q8EHE6              EXPRESSION TAG                 
SEQADV 6JI1 SER C  520  UNP  Q8EHE6              EXPRESSION TAG                 
SEQADV 6JI1 GLY C  521  UNP  Q8EHE6              EXPRESSION TAG                 
SEQADV 6JI1 GLU C  522  UNP  Q8EHE6              EXPRESSION TAG                 
SEQADV 6JI1 ASN C  523  UNP  Q8EHE6              EXPRESSION TAG                 
SEQADV 6JI1 LEU C  524  UNP  Q8EHE6              EXPRESSION TAG                 
SEQADV 6JI1 TYR C  525  UNP  Q8EHE6              EXPRESSION TAG                 
SEQADV 6JI1 PHE C  526  UNP  Q8EHE6              EXPRESSION TAG                 
SEQADV 6JI1 GLN C  527  UNP  Q8EHE6              EXPRESSION TAG                 
SEQADV 6JI1 LEU D  517  UNP  Q8EHE6              EXPRESSION TAG                 
SEQADV 6JI1 GLU D  518  UNP  Q8EHE6              EXPRESSION TAG                 
SEQADV 6JI1 SER D  519  UNP  Q8EHE6              EXPRESSION TAG                 
SEQADV 6JI1 SER D  520  UNP  Q8EHE6              EXPRESSION TAG                 
SEQADV 6JI1 GLY D  521  UNP  Q8EHE6              EXPRESSION TAG                 
SEQADV 6JI1 GLU D  522  UNP  Q8EHE6              EXPRESSION TAG                 
SEQADV 6JI1 ASN D  523  UNP  Q8EHE6              EXPRESSION TAG                 
SEQADV 6JI1 LEU D  524  UNP  Q8EHE6              EXPRESSION TAG                 
SEQADV 6JI1 TYR D  525  UNP  Q8EHE6              EXPRESSION TAG                 
SEQADV 6JI1 PHE D  526  UNP  Q8EHE6              EXPRESSION TAG                 
SEQADV 6JI1 GLN D  527  UNP  Q8EHE6              EXPRESSION TAG                 
SEQRES   1 A  527  MET THR LEU GLY THR ASN GLN VAL SER LYS THR HIS SER          
SEQRES   2 A  527  PHE MET THR VAL SER LEU ILE GLU LEU TRP GLU ARG PHE          
SEQRES   3 A  527  GLY TYR TYR GLY MET GLN ALA LEU ILE VAL TYR PHE MET          
SEQRES   4 A  527  VAL GLN ARG LEU GLY PHE ASP ASP SER ARG ALA ASN LEU          
SEQRES   5 A  527  VAL TRP SER ALA CYS ALA ALA LEU ILE TYR VAL SER PRO          
SEQRES   6 A  527  ALA ILE GLY GLY TRP VAL GLY ASP LYS ILE LEU GLY THR          
SEQRES   7 A  527  LYS ARG THR MET LEU LEU GLY ALA GLY ILE LEU SER VAL          
SEQRES   8 A  527  GLY TYR ALA LEU MET THR VAL PRO THR GLU ASN THR TRP          
SEQRES   9 A  527  PHE MET PHE SER ALA LEU GLY VAL ILE VAL VAL GLY ASN          
SEQRES  10 A  527  GLY LEU PHE LYS PRO ASN ALA GLY ASN LEU VAL ARG LYS          
SEQRES  11 A  527  ILE TYR GLU GLY ASP ASP SER LYS ILE ASP SER ALA PHE          
SEQRES  12 A  527  THR ILE TYR TYR MET ALA VAL ASN VAL GLY SER THR PHE          
SEQRES  13 A  527  SER MET LEU LEU THR PRO TRP ILE LYS ASP TYR VAL ASN          
SEQRES  14 A  527  ALA GLN TYR GLY ASN GLU PHE GLY TRP HIS ALA ALA PHE          
SEQRES  15 A  527  ALA VAL CYS CYS VAL GLY ILE LEU VAL GLY LEU GLY ASN          
SEQRES  16 A  527  TYR ALA LEU MET HIS LYS SER LEU ALA ASN TYR GLY SER          
SEQRES  17 A  527  GLU PRO ASP THR ARG PRO VAL ASN LYS LYS SER LEU ALA          
SEQRES  18 A  527  ILE VAL LEU ALA LEU ALA ALA LEU SER VAL VAL ALA SER          
SEQRES  19 A  527  ALA ILE ILE LEU GLU TYR GLU ASP VAL ALA ARG VAL PHE          
SEQRES  20 A  527  VAL TYR ALA ALA GLY VAL ALA VAL LEU GLY ILE PHE PHE          
SEQRES  21 A  527  HIS LEU ILE ARG THR SER GLU PRO SER GLU ARG ALA GLY          
SEQRES  22 A  527  LEU ILE ALA ALA LEU ILE LEU THR VAL GLN THR VAL PHE          
SEQRES  23 A  527  PHE PHE ILE PHE TYR GLN GLN MET SER THR SER LEU ALA          
SEQRES  24 A  527  LEU PHE ALA LEU ARG ASN VAL ASP TRP ASP PHE GLN VAL          
SEQRES  25 A  527  PHE GLY THR HIS LEU TRP THR TRP SER PRO ALA GLN PHE          
SEQRES  26 A  527  GLN ALA LEU ASN PRO ILE TRP ILE MET VAL LEU SER PRO          
SEQRES  27 A  527  VAL LEU ALA TRP SER TYR SER TRP ALA GLY ARG ASN ASN          
SEQRES  28 A  527  LYS ASP PHE SER ILE ALA ALA LYS PHE ALA LEU GLY PHE          
SEQRES  29 A  527  ALA VAL VAL ALA ILE GLY PHE PHE ILE TYR GLY PHE ALA          
SEQRES  30 A  527  GLY GLN PHE ALA VAL ASN GLY LYS THR SER SER TRP VAL          
SEQRES  31 A  527  MET ILE TRP GLY TYR ALA SER TYR SER LEU GLY GLU LEU          
SEQRES  32 A  527  LEU VAL SER GLY LEU GLY LEU ALA MET ILE ALA ARG TYR          
SEQRES  33 A  527  VAL PRO ALA ARG MET GLY GLY PHE MET MET GLY ALA TYR          
SEQRES  34 A  527  PHE VAL ALA SER GLY ILE SER GLN TYR LEU GLY GLY VAL          
SEQRES  35 A  527  VAL ALA ASN PHE ALA SER VAL PRO GLN ASP LEU VAL ASP          
SEQRES  36 A  527  PRO LEU GLN THR LEU PRO VAL TYR THR ASN LEU PHE ASN          
SEQRES  37 A  527  LYS LEU GLY VAL ALA ALA VAL VAL CYS THR ILE ILE ALA          
SEQRES  38 A  527  LEU ALA VAL LEU PRO LEU MET ARG ARG LEU THR GLU SER          
SEQRES  39 A  527  HIS HIS ALA HIS SER SER ILE GLU ASN ASN ALA ALA ALA          
SEQRES  40 A  527  SER LEU ARG ASP VAL LYS ALA GLU GLN LEU GLU SER SER          
SEQRES  41 A  527  GLY GLU ASN LEU TYR PHE GLN                                  
SEQRES   1 B  527  MET THR LEU GLY THR ASN GLN VAL SER LYS THR HIS SER          
SEQRES   2 B  527  PHE MET THR VAL SER LEU ILE GLU LEU TRP GLU ARG PHE          
SEQRES   3 B  527  GLY TYR TYR GLY MET GLN ALA LEU ILE VAL TYR PHE MET          
SEQRES   4 B  527  VAL GLN ARG LEU GLY PHE ASP ASP SER ARG ALA ASN LEU          
SEQRES   5 B  527  VAL TRP SER ALA CYS ALA ALA LEU ILE TYR VAL SER PRO          
SEQRES   6 B  527  ALA ILE GLY GLY TRP VAL GLY ASP LYS ILE LEU GLY THR          
SEQRES   7 B  527  LYS ARG THR MET LEU LEU GLY ALA GLY ILE LEU SER VAL          
SEQRES   8 B  527  GLY TYR ALA LEU MET THR VAL PRO THR GLU ASN THR TRP          
SEQRES   9 B  527  PHE MET PHE SER ALA LEU GLY VAL ILE VAL VAL GLY ASN          
SEQRES  10 B  527  GLY LEU PHE LYS PRO ASN ALA GLY ASN LEU VAL ARG LYS          
SEQRES  11 B  527  ILE TYR GLU GLY ASP ASP SER LYS ILE ASP SER ALA PHE          
SEQRES  12 B  527  THR ILE TYR TYR MET ALA VAL ASN VAL GLY SER THR PHE          
SEQRES  13 B  527  SER MET LEU LEU THR PRO TRP ILE LYS ASP TYR VAL ASN          
SEQRES  14 B  527  ALA GLN TYR GLY ASN GLU PHE GLY TRP HIS ALA ALA PHE          
SEQRES  15 B  527  ALA VAL CYS CYS VAL GLY ILE LEU VAL GLY LEU GLY ASN          
SEQRES  16 B  527  TYR ALA LEU MET HIS LYS SER LEU ALA ASN TYR GLY SER          
SEQRES  17 B  527  GLU PRO ASP THR ARG PRO VAL ASN LYS LYS SER LEU ALA          
SEQRES  18 B  527  ILE VAL LEU ALA LEU ALA ALA LEU SER VAL VAL ALA SER          
SEQRES  19 B  527  ALA ILE ILE LEU GLU TYR GLU ASP VAL ALA ARG VAL PHE          
SEQRES  20 B  527  VAL TYR ALA ALA GLY VAL ALA VAL LEU GLY ILE PHE PHE          
SEQRES  21 B  527  HIS LEU ILE ARG THR SER GLU PRO SER GLU ARG ALA GLY          
SEQRES  22 B  527  LEU ILE ALA ALA LEU ILE LEU THR VAL GLN THR VAL PHE          
SEQRES  23 B  527  PHE PHE ILE PHE TYR GLN GLN MET SER THR SER LEU ALA          
SEQRES  24 B  527  LEU PHE ALA LEU ARG ASN VAL ASP TRP ASP PHE GLN VAL          
SEQRES  25 B  527  PHE GLY THR HIS LEU TRP THR TRP SER PRO ALA GLN PHE          
SEQRES  26 B  527  GLN ALA LEU ASN PRO ILE TRP ILE MET VAL LEU SER PRO          
SEQRES  27 B  527  VAL LEU ALA TRP SER TYR SER TRP ALA GLY ARG ASN ASN          
SEQRES  28 B  527  LYS ASP PHE SER ILE ALA ALA LYS PHE ALA LEU GLY PHE          
SEQRES  29 B  527  ALA VAL VAL ALA ILE GLY PHE PHE ILE TYR GLY PHE ALA          
SEQRES  30 B  527  GLY GLN PHE ALA VAL ASN GLY LYS THR SER SER TRP VAL          
SEQRES  31 B  527  MET ILE TRP GLY TYR ALA SER TYR SER LEU GLY GLU LEU          
SEQRES  32 B  527  LEU VAL SER GLY LEU GLY LEU ALA MET ILE ALA ARG TYR          
SEQRES  33 B  527  VAL PRO ALA ARG MET GLY GLY PHE MET MET GLY ALA TYR          
SEQRES  34 B  527  PHE VAL ALA SER GLY ILE SER GLN TYR LEU GLY GLY VAL          
SEQRES  35 B  527  VAL ALA ASN PHE ALA SER VAL PRO GLN ASP LEU VAL ASP          
SEQRES  36 B  527  PRO LEU GLN THR LEU PRO VAL TYR THR ASN LEU PHE ASN          
SEQRES  37 B  527  LYS LEU GLY VAL ALA ALA VAL VAL CYS THR ILE ILE ALA          
SEQRES  38 B  527  LEU ALA VAL LEU PRO LEU MET ARG ARG LEU THR GLU SER          
SEQRES  39 B  527  HIS HIS ALA HIS SER SER ILE GLU ASN ASN ALA ALA ALA          
SEQRES  40 B  527  SER LEU ARG ASP VAL LYS ALA GLU GLN LEU GLU SER SER          
SEQRES  41 B  527  GLY GLU ASN LEU TYR PHE GLN                                  
SEQRES   1 C  527  MET THR LEU GLY THR ASN GLN VAL SER LYS THR HIS SER          
SEQRES   2 C  527  PHE MET THR VAL SER LEU ILE GLU LEU TRP GLU ARG PHE          
SEQRES   3 C  527  GLY TYR TYR GLY MET GLN ALA LEU ILE VAL TYR PHE MET          
SEQRES   4 C  527  VAL GLN ARG LEU GLY PHE ASP ASP SER ARG ALA ASN LEU          
SEQRES   5 C  527  VAL TRP SER ALA CYS ALA ALA LEU ILE TYR VAL SER PRO          
SEQRES   6 C  527  ALA ILE GLY GLY TRP VAL GLY ASP LYS ILE LEU GLY THR          
SEQRES   7 C  527  LYS ARG THR MET LEU LEU GLY ALA GLY ILE LEU SER VAL          
SEQRES   8 C  527  GLY TYR ALA LEU MET THR VAL PRO THR GLU ASN THR TRP          
SEQRES   9 C  527  PHE MET PHE SER ALA LEU GLY VAL ILE VAL VAL GLY ASN          
SEQRES  10 C  527  GLY LEU PHE LYS PRO ASN ALA GLY ASN LEU VAL ARG LYS          
SEQRES  11 C  527  ILE TYR GLU GLY ASP ASP SER LYS ILE ASP SER ALA PHE          
SEQRES  12 C  527  THR ILE TYR TYR MET ALA VAL ASN VAL GLY SER THR PHE          
SEQRES  13 C  527  SER MET LEU LEU THR PRO TRP ILE LYS ASP TYR VAL ASN          
SEQRES  14 C  527  ALA GLN TYR GLY ASN GLU PHE GLY TRP HIS ALA ALA PHE          
SEQRES  15 C  527  ALA VAL CYS CYS VAL GLY ILE LEU VAL GLY LEU GLY ASN          
SEQRES  16 C  527  TYR ALA LEU MET HIS LYS SER LEU ALA ASN TYR GLY SER          
SEQRES  17 C  527  GLU PRO ASP THR ARG PRO VAL ASN LYS LYS SER LEU ALA          
SEQRES  18 C  527  ILE VAL LEU ALA LEU ALA ALA LEU SER VAL VAL ALA SER          
SEQRES  19 C  527  ALA ILE ILE LEU GLU TYR GLU ASP VAL ALA ARG VAL PHE          
SEQRES  20 C  527  VAL TYR ALA ALA GLY VAL ALA VAL LEU GLY ILE PHE PHE          
SEQRES  21 C  527  HIS LEU ILE ARG THR SER GLU PRO SER GLU ARG ALA GLY          
SEQRES  22 C  527  LEU ILE ALA ALA LEU ILE LEU THR VAL GLN THR VAL PHE          
SEQRES  23 C  527  PHE PHE ILE PHE TYR GLN GLN MET SER THR SER LEU ALA          
SEQRES  24 C  527  LEU PHE ALA LEU ARG ASN VAL ASP TRP ASP PHE GLN VAL          
SEQRES  25 C  527  PHE GLY THR HIS LEU TRP THR TRP SER PRO ALA GLN PHE          
SEQRES  26 C  527  GLN ALA LEU ASN PRO ILE TRP ILE MET VAL LEU SER PRO          
SEQRES  27 C  527  VAL LEU ALA TRP SER TYR SER TRP ALA GLY ARG ASN ASN          
SEQRES  28 C  527  LYS ASP PHE SER ILE ALA ALA LYS PHE ALA LEU GLY PHE          
SEQRES  29 C  527  ALA VAL VAL ALA ILE GLY PHE PHE ILE TYR GLY PHE ALA          
SEQRES  30 C  527  GLY GLN PHE ALA VAL ASN GLY LYS THR SER SER TRP VAL          
SEQRES  31 C  527  MET ILE TRP GLY TYR ALA SER TYR SER LEU GLY GLU LEU          
SEQRES  32 C  527  LEU VAL SER GLY LEU GLY LEU ALA MET ILE ALA ARG TYR          
SEQRES  33 C  527  VAL PRO ALA ARG MET GLY GLY PHE MET MET GLY ALA TYR          
SEQRES  34 C  527  PHE VAL ALA SER GLY ILE SER GLN TYR LEU GLY GLY VAL          
SEQRES  35 C  527  VAL ALA ASN PHE ALA SER VAL PRO GLN ASP LEU VAL ASP          
SEQRES  36 C  527  PRO LEU GLN THR LEU PRO VAL TYR THR ASN LEU PHE ASN          
SEQRES  37 C  527  LYS LEU GLY VAL ALA ALA VAL VAL CYS THR ILE ILE ALA          
SEQRES  38 C  527  LEU ALA VAL LEU PRO LEU MET ARG ARG LEU THR GLU SER          
SEQRES  39 C  527  HIS HIS ALA HIS SER SER ILE GLU ASN ASN ALA ALA ALA          
SEQRES  40 C  527  SER LEU ARG ASP VAL LYS ALA GLU GLN LEU GLU SER SER          
SEQRES  41 C  527  GLY GLU ASN LEU TYR PHE GLN                                  
SEQRES   1 D  527  MET THR LEU GLY THR ASN GLN VAL SER LYS THR HIS SER          
SEQRES   2 D  527  PHE MET THR VAL SER LEU ILE GLU LEU TRP GLU ARG PHE          
SEQRES   3 D  527  GLY TYR TYR GLY MET GLN ALA LEU ILE VAL TYR PHE MET          
SEQRES   4 D  527  VAL GLN ARG LEU GLY PHE ASP ASP SER ARG ALA ASN LEU          
SEQRES   5 D  527  VAL TRP SER ALA CYS ALA ALA LEU ILE TYR VAL SER PRO          
SEQRES   6 D  527  ALA ILE GLY GLY TRP VAL GLY ASP LYS ILE LEU GLY THR          
SEQRES   7 D  527  LYS ARG THR MET LEU LEU GLY ALA GLY ILE LEU SER VAL          
SEQRES   8 D  527  GLY TYR ALA LEU MET THR VAL PRO THR GLU ASN THR TRP          
SEQRES   9 D  527  PHE MET PHE SER ALA LEU GLY VAL ILE VAL VAL GLY ASN          
SEQRES  10 D  527  GLY LEU PHE LYS PRO ASN ALA GLY ASN LEU VAL ARG LYS          
SEQRES  11 D  527  ILE TYR GLU GLY ASP ASP SER LYS ILE ASP SER ALA PHE          
SEQRES  12 D  527  THR ILE TYR TYR MET ALA VAL ASN VAL GLY SER THR PHE          
SEQRES  13 D  527  SER MET LEU LEU THR PRO TRP ILE LYS ASP TYR VAL ASN          
SEQRES  14 D  527  ALA GLN TYR GLY ASN GLU PHE GLY TRP HIS ALA ALA PHE          
SEQRES  15 D  527  ALA VAL CYS CYS VAL GLY ILE LEU VAL GLY LEU GLY ASN          
SEQRES  16 D  527  TYR ALA LEU MET HIS LYS SER LEU ALA ASN TYR GLY SER          
SEQRES  17 D  527  GLU PRO ASP THR ARG PRO VAL ASN LYS LYS SER LEU ALA          
SEQRES  18 D  527  ILE VAL LEU ALA LEU ALA ALA LEU SER VAL VAL ALA SER          
SEQRES  19 D  527  ALA ILE ILE LEU GLU TYR GLU ASP VAL ALA ARG VAL PHE          
SEQRES  20 D  527  VAL TYR ALA ALA GLY VAL ALA VAL LEU GLY ILE PHE PHE          
SEQRES  21 D  527  HIS LEU ILE ARG THR SER GLU PRO SER GLU ARG ALA GLY          
SEQRES  22 D  527  LEU ILE ALA ALA LEU ILE LEU THR VAL GLN THR VAL PHE          
SEQRES  23 D  527  PHE PHE ILE PHE TYR GLN GLN MET SER THR SER LEU ALA          
SEQRES  24 D  527  LEU PHE ALA LEU ARG ASN VAL ASP TRP ASP PHE GLN VAL          
SEQRES  25 D  527  PHE GLY THR HIS LEU TRP THR TRP SER PRO ALA GLN PHE          
SEQRES  26 D  527  GLN ALA LEU ASN PRO ILE TRP ILE MET VAL LEU SER PRO          
SEQRES  27 D  527  VAL LEU ALA TRP SER TYR SER TRP ALA GLY ARG ASN ASN          
SEQRES  28 D  527  LYS ASP PHE SER ILE ALA ALA LYS PHE ALA LEU GLY PHE          
SEQRES  29 D  527  ALA VAL VAL ALA ILE GLY PHE PHE ILE TYR GLY PHE ALA          
SEQRES  30 D  527  GLY GLN PHE ALA VAL ASN GLY LYS THR SER SER TRP VAL          
SEQRES  31 D  527  MET ILE TRP GLY TYR ALA SER TYR SER LEU GLY GLU LEU          
SEQRES  32 D  527  LEU VAL SER GLY LEU GLY LEU ALA MET ILE ALA ARG TYR          
SEQRES  33 D  527  VAL PRO ALA ARG MET GLY GLY PHE MET MET GLY ALA TYR          
SEQRES  34 D  527  PHE VAL ALA SER GLY ILE SER GLN TYR LEU GLY GLY VAL          
SEQRES  35 D  527  VAL ALA ASN PHE ALA SER VAL PRO GLN ASP LEU VAL ASP          
SEQRES  36 D  527  PRO LEU GLN THR LEU PRO VAL TYR THR ASN LEU PHE ASN          
SEQRES  37 D  527  LYS LEU GLY VAL ALA ALA VAL VAL CYS THR ILE ILE ALA          
SEQRES  38 D  527  LEU ALA VAL LEU PRO LEU MET ARG ARG LEU THR GLU SER          
SEQRES  39 D  527  HIS HIS ALA HIS SER SER ILE GLU ASN ASN ALA ALA ALA          
SEQRES  40 D  527  SER LEU ARG ASP VAL LYS ALA GLU GLN LEU GLU SER SER          
SEQRES  41 D  527  GLY GLU ASN LEU TYR PHE GLN                                  
HELIX    1 AA1 SER A    9  GLN A   32  1                                  24    
HELIX    2 AA2 LEU A   34  ARG A   42  1                                   9    
HELIX    3 AA3 ASP A   47  GLY A   72  1                                  26    
HELIX    4 AA4 GLY A   77  GLY A   85  1                                   9    
HELIX    5 AA5 GLY A   87  LEU A   95  1                                   9    
HELIX    6 AA6 TRP A  104  LEU A  119  1                                  16    
HELIX    7 AA7 PHE A  120  ARG A  129  1                                  10    
HELIX    8 AA8 ILE A  139  LEU A  159  1                                  21    
HELIX    9 AA9 PRO A  162  ASN A  169  1                                   8    
HELIX   10 AB1 GLY A  177  LEU A  198  1                                  22    
HELIX   11 AB2 MET A  199  HIS A  200  5                                   2    
HELIX   12 AB3 LYS A  201  TYR A  206  5                                   6    
HELIX   13 AB4 ASN A  216  ILE A  236  1                                  21    
HELIX   14 AB5 GLU A  241  VAL A  255  1                                  15    
HELIX   15 AB6 ILE A  258  LEU A  262  5                                   5    
HELIX   16 AB7 ALA A  272  GLN A  292  1                                  21    
HELIX   17 AB8 THR A  296  ALA A  302  1                                   7    
HELIX   18 AB9 GLN A  324  ALA A  327  5                                   4    
HELIX   19 AC1 LEU A  328  LEU A  336  1                                   9    
HELIX   20 AC2 ALA A  358  ALA A  381  1                                  24    
HELIX   21 AC3 VAL A  390  LEU A  403  1                                  14    
HELIX   22 AC4 PHE A  424  LEU A  439  1                                  16    
HELIX   23 AC5 GLY A  440  ASN A  445  1                                   6    
HELIX   24 AC6 PHE A  446  SER A  448  5                                   3    
HELIX   25 AC7 THR A  459  VAL A  484  1                                  26    
HELIX   26 AC8 LEU A  487  THR A  492  1                                   6    
HELIX   27 AC9 SER B    9  GLN B   32  1                                  24    
HELIX   28 AD1 LEU B   34  ARG B   42  1                                   9    
HELIX   29 AD2 ASP B   47  GLY B   72  1                                  26    
HELIX   30 AD3 GLY B   77  GLY B   85  1                                   9    
HELIX   31 AD4 GLY B   87  LEU B   95  1                                   9    
HELIX   32 AD5 TRP B  104  LEU B  119  1                                  16    
HELIX   33 AD6 PHE B  120  ARG B  129  1                                  10    
HELIX   34 AD7 ILE B  139  LEU B  159  1                                  21    
HELIX   35 AD8 PRO B  162  ASN B  169  1                                   8    
HELIX   36 AD9 GLY B  177  LEU B  198  1                                  22    
HELIX   37 AE1 MET B  199  HIS B  200  5                                   2    
HELIX   38 AE2 LYS B  201  TYR B  206  5                                   6    
HELIX   39 AE3 ASN B  216  ILE B  236  1                                  21    
HELIX   40 AE4 GLU B  241  VAL B  255  1                                  15    
HELIX   41 AE5 ILE B  258  LEU B  262  5                                   5    
HELIX   42 AE6 ALA B  272  GLN B  292  1                                  21    
HELIX   43 AE7 THR B  296  ALA B  302  1                                   7    
HELIX   44 AE8 GLN B  324  ALA B  327  5                                   4    
HELIX   45 AE9 LEU B  328  LEU B  336  1                                   9    
HELIX   46 AF1 ALA B  358  ALA B  381  1                                  24    
HELIX   47 AF2 VAL B  390  LEU B  403  1                                  14    
HELIX   48 AF3 PHE B  424  LEU B  439  1                                  16    
HELIX   49 AF4 GLY B  440  ASN B  445  1                                   6    
HELIX   50 AF5 PHE B  446  SER B  448  5                                   3    
HELIX   51 AF6 THR B  459  VAL B  484  1                                  26    
HELIX   52 AF7 LEU B  487  THR B  492  1                                   6    
HELIX   53 AF8 SER C    9  GLN C   32  1                                  24    
HELIX   54 AF9 LEU C   34  ARG C   42  1                                   9    
HELIX   55 AG1 ASP C   47  GLY C   72  1                                  26    
HELIX   56 AG2 GLY C   77  GLY C   85  1                                   9    
HELIX   57 AG3 GLY C   87  LEU C   95  1                                   9    
HELIX   58 AG4 TRP C  104  LEU C  119  1                                  16    
HELIX   59 AG5 PHE C  120  ARG C  129  1                                  10    
HELIX   60 AG6 ILE C  139  LEU C  159  1                                  21    
HELIX   61 AG7 PRO C  162  ASN C  169  1                                   8    
HELIX   62 AG8 GLY C  177  LEU C  198  1                                  22    
HELIX   63 AG9 MET C  199  HIS C  200  5                                   2    
HELIX   64 AH1 LYS C  201  TYR C  206  5                                   6    
HELIX   65 AH2 ASN C  216  ILE C  236  1                                  21    
HELIX   66 AH3 GLU C  241  VAL C  255  1                                  15    
HELIX   67 AH4 ILE C  258  LEU C  262  5                                   5    
HELIX   68 AH5 ALA C  272  GLN C  292  1                                  21    
HELIX   69 AH6 THR C  296  ALA C  302  1                                   7    
HELIX   70 AH7 GLN C  324  ALA C  327  5                                   4    
HELIX   71 AH8 LEU C  328  LEU C  336  1                                   9    
HELIX   72 AH9 ALA C  358  PHE C  372  1                                  15    
HELIX   73 AI1 PHE C  372  ALA C  381  1                                  10    
HELIX   74 AI2 VAL C  390  LEU C  403  1                                  14    
HELIX   75 AI3 PHE C  424  LEU C  439  1                                  16    
HELIX   76 AI4 GLY C  440  ASN C  445  1                                   6    
HELIX   77 AI5 PHE C  446  SER C  448  5                                   3    
HELIX   78 AI6 THR C  459  VAL C  484  1                                  26    
HELIX   79 AI7 LEU C  487  THR C  492  1                                   6    
HELIX   80 AI8 SER D    9  GLN D   32  1                                  24    
HELIX   81 AI9 LEU D   34  ARG D   42  1                                   9    
HELIX   82 AJ1 ASP D   47  GLY D   72  1                                  26    
HELIX   83 AJ2 GLY D   77  GLY D   85  1                                   9    
HELIX   84 AJ3 GLY D   87  LEU D   95  1                                   9    
HELIX   85 AJ4 TRP D  104  LEU D  119  1                                  16    
HELIX   86 AJ5 PHE D  120  ARG D  129  1                                  10    
HELIX   87 AJ6 ILE D  139  LEU D  159  1                                  21    
HELIX   88 AJ7 PRO D  162  ASN D  169  1                                   8    
HELIX   89 AJ8 GLY D  177  LEU D  198  1                                  22    
HELIX   90 AJ9 MET D  199  HIS D  200  5                                   2    
HELIX   91 AK1 LYS D  201  TYR D  206  5                                   6    
HELIX   92 AK2 ASN D  216  ILE D  236  1                                  21    
HELIX   93 AK3 GLU D  241  VAL D  255  1                                  15    
HELIX   94 AK4 ILE D  258  LEU D  262  5                                   5    
HELIX   95 AK5 ALA D  272  GLN D  292  1                                  21    
HELIX   96 AK6 THR D  296  ALA D  302  1                                   7    
HELIX   97 AK7 GLN D  324  ALA D  327  5                                   4    
HELIX   98 AK8 LEU D  328  LEU D  336  1                                   9    
HELIX   99 AK9 ALA D  358  ALA D  381  1                                  24    
HELIX  100 AL1 VAL D  390  LEU D  403  1                                  14    
HELIX  101 AL2 PHE D  424  LEU D  439  1                                  16    
HELIX  102 AL3 GLY D  440  ASN D  445  1                                   6    
HELIX  103 AL4 PHE D  446  SER D  448  5                                   3    
HELIX  104 AL5 THR D  459  VAL D  484  1                                  26    
HELIX  105 AL6 LEU D  487  THR D  492  1                                   6    
CRYST1    1.000    1.000    1.000  90.00  90.00  90.00 P 1           1          
ORIGX1      1.000000  0.000000  0.000000        0.00000                         
ORIGX2      0.000000  1.000000  0.000000        0.00000                         
ORIGX3      0.000000  0.000000  1.000000        0.00000                         
SCALE1      1.000000  0.000000  0.000000        0.00000                         
SCALE2      0.000000  1.000000  0.000000        0.00000                         
SCALE3      0.000000  0.000000  1.000000        0.00000                         
ATOM      1  N   VAL A   8     138.579 176.099 164.724  1.00 69.31           N  
ATOM      2  CA  VAL A   8     137.146 176.024 164.962  1.00 69.31           C  
ATOM      3  C   VAL A   8     136.787 174.605 165.341  1.00 69.31           C  
ATOM      4  O   VAL A   8     136.541 174.298 166.502  1.00 69.31           O  
ATOM      5  CB  VAL A   8     136.347 176.471 163.730  1.00 69.31           C  
ATOM      6  CG1 VAL A   8     134.852 176.446 164.021  1.00 69.31           C  
ATOM      7  CG2 VAL A   8     136.786 177.847 163.280  1.00 69.31           C  
ATOM      8  N   SER A   9     136.767 173.736 164.339  1.00 69.26           N  
ATOM      9  CA  SER A   9     136.440 172.340 164.539  1.00 69.26           C  
ATOM     10  C   SER A   9     137.441 171.484 163.796  1.00 69.26           C  
ATOM     11  O   SER A   9     138.191 171.966 162.946  1.00 69.26           O  
ATOM     12  CB  SER A   9     135.033 172.001 164.056  1.00 69.26           C  
ATOM     13  OG  SER A   9     134.820 170.604 164.118  1.00 69.26           O  
ATOM     14  N   LYS A  10     137.430 170.197 164.140  1.00 71.63           N  
ATOM     15  CA  LYS A  10     138.316 169.233 163.505  1.00 71.63           C  
ATOM     16  C   LYS A  10     138.014 169.125 162.025  1.00 71.63           C  
ATOM     17  O   LYS A  10     138.876 169.394 161.181  1.00 71.63           O  
ATOM     18  CB  LYS A  10     138.156 167.867 164.168  1.00 71.63           C  
ATOM     19  CG  LYS A  10     138.434 167.834 165.661  1.00 71.63           C  
ATOM     20  CD  LYS A  10     139.906 167.993 165.975  1.00 71.63           C  
ATOM     21  CE  LYS A  10     140.145 167.887 167.468  1.00 71.63           C  
ATOM     22  NZ  LYS A  10     139.890 166.509 167.963  1.00 71.63           N  
ATOM     23  N   THR A  11     136.777 168.758 161.696  1.00 65.94           N  
ATOM     24  CA  THR A  11     136.373 168.629 160.306  1.00 65.94           C  
ATOM     25  C   THR A  11     136.320 169.978 159.614  1.00 65.94           C  
ATOM     26  O   THR A  11     136.588 170.054 158.415  1.00 65.94           O  
ATOM     27  CB  THR A  11     135.018 167.925 160.219  1.00 65.94           C  
ATOM     28  OG1 THR A  11     135.059 166.747 161.031  1.00 65.94           O  
ATOM     29  CG2 THR A  11     134.718 167.479 158.788  1.00 65.94           C  
ATOM     30  N   HIS A  12     136.052 171.050 160.354  1.00 70.30           N  
ATOM     31  CA  HIS A  12     136.158 172.373 159.766  1.00 70.30           C  
ATOM     32  C   HIS A  12     137.601 172.737 159.449  1.00 70.30           C  
ATOM     33  O   HIS A  12     137.841 173.504 158.514  1.00 70.30           O  
ATOM     34  CB  HIS A  12     135.541 173.420 160.692  1.00 70.30           C  
ATOM     35  CG  HIS A  12     135.383 174.767 160.059  1.00 70.30           C  
ATOM     36  ND1 HIS A  12     134.419 175.031 159.110  1.00 70.30           N  
ATOM     37  CD2 HIS A  12     136.059 175.925 160.242  1.00 70.30           C  
ATOM     38  CE1 HIS A  12     134.510 176.294 158.733  1.00 70.30           C  
ATOM     39  NE2 HIS A  12     135.497 176.858 159.405  1.00 70.30           N  
ATOM     40  N   SER A  13     138.564 172.181 160.174  1.00 67.95           N  
ATOM     41  CA  SER A  13     139.964 172.354 159.833  1.00 67.95           C  
ATOM     42  C   SER A  13     140.376 171.498 158.659  1.00 67.95           C  
ATOM     43  O   SER A  13     141.347 171.822 157.974  1.00 67.95           O  
ATOM     44  CB  SER A  13     140.832 172.002 161.026  1.00 67.95           C  
ATOM     45  OG  SER A  13     140.483 172.810 162.128  1.00 67.95           O  
ATOM     46  N   PHE A  14     139.644 170.427 158.409  1.00 66.20           N  
ATOM     47  CA  PHE A  14     140.098 169.358 157.542  1.00 66.20           C  
ATOM     48  C   PHE A  14     140.042 169.742 156.073  1.00 66.20           C  
ATOM     49  O   PHE A  14     140.839 169.232 155.285  1.00 66.20           O  
ATOM     50  CB  PHE A  14     139.227 168.131 157.780  1.00 66.20           C  
ATOM     51  CG  PHE A  14     139.894 166.851 157.475  1.00 66.20           C  
ATOM     52  CD1 PHE A  14     140.594 166.194 158.466  1.00 66.20           C  
ATOM     53  CD2 PHE A  14     139.858 166.319 156.206  1.00 66.20           C  
ATOM     54  CE1 PHE A  14     141.210 165.020 158.214  1.00 66.20           C  
ATOM     55  CE2 PHE A  14     140.484 165.143 155.942  1.00 66.20           C  
ATOM     56  CZ  PHE A  14     141.165 164.487 156.947  1.00 66.20           C  
ATOM     57  N   MET A  15     139.107 170.616 155.692  1.00 69.95           N  
ATOM     58  CA  MET A  15     138.978 171.032 154.301  1.00 69.95           C  
ATOM     59  C   MET A  15     140.157 171.855 153.827  1.00 69.95           C  
ATOM     60  O   MET A  15     140.613 171.669 152.698  1.00 69.95           O  
ATOM     61  CB  MET A  15     137.715 171.861 154.092  1.00 69.95           C  
ATOM     62  CG  MET A  15     136.448 171.076 153.893  1.00 69.95           C  
ATOM     63  SD  MET A  15     135.740 170.426 155.403  1.00 69.95           S  
ATOM     64  CE  MET A  15     135.111 171.935 156.131  1.00 69.95           C  
ATOM     65  N   THR A  16     140.679 172.738 154.682  1.00 69.68           N  
ATOM     66  CA  THR A  16     141.637 173.751 154.245  1.00 69.68           C  
ATOM     67  C   THR A  16     142.979 173.141 153.877  1.00 69.68           C  
ATOM     68  O   THR A  16     143.814 173.790 153.243  1.00 69.68           O  
ATOM     69  CB  THR A  16     141.810 174.793 155.340  1.00 69.68           C  
ATOM     70  OG1 THR A  16     142.131 174.127 156.565  1.00 69.68           O  
ATOM     71  CG2 THR A  16     140.538 175.589 155.513  1.00 69.68           C  
ATOM     72  N   VAL A  17     143.209 171.899 154.284  1.00 68.88           N  
ATOM     73  CA  VAL A  17     144.337 171.140 153.771  1.00 68.88           C  
ATOM     74  C   VAL A  17     143.874 170.160 152.696  1.00 68.88           C  
ATOM     75  O   VAL A  17     144.618 169.840 151.760  1.00 68.88           O  
ATOM     76  CB  VAL A  17     145.054 170.459 154.951  1.00 68.88           C  
ATOM     77  CG1 VAL A  17     144.099 169.607 155.748  1.00 68.88           C  
ATOM     78  CG2 VAL A  17     146.255 169.651 154.488  1.00 68.88           C  
ATOM     79  N   SER A  18     142.619 169.720 152.777  1.00 68.71           N  
ATOM     80  CA  SER A  18     142.052 168.885 151.728  1.00 68.71           C  
ATOM     81  C   SER A  18     141.911 169.674 150.436  1.00 68.71           C  
ATOM     82  O   SER A  18     142.389 169.253 149.377  1.00 68.71           O  
ATOM     83  CB  SER A  18     140.687 168.357 152.172  1.00 68.71           C  
ATOM     84  OG  SER A  18     140.780 167.608 153.371  1.00 68.71           O  
ATOM     85  N   LEU A  19     141.287 170.845 150.525  1.00 67.74           N  
ATOM     86  CA  LEU A  19     140.959 171.607 149.334  1.00 67.74           C  
ATOM     87  C   LEU A  19     142.198 172.190 148.679  1.00 67.74           C  
ATOM     88  O   LEU A  19     142.259 172.267 147.452  1.00 67.74           O  
ATOM     89  CB  LEU A  19     139.971 172.708 149.695  1.00 67.74           C  
ATOM     90  CG  LEU A  19     138.608 172.217 150.190  1.00 67.74           C  
ATOM     91  CD1 LEU A  19     137.770 173.364 150.698  1.00 67.74           C  
ATOM     92  CD2 LEU A  19     137.884 171.480 149.087  1.00 67.74           C  
ATOM     93  N   ILE A  20     143.205 172.573 149.463  1.00 68.58           N  
ATOM     94  CA  ILE A  20     144.396 173.119 148.830  1.00 68.58           C  
ATOM     95  C   ILE A  20     145.193 172.000 148.174  1.00 68.58           C  
ATOM     96  O   ILE A  20     145.834 172.214 147.137  1.00 68.58           O  
ATOM     97  CB  ILE A  20     145.233 173.952 149.827  1.00 68.58           C  
ATOM     98  CG1 ILE A  20     146.290 174.749 149.065  1.00 68.58           C  
ATOM     99  CG2 ILE A  20     145.906 173.108 150.891  1.00 68.58           C  
ATOM    100  CD1 ILE A  20     146.995 175.775 149.876  1.00 68.58           C  
ATOM    101  N   GLU A  21     145.112 170.780 148.716  1.00 70.05           N  
ATOM    102  CA  GLU A  21     145.584 169.616 147.980  1.00 70.05           C  
ATOM    103  C   GLU A  21     144.733 169.360 146.754  1.00 70.05           C  
ATOM    104  O   GLU A  21     145.264 169.048 145.683  1.00 70.05           O  
ATOM    105  CB  GLU A  21     145.578 168.380 148.872  1.00 70.05           C  
ATOM    106  CG  GLU A  21     145.784 167.066 148.115  1.00 70.05           C  
ATOM    107  CD  GLU A  21     147.155 166.915 147.492  1.00 70.05           C  
ATOM    108  OE1 GLU A  21     148.126 167.496 148.011  1.00 70.05           O  
ATOM    109  OE2 GLU A  21     147.261 166.197 146.480  1.00 70.05           O  
ATOM    110  N   LEU A  22     143.421 169.544 146.883  1.00 61.95           N  
ATOM    111  CA  LEU A  22     142.500 169.214 145.804  1.00 61.95           C  
ATOM    112  C   LEU A  22     142.707 170.133 144.606  1.00 61.95           C  
ATOM    113  O   LEU A  22     142.386 169.775 143.470  1.00 61.95           O  
ATOM    114  CB  LEU A  22     141.073 169.306 146.334  1.00 61.95           C  
ATOM    115  CG  LEU A  22     139.918 168.615 145.624  1.00 61.95           C  
ATOM    116  CD1 LEU A  22     138.880 168.319 146.682  1.00 61.95           C  
ATOM    117  CD2 LEU A  22     139.306 169.438 144.507  1.00 61.95           C  
ATOM    118  N   TRP A  23     143.274 171.313 144.840  1.00 66.43           N  
ATOM    119  CA  TRP A  23     143.533 172.216 143.734  1.00 66.43           C  
ATOM    120  C   TRP A  23     144.964 172.094 143.238  1.00 66.43           C  
ATOM    121  O   TRP A  23     145.210 172.190 142.032  1.00 66.43           O  
ATOM    122  CB  TRP A  23     143.197 173.645 144.146  1.00 66.43           C  
ATOM    123  CG  TRP A  23     141.718 173.859 144.187  1.00 66.43           C  
ATOM    124  CD1 TRP A  23     140.918 173.903 145.286  1.00 66.43           C  
ATOM    125  CD2 TRP A  23     140.856 173.996 143.062  1.00 66.43           C  
ATOM    126  NE1 TRP A  23     139.612 174.083 144.917  1.00 66.43           N  
ATOM    127  CE2 TRP A  23     139.550 174.145 143.552  1.00 66.43           C  
ATOM    128  CE3 TRP A  23     141.066 174.027 141.686  1.00 66.43           C  
ATOM    129  CZ2 TRP A  23     138.465 174.319 142.717  1.00 66.43           C  
ATOM    130  CZ3 TRP A  23     139.995 174.196 140.862  1.00 66.43           C  
ATOM    131  CH2 TRP A  23     138.707 174.342 141.374  1.00 66.43           C  
ATOM    132  N   GLU A  24     145.919 171.869 144.137  1.00 64.34           N  
ATOM    133  CA  GLU A  24     147.303 171.734 143.697  1.00 64.34           C  
ATOM    134  C   GLU A  24     147.498 170.451 142.908  1.00 64.34           C  
ATOM    135  O   GLU A  24     148.214 170.432 141.901  1.00 64.34           O  
ATOM    136  CB  GLU A  24     148.247 171.778 144.893  1.00 64.34           C  
ATOM    137  CG  GLU A  24     149.702 172.037 144.543  1.00 64.34           C  
ATOM    138  CD  GLU A  24     150.467 170.787 144.199  1.00 64.34           C  
ATOM    139  OE1 GLU A  24     150.092 169.715 144.696  1.00 64.34           O  
ATOM    140  OE2 GLU A  24     151.434 170.870 143.425  1.00 64.34           O  
ATOM    141  N   ARG A  25     146.872 169.366 143.366  1.00 61.91           N  
ATOM    142  CA  ARG A  25     146.912 168.117 142.622  1.00 61.91           C  
ATOM    143  C   ARG A  25     146.224 168.283 141.283  1.00 61.91           C  
ATOM    144  O   ARG A  25     146.669 167.712 140.285  1.00 61.91           O  
ATOM    145  CB  ARG A  25     146.239 167.009 143.426  1.00 61.91           C  
ATOM    146  CG  ARG A  25     146.360 165.613 142.876  1.00 61.91           C  
ATOM    147  CD  ARG A  25     147.647 164.944 143.319  1.00 61.91           C  
ATOM    148  NE  ARG A  25     148.795 165.165 142.451  1.00 61.91           N  
ATOM    149  CZ  ARG A  25     150.035 164.845 142.804  1.00 61.91           C  
ATOM    150  NH1 ARG A  25     150.259 164.329 144.009  1.00 61.91           N  
ATOM    151  NH2 ARG A  25     151.050 165.057 141.974  1.00 61.91           N  
ATOM    152  N   PHE A  26     145.178 169.112 141.247  1.00 59.26           N  
ATOM    153  CA  PHE A  26     144.509 169.449 139.998  1.00 59.26           C  
ATOM    154  C   PHE A  26     145.441 170.182 139.055  1.00 59.26           C  
ATOM    155  O   PHE A  26     145.328 170.057 137.833  1.00 59.26           O  
ATOM    156  CB  PHE A  26     143.251 170.268 140.297  1.00 59.26           C  
ATOM    157  CG  PHE A  26     142.669 170.966 139.103  1.00 59.26           C  
ATOM    158  CD1 PHE A  26     142.152 170.262 138.042  1.00 59.26           C  
ATOM    159  CD2 PHE A  26     142.594 172.341 139.081  1.00 59.26           C  
ATOM    160  CE1 PHE A  26     141.618 170.927 136.961  1.00 59.26           C  
ATOM    161  CE2 PHE A  26     142.052 173.006 138.016  1.00 59.26           C  
ATOM    162  CZ  PHE A  26     141.564 172.301 136.954  1.00 59.26           C  
ATOM    163  N   GLY A  27     146.398 170.912 139.601  1.00 59.17           N  
ATOM    164  CA  GLY A  27     147.346 171.583 138.746  1.00 59.17           C  
ATOM    165  C   GLY A  27     148.319 170.653 138.063  1.00 59.17           C  
ATOM    166  O   GLY A  27     148.615 170.827 136.877  1.00 59.17           O  
ATOM    167  N   TYR A  28     148.789 169.644 138.799  1.00 61.24           N  
ATOM    168  CA  TYR A  28     149.927 168.848 138.349  1.00 61.24           C  
ATOM    169  C   TYR A  28     149.579 168.005 137.132  1.00 61.24           C  
ATOM    170  O   TYR A  28     150.366 167.898 136.184  1.00 61.24           O  
ATOM    171  CB  TYR A  28     150.404 167.952 139.488  1.00 61.24           C  
ATOM    172  CG  TYR A  28     151.652 167.178 139.169  1.00 61.24           C  
ATOM    173  CD1 TYR A  28     152.890 167.781 139.223  1.00 61.24           C  
ATOM    174  CD2 TYR A  28     151.587 165.855 138.799  1.00 61.24           C  
ATOM    175  CE1 TYR A  28     154.031 167.088 138.931  1.00 61.24           C  
ATOM    176  CE2 TYR A  28     152.716 165.146 138.496  1.00 61.24           C  
ATOM    177  CZ  TYR A  28     153.932 165.766 138.566  1.00 61.24           C  
ATOM    178  OH  TYR A  28     155.047 165.043 138.263  1.00 61.24           O  
ATOM    179  N   TYR A  29     148.381 167.424 137.132  1.00 54.44           N  
ATOM    180  CA  TYR A  29     148.041 166.458 136.099  1.00 54.44           C  
ATOM    181  C   TYR A  29     147.789 167.121 134.761  1.00 54.44           C  
ATOM    182  O   TYR A  29     147.837 166.446 133.730  1.00 54.44           O  
ATOM    183  CB  TYR A  29     146.830 165.634 136.511  1.00 54.44           C  
ATOM    184  CG  TYR A  29     147.158 164.650 137.579  1.00 54.44           C  
ATOM    185  CD1 TYR A  29     147.749 163.435 137.269  1.00 54.44           C  
ATOM    186  CD2 TYR A  29     146.914 164.936 138.896  1.00 54.44           C  
ATOM    187  CE1 TYR A  29     148.062 162.528 138.256  1.00 54.44           C  
ATOM    188  CE2 TYR A  29     147.221 164.043 139.875  1.00 54.44           C  
ATOM    189  CZ  TYR A  29     147.795 162.851 139.565  1.00 54.44           C  
ATOM    190  OH  TYR A  29     148.095 161.967 140.573  1.00 54.44           O  
ATOM    191  N   GLY A  30     147.528 168.427 134.752  1.00 54.20           N  
ATOM    192  CA  GLY A  30     147.387 169.119 133.485  1.00 54.20           C  
ATOM    193  C   GLY A  30     148.681 169.111 132.708  1.00 54.20           C  
ATOM    194  O   GLY A  30     148.689 169.001 131.479  1.00 54.20           O  
ATOM    195  N   MET A  31     149.797 169.191 133.427  1.00 55.61           N  
ATOM    196  CA  MET A  31     151.094 169.015 132.799  1.00 55.61           C  
ATOM    197  C   MET A  31     151.244 167.583 132.332  1.00 55.61           C  
ATOM    198  O   MET A  31     151.352 167.302 131.135  1.00 55.61           O  
ATOM    199  CB  MET A  31     152.199 169.394 133.787  1.00 55.61           C  
ATOM    200  CG  MET A  31     153.609 169.416 133.212  1.00 55.61           C  
ATOM    201  SD  MET A  31     154.518 167.866 133.322  1.00 55.61           S  
ATOM    202  CE  MET A  31     154.789 167.813 135.086  1.00 55.61           C  
ATOM    203  N   GLN A  32     151.175 166.657 133.275  1.00 49.40           N  
ATOM    204  CA  GLN A  32     151.346 165.235 133.016  1.00 49.40           C  
ATOM    205  C   GLN A  32     150.091 164.731 132.313  1.00 49.40           C  
ATOM    206  O   GLN A  32     149.232 164.076 132.898  1.00 49.40           O  
ATOM    207  CB  GLN A  32     151.613 164.524 134.337  1.00 49.40           C  
ATOM    208  CG  GLN A  32     152.109 163.115 134.242  1.00 49.40           C  
ATOM    209  CD  GLN A  32     151.011 162.118 134.388  1.00 49.40           C  
ATOM    210  OE1 GLN A  32     150.034 162.363 135.088  1.00 49.40           O  
ATOM    211  NE2 GLN A  32     151.147 160.985 133.718  1.00 49.40           N  
ATOM    212  N   ALA A  33     149.983 165.056 131.026  1.00 50.16           N  
ATOM    213  CA  ALA A  33     148.798 164.729 130.244  1.00 50.16           C  
ATOM    214  C   ALA A  33     149.100 164.792 128.763  1.00 50.16           C  
ATOM    215  O   ALA A  33     148.750 163.891 127.998  1.00 50.16           O  
ATOM    216  CB  ALA A  33     147.656 165.690 130.557  1.00 50.16           C  
ATOM    217  N   LEU A  34     149.738 165.868 128.356  1.00 51.04           N  
ATOM    218  CA  LEU A  34     149.984 166.114 126.955  1.00 51.04           C  
ATOM    219  C   LEU A  34     151.425 166.484 126.666  1.00 51.04           C  
ATOM    220  O   LEU A  34     151.819 166.448 125.500  1.00 51.04           O  
ATOM    221  CB  LEU A  34     149.078 167.234 126.434  1.00 51.04           C  
ATOM    222  CG  LEU A  34     149.451 168.684 126.717  1.00 51.04           C  
ATOM    223  CD1 LEU A  34     148.674 169.545 125.772  1.00 51.04           C  
ATOM    224  CD2 LEU A  34     149.158 169.107 128.146  1.00 51.04           C  
ATOM    225  N   ILE A  35     152.217 166.809 127.693  1.00 49.00           N  
ATOM    226  CA  ILE A  35     153.557 167.346 127.498  1.00 49.00           C  
ATOM    227  C   ILE A  35     154.466 166.331 126.825  1.00 49.00           C  
ATOM    228  O   ILE A  35     155.338 166.704 126.041  1.00 49.00           O  
ATOM    229  CB  ILE A  35     154.110 167.847 128.847  1.00 49.00           C  
ATOM    230  CG1 ILE A  35     155.405 168.631 128.653  1.00 49.00           C  
ATOM    231  CG2 ILE A  35     154.280 166.721 129.851  1.00 49.00           C  
ATOM    232  CD1 ILE A  35     155.215 169.949 127.973  1.00 49.00           C  
ATOM    233  N   VAL A  36     154.232 165.041 127.053  1.00 44.30           N  
ATOM    234  CA  VAL A  36     154.909 164.003 126.297  1.00 44.30           C  
ATOM    235  C   VAL A  36     154.426 163.977 124.863  1.00 44.30           C  
ATOM    236  O   VAL A  36     155.240 163.884 123.936  1.00 44.30           O  
ATOM    237  CB  VAL A  36     154.668 162.636 126.951  1.00 44.30           C  
ATOM    238  CG1 VAL A  36     155.311 161.532 126.150  1.00 44.30           C  
ATOM    239  CG2 VAL A  36     155.163 162.652 128.366  1.00 44.30           C  
ATOM    240  N   TYR A  37     153.132 164.089 124.653  1.00 45.94           N  
ATOM    241  CA  TYR A  37     152.558 164.113 123.328  1.00 45.94           C  
ATOM    242  C   TYR A  37     152.743 165.473 122.666  1.00 45.94           C  
ATOM    243  O   TYR A  37     152.610 165.585 121.446  1.00 45.94           O  
ATOM    244  CB  TYR A  37     151.089 163.722 123.440  1.00 45.94           C  
ATOM    245  CG  TYR A  37     150.354 163.626 122.150  1.00 45.94           C  
ATOM    246  CD1 TYR A  37     150.424 162.493 121.355  1.00 45.94           C  
ATOM    247  CD2 TYR A  37     149.589 164.694 121.715  1.00 45.94           C  
ATOM    248  CE1 TYR A  37     149.735 162.443 120.167  1.00 45.94           C  
ATOM    249  CE2 TYR A  37     148.914 164.654 120.545  1.00 45.94           C  
ATOM    250  CZ  TYR A  37     148.979 163.542 119.768  1.00 45.94           C  
ATOM    251  OH  TYR A  37     148.247 163.602 118.606  1.00 45.94           O  
ATOM    252  N   PHE A  38     153.074 166.501 123.443  1.00 53.37           N  
ATOM    253  CA  PHE A  38     153.369 167.841 122.940  1.00 53.37           C  
ATOM    254  C   PHE A  38     154.588 167.892 122.047  1.00 53.37           C  
ATOM    255  O   PHE A  38     154.487 168.275 120.879  1.00 53.37           O  
ATOM    256  CB  PHE A  38     153.552 168.784 124.138  1.00 53.37           C  
ATOM    257  CG  PHE A  38     154.051 170.157 123.815  1.00 53.37           C  
ATOM    258  CD1 PHE A  38     153.339 171.011 123.000  1.00 53.37           C  
ATOM    259  CD2 PHE A  38     155.168 170.643 124.465  1.00 53.37           C  
ATOM    260  CE1 PHE A  38     153.797 172.278 122.768  1.00 53.37           C  
ATOM    261  CE2 PHE A  38     155.611 171.905 124.242  1.00 53.37           C  
ATOM    262  CZ  PHE A  38     154.933 172.725 123.392  1.00 53.37           C  
ATOM    263  N   MET A  39     155.721 167.468 122.562  1.00 52.56           N  
ATOM    264  CA  MET A  39     156.992 167.543 121.864  1.00 52.56           C  
ATOM    265  C   MET A  39     157.172 166.403 120.871  1.00 52.56           C  
ATOM    266  O   MET A  39     158.148 165.665 120.934  1.00 52.56           O  
ATOM    267  CB  MET A  39     158.089 167.581 122.910  1.00 52.56           C  
ATOM    268  CG  MET A  39     157.801 166.590 123.994  1.00 52.56           C  
ATOM    269  SD  MET A  39     158.743 166.830 125.487  1.00 52.56           S  
ATOM    270  CE  MET A  39     160.296 166.226 124.912  1.00 52.56           C  
ATOM    271  N   VAL A  40     156.238 166.240 119.925  1.00 50.58           N  
ATOM    272  CA  VAL A  40     156.414 165.302 118.815  1.00 50.58           C  
ATOM    273  C   VAL A  40     156.064 165.960 117.485  1.00 50.58           C  
ATOM    274  O   VAL A  40     156.917 166.079 116.600  1.00 50.58           O  
ATOM    275  CB  VAL A  40     155.581 164.019 118.990  1.00 50.58           C  
ATOM    276  CG1 VAL A  40     155.657 163.171 117.727  1.00 50.58           C  
ATOM    277  CG2 VAL A  40     156.069 163.204 120.167  1.00 50.58           C  
ATOM    278  N   GLN A  41     154.810 166.378 117.323  1.00 56.23           N  
ATOM    279  CA  GLN A  41     154.321 166.844 116.027  1.00 56.23           C  
ATOM    280  C   GLN A  41     154.403 168.352 115.831  1.00 56.23           C  
ATOM    281  O   GLN A  41     154.302 168.810 114.688  1.00 56.23           O  
ATOM    282  CB  GLN A  41     152.867 166.388 115.831  1.00 56.23           C  
ATOM    283  CG  GLN A  41     151.830 167.101 116.705  1.00 56.23           C  
ATOM    284  CD  GLN A  41     151.720 166.547 118.121  1.00 56.23           C  
ATOM    285  OE1 GLN A  41     152.626 165.892 118.620  1.00 56.23           O  
ATOM    286  NE2 GLN A  41     150.600 166.810 118.766  1.00 56.23           N  
ATOM    287  N   ARG A  42     154.589 169.137 116.892  1.00 59.13           N  
ATOM    288  CA  ARG A  42     154.662 170.590 116.782  1.00 59.13           C  
ATOM    289  C   ARG A  42     156.094 171.053 116.550  1.00 59.13           C  
ATOM    290  O   ARG A  42     156.409 171.638 115.508  1.00 59.13           O  
ATOM    291  CB  ARG A  42     154.093 171.229 118.051  1.00 59.13           C  
ATOM    292  CG  ARG A  42     154.203 172.731 118.105  1.00 59.13           C  
ATOM    293  CD  ARG A  42     153.554 173.260 119.363  1.00 59.13           C  
ATOM    294  NE  ARG A  42     153.647 174.714 119.479  1.00 59.13           N  
ATOM    295  CZ  ARG A  42     154.572 175.362 120.178  1.00 59.13           C  
ATOM    296  NH1 ARG A  42     155.487 174.693 120.849  1.00 59.13           N  
ATOM    297  NH2 ARG A  42     154.572 176.685 120.212  1.00 59.13           N  
ATOM    298  N   LEU A  43     156.964 170.806 117.531  1.00 59.67           N  
ATOM    299  CA  LEU A  43     158.379 171.159 117.508  1.00 59.67           C  
ATOM    300  C   LEU A  43     159.092 170.513 116.336  1.00 59.67           C  
ATOM    301  O   LEU A  43     159.732 171.198 115.536  1.00 59.67           O  
ATOM    302  CB  LEU A  43     159.059 170.711 118.798  1.00 59.67           C  
ATOM    303  CG  LEU A  43     159.046 171.513 120.087  1.00 59.67           C  
ATOM    304  CD1 LEU A  43     157.657 171.658 120.655  1.00 59.67           C  
ATOM    305  CD2 LEU A  43     159.919 170.763 121.066  1.00 59.67           C  
ATOM    306  N   GLY A  44     158.983 169.197 116.226  1.00 62.47           N  
ATOM    307  CA  GLY A  44     159.738 168.482 115.225  1.00 62.47           C  
ATOM    308  C   GLY A  44     160.815 167.614 115.833  1.00 62.47           C  
ATOM    309  O   GLY A  44     161.790 167.284 115.156  1.00 62.47           O  
ATOM    310  N   PHE A  45     160.667 167.255 117.111  1.00 61.45           N  
ATOM    311  CA  PHE A  45     161.477 166.193 117.699  1.00 61.45           C  
ATOM    312  C   PHE A  45     161.225 164.887 116.974  1.00 61.45           C  
ATOM    313  O   PHE A  45     160.186 164.706 116.346  1.00 61.45           O  
ATOM    314  CB  PHE A  45     161.153 165.991 119.180  1.00 61.45           C  
ATOM    315  CG  PHE A  45     161.880 166.916 120.115  1.00 61.45           C  
ATOM    316  CD1 PHE A  45     162.997 167.602 119.707  1.00 61.45           C  
ATOM    317  CD2 PHE A  45     161.453 167.065 121.423  1.00 61.45           C  
ATOM    318  CE1 PHE A  45     163.666 168.431 120.578  1.00 61.45           C  
ATOM    319  CE2 PHE A  45     162.116 167.894 122.297  1.00 61.45           C  
ATOM    320  CZ  PHE A  45     163.218 168.574 121.875  1.00 61.45           C  
ATOM    321  N   ASP A  46     162.178 163.964 117.084  1.00 66.02           N  
ATOM    322  CA  ASP A  46     162.045 162.651 116.463  1.00 66.02           C  
ATOM    323  C   ASP A  46     160.916 161.863 117.115  1.00 66.02           C  
ATOM    324  O   ASP A  46     159.822 161.791 116.543  1.00 66.02           O  
ATOM    325  CB  ASP A  46     163.364 161.891 116.544  1.00 66.02           C  
ATOM    326  CG  ASP A  46     163.325 160.603 115.775  1.00 66.02           C  
ATOM    327  OD1 ASP A  46     163.258 160.665 114.532  1.00 66.02           O  
ATOM    328  OD2 ASP A  46     163.400 159.529 116.405  1.00 66.02           O  
ATOM    329  N   ASP A  47     161.212 161.249 118.272  1.00 57.92           N  
ATOM    330  CA  ASP A  47     160.309 160.790 119.332  1.00 57.92           C  
ATOM    331  C   ASP A  47     161.123 160.096 120.410  1.00 57.92           C  
ATOM    332  O   ASP A  47     160.807 160.183 121.598  1.00 57.92           O  
ATOM    333  CB  ASP A  47     159.208 159.841 118.846  1.00 57.92           C  
ATOM    334  CG  ASP A  47     159.730 158.751 117.963  1.00 57.92           C  
ATOM    335  OD1 ASP A  47     160.943 158.746 117.675  1.00 57.92           O  
ATOM    336  OD2 ASP A  47     158.917 157.909 117.533  1.00 57.92           O  
ATOM    337  N   SER A  48     162.164 159.384 119.985  1.00 60.92           N  
ATOM    338  CA  SER A  48     163.032 158.687 120.920  1.00 60.92           C  
ATOM    339  C   SER A  48     163.817 159.646 121.797  1.00 60.92           C  
ATOM    340  O   SER A  48     164.167 159.285 122.922  1.00 60.92           O  
ATOM    341  CB  SER A  48     163.981 157.765 120.159  1.00 60.92           C  
ATOM    342  OG  SER A  48     164.820 158.518 119.307  1.00 60.92           O  
ATOM    343  N   ARG A  49     164.098 160.855 121.314  1.00 61.28           N  
ATOM    344  CA  ARG A  49     164.548 161.892 122.227  1.00 61.28           C  
ATOM    345  C   ARG A  49     163.440 162.287 123.182  1.00 61.28           C  
ATOM    346  O   ARG A  49     163.696 162.533 124.364  1.00 61.28           O  
ATOM    347  CB  ARG A  49     165.035 163.128 121.465  1.00 61.28           C  
ATOM    348  CG  ARG A  49     166.259 162.909 120.592  1.00 61.28           C  
ATOM    349  CD  ARG A  49     166.883 164.225 120.123  1.00 61.28           C  
ATOM    350  NE  ARG A  49     166.087 164.973 119.155  1.00 61.28           N  
ATOM    351  CZ  ARG A  49     166.384 166.204 118.744  1.00 61.28           C  
ATOM    352  NH1 ARG A  49     165.616 166.815 117.859  1.00 61.28           N  
ATOM    353  NH2 ARG A  49     167.449 166.830 119.219  1.00 61.28           N  
ATOM    354  N   ALA A  50     162.207 162.314 122.694  1.00 58.18           N  
ATOM    355  CA  ALA A  50     161.116 162.921 123.441  1.00 58.18           C  
ATOM    356  C   ALA A  50     160.590 162.019 124.546  1.00 58.18           C  
ATOM    357  O   ALA A  50     160.116 162.513 125.577  1.00 58.18           O  
ATOM    358  CB  ALA A  50     159.993 163.299 122.480  1.00 58.18           C  
ATOM    359  N   ASN A  51     160.633 160.710 124.320  1.00 53.10           N  
ATOM    360  CA  ASN A  51     160.249 159.745 125.341  1.00 53.10           C  
ATOM    361  C   ASN A  51     161.104 159.892 126.588  1.00 53.10           C  
ATOM    362  O   ASN A  51     160.583 159.918 127.706  1.00 53.10           O  
ATOM    363  CB  ASN A  51     160.391 158.343 124.765  1.00 53.10           C  
ATOM    364  CG  ASN A  51     159.392 158.065 123.674  1.00 53.10           C  
ATOM    365  OD1 ASN A  51     158.199 158.283 123.846  1.00 53.10           O  
ATOM    366  ND2 ASN A  51     159.876 157.638 122.523  1.00 53.10           N  
ATOM    367  N   LEU A  52     162.411 160.084 126.392  1.00 56.87           N  
ATOM    368  CA  LEU A  52     163.411 160.123 127.453  1.00 56.87           C  
ATOM    369  C   LEU A  52     163.218 161.271 128.424  1.00 56.87           C  
ATOM    370  O   LEU A  52     163.687 161.195 129.564  1.00 56.87           O  
ATOM    371  CB  LEU A  52     164.792 160.246 126.822  1.00 56.87           C  
ATOM    372  CG  LEU A  52     165.244 159.022 126.045  1.00 56.87           C  
ATOM    373  CD1 LEU A  52     166.473 159.334 125.243  1.00 56.87           C  
ATOM    374  CD2 LEU A  52     165.549 157.923 127.028  1.00 56.87           C  
ATOM    375  N   VAL A  53     162.546 162.328 127.996  1.00 56.27           N  
ATOM    376  CA  VAL A  53     162.577 163.582 128.728  1.00 56.27           C  
ATOM    377  C   VAL A  53     161.707 163.507 129.974  1.00 56.27           C  
ATOM    378  O   VAL A  53     162.207 163.648 131.097  1.00 56.27           O  
ATOM    379  CB  VAL A  53     162.160 164.727 127.799  1.00 56.27           C  
ATOM    380  CG1 VAL A  53     161.944 165.980 128.591  1.00 56.27           C  
ATOM    381  CG2 VAL A  53     163.243 164.932 126.748  1.00 56.27           C  
ATOM    382  N   TRP A  54     160.396 163.276 129.791  1.00 54.68           N  
ATOM    383  CA  TRP A  54     159.523 163.029 130.936  1.00 54.68           C  
ATOM    384  C   TRP A  54     159.931 161.767 131.678  1.00 54.68           C  
ATOM    385  O   TRP A  54     159.763 161.688 132.904  1.00 54.68           O  
ATOM    386  CB  TRP A  54     158.055 162.956 130.505  1.00 54.68           C  
ATOM    387  CG  TRP A  54     157.181 162.456 131.598  1.00 54.68           C  
ATOM    388  CD1 TRP A  54     156.599 161.237 131.663  1.00 54.68           C  
ATOM    389  CD2 TRP A  54     156.899 163.099 132.850  1.00 54.68           C  
ATOM    390  NE1 TRP A  54     155.925 161.088 132.851  1.00 54.68           N  
ATOM    391  CE2 TRP A  54     156.098 162.219 133.598  1.00 54.68           C  
ATOM    392  CE3 TRP A  54     157.221 164.342 133.399  1.00 54.68           C  
ATOM    393  CZ2 TRP A  54     155.612 162.539 134.857  1.00 54.68           C  
ATOM    394  CZ3 TRP A  54     156.739 164.655 134.648  1.00 54.68           C  
ATOM    395  CH2 TRP A  54     155.939 163.758 135.365  1.00 54.68           C  
ATOM    396  N   SER A  55     160.489 160.796 130.948  1.00 53.84           N  
ATOM    397  CA  SER A  55     161.094 159.617 131.550  1.00 53.84           C  
ATOM    398  C   SER A  55     162.128 160.023 132.582  1.00 53.84           C  
ATOM    399  O   SER A  55     161.991 159.719 133.771  1.00 53.84           O  
ATOM    400  CB  SER A  55     161.739 158.759 130.466  1.00 53.84           C  
ATOM    401  OG  SER A  55     160.822 158.482 129.422  1.00 53.84           O  
ATOM    402  N   ALA A  56     163.113 160.809 132.154  1.00 53.90           N  
ATOM    403  CA  ALA A  56     164.105 161.293 133.093  1.00 53.90           C  
ATOM    404  C   ALA A  56     163.528 162.304 134.061  1.00 53.90           C  
ATOM    405  O   ALA A  56     164.074 162.472 135.156  1.00 53.90           O  
ATOM    406  CB  ALA A  56     165.281 161.906 132.348  1.00 53.90           C  
ATOM    407  N   CYS A  57     162.436 162.968 133.693  1.00 59.10           N  
ATOM    408  CA  CYS A  57     161.862 163.952 134.596  1.00 59.10           C  
ATOM    409  C   CYS A  57     161.203 163.295 135.790  1.00 59.10           C  
ATOM    410  O   CYS A  57     161.268 163.831 136.899  1.00 59.10           O  
ATOM    411  CB  CYS A  57     160.848 164.819 133.866  1.00 59.10           C  
ATOM    412  SG  CYS A  57     160.047 166.051 134.909  1.00 59.10           S  
ATOM    413  N   ALA A  58     160.606 162.123 135.582  1.00 55.84           N  
ATOM    414  CA  ALA A  58     159.762 161.521 136.602  1.00 55.84           C  
ATOM    415  C   ALA A  58     160.577 161.061 137.792  1.00 55.84           C  
ATOM    416  O   ALA A  58     160.089 161.074 138.927  1.00 55.84           O  
ATOM    417  CB  ALA A  58     158.992 160.352 136.002  1.00 55.84           C  
ATOM    418  N   ALA A  59     161.830 160.690 137.548  1.00 53.90           N  
ATOM    419  CA  ALA A  59     162.696 160.192 138.608  1.00 53.90           C  
ATOM    420  C   ALA A  59     163.030 161.275 139.607  1.00 53.90           C  
ATOM    421  O   ALA A  59     163.250 160.990 140.787  1.00 53.90           O  
ATOM    422  CB  ALA A  59     163.985 159.635 138.013  1.00 53.90           C  
ATOM    423  N   LEU A  60     163.059 162.517 139.146  1.00 56.88           N  
ATOM    424  CA  LEU A  60     163.252 163.643 140.037  1.00 56.88           C  
ATOM    425  C   LEU A  60     162.092 163.780 141.006  1.00 56.88           C  
ATOM    426  O   LEU A  60     162.256 164.312 142.108  1.00 56.88           O  
ATOM    427  CB  LEU A  60     163.366 164.900 139.197  1.00 56.88           C  
ATOM    428  CG  LEU A  60     164.447 164.795 138.148  1.00 56.88           C  
ATOM    429  CD1 LEU A  60     164.265 165.900 137.141  1.00 56.88           C  
ATOM    430  CD2 LEU A  60     165.772 164.916 138.851  1.00 56.88           C  
ATOM    431  N   ILE A  61     160.918 163.301 140.613  1.00 54.40           N  
ATOM    432  CA  ILE A  61     159.685 163.715 141.255  1.00 54.40           C  
ATOM    433  C   ILE A  61     159.299 162.771 142.374  1.00 54.40           C  
ATOM    434  O   ILE A  61     158.802 163.208 143.410  1.00 54.40           O  
ATOM    435  CB  ILE A  61     158.599 163.836 140.177  1.00 54.40           C  
ATOM    436  CG1 ILE A  61     159.078 164.847 139.139  1.00 54.40           C  
ATOM    437  CG2 ILE A  61     157.313 164.320 140.767  1.00 54.40           C  
ATOM    438  CD1 ILE A  61     158.307 164.859 137.885  1.00 54.40           C  
ATOM    439  N   TYR A  62     159.557 161.477 142.217  1.00 55.83           N  
ATOM    440  CA  TYR A  62     159.230 160.581 143.313  1.00 55.83           C  
ATOM    441  C   TYR A  62     160.261 160.669 144.424  1.00 55.83           C  
ATOM    442  O   TYR A  62     159.947 160.366 145.576  1.00 55.83           O  
ATOM    443  CB  TYR A  62     159.104 159.137 142.833  1.00 55.83           C  
ATOM    444  CG  TYR A  62     158.422 158.269 143.851  1.00 55.83           C  
ATOM    445  CD1 TYR A  62     157.048 158.309 143.992  1.00 55.83           C  
ATOM    446  CD2 TYR A  62     159.143 157.446 144.702  1.00 55.83           C  
ATOM    447  CE1 TYR A  62     156.403 157.537 144.933  1.00 55.83           C  
ATOM    448  CE2 TYR A  62     158.503 156.671 145.653  1.00 55.83           C  
ATOM    449  CZ  TYR A  62     157.130 156.720 145.760  1.00 55.83           C  
ATOM    450  OH  TYR A  62     156.477 155.953 146.693  1.00 55.83           O  
ATOM    451  N   VAL A  63     161.488 161.086 144.116  1.00 57.87           N  
ATOM    452  CA  VAL A  63     162.442 161.278 145.198  1.00 57.87           C  
ATOM    453  C   VAL A  63     162.227 162.610 145.880  1.00 57.87           C  
ATOM    454  O   VAL A  63     162.695 162.808 147.004  1.00 57.87           O  
ATOM    455  CB  VAL A  63     163.893 161.176 144.708  1.00 57.87           C  
ATOM    456  CG1 VAL A  63     164.137 159.819 144.105  1.00 57.87           C  
ATOM    457  CG2 VAL A  63     164.203 162.250 143.704  1.00 57.87           C  
ATOM    458  N   SER A  64     161.525 163.511 145.233  1.00 60.29           N  
ATOM    459  CA  SER A  64     161.290 164.852 145.730  1.00 60.29           C  
ATOM    460  C   SER A  64     160.509 164.967 147.042  1.00 60.29           C  
ATOM    461  O   SER A  64     160.714 165.963 147.739  1.00 60.29           O  
ATOM    462  CB  SER A  64     160.591 165.657 144.646  1.00 60.29           C  
ATOM    463  OG  SER A  64     160.501 167.004 145.025  1.00 60.29           O  
ATOM    464  N   PRO A  65     159.623 164.037 147.442  1.00 60.68           N  
ATOM    465  CA  PRO A  65     159.094 164.113 148.814  1.00 60.68           C  
ATOM    466  C   PRO A  65     160.116 163.917 149.908  1.00 60.68           C  
ATOM    467  O   PRO A  65     159.821 164.251 151.060  1.00 60.68           O  
ATOM    468  CB  PRO A  65     158.046 162.998 148.849  1.00 60.68           C  
ATOM    469  CG  PRO A  65     157.567 162.937 147.526  1.00 60.68           C  
ATOM    470  CD  PRO A  65     158.726 163.187 146.638  1.00 60.68           C  
ATOM    471  N   ALA A  66     161.292 163.376 149.607  1.00 65.70           N  
ATOM    472  CA  ALA A  66     162.296 163.206 150.647  1.00 65.70           C  
ATOM    473  C   ALA A  66     162.868 164.547 151.069  1.00 65.70           C  
ATOM    474  O   ALA A  66     163.001 164.824 152.267  1.00 65.70           O  
ATOM    475  CB  ALA A  66     163.408 162.278 150.163  1.00 65.70           C  
ATOM    476  N   ILE A  67     163.216 165.384 150.091  1.00 66.35           N  
ATOM    477  CA  ILE A  67     163.781 166.698 150.377  1.00 66.35           C  
ATOM    478  C   ILE A  67     162.758 167.559 151.097  1.00 66.35           C  
ATOM    479  O   ILE A  67     163.049 168.177 152.126  1.00 66.35           O  
ATOM    480  CB  ILE A  67     164.259 167.362 149.076  1.00 66.35           C  
ATOM    481  CG1 ILE A  67     165.370 166.541 148.439  1.00 66.35           C  
ATOM    482  CG2 ILE A  67     164.733 168.770 149.336  1.00 66.35           C  
ATOM    483  CD1 ILE A  67     165.727 167.000 147.053  1.00 66.35           C  
ATOM    484  N   GLY A  68     161.527 167.574 150.587  1.00 68.61           N  
ATOM    485  CA  GLY A  68     160.450 168.241 151.286  1.00 68.61           C  
ATOM    486  C   GLY A  68     160.071 167.559 152.569  1.00 68.61           C  
ATOM    487  O   GLY A  68     159.573 168.215 153.486  1.00 68.61           O  
ATOM    488  N   GLY A  69     160.331 166.259 152.671  1.00 72.24           N  
ATOM    489  CA  GLY A  69     160.281 165.625 153.966  1.00 72.24           C  
ATOM    490  C   GLY A  69     161.384 166.066 154.898  1.00 72.24           C  
ATOM    491  O   GLY A  69     161.290 165.823 156.100  1.00 72.24           O  
ATOM    492  N   TRP A  70     162.434 166.694 154.377  1.00 79.16           N  
ATOM    493  CA  TRP A  70     163.472 167.193 155.264  1.00 79.16           C  
ATOM    494  C   TRP A  70     163.265 168.653 155.642  1.00 79.16           C  
ATOM    495  O   TRP A  70     163.466 169.017 156.806  1.00 79.16           O  
ATOM    496  CB  TRP A  70     164.854 167.011 154.633  1.00 79.16           C  
ATOM    497  CG  TRP A  70     165.916 167.553 155.507  1.00 79.16           C  
ATOM    498  CD1 TRP A  70     166.223 167.136 156.761  1.00 79.16           C  
ATOM    499  CD2 TRP A  70     166.801 168.636 155.214  1.00 79.16           C  
ATOM    500  NE1 TRP A  70     167.248 167.890 157.273  1.00 79.16           N  
ATOM    501  CE2 TRP A  70     167.623 168.818 156.339  1.00 79.16           C  
ATOM    502  CE3 TRP A  70     166.985 169.467 154.107  1.00 79.16           C  
ATOM    503  CZ2 TRP A  70     168.611 169.794 156.389  1.00 79.16           C  
ATOM    504  CZ3 TRP A  70     167.965 170.438 154.161  1.00 79.16           C  
ATOM    505  CH2 TRP A  70     168.764 170.594 155.292  1.00 79.16           C  
ATOM    506  N   VAL A  71     162.849 169.491 154.691  1.00 80.36           N  
ATOM    507  CA  VAL A  71     162.887 170.940 154.864  1.00 80.36           C  
ATOM    508  C   VAL A  71     161.838 171.408 155.853  1.00 80.36           C  
ATOM    509  O   VAL A  71     162.168 171.942 156.916  1.00 80.36           O  
ATOM    510  CB  VAL A  71     162.692 171.672 153.526  1.00 80.36           C  
ATOM    511  CG1 VAL A  71     162.604 173.163 153.760  1.00 80.36           C  
ATOM    512  CG2 VAL A  71     163.825 171.368 152.574  1.00 80.36           C  
ATOM    513  N   GLY A  72     160.569 171.195 155.508  1.00 84.47           N  
ATOM    514  CA  GLY A  72     159.498 171.929 156.153  1.00 84.47           C  
ATOM    515  C   GLY A  72     159.209 171.477 157.564  1.00 84.47           C  
ATOM    516  O   GLY A  72     158.800 172.281 158.404  1.00 84.47           O  
ATOM    517  N   ASP A  73     159.422 170.204 157.855  1.00 80.28           N  
ATOM    518  CA  ASP A  73     159.185 169.750 159.211  1.00 80.28           C  
ATOM    519  C   ASP A  73     160.310 170.117 160.161  1.00 80.28           C  
ATOM    520  O   ASP A  73     160.149 169.962 161.375  1.00 80.28           O  
ATOM    521  CB  ASP A  73     158.958 168.248 159.205  1.00 80.28           C  
ATOM    522  CG  ASP A  73     160.041 167.505 158.477  1.00 80.28           C  
ATOM    523  OD1 ASP A  73     160.912 168.152 157.860  1.00 80.28           O  
ATOM    524  OD2 ASP A  73     160.015 166.263 158.539  1.00 80.28           O  
ATOM    525  N   LYS A  74     161.432 170.616 159.646  1.00 81.76           N  
ATOM    526  CA  LYS A  74     162.597 170.879 160.468  1.00 81.76           C  
ATOM    527  C   LYS A  74     163.095 172.313 160.408  1.00 81.76           C  
ATOM    528  O   LYS A  74     163.685 172.776 161.386  1.00 81.76           O  
ATOM    529  CB  LYS A  74     163.742 169.940 160.065  1.00 81.76           C  
ATOM    530  CG  LYS A  74     163.414 168.483 160.302  1.00 81.76           C  
ATOM    531  CD  LYS A  74     164.471 167.571 159.739  1.00 81.76           C  
ATOM    532  CE  LYS A  74     165.713 167.588 160.584  1.00 81.76           C  
ATOM    533  NZ  LYS A  74     165.429 166.970 161.904  1.00 81.76           N  
ATOM    534  N   ILE A  75     162.870 173.031 159.311  1.00 82.90           N  
ATOM    535  CA  ILE A  75     163.424 174.371 159.172  1.00 82.90           C  
ATOM    536  C   ILE A  75     162.354 175.429 159.400  1.00 82.90           C  
ATOM    537  O   ILE A  75     162.323 176.079 160.448  1.00 82.90           O  
ATOM    538  CB  ILE A  75     164.060 174.562 157.791  1.00 82.90           C  
ATOM    539  CG1 ILE A  75     165.098 173.482 157.545  1.00 82.90           C  
ATOM    540  CG2 ILE A  75     164.717 175.920 157.713  1.00 82.90           C  
ATOM    541  CD1 ILE A  75     165.584 173.451 156.130  1.00 82.90           C  
ATOM    542  N   LEU A  76     161.473 175.610 158.416  1.00 87.59           N  
ATOM    543  CA  LEU A  76     160.565 176.748 158.369  1.00 87.59           C  
ATOM    544  C   LEU A  76     159.274 176.536 159.142  1.00 87.59           C  
ATOM    545  O   LEU A  76     158.634 177.520 159.527  1.00 87.59           O  
ATOM    546  CB  LEU A  76     160.199 177.065 156.919  1.00 87.59           C  
ATOM    547  CG  LEU A  76     161.349 177.412 155.984  1.00 87.59           C  
ATOM    548  CD1 LEU A  76     160.802 177.621 154.607  1.00 87.59           C  
ATOM    549  CD2 LEU A  76     162.052 178.640 156.463  1.00 87.59           C  
ATOM    550  N   GLY A  77     158.880 175.301 159.378  1.00 89.92           N  
ATOM    551  CA  GLY A  77     157.517 175.033 159.780  1.00 89.92           C  
ATOM    552  C   GLY A  77     156.698 174.585 158.589  1.00 89.92           C  
ATOM    553  O   GLY A  77     156.976 174.947 157.441  1.00 89.92           O  
ATOM    554  N   THR A  78     155.681 173.757 158.862  1.00 88.31           N  
ATOM    555  CA  THR A  78     154.908 173.135 157.787  1.00 88.31           C  
ATOM    556  C   THR A  78     154.120 174.173 157.003  1.00 88.31           C  
ATOM    557  O   THR A  78     154.107 174.146 155.768  1.00 88.31           O  
ATOM    558  CB  THR A  78     153.962 172.073 158.357  1.00 88.31           C  
ATOM    559  OG1 THR A  78     154.717 171.066 159.038  1.00 88.31           O  
ATOM    560  CG2 THR A  78     153.183 171.413 157.254  1.00 88.31           C  
ATOM    561  N   LYS A  79     153.549 175.144 157.709  1.00 86.52           N  
ATOM    562  CA  LYS A  79     152.535 176.009 157.127  1.00 86.52           C  
ATOM    563  C   LYS A  79     153.128 176.956 156.093  1.00 86.52           C  
ATOM    564  O   LYS A  79     152.602 177.072 154.984  1.00 86.52           O  
ATOM    565  CB  LYS A  79     151.831 176.770 158.241  1.00 86.52           C  
ATOM    566  CG  LYS A  79     151.104 175.832 159.164  1.00 86.52           C  
ATOM    567  CD  LYS A  79     150.265 176.560 160.171  1.00 86.52           C  
ATOM    568  CE  LYS A  79     151.113 177.163 161.256  1.00 86.52           C  
ATOM    569  NZ  LYS A  79     150.257 177.733 162.333  1.00 86.52           N  
ATOM    570  N   ARG A  80     154.238 177.616 156.418  1.00 85.95           N  
ATOM    571  CA  ARG A  80     154.896 178.441 155.409  1.00 85.95           C  
ATOM    572  C   ARG A  80     155.514 177.576 154.322  1.00 85.95           C  
ATOM    573  O   ARG A  80     155.585 177.992 153.162  1.00 85.95           O  
ATOM    574  CB  ARG A  80     155.947 179.345 156.060  1.00 85.95           C  
ATOM    575  CG  ARG A  80     156.627 180.334 155.119  1.00 85.95           C  
ATOM    576  CD  ARG A  80     155.623 181.315 154.559  1.00 85.95           C  
ATOM    577  NE  ARG A  80     156.247 182.341 153.735  1.00 85.95           N  
ATOM    578  CZ  ARG A  80     155.573 183.215 152.997  1.00 85.95           C  
ATOM    579  NH1 ARG A  80     156.218 184.120 152.280  1.00 85.95           N  
ATOM    580  NH2 ARG A  80     154.252 183.187 152.971  1.00 85.95           N  
ATOM    581  N   THR A  81     155.919 176.355 154.666  1.00 84.91           N  
ATOM    582  CA  THR A  81     156.354 175.436 153.631  1.00 84.91           C  
ATOM    583  C   THR A  81     155.167 174.958 152.817  1.00 84.91           C  
ATOM    584  O   THR A  81     155.292 174.729 151.610  1.00 84.91           O  
ATOM    585  CB  THR A  81     157.088 174.257 154.251  1.00 84.91           C  
ATOM    586  OG1 THR A  81     157.991 174.751 155.245  1.00 84.91           O  
ATOM    587  CG2 THR A  81     157.909 173.549 153.200  1.00 84.91           C  
ATOM    588  N   MET A  82     154.005 174.831 153.455  1.00 79.47           N  
ATOM    589  CA  MET A  82     152.776 174.595 152.710  1.00 79.47           C  
ATOM    590  C   MET A  82     152.422 175.813 151.871  1.00 79.47           C  
ATOM    591  O   MET A  82     151.867 175.679 150.776  1.00 79.47           O  
ATOM    592  CB  MET A  82     151.647 174.266 153.683  1.00 79.47           C  
ATOM    593  CG  MET A  82     150.447 173.566 153.119  1.00 79.47           C  
ATOM    594  SD  MET A  82     150.859 171.870 152.719  1.00 79.47           S  
ATOM    595  CE  MET A  82     149.435 171.415 151.765  1.00 79.47           C  
ATOM    596  N   LEU A  83     152.751 177.003 152.370  1.00 79.86           N  
ATOM    597  CA  LEU A  83     152.588 178.220 151.589  1.00 79.86           C  
ATOM    598  C   LEU A  83     153.593 178.280 150.450  1.00 79.86           C  
ATOM    599  O   LEU A  83     153.216 178.505 149.295  1.00 79.86           O  
ATOM    600  CB  LEU A  83     152.733 179.438 152.503  1.00 79.86           C  
ATOM    601  CG  LEU A  83     151.567 179.734 153.446  1.00 79.86           C  
ATOM    602  CD1 LEU A  83     151.945 180.701 154.560  1.00 79.86           C  
ATOM    603  CD2 LEU A  83     150.452 180.316 152.612  1.00 79.86           C  
ATOM    604  N   LEU A  84     154.879 178.070 150.757  1.00 76.93           N  
ATOM    605  CA  LEU A  84     155.934 178.242 149.759  1.00 76.93           C  
ATOM    606  C   LEU A  84     155.868 177.181 148.675  1.00 76.93           C  
ATOM    607  O   LEU A  84     156.235 177.442 147.525  1.00 76.93           O  
ATOM    608  CB  LEU A  84     157.304 178.234 150.437  1.00 76.93           C  
ATOM    609  CG  LEU A  84     158.561 178.362 149.581  1.00 76.93           C  
ATOM    610  CD1 LEU A  84     158.516 179.613 148.741  1.00 76.93           C  
ATOM    611  CD2 LEU A  84     159.766 178.390 150.481  1.00 76.93           C  
ATOM    612  N   GLY A  85     155.342 176.008 149.000  1.00 78.56           N  
ATOM    613  CA  GLY A  85     155.182 174.994 147.985  1.00 78.56           C  
ATOM    614  C   GLY A  85     154.087 175.273 146.983  1.00 78.56           C  
ATOM    615  O   GLY A  85     153.984 174.545 145.992  1.00 78.56           O  
ATOM    616  N   ALA A  86     153.273 176.292 147.211  1.00 73.11           N  
ATOM    617  CA  ALA A  86     152.200 176.579 146.281  1.00 73.11           C  
ATOM    618  C   ALA A  86     152.737 177.201 145.003  1.00 73.11           C  
ATOM    619  O   ALA A  86     153.147 176.496 144.076  1.00 73.11           O  
ATOM    620  CB  ALA A  86     151.172 177.504 146.927  1.00 73.11           C  
ATOM    621  N   GLY A  87     152.786 178.525 144.965  1.00 71.25           N  
ATOM    622  CA  GLY A  87     152.915 179.255 143.720  1.00 71.25           C  
ATOM    623  C   GLY A  87     154.253 179.227 143.018  1.00 71.25           C  
ATOM    624  O   GLY A  87     154.562 180.128 142.238  1.00 71.25           O  
ATOM    625  N   ILE A  88     155.075 178.221 143.286  1.00 68.70           N  
ATOM    626  CA  ILE A  88     156.183 178.005 142.382  1.00 68.70           C  
ATOM    627  C   ILE A  88     155.637 177.490 141.065  1.00 68.70           C  
ATOM    628  O   ILE A  88     156.134 177.849 139.991  1.00 68.70           O  
ATOM    629  CB  ILE A  88     157.205 177.065 143.037  1.00 68.70           C  
ATOM    630  CG1 ILE A  88     157.702 177.703 144.332  1.00 68.70           C  
ATOM    631  CG2 ILE A  88     158.385 176.827 142.128  1.00 68.70           C  
ATOM    632  CD1 ILE A  88     158.538 176.790 145.192  1.00 68.70           C  
ATOM    633  N   LEU A  89     154.541 176.727 141.121  1.00 64.61           N  
ATOM    634  CA  LEU A  89     153.816 176.336 139.920  1.00 64.61           C  
ATOM    635  C   LEU A  89     153.194 177.523 139.205  1.00 64.61           C  
ATOM    636  O   LEU A  89     152.870 177.405 138.019  1.00 64.61           O  
ATOM    637  CB  LEU A  89     152.713 175.329 140.258  1.00 64.61           C  
ATOM    638  CG  LEU A  89     153.040 173.906 140.708  1.00 64.61           C  
ATOM    639  CD1 LEU A  89     151.787 173.216 141.131  1.00 64.61           C  
ATOM    640  CD2 LEU A  89     153.653 173.136 139.589  1.00 64.61           C  
ATOM    641  N   SER A  90     153.005 178.649 139.900  1.00 70.40           N  
ATOM    642  CA  SER A  90     152.492 179.841 139.239  1.00 70.40           C  
ATOM    643  C   SER A  90     153.479 180.351 138.204  1.00 70.40           C  
ATOM    644  O   SER A  90     153.085 180.716 137.092  1.00 70.40           O  
ATOM    645  CB  SER A  90     152.181 180.928 140.261  1.00 70.40           C  
ATOM    646  OG  SER A  90     151.199 180.487 141.175  1.00 70.40           O  
ATOM    647  N   VAL A  91     154.768 180.365 138.541  1.00 68.27           N  
ATOM    648  CA  VAL A  91     155.777 180.516 137.503  1.00 68.27           C  
ATOM    649  C   VAL A  91     155.788 179.280 136.624  1.00 68.27           C  
ATOM    650  O   VAL A  91     155.894 179.371 135.396  1.00 68.27           O  
ATOM    651  CB  VAL A  91     157.154 180.770 138.132  1.00 68.27           C  
ATOM    652  CG1 VAL A  91     158.212 180.953 137.050  1.00 68.27           C  
ATOM    653  CG2 VAL A  91     157.091 181.962 139.062  1.00 68.27           C  
ATOM    654  N   GLY A  92     155.575 178.114 137.235  1.00 63.88           N  
ATOM    655  CA  GLY A  92     155.734 176.811 136.615  1.00 63.88           C  
ATOM    656  C   GLY A  92     154.791 176.521 135.470  1.00 63.88           C  
ATOM    657  O   GLY A  92     154.960 175.496 134.801  1.00 63.88           O  
ATOM    658  N   TYR A  93     153.815 177.375 135.220  1.00 62.73           N  
ATOM    659  CA  TYR A  93     153.041 177.266 134.001  1.00 62.73           C  
ATOM    660  C   TYR A  93     152.918 178.574 133.246  1.00 62.73           C  
ATOM    661  O   TYR A  93     152.687 178.542 132.031  1.00 62.73           O  
ATOM    662  CB  TYR A  93     151.647 176.714 134.310  1.00 62.73           C  
ATOM    663  CG  TYR A  93     151.682 175.306 134.847  1.00 62.73           C  
ATOM    664  CD1 TYR A  93     151.806 174.220 133.994  1.00 62.73           C  
ATOM    665  CD2 TYR A  93     151.607 175.067 136.210  1.00 62.73           C  
ATOM    666  CE1 TYR A  93     151.844 172.938 134.482  1.00 62.73           C  
ATOM    667  CE2 TYR A  93     151.638 173.790 136.707  1.00 62.73           C  
ATOM    668  CZ  TYR A  93     151.759 172.730 135.841  1.00 62.73           C  
ATOM    669  OH  TYR A  93     151.794 171.453 136.341  1.00 62.73           O  
ATOM    670  N   ALA A  94     153.067 179.718 133.909  1.00 69.07           N  
ATOM    671  CA  ALA A  94     153.138 180.970 133.173  1.00 69.07           C  
ATOM    672  C   ALA A  94     154.421 181.047 132.373  1.00 69.07           C  
ATOM    673  O   ALA A  94     154.447 181.655 131.297  1.00 69.07           O  
ATOM    674  CB  ALA A  94     153.031 182.158 134.122  1.00 69.07           C  
ATOM    675  N   LEU A  95     155.490 180.437 132.877  1.00 66.73           N  
ATOM    676  CA  LEU A  95     156.670 180.272 132.047  1.00 66.73           C  
ATOM    677  C   LEU A  95     156.415 179.273 130.927  1.00 66.73           C  
ATOM    678  O   LEU A  95     156.958 179.428 129.827  1.00 66.73           O  
ATOM    679  CB  LEU A  95     157.854 179.848 132.906  1.00 66.73           C  
ATOM    680  CG  LEU A  95     159.179 179.660 132.191  1.00 66.73           C  
ATOM    681  CD1 LEU A  95     159.548 180.947 131.488  1.00 66.73           C  
ATOM    682  CD2 LEU A  95     160.215 179.270 133.209  1.00 66.73           C  
ATOM    683  N   MET A  96     155.560 178.274 131.171  1.00 64.42           N  
ATOM    684  CA  MET A  96     155.277 177.271 130.150  1.00 64.42           C  
ATOM    685  C   MET A  96     154.494 177.838 128.980  1.00 64.42           C  
ATOM    686  O   MET A  96     154.561 177.297 127.873  1.00 64.42           O  
ATOM    687  CB  MET A  96     154.509 176.108 130.756  1.00 64.42           C  
ATOM    688  CG  MET A  96     155.349 175.165 131.551  1.00 64.42           C  
ATOM    689  SD  MET A  96     156.471 174.329 130.431  1.00 64.42           S  
ATOM    690  CE  MET A  96     157.408 173.338 131.579  1.00 64.42           C  
ATOM    691  N   THR A  97     153.766 178.922 129.192  1.00 65.20           N  
ATOM    692  CA  THR A  97     152.758 179.331 128.237  1.00 65.20           C  
ATOM    693  C   THR A  97     153.165 180.511 127.377  1.00 65.20           C  
ATOM    694  O   THR A  97     152.341 181.000 126.602  1.00 65.20           O  
ATOM    695  CB  THR A  97     151.459 179.661 128.956  1.00 65.20           C  
ATOM    696  OG1 THR A  97     150.443 179.899 127.977  1.00 65.20           O  
ATOM    697  CG2 THR A  97     151.617 180.893 129.817  1.00 65.20           C  
ATOM    698  N   VAL A  98     154.394 180.993 127.487  1.00 60.58           N  
ATOM    699  CA  VAL A  98     154.785 182.127 126.658  1.00 60.58           C  
ATOM    700  C   VAL A  98     155.013 181.667 125.222  1.00 60.58           C  
ATOM    701  O   VAL A  98     155.877 180.824 124.952  1.00 60.58           O  
ATOM    702  CB  VAL A  98     155.990 182.860 127.257  1.00 60.58           C  
ATOM    703  CG1 VAL A  98     157.076 181.895 127.686  1.00 60.58           C  
ATOM    704  CG2 VAL A  98     156.527 183.835 126.241  1.00 60.58           C  
ATOM    705  N   PRO A  99     154.245 182.166 124.279  1.00 62.44           N  
ATOM    706  CA  PRO A  99     154.154 181.518 122.959  1.00 62.44           C  
ATOM    707  C   PRO A  99     155.299 181.794 121.991  1.00 62.44           C  
ATOM    708  O   PRO A  99     155.223 182.608 121.078  1.00 62.44           O  
ATOM    709  CB  PRO A  99     152.835 182.062 122.412  1.00 62.44           C  
ATOM    710  CG  PRO A  99     152.694 183.373 123.048  1.00 62.44           C  
ATOM    711  CD  PRO A  99     153.278 183.263 124.418  1.00 62.44           C  
ATOM    712  N   THR A 100     156.399 181.076 122.191  1.00 71.22           N  
ATOM    713  CA  THR A 100     157.442 180.981 121.178  1.00 71.22           C  
ATOM    714  C   THR A 100     157.646 179.520 120.809  1.00 71.22           C  
ATOM    715  O   THR A 100     156.739 178.699 120.970  1.00 71.22           O  
ATOM    716  CB  THR A 100     158.762 181.572 121.670  1.00 71.22           C  
ATOM    717  OG1 THR A 100     159.227 180.819 122.797  1.00 71.22           O  
ATOM    718  CG2 THR A 100     158.596 183.036 122.065  1.00 71.22           C  
ATOM    719  N   GLU A 101     158.828 179.189 120.291  1.00 71.51           N  
ATOM    720  CA  GLU A 101     159.221 177.797 120.115  1.00 71.51           C  
ATOM    721  C   GLU A 101     160.657 177.556 120.560  1.00 71.51           C  
ATOM    722  O   GLU A 101     161.195 176.476 120.289  1.00 71.51           O  
ATOM    723  CB  GLU A 101     159.048 177.344 118.658  1.00 71.51           C  
ATOM    724  CG  GLU A 101     157.607 177.128 118.219  1.00 71.51           C  
ATOM    725  CD  GLU A 101     156.917 178.401 117.780  1.00 71.51           C  
ATOM    726  OE1 GLU A 101     157.584 179.452 117.699  1.00 71.51           O  
ATOM    727  OE2 GLU A 101     155.697 178.357 117.535  1.00 71.51           O  
ATOM    728  N   ASN A 102     161.291 178.525 121.220  1.00 72.27           N  
ATOM    729  CA  ASN A 102     162.655 178.350 121.702  1.00 72.27           C  
ATOM    730  C   ASN A 102     162.662 177.352 122.849  1.00 72.27           C  
ATOM    731  O   ASN A 102     162.016 177.558 123.880  1.00 72.27           O  
ATOM    732  CB  ASN A 102     163.247 179.688 122.150  1.00 72.27           C  
ATOM    733  CG  ASN A 102     164.758 179.627 122.381  1.00 72.27           C  
ATOM    734  OD1 ASN A 102     165.392 178.591 122.194  1.00 72.27           O  
ATOM    735  ND2 ASN A 102     165.335 180.749 122.793  1.00 72.27           N  
ATOM    736  N   THR A 103     163.425 176.282 122.677  1.00 73.14           N  
ATOM    737  CA  THR A 103     163.313 175.097 123.515  1.00 73.14           C  
ATOM    738  C   THR A 103     164.093 175.222 124.810  1.00 73.14           C  
ATOM    739  O   THR A 103     164.653 174.236 125.284  1.00 73.14           O  
ATOM    740  CB  THR A 103     163.776 173.877 122.731  1.00 73.14           C  
ATOM    741  OG1 THR A 103     165.197 173.908 122.600  1.00 73.14           O  
ATOM    742  CG2 THR A 103     163.188 173.910 121.336  1.00 73.14           C  
ATOM    743  N   TRP A 104     164.177 176.405 125.409  1.00 76.11           N  
ATOM    744  CA  TRP A 104     164.726 176.493 126.752  1.00 76.11           C  
ATOM    745  C   TRP A 104     163.633 176.486 127.803  1.00 76.11           C  
ATOM    746  O   TRP A 104     163.756 175.778 128.803  1.00 76.11           O  
ATOM    747  CB  TRP A 104     165.588 177.747 126.937  1.00 76.11           C  
ATOM    748  CG  TRP A 104     166.170 177.808 128.323  1.00 76.11           C  
ATOM    749  CD1 TRP A 104     167.054 176.932 128.867  1.00 76.11           C  
ATOM    750  CD2 TRP A 104     165.893 178.777 129.343  1.00 76.11           C  
ATOM    751  NE1 TRP A 104     167.351 177.292 130.157  1.00 76.11           N  
ATOM    752  CE2 TRP A 104     166.651 178.424 130.472  1.00 76.11           C  
ATOM    753  CE3 TRP A 104     165.083 179.906 129.409  1.00 76.11           C  
ATOM    754  CZ2 TRP A 104     166.616 179.157 131.652  1.00 76.11           C  
ATOM    755  CZ3 TRP A 104     165.046 180.631 130.581  1.00 76.11           C  
ATOM    756  CH2 TRP A 104     165.809 180.257 131.685  1.00 76.11           C  
ATOM    757  N   PHE A 105     162.580 177.277 127.575  1.00 74.75           N  
ATOM    758  CA  PHE A 105     161.477 177.440 128.522  1.00 74.75           C  
ATOM    759  C   PHE A 105     160.817 176.116 128.848  1.00 74.75           C  
ATOM    760  O   PHE A 105     160.421 175.872 129.995  1.00 74.75           O  
ATOM    761  CB  PHE A 105     160.428 178.378 127.924  1.00 74.75           C  
ATOM    762  CG  PHE A 105     160.842 179.817 127.866  1.00 74.75           C  
ATOM    763  CD1 PHE A 105     161.763 180.325 128.755  1.00 74.75           C  
ATOM    764  CD2 PHE A 105     160.333 180.649 126.888  1.00 74.75           C  
ATOM    765  CE1 PHE A 105     162.144 181.643 128.700  1.00 74.75           C  
ATOM    766  CE2 PHE A 105     160.712 181.967 126.823  1.00 74.75           C  
ATOM    767  CZ  PHE A 105     161.622 182.464 127.730  1.00 74.75           C  
ATOM    768  N   MET A 106     160.681 175.269 127.830  1.00 69.97           N  
ATOM    769  CA  MET A 106     160.054 173.962 127.945  1.00 69.97           C  
ATOM    770  C   MET A 106     160.770 173.113 128.983  1.00 69.97           C  
ATOM    771  O   MET A 106     160.186 172.704 129.991  1.00 69.97           O  
ATOM    772  CB  MET A 106     160.094 173.299 126.570  1.00 69.97           C  
ATOM    773  CG  MET A 106     159.247 172.092 126.364  1.00 69.97           C  
ATOM    774  SD  MET A 106     159.546 171.578 124.675  1.00 69.97           S  
ATOM    775  CE  MET A 106     158.999 173.039 123.821  1.00 69.97           C  
ATOM    776  N   PHE A 107     162.071 172.915 128.788  1.00 69.76           N  
ATOM    777  CA  PHE A 107     162.861 172.138 129.729  1.00 69.76           C  
ATOM    778  C   PHE A 107     163.228 172.932 130.969  1.00 69.76           C  
ATOM    779  O   PHE A 107     163.796 172.358 131.902  1.00 69.76           O  
ATOM    780  CB  PHE A 107     164.123 171.636 129.042  1.00 69.76           C  
ATOM    781  CG  PHE A 107     163.853 170.830 127.816  1.00 69.76           C  
ATOM    782  CD1 PHE A 107     163.494 169.508 127.904  1.00 69.76           C  
ATOM    783  CD2 PHE A 107     163.948 171.404 126.568  1.00 69.76           C  
ATOM    784  CE1 PHE A 107     163.258 168.769 126.768  1.00 69.76           C  
ATOM    785  CE2 PHE A 107     163.704 170.667 125.433  1.00 69.76           C  
ATOM    786  CZ  PHE A 107     163.358 169.347 125.537  1.00 69.76           C  
ATOM    787  N   SER A 108     162.930 174.230 130.997  1.00 72.48           N  
ATOM    788  CA  SER A 108     163.235 175.026 132.176  1.00 72.48           C  
ATOM    789  C   SER A 108     162.280 174.702 133.303  1.00 72.48           C  
ATOM    790  O   SER A 108     162.679 174.205 134.361  1.00 72.48           O  
ATOM    791  CB  SER A 108     163.142 176.510 131.850  1.00 72.48           C  
ATOM    792  OG  SER A 108     164.046 176.841 130.828  1.00 72.48           O  
ATOM    793  N   ALA A 109     161.005 174.976 133.086  1.00 66.61           N  
ATOM    794  CA  ALA A 109     160.083 175.002 134.198  1.00 66.61           C  
ATOM    795  C   ALA A 109     159.681 173.621 134.659  1.00 66.61           C  
ATOM    796  O   ALA A 109     159.033 173.520 135.701  1.00 66.61           O  
ATOM    797  CB  ALA A 109     158.842 175.815 133.841  1.00 66.61           C  
ATOM    798  N   LEU A 110     160.053 172.575 133.917  1.00 64.10           N  
ATOM    799  CA  LEU A 110     159.742 171.214 134.333  1.00 64.10           C  
ATOM    800  C   LEU A 110     160.411 170.881 135.657  1.00 64.10           C  
ATOM    801  O   LEU A 110     159.789 170.312 136.557  1.00 64.10           O  
ATOM    802  CB  LEU A 110     160.167 170.228 133.249  1.00 64.10           C  
ATOM    803  CG  LEU A 110     159.343 170.186 131.965  1.00 64.10           C  
ATOM    804  CD1 LEU A 110     160.002 169.316 130.933  1.00 64.10           C  
ATOM    805  CD2 LEU A 110     157.972 169.651 132.263  1.00 64.10           C  
ATOM    806  N   GLY A 111     161.673 171.266 135.808  1.00 62.80           N  
ATOM    807  CA  GLY A 111     162.327 171.061 137.082  1.00 62.80           C  
ATOM    808  C   GLY A 111     161.935 172.066 138.134  1.00 62.80           C  
ATOM    809  O   GLY A 111     162.117 171.807 139.327  1.00 62.80           O  
ATOM    810  N   VAL A 112     161.400 173.213 137.711  1.00 61.81           N  
ATOM    811  CA  VAL A 112     160.942 174.226 138.651  1.00 61.81           C  
ATOM    812  C   VAL A 112     159.752 173.700 139.435  1.00 61.81           C  
ATOM    813  O   VAL A 112     159.560 174.052 140.606  1.00 61.81           O  
ATOM    814  CB  VAL A 112     160.634 175.517 137.871  1.00 61.81           C  
ATOM    815  CG1 VAL A 112     160.087 176.594 138.760  1.00 61.81           C  
ATOM    816  CG2 VAL A 112     161.895 176.004 137.205  1.00 61.81           C  
ATOM    817  N   ILE A 113     158.995 172.780 138.828  1.00 60.82           N  
ATOM    818  CA  ILE A 113     157.897 172.071 139.475  1.00 60.82           C  
ATOM    819  C   ILE A 113     158.368 171.304 140.701  1.00 60.82           C  
ATOM    820  O   ILE A 113     157.634 171.196 141.692  1.00 60.82           O  
ATOM    821  CB  ILE A 113     157.255 171.125 138.446  1.00 60.82           C  
ATOM    822  CG1 ILE A 113     156.764 171.908 137.251  1.00 60.82           C  
ATOM    823  CG2 ILE A 113     156.089 170.363 139.019  1.00 60.82           C  
ATOM    824  CD1 ILE A 113     156.432 171.042 136.087  1.00 60.82           C  
ATOM    825  N   VAL A 114     159.614 170.827 140.680  1.00 63.46           N  
ATOM    826  CA  VAL A 114     160.013 169.713 141.531  1.00 63.46           C  
ATOM    827  C   VAL A 114     160.059 170.123 142.993  1.00 63.46           C  
ATOM    828  O   VAL A 114     159.423 169.489 143.840  1.00 63.46           O  
ATOM    829  CB  VAL A 114     161.359 169.148 141.067  1.00 63.46           C  
ATOM    830  CG1 VAL A 114     161.798 168.049 141.999  1.00 63.46           C  
ATOM    831  CG2 VAL A 114     161.234 168.639 139.655  1.00 63.46           C  
ATOM    832  N   VAL A 115     160.798 171.187 143.310  1.00 69.18           N  
ATOM    833  CA  VAL A 115     160.825 171.681 144.684  1.00 69.18           C  
ATOM    834  C   VAL A 115     159.459 172.229 145.064  1.00 69.18           C  
ATOM    835  O   VAL A 115     158.997 172.047 146.201  1.00 69.18           O  
ATOM    836  CB  VAL A 115     161.948 172.725 144.847  1.00 69.18           C  
ATOM    837  CG1 VAL A 115     161.902 173.393 146.200  1.00 69.18           C  
ATOM    838  CG2 VAL A 115     163.297 172.062 144.679  1.00 69.18           C  
ATOM    839  N   GLY A 116     158.770 172.843 144.101  1.00 69.43           N  
ATOM    840  CA  GLY A 116     157.391 173.235 144.309  1.00 69.43           C  
ATOM    841  C   GLY A 116     156.483 172.054 144.558  1.00 69.43           C  
ATOM    842  O   GLY A 116     155.552 172.141 145.359  1.00 69.43           O  
ATOM    843  N   ASN A 117     156.749 170.930 143.903  1.00 68.49           N  
ATOM    844  CA  ASN A 117     156.087 169.709 144.325  1.00 68.49           C  
ATOM    845  C   ASN A 117     156.662 169.229 145.647  1.00 68.49           C  
ATOM    846  O   ASN A 117     155.930 168.717 146.501  1.00 68.49           O  
ATOM    847  CB  ASN A 117     156.234 168.633 143.259  1.00 68.49           C  
ATOM    848  CG  ASN A 117     155.313 167.460 143.484  1.00 68.49           C  
ATOM    849  OD1 ASN A 117     154.494 167.444 144.402  1.00 68.49           O  
ATOM    850  ND2 ASN A 117     155.449 166.457 142.640  1.00 68.49           N  
ATOM    851  N   GLY A 118     157.967 169.426 145.840  1.00 73.88           N  
ATOM    852  CA  GLY A 118     158.647 168.794 146.956  1.00 73.88           C  
ATOM    853  C   GLY A 118     158.272 169.390 148.289  1.00 73.88           C  
ATOM    854  O   GLY A 118     158.013 168.665 149.250  1.00 73.88           O  
ATOM    855  N   LEU A 119     158.140 170.678 148.344  1.00 74.59           N  
ATOM    856  CA  LEU A 119     157.795 171.290 149.611  1.00 74.59           C  
ATOM    857  C   LEU A 119     156.321 171.185 149.948  1.00 74.59           C  
ATOM    858  O   LEU A 119     155.879 171.967 150.796  1.00 74.59           O  
ATOM    859  CB  LEU A 119     158.223 172.752 149.575  1.00 74.59           C  
ATOM    860  CG  LEU A 119     159.720 173.009 149.425  1.00 74.59           C  
ATOM    861  CD1 LEU A 119     159.966 174.478 149.187  1.00 74.59           C  
ATOM    862  CD2 LEU A 119     160.451 172.562 150.665  1.00 74.59           C  
ATOM    863  N   PHE A 120     155.575 170.244 149.369  1.00 75.17           N  
ATOM    864  CA  PHE A 120     154.123 170.227 149.447  1.00 75.17           C  
ATOM    865  C   PHE A 120     153.597 168.847 149.800  1.00 75.17           C  
ATOM    866  O   PHE A 120     152.817 168.713 150.749  1.00 75.17           O  
ATOM    867  CB  PHE A 120     153.563 170.700 148.102  1.00 75.17           C  
ATOM    868  CG  PHE A 120     152.122 171.076 148.145  1.00 75.17           C  
ATOM    869  CD1 PHE A 120     151.747 172.341 148.576  1.00 75.17           C  
ATOM    870  CD2 PHE A 120     151.144 170.179 147.771  1.00 75.17           C  
ATOM    871  CE1 PHE A 120     150.431 172.700 148.606  1.00 75.17           C  
ATOM    872  CE2 PHE A 120     149.823 170.530 147.822  1.00 75.17           C  
ATOM    873  CZ  PHE A 120     149.459 171.794 148.234  1.00 75.17           C  
ATOM    874  N   LYS A 121     154.028 167.812 149.077  1.00 70.48           N  
ATOM    875  CA  LYS A 121     153.412 166.493 149.192  1.00 70.48           C  
ATOM    876  C   LYS A 121     153.593 165.809 150.548  1.00 70.48           C  
ATOM    877  O   LYS A 121     152.597 165.269 151.056  1.00 70.48           O  
ATOM    878  CB  LYS A 121     153.913 165.610 148.041  1.00 70.48           C  
ATOM    879  CG  LYS A 121     153.409 164.187 148.036  1.00 70.48           C  
ATOM    880  CD  LYS A 121     151.980 164.081 147.543  1.00 70.48           C  
ATOM    881  CE  LYS A 121     151.591 162.615 147.354  1.00 70.48           C  
ATOM    882  NZ  LYS A 121     150.191 162.417 146.874  1.00 70.48           N  
ATOM    883  N   PRO A 122     154.758 165.799 151.204  1.00 70.37           N  
ATOM    884  CA  PRO A 122     154.772 165.353 152.601  1.00 70.37           C  
ATOM    885  C   PRO A 122     154.490 166.461 153.596  1.00 70.37           C  
ATOM    886  O   PRO A 122     154.661 166.248 154.796  1.00 70.37           O  
ATOM    887  CB  PRO A 122     156.205 164.847 152.780  1.00 70.37           C  
ATOM    888  CG  PRO A 122     156.976 165.731 151.962  1.00 70.37           C  
ATOM    889  CD  PRO A 122     156.145 166.011 150.746  1.00 70.37           C  
ATOM    890  N   ASN A 123     154.120 167.635 153.124  1.00 75.78           N  
ATOM    891  CA  ASN A 123     153.647 168.672 154.008  1.00 75.78           C  
ATOM    892  C   ASN A 123     152.142 168.762 154.014  1.00 75.78           C  
ATOM    893  O   ASN A 123     151.579 169.479 154.843  1.00 75.78           O  
ATOM    894  CB  ASN A 123     154.244 170.006 153.605  1.00 75.78           C  
ATOM    895  CG  ASN A 123     155.687 170.077 153.936  1.00 75.78           C  
ATOM    896  OD1 ASN A 123     156.091 169.653 155.013  1.00 75.78           O  
ATOM    897  ND2 ASN A 123     156.490 170.574 153.014  1.00 75.78           N  
ATOM    898  N   ALA A 124     151.484 168.057 153.110  1.00 73.67           N  
ATOM    899  CA  ALA A 124     150.038 167.996 153.142  1.00 73.67           C  
ATOM    900  C   ALA A 124     149.593 167.156 154.319  1.00 73.67           C  
ATOM    901  O   ALA A 124     149.109 167.678 155.325  1.00 73.67           O  
ATOM    902  CB  ALA A 124     149.510 167.412 151.841  1.00 73.67           C  
ATOM    903  N   GLY A 125     149.797 165.851 154.209  1.00 78.79           N  
ATOM    904  CA  GLY A 125     149.234 164.923 155.158  1.00 78.79           C  
ATOM    905  C   GLY A 125     149.904 164.908 156.506  1.00 78.79           C  
ATOM    906  O   GLY A 125     149.358 164.299 157.432  1.00 78.79           O  
ATOM    907  N   ASN A 126     151.066 165.546 156.640  1.00 81.54           N  
ATOM    908  CA  ASN A 126     151.793 165.478 157.900  1.00 81.54           C  
ATOM    909  C   ASN A 126     151.063 166.252 158.981  1.00 81.54           C  
ATOM    910  O   ASN A 126     151.007 165.819 160.135  1.00 81.54           O  
ATOM    911  CB  ASN A 126     153.209 166.010 157.715  1.00 81.54           C  
ATOM    912  CG  ASN A 126     154.136 165.628 158.849  1.00 81.54           C  
ATOM    913  OD1 ASN A 126     153.744 164.968 159.807  1.00 81.54           O  
ATOM    914  ND2 ASN A 126     155.387 166.035 158.733  1.00 81.54           N  
ATOM    915  N   LEU A 127     150.471 167.384 158.622  1.00 84.58           N  
ATOM    916  CA  LEU A 127     149.608 168.046 159.580  1.00 84.58           C  
ATOM    917  C   LEU A 127     148.305 167.282 159.741  1.00 84.58           C  
ATOM    918  O   LEU A 127     147.771 167.218 160.847  1.00 84.58           O  
ATOM    919  CB  LEU A 127     149.383 169.499 159.163  1.00 84.58           C  
ATOM    920  CG  LEU A 127     148.701 169.860 157.843  1.00 84.58           C  
ATOM    921  CD1 LEU A 127     147.216 170.084 158.031  1.00 84.58           C  
ATOM    922  CD2 LEU A 127     149.341 171.082 157.226  1.00 84.58           C  
ATOM    923  N   VAL A 128     147.815 166.653 158.664  1.00 78.98           N  
ATOM    924  CA  VAL A 128     146.609 165.829 158.731  1.00 78.98           C  
ATOM    925  C   VAL A 128     146.829 164.668 159.677  1.00 78.98           C  
ATOM    926  O   VAL A 128     145.919 164.267 160.409  1.00 78.98           O  
ATOM    927  CB  VAL A 128     146.220 165.336 157.325  1.00 78.98           C  
ATOM    928  CG1 VAL A 128     144.943 164.546 157.352  1.00 78.98           C  
ATOM    929  CG2 VAL A 128     146.089 166.483 156.394  1.00 78.98           C  
ATOM    930  N   ARG A 129     148.062 164.172 159.743  1.00 84.00           N  
ATOM    931  CA  ARG A 129     148.430 163.166 160.723  1.00 84.00           C  
ATOM    932  C   ARG A 129     148.381 163.704 162.149  1.00 84.00           C  
ATOM    933  O   ARG A 129     148.261 162.915 163.092  1.00 84.00           O  
ATOM    934  CB  ARG A 129     149.819 162.631 160.380  1.00 84.00           C  
ATOM    935  CG  ARG A 129     150.242 161.384 161.120  1.00 84.00           C  
ATOM    936  CD  ARG A 129     151.544 160.865 160.577  1.00 84.00           C  
ATOM    937  NE  ARG A 129     151.401 160.411 159.198  1.00 84.00           N  
ATOM    938  CZ  ARG A 129     151.985 160.988 158.156  1.00 84.00           C  
ATOM    939  NH1 ARG A 129     151.797 160.506 156.939  1.00 84.00           N  
ATOM    940  NH2 ARG A 129     152.755 162.051 158.329  1.00 84.00           N  
ATOM    941  N   LYS A 130     148.418 165.022 162.342  1.00 86.23           N  
ATOM    942  CA  LYS A 130     148.311 165.558 163.689  1.00 86.23           C  
ATOM    943  C   LYS A 130     147.017 166.326 163.936  1.00 86.23           C  
ATOM    944  O   LYS A 130     146.913 167.009 164.957  1.00 86.23           O  
ATOM    945  CB  LYS A 130     149.536 166.418 164.036  1.00 86.23           C  
ATOM    946  CG  LYS A 130     149.697 167.732 163.308  1.00 86.23           C  
ATOM    947  CD  LYS A 130     150.960 168.455 163.737  1.00 86.23           C  
ATOM    948  CE  LYS A 130     152.204 167.774 163.186  1.00 86.23           C  
ATOM    949  NZ  LYS A 130     152.286 167.851 161.702  1.00 86.23           N  
ATOM    950  N   ILE A 131     146.015 166.219 163.060  1.00 85.72           N  
ATOM    951  CA  ILE A 131     144.671 166.553 163.522  1.00 85.72           C  
ATOM    952  C   ILE A 131     143.942 165.233 163.742  1.00 85.72           C  
ATOM    953  O   ILE A 131     143.005 164.887 163.012  1.00 85.72           O  
ATOM    954  CB  ILE A 131     143.876 167.477 162.578  1.00 85.72           C  
ATOM    955  CG1 ILE A 131     144.648 168.729 162.200  1.00 85.72           C  
ATOM    956  CG2 ILE A 131     142.641 168.027 163.274  1.00 85.72           C  
ATOM    957  CD1 ILE A 131     145.013 168.783 160.763  1.00 85.72           C  
ATOM    958  N   TYR A 132     144.407 164.475 164.732  1.00 85.98           N  
ATOM    959  CA  TYR A 132     143.756 163.260 165.207  1.00 85.98           C  
ATOM    960  C   TYR A 132     144.378 162.857 166.533  1.00 85.98           C  
ATOM    961  O   TYR A 132     143.775 163.056 167.592  1.00 85.98           O  
ATOM    962  CB  TYR A 132     143.879 162.097 164.210  1.00 85.98           C  
ATOM    963  CG  TYR A 132     143.217 160.819 164.685  1.00 85.98           C  
ATOM    964  CD1 TYR A 132     141.837 160.648 164.613  1.00 85.98           C  
ATOM    965  CD2 TYR A 132     143.977 159.785 165.218  1.00 85.98           C  
ATOM    966  CE1 TYR A 132     141.242 159.476 165.058  1.00 85.98           C  
ATOM    967  CE2 TYR A 132     143.393 158.632 165.670  1.00 85.98           C  
ATOM    968  CZ  TYR A 132     142.035 158.475 165.583  1.00 85.98           C  
ATOM    969  OH  TYR A 132     141.491 157.308 166.044  1.00 85.98           O  
ATOM    970  N   GLU A 133     145.605 162.335 166.463  1.00 88.54           N  
ATOM    971  CA  GLU A 133     146.308 161.679 167.566  1.00 88.54           C  
ATOM    972  C   GLU A 133     145.459 160.627 168.274  1.00 88.54           C  
ATOM    973  O   GLU A 133     145.593 159.432 168.017  1.00 88.54           O  
ATOM    974  CB  GLU A 133     146.809 162.703 168.585  1.00 88.54           C  
ATOM    975  CG  GLU A 133     148.012 163.514 168.141  1.00 88.54           C  
ATOM    976  CD  GLU A 133     147.660 164.749 167.337  1.00 88.54           C  
ATOM    977  OE1 GLU A 133     146.468 164.992 167.073  1.00 88.54           O  
ATOM    978  OE2 GLU A 133     148.592 165.506 167.008  1.00 88.54           O  
ATOM    979  N   SER A 137     144.815 154.026 165.639  1.00 83.51           N  
ATOM    980  CA  SER A 137     144.656 155.337 165.021  1.00 83.51           C  
ATOM    981  C   SER A 137     143.916 155.228 163.691  1.00 83.51           C  
ATOM    982  O   SER A 137     144.493 154.831 162.682  1.00 83.51           O  
ATOM    983  CB  SER A 137     146.022 155.993 164.824  1.00 83.51           C  
ATOM    984  OG  SER A 137     145.896 157.266 164.225  1.00 83.51           O  
ATOM    985  N   LYS A 138     142.636 155.597 163.681  1.00 80.91           N  
ATOM    986  CA  LYS A 138     141.841 155.442 162.471  1.00 80.91           C  
ATOM    987  C   LYS A 138     141.950 156.678 161.588  1.00 80.91           C  
ATOM    988  O   LYS A 138     140.950 157.237 161.127  1.00 80.91           O  
ATOM    989  CB  LYS A 138     140.387 155.091 162.821  1.00 80.91           C  
ATOM    990  CG  LYS A 138     139.648 156.030 163.764  1.00 80.91           C  
ATOM    991  CD  LYS A 138     138.204 155.578 163.976  1.00 80.91           C  
ATOM    992  CE  LYS A 138     138.110 154.334 164.853  1.00 80.91           C  
ATOM    993  NZ  LYS A 138     136.695 153.963 165.150  1.00 80.91           N  
ATOM    994  N   ILE A 139     143.186 157.078 161.295  1.00 76.46           N  
ATOM    995  CA  ILE A 139     143.414 158.168 160.364  1.00 76.46           C  
ATOM    996  C   ILE A 139     143.072 157.811 158.934  1.00 76.46           C  
ATOM    997  O   ILE A 139     143.036 158.710 158.099  1.00 76.46           O  
ATOM    998  CB  ILE A 139     144.876 158.633 160.380  1.00 76.46           C  
ATOM    999  CG1 ILE A 139     145.786 157.448 160.069  1.00 76.46           C  
ATOM   1000  CG2 ILE A 139     145.200 159.293 161.695  1.00 76.46           C  
ATOM   1001  CD1 ILE A 139     147.195 157.831 159.730  1.00 76.46           C  
ATOM   1002  N   ASP A 140     142.873 156.526 158.616  1.00 71.54           N  
ATOM   1003  CA  ASP A 140     142.340 156.180 157.304  1.00 71.54           C  
ATOM   1004  C   ASP A 140     140.935 156.721 157.150  1.00 71.54           C  
ATOM   1005  O   ASP A 140     140.579 157.247 156.092  1.00 71.54           O  
ATOM   1006  CB  ASP A 140     142.356 154.670 157.094  1.00 71.54           C  
ATOM   1007  CG  ASP A 140     143.748 154.131 156.850  1.00 71.54           C  
ATOM   1008  OD1 ASP A 140     144.572 154.853 156.253  1.00 71.54           O  
ATOM   1009  OD2 ASP A 140     144.025 152.986 157.263  1.00 71.54           O  
ATOM   1010  N   SER A 141     140.151 156.673 158.230  1.00 71.57           N  
ATOM   1011  CA  SER A 141     138.866 157.359 158.264  1.00 71.57           C  
ATOM   1012  C   SER A 141     139.019 158.867 158.132  1.00 71.57           C  
ATOM   1013  O   SER A 141     138.054 159.546 157.771  1.00 71.57           O  
ATOM   1014  CB  SER A 141     138.113 157.024 159.554  1.00 71.57           C  
ATOM   1015  OG  SER A 141     136.871 157.705 159.617  1.00 71.57           O  
ATOM   1016  N   ALA A 142     140.198 159.406 158.420  1.00 66.18           N  
ATOM   1017  CA  ALA A 142     140.490 160.746 157.956  1.00 66.18           C  
ATOM   1018  C   ALA A 142     141.079 160.718 156.550  1.00 66.18           C  
ATOM   1019  O   ALA A 142     140.653 161.491 155.691  1.00 66.18           O  
ATOM   1020  CB  ALA A 142     141.431 161.447 158.935  1.00 66.18           C  
ATOM   1021  N   PHE A 143     142.041 159.827 156.289  1.00 67.45           N  
ATOM   1022  CA  PHE A 143     142.752 159.874 155.012  1.00 67.45           C  
ATOM   1023  C   PHE A 143     141.908 159.418 153.839  1.00 67.45           C  
ATOM   1024  O   PHE A 143     142.151 159.867 152.715  1.00 67.45           O  
ATOM   1025  CB  PHE A 143     144.027 159.031 155.034  1.00 67.45           C  
ATOM   1026  CG  PHE A 143     145.258 159.766 155.490  1.00 67.45           C  
ATOM   1027  CD1 PHE A 143     145.941 160.590 154.614  1.00 67.45           C  
ATOM   1028  CD2 PHE A 143     145.761 159.598 156.767  1.00 67.45           C  
ATOM   1029  CE1 PHE A 143     147.079 161.240 155.007  1.00 67.45           C  
ATOM   1030  CE2 PHE A 143     146.898 160.261 157.154  1.00 67.45           C  
ATOM   1031  CZ  PHE A 143     147.563 161.085 156.280  1.00 67.45           C  
ATOM   1032  N   THR A 144     140.952 158.519 154.044  1.00 66.55           N  
ATOM   1033  CA  THR A 144     140.188 158.134 152.869  1.00 66.55           C  
ATOM   1034  C   THR A 144     139.208 159.200 152.437  1.00 66.55           C  
ATOM   1035  O   THR A 144     138.708 159.114 151.315  1.00 66.55           O  
ATOM   1036  CB  THR A 144     139.437 156.826 153.065  1.00 66.55           C  
ATOM   1037  OG1 THR A 144     138.605 156.924 154.222  1.00 66.55           O  
ATOM   1038  CG2 THR A 144     140.405 155.677 153.201  1.00 66.55           C  
ATOM   1039  N   ILE A 145     138.914 160.191 153.279  1.00 62.20           N  
ATOM   1040  CA  ILE A 145     138.413 161.448 152.742  1.00 62.20           C  
ATOM   1041  C   ILE A 145     139.435 162.016 151.779  1.00 62.20           C  
ATOM   1042  O   ILE A 145     139.162 162.158 150.586  1.00 62.20           O  
ATOM   1043  CB  ILE A 145     138.090 162.453 153.862  1.00 62.20           C  
ATOM   1044  CG1 ILE A 145     136.883 162.005 154.674  1.00 62.20           C  
ATOM   1045  CG2 ILE A 145     137.839 163.829 153.285  1.00 62.20           C  
ATOM   1046  CD1 ILE A 145     136.619 162.853 155.892  1.00 62.20           C  
ATOM   1047  N   TYR A 146     140.659 162.219 152.279  1.00 61.74           N  
ATOM   1048  CA  TYR A 146     141.709 162.947 151.569  1.00 61.74           C  
ATOM   1049  C   TYR A 146     142.121 162.246 150.281  1.00 61.74           C  
ATOM   1050  O   TYR A 146     142.326 162.901 149.254  1.00 61.74           O  
ATOM   1051  CB  TYR A 146     142.914 163.112 152.503  1.00 61.74           C  
ATOM   1052  CG  TYR A 146     144.142 163.761 151.903  1.00 61.74           C  
ATOM   1053  CD1 TYR A 146     144.307 165.131 151.894  1.00 61.74           C  
ATOM   1054  CD2 TYR A 146     145.143 162.981 151.343  1.00 61.74           C  
ATOM   1055  CE1 TYR A 146     145.438 165.689 151.349  1.00 61.74           C  
ATOM   1056  CE2 TYR A 146     146.242 163.522 150.782  1.00 61.74           C  
ATOM   1057  CZ  TYR A 146     146.396 164.866 150.785  1.00 61.74           C  
ATOM   1058  OH  TYR A 146     147.537 165.359 150.221  1.00 61.74           O  
ATOM   1059  N   TYR A 147     142.306 160.927 150.333  1.00 61.19           N  
ATOM   1060  CA  TYR A 147     142.761 160.204 149.151  1.00 61.19           C  
ATOM   1061  C   TYR A 147     141.683 160.201 148.091  1.00 61.19           C  
ATOM   1062  O   TYR A 147     141.962 160.370 146.902  1.00 61.19           O  
ATOM   1063  CB  TYR A 147     143.153 158.776 149.524  1.00 61.19           C  
ATOM   1064  CG  TYR A 147     144.381 158.698 150.392  1.00 61.19           C  
ATOM   1065  CD1 TYR A 147     145.316 159.712 150.381  1.00 61.19           C  
ATOM   1066  CD2 TYR A 147     144.578 157.636 151.257  1.00 61.19           C  
ATOM   1067  CE1 TYR A 147     146.418 159.670 151.180  1.00 61.19           C  
ATOM   1068  CE2 TYR A 147     145.685 157.579 152.064  1.00 61.19           C  
ATOM   1069  CZ  TYR A 147     146.604 158.600 152.014  1.00 61.19           C  
ATOM   1070  OH  TYR A 147     147.714 158.563 152.819  1.00 61.19           O  
ATOM   1071  N   MET A 148     140.443 160.064 148.516  1.00 55.22           N  
ATOM   1072  CA  MET A 148     139.334 160.242 147.611  1.00 55.22           C  
ATOM   1073  C   MET A 148     138.932 161.701 147.498  1.00 55.22           C  
ATOM   1074  O   MET A 148     138.010 162.010 146.738  1.00 55.22           O  
ATOM   1075  CB  MET A 148     138.176 159.378 148.086  1.00 55.22           C  
ATOM   1076  CG  MET A 148     138.561 157.901 148.173  1.00 55.22           C  
ATOM   1077  SD  MET A 148     138.739 156.989 146.641  1.00 55.22           S  
ATOM   1078  CE  MET A 148     137.032 156.660 146.254  1.00 55.22           C  
ATOM   1079  N   ALA A 149     139.586 162.598 148.246  1.00 59.61           N  
ATOM   1080  CA  ALA A 149     139.565 164.010 147.884  1.00 59.61           C  
ATOM   1081  C   ALA A 149     140.602 164.331 146.838  1.00 59.61           C  
ATOM   1082  O   ALA A 149     140.368 165.205 145.997  1.00 59.61           O  
ATOM   1083  CB  ALA A 149     139.804 164.921 149.088  1.00 59.61           C  
ATOM   1084  N   VAL A 150     141.752 163.665 146.891  1.00 56.09           N  
ATOM   1085  CA  VAL A 150     142.656 163.690 145.753  1.00 56.09           C  
ATOM   1086  C   VAL A 150     141.964 163.112 144.531  1.00 56.09           C  
ATOM   1087  O   VAL A 150     141.991 163.699 143.443  1.00 56.09           O  
ATOM   1088  CB  VAL A 150     143.943 162.925 146.090  1.00 56.09           C  
ATOM   1089  CG1 VAL A 150     144.797 162.769 144.860  1.00 56.09           C  
ATOM   1090  CG2 VAL A 150     144.707 163.654 147.169  1.00 56.09           C  
ATOM   1091  N   ASN A 151     141.268 161.992 144.717  1.00 51.86           N  
ATOM   1092  CA  ASN A 151     140.683 161.263 143.602  1.00 51.86           C  
ATOM   1093  C   ASN A 151     139.452 161.938 143.037  1.00 51.86           C  
ATOM   1094  O   ASN A 151     139.177 161.797 141.841  1.00 51.86           O  
ATOM   1095  CB  ASN A 151     140.364 159.847 144.038  1.00 51.86           C  
ATOM   1096  CG  ASN A 151     141.596 159.028 144.168  1.00 51.86           C  
ATOM   1097  OD1 ASN A 151     142.417 159.001 143.260  1.00 51.86           O  
ATOM   1098  ND2 ASN A 151     141.794 158.431 145.333  1.00 51.86           N  
ATOM   1099  N   VAL A 152     138.700 162.673 143.851  1.00 53.96           N  
ATOM   1100  CA  VAL A 152     137.674 163.485 143.228  1.00 53.96           C  
ATOM   1101  C   VAL A 152     138.325 164.678 142.548  1.00 53.96           C  
ATOM   1102  O   VAL A 152     137.855 165.135 141.501  1.00 53.96           O  
ATOM   1103  CB  VAL A 152     136.581 163.884 144.242  1.00 53.96           C  
ATOM   1104  CG1 VAL A 152     137.090 164.825 145.306  1.00 53.96           C  
ATOM   1105  CG2 VAL A 152     135.375 164.492 143.529  1.00 53.96           C  
ATOM   1106  N   GLY A 153     139.459 165.141 143.066  1.00 51.91           N  
ATOM   1107  CA  GLY A 153     140.092 166.318 142.520  1.00 51.91           C  
ATOM   1108  C   GLY A 153     140.808 165.988 141.239  1.00 51.91           C  
ATOM   1109  O   GLY A 153     140.630 166.666 140.223  1.00 51.91           O  
ATOM   1110  N   SER A 154     141.585 164.906 141.272  1.00 51.54           N  
ATOM   1111  CA  SER A 154     142.358 164.501 140.110  1.00 51.54           C  
ATOM   1112  C   SER A 154     141.487 164.053 138.953  1.00 51.54           C  
ATOM   1113  O   SER A 154     141.967 164.003 137.820  1.00 51.54           O  
ATOM   1114  CB  SER A 154     143.302 163.374 140.487  1.00 51.54           C  
ATOM   1115  OG  SER A 154     142.551 162.232 140.842  1.00 51.54           O  
ATOM   1116  N   THR A 155     140.227 163.721 139.207  1.00 51.71           N  
ATOM   1117  CA  THR A 155     139.359 163.315 138.117  1.00 51.71           C  
ATOM   1118  C   THR A 155     138.966 164.508 137.263  1.00 51.71           C  
ATOM   1119  O   THR A 155     138.932 164.401 136.032  1.00 51.71           O  
ATOM   1120  CB  THR A 155     138.125 162.626 138.669  1.00 51.71           C  
ATOM   1121  OG1 THR A 155     138.532 161.613 139.589  1.00 51.71           O  
ATOM   1122  CG2 THR A 155     137.372 161.962 137.545  1.00 51.71           C  
ATOM   1123  N   PHE A 156     138.718 165.668 137.901  1.00 57.71           N  
ATOM   1124  CA  PHE A 156     138.340 166.901 137.201  1.00 57.71           C  
ATOM   1125  C   PHE A 156     139.388 167.357 136.207  1.00 57.71           C  
ATOM   1126  O   PHE A 156     139.063 168.088 135.266  1.00 57.71           O  
ATOM   1127  CB  PHE A 156     138.129 168.062 138.175  1.00 57.71           C  
ATOM   1128  CG  PHE A 156     136.856 168.000 138.960  1.00 57.71           C  
ATOM   1129  CD1 PHE A 156     135.849 167.101 138.634  1.00 57.71           C  
ATOM   1130  CD2 PHE A 156     136.651 168.881 140.014  1.00 57.71           C  
ATOM   1131  CE1 PHE A 156     134.671 167.061 139.367  1.00 57.71           C  
ATOM   1132  CE2 PHE A 156     135.479 168.851 140.751  1.00 57.71           C  
ATOM   1133  CZ  PHE A 156     134.487 167.939 140.428  1.00 57.71           C  
ATOM   1134  N   SER A 157     140.628 166.940 136.414  1.00 52.60           N  
ATOM   1135  CA  SER A 157     141.798 167.359 135.672  1.00 52.60           C  
ATOM   1136  C   SER A 157     141.756 167.019 134.195  1.00 52.60           C  
ATOM   1137  O   SER A 157     141.176 167.750 133.387  1.00 52.60           O  
ATOM   1138  CB  SER A 157     143.011 166.696 136.302  1.00 52.60           C  
ATOM   1139  OG  SER A 157     142.869 165.292 136.185  1.00 52.60           O  
ATOM   1140  N   MET A 158     142.368 165.895 133.841  1.00 49.83           N  
ATOM   1141  CA  MET A 158     142.749 165.639 132.463  1.00 49.83           C  
ATOM   1142  C   MET A 158     141.571 165.311 131.579  1.00 49.83           C  
ATOM   1143  O   MET A 158     141.754 165.194 130.370  1.00 49.83           O  
ATOM   1144  CB  MET A 158     143.758 164.503 132.409  1.00 49.83           C  
ATOM   1145  CG  MET A 158     145.058 164.826 133.078  1.00 49.83           C  
ATOM   1146  SD  MET A 158     146.127 163.398 133.296  1.00 49.83           S  
ATOM   1147  CE  MET A 158     145.371 162.613 134.719  1.00 49.83           C  
ATOM   1148  N   LEU A 159     140.378 165.157 132.148  1.00 47.18           N  
ATOM   1149  CA  LEU A 159     139.179 165.075 131.333  1.00 47.18           C  
ATOM   1150  C   LEU A 159     138.920 166.384 130.621  1.00 47.18           C  
ATOM   1151  O   LEU A 159     138.291 166.399 129.562  1.00 47.18           O  
ATOM   1152  CB  LEU A 159     137.982 164.721 132.205  1.00 47.18           C  
ATOM   1153  CG  LEU A 159     137.977 163.348 132.859  1.00 47.18           C  
ATOM   1154  CD1 LEU A 159     136.823 163.263 133.812  1.00 47.18           C  
ATOM   1155  CD2 LEU A 159     137.851 162.281 131.796  1.00 47.18           C  
ATOM   1156  N   LEU A 160     139.405 167.484 131.186  1.00 50.26           N  
ATOM   1157  CA  LEU A 160     139.156 168.829 130.702  1.00 50.26           C  
ATOM   1158  C   LEU A 160     140.367 169.440 130.013  1.00 50.26           C  
ATOM   1159  O   LEU A 160     140.244 170.040 128.943  1.00 50.26           O  
ATOM   1160  CB  LEU A 160     138.729 169.705 131.881  1.00 50.26           C  
ATOM   1161  CG  LEU A 160     138.391 171.142 131.539  1.00 50.26           C  
ATOM   1162  CD1 LEU A 160     137.257 171.154 130.543  1.00 50.26           C  
ATOM   1163  CD2 LEU A 160     138.010 171.890 132.798  1.00 50.26           C  
ATOM   1164  N   THR A 161     141.529 169.270 130.595  1.00 46.43           N  
ATOM   1165  CA  THR A 161     142.717 170.013 130.216  1.00 46.43           C  
ATOM   1166  C   THR A 161     143.378 169.715 128.868  1.00 46.43           C  
ATOM   1167  O   THR A 161     144.472 170.233 128.627  1.00 46.43           O  
ATOM   1168  CB  THR A 161     143.746 169.819 131.313  1.00 46.43           C  
ATOM   1169  OG1 THR A 161     144.071 168.436 131.386  1.00 46.43           O  
ATOM   1170  CG2 THR A 161     143.161 170.250 132.641  1.00 46.43           C  
ATOM   1171  N   PRO A 162     142.834 168.888 127.990  1.00 45.97           N  
ATOM   1172  CA  PRO A 162     143.202 169.049 126.586  1.00 45.97           C  
ATOM   1173  C   PRO A 162     142.032 169.421 125.715  1.00 45.97           C  
ATOM   1174  O   PRO A 162     142.219 169.626 124.515  1.00 45.97           O  
ATOM   1175  CB  PRO A 162     143.720 167.669 126.188  1.00 45.97           C  
ATOM   1176  CG  PRO A 162     143.872 166.955 127.424  1.00 45.97           C  
ATOM   1177  CD  PRO A 162     142.791 167.461 128.287  1.00 45.97           C  
ATOM   1178  N   TRP A 163     140.823 169.475 126.275  1.00 52.89           N  
ATOM   1179  CA  TRP A 163     139.707 169.944 125.465  1.00 52.89           C  
ATOM   1180  C   TRP A 163     139.836 171.433 125.172  1.00 52.89           C  
ATOM   1181  O   TRP A 163     139.397 171.896 124.111  1.00 52.89           O  
ATOM   1182  CB  TRP A 163     138.366 169.657 126.134  1.00 52.89           C  
ATOM   1183  CG  TRP A 163     137.269 170.031 125.227  1.00 52.89           C  
ATOM   1184  CD1 TRP A 163     136.905 169.394 124.087  1.00 52.89           C  
ATOM   1185  CD2 TRP A 163     136.468 171.206 125.305  1.00 52.89           C  
ATOM   1186  NE1 TRP A 163     135.883 170.067 123.473  1.00 52.89           N  
ATOM   1187  CE2 TRP A 163     135.598 171.190 124.201  1.00 52.89           C  
ATOM   1188  CE3 TRP A 163     136.385 172.261 126.216  1.00 52.89           C  
ATOM   1189  CZ2 TRP A 163     134.652 172.187 123.983  1.00 52.89           C  
ATOM   1190  CZ3 TRP A 163     135.446 173.252 126.001  1.00 52.89           C  
ATOM   1191  CH2 TRP A 163     134.590 173.207 124.893  1.00 52.89           C  
ATOM   1192  N   ILE A 164     140.438 172.183 126.100  1.00 50.30           N  
ATOM   1193  CA  ILE A 164     140.836 173.560 125.832  1.00 50.30           C  
ATOM   1194  C   ILE A 164     141.779 173.610 124.642  1.00 50.30           C  
ATOM   1195  O   ILE A 164     141.605 174.420 123.725  1.00 50.30           O  
ATOM   1196  CB  ILE A 164     141.476 174.179 127.087  1.00 50.30           C  
ATOM   1197  CG1 ILE A 164     140.450 174.374 128.201  1.00 50.30           C  
ATOM   1198  CG2 ILE A 164     142.094 175.498 126.769  1.00 50.30           C  
ATOM   1199  CD1 ILE A 164     140.413 173.299 129.238  1.00 50.30           C  
ATOM   1200  N   LYS A 165     142.746 172.693 124.610  1.00 52.64           N  
ATOM   1201  CA  LYS A 165     143.690 172.600 123.505  1.00 52.64           C  
ATOM   1202  C   LYS A 165     143.002 172.195 122.212  1.00 52.64           C  
ATOM   1203  O   LYS A 165     143.451 172.564 121.122  1.00 52.64           O  
ATOM   1204  CB  LYS A 165     144.794 171.615 123.890  1.00 52.64           C  
ATOM   1205  CG  LYS A 165     145.886 171.377 122.864  1.00 52.64           C  
ATOM   1206  CD  LYS A 165     145.761 170.029 122.144  1.00 52.64           C  
ATOM   1207  CE  LYS A 165     146.169 168.866 123.053  1.00 52.64           C  
ATOM   1208  NZ  LYS A 165     146.137 167.542 122.372  1.00 52.64           N  
ATOM   1209  N   ASP A 166     141.895 171.471 122.311  1.00 51.91           N  
ATOM   1210  CA  ASP A 166     141.133 171.141 121.119  1.00 51.91           C  
ATOM   1211  C   ASP A 166     140.423 172.367 120.577  1.00 51.91           C  
ATOM   1212  O   ASP A 166     140.334 172.557 119.359  1.00 51.91           O  
ATOM   1213  CB  ASP A 166     140.116 170.061 121.451  1.00 51.91           C  
ATOM   1214  CG  ASP A 166     140.758 168.806 121.958  1.00 51.91           C  
ATOM   1215  OD1 ASP A 166     141.907 168.526 121.575  1.00 51.91           O  
ATOM   1216  OD2 ASP A 166     140.123 168.111 122.767  1.00 51.91           O  
ATOM   1217  N   TYR A 167     139.937 173.220 121.479  1.00 55.67           N  
ATOM   1218  CA  TYR A 167     139.042 174.317 121.132  1.00 55.67           C  
ATOM   1219  C   TYR A 167     139.740 175.407 120.336  1.00 55.67           C  
ATOM   1220  O   TYR A 167     139.069 176.188 119.656  1.00 55.67           O  
ATOM   1221  CB  TYR A 167     138.421 174.876 122.428  1.00 55.67           C  
ATOM   1222  CG  TYR A 167     137.450 176.042 122.293  1.00 55.67           C  
ATOM   1223  CD1 TYR A 167     136.212 175.881 121.688  1.00 55.67           C  
ATOM   1224  CD2 TYR A 167     137.752 177.286 122.834  1.00 55.67           C  
ATOM   1225  CE1 TYR A 167     135.325 176.942 121.579  1.00 55.67           C  
ATOM   1226  CE2 TYR A 167     136.869 178.348 122.732  1.00 55.67           C  
ATOM   1227  CZ  TYR A 167     135.659 178.168 122.104  1.00 55.67           C  
ATOM   1228  OH  TYR A 167     134.778 179.217 121.998  1.00 55.67           O  
ATOM   1229  N   VAL A 168     141.065 175.434 120.328  1.00 55.25           N  
ATOM   1230  CA  VAL A 168     141.765 176.600 119.823  1.00 55.25           C  
ATOM   1231  C   VAL A 168     142.223 176.412 118.387  1.00 55.25           C  
ATOM   1232  O   VAL A 168     141.804 177.150 117.493  1.00 55.25           O  
ATOM   1233  CB  VAL A 168     142.961 176.934 120.721  1.00 55.25           C  
ATOM   1234  CG1 VAL A 168     143.675 178.121 120.171  1.00 55.25           C  
ATOM   1235  CG2 VAL A 168     142.493 177.212 122.122  1.00 55.25           C  
ATOM   1236  N   ASN A 169     143.058 175.405 118.146  1.00 56.73           N  
ATOM   1237  CA  ASN A 169     144.010 175.425 117.036  1.00 56.73           C  
ATOM   1238  C   ASN A 169     143.429 175.197 115.643  1.00 56.73           C  
ATOM   1239  O   ASN A 169     144.174 174.938 114.695  1.00 56.73           O  
ATOM   1240  CB  ASN A 169     145.096 174.388 117.300  1.00 56.73           C  
ATOM   1241  CG  ASN A 169     145.941 174.732 118.507  1.00 56.73           C  
ATOM   1242  OD1 ASN A 169     146.328 175.883 118.704  1.00 56.73           O  
ATOM   1243  ND2 ASN A 169     146.220 173.733 119.331  1.00 56.73           N  
ATOM   1244  N   ALA A 170     142.111 175.274 115.503  1.00 58.07           N  
ATOM   1245  CA  ALA A 170     141.473 175.409 114.202  1.00 58.07           C  
ATOM   1246  C   ALA A 170     140.425 176.510 114.246  1.00 58.07           C  
ATOM   1247  O   ALA A 170     139.531 176.554 113.397  1.00 58.07           O  
ATOM   1248  CB  ALA A 170     140.856 174.088 113.746  1.00 58.07           C  
ATOM   1249  N   GLN A 171     140.523 177.387 115.240  1.00 59.25           N  
ATOM   1250  CA  GLN A 171     139.666 178.551 115.406  1.00 59.25           C  
ATOM   1251  C   GLN A 171     140.464 179.841 115.403  1.00 59.25           C  
ATOM   1252  O   GLN A 171     140.185 180.732 114.595  1.00 59.25           O  
ATOM   1253  CB  GLN A 171     138.875 178.454 116.719  1.00 59.25           C  
ATOM   1254  CG  GLN A 171     137.660 177.543 116.727  1.00 59.25           C  
ATOM   1255  CD  GLN A 171     138.006 176.088 116.574  1.00 59.25           C  
ATOM   1256  OE1 GLN A 171     137.448 175.391 115.733  1.00 59.25           O  
ATOM   1257  NE2 GLN A 171     138.986 175.637 117.336  1.00 59.25           N  
ATOM   1258  N   TYR A 172     141.454 179.964 116.290  1.00 64.23           N  
ATOM   1259  CA  TYR A 172     142.274 181.167 116.380  1.00 64.23           C  
ATOM   1260  C   TYR A 172     143.358 181.219 115.317  1.00 64.23           C  
ATOM   1261  O   TYR A 172     144.015 182.255 115.179  1.00 64.23           O  
ATOM   1262  CB  TYR A 172     142.943 181.307 117.757  1.00 64.23           C  
ATOM   1263  CG  TYR A 172     142.031 181.585 118.932  1.00 64.23           C  
ATOM   1264  CD1 TYR A 172     140.681 181.828 118.757  1.00 64.23           C  
ATOM   1265  CD2 TYR A 172     142.542 181.652 120.216  1.00 64.23           C  
ATOM   1266  CE1 TYR A 172     139.861 182.079 119.822  1.00 64.23           C  
ATOM   1267  CE2 TYR A 172     141.731 181.910 121.287  1.00 64.23           C  
ATOM   1268  CZ  TYR A 172     140.390 182.123 121.083  1.00 64.23           C  
ATOM   1269  OH  TYR A 172     139.560 182.382 122.148  1.00 64.23           O  
ATOM   1270  N   GLY A 173     143.585 180.131 114.586  1.00 61.58           N  
ATOM   1271  CA  GLY A 173     144.456 180.191 113.430  1.00 61.58           C  
ATOM   1272  C   GLY A 173     145.757 179.423 113.522  1.00 61.58           C  
ATOM   1273  O   GLY A 173     146.038 178.590 112.656  1.00 61.58           O  
ATOM   1274  N   ASN A 174     146.570 179.695 114.543  1.00 61.20           N  
ATOM   1275  CA  ASN A 174     147.896 179.094 114.596  1.00 61.20           C  
ATOM   1276  C   ASN A 174     148.136 178.287 115.867  1.00 61.20           C  
ATOM   1277  O   ASN A 174     147.193 177.794 116.490  1.00 61.20           O  
ATOM   1278  CB  ASN A 174     148.976 180.173 114.421  1.00 61.20           C  
ATOM   1279  CG  ASN A 174     148.896 181.289 115.459  1.00 61.20           C  
ATOM   1280  OD1 ASN A 174     148.078 181.264 116.377  1.00 61.20           O  
ATOM   1281  ND2 ASN A 174     149.766 182.281 115.309  1.00 61.20           N  
ATOM   1282  N   GLU A 175     149.401 178.174 116.272  1.00 62.14           N  
ATOM   1283  CA  GLU A 175     149.813 177.352 117.403  1.00 62.14           C  
ATOM   1284  C   GLU A 175     149.628 178.044 118.741  1.00 62.14           C  
ATOM   1285  O   GLU A 175     150.297 177.685 119.715  1.00 62.14           O  
ATOM   1286  CB  GLU A 175     151.275 176.939 117.242  1.00 62.14           C  
ATOM   1287  CG  GLU A 175     151.555 175.999 116.089  1.00 62.14           C  
ATOM   1288  CD  GLU A 175     153.031 175.676 115.963  1.00 62.14           C  
ATOM   1289  OE1 GLU A 175     153.838 176.295 116.686  1.00 62.14           O  
ATOM   1290  OE2 GLU A 175     153.389 174.803 115.148  1.00 62.14           O  
ATOM   1291  N   PHE A 176     148.734 179.016 118.834  1.00 58.96           N  
ATOM   1292  CA  PHE A 176     148.549 179.748 120.073  1.00 58.96           C  
ATOM   1293  C   PHE A 176     147.638 179.034 121.052  1.00 58.96           C  
ATOM   1294  O   PHE A 176     146.908 179.708 121.784  1.00 58.96           O  
ATOM   1295  CB  PHE A 176     147.999 181.145 119.780  1.00 58.96           C  
ATOM   1296  N   GLY A 177     147.661 177.706 121.105  1.00 58.50           N  
ATOM   1297  CA  GLY A 177     146.700 176.989 121.910  1.00 58.50           C  
ATOM   1298  C   GLY A 177     147.301 175.974 122.849  1.00 58.50           C  
ATOM   1299  O   GLY A 177     146.734 175.720 123.915  1.00 58.50           O  
ATOM   1300  N   TRP A 178     148.420 175.363 122.446  1.00 57.30           N  
ATOM   1301  CA  TRP A 178     149.126 174.432 123.322  1.00 57.30           C  
ATOM   1302  C   TRP A 178     149.545 175.117 124.608  1.00 57.30           C  
ATOM   1303  O   TRP A 178     149.423 174.556 125.704  1.00 57.30           O  
ATOM   1304  CB  TRP A 178     150.356 173.884 122.608  1.00 57.30           C  
ATOM   1305  CG  TRP A 178     150.056 172.981 121.481  1.00 57.30           C  
ATOM   1306  CD1 TRP A 178     149.933 173.314 120.171  1.00 57.30           C  
ATOM   1307  CD2 TRP A 178     149.868 171.582 121.559  1.00 57.30           C  
ATOM   1308  NE1 TRP A 178     149.659 172.203 119.424  1.00 57.30           N  
ATOM   1309  CE2 TRP A 178     149.614 171.123 120.258  1.00 57.30           C  
ATOM   1310  CE3 TRP A 178     149.874 170.671 122.606  1.00 57.30           C  
ATOM   1311  CZ2 TRP A 178     149.372 169.798 119.980  1.00 57.30           C  
ATOM   1312  CZ3 TRP A 178     149.639 169.363 122.333  1.00 57.30           C  
ATOM   1313  CH2 TRP A 178     149.388 168.930 121.030  1.00 57.30           C  
ATOM   1314  N   HIS A 179     150.003 176.353 124.483  1.00 58.30           N  
ATOM   1315  CA  HIS A 179     150.316 177.179 125.628  1.00 58.30           C  
ATOM   1316  C   HIS A 179     149.063 177.627 126.359  1.00 58.30           C  
ATOM   1317  O   HIS A 179     149.127 177.889 127.561  1.00 58.30           O  
ATOM   1318  CB  HIS A 179     151.135 178.361 125.134  1.00 58.30           C  
ATOM   1319  CG  HIS A 179     152.398 177.948 124.457  1.00 58.30           C  
ATOM   1320  ND1 HIS A 179     153.523 177.569 125.154  1.00 58.30           N  
ATOM   1321  CD2 HIS A 179     152.693 177.787 123.146  1.00 58.30           C  
ATOM   1322  CE1 HIS A 179     154.470 177.226 124.299  1.00 58.30           C  
ATOM   1323  NE2 HIS A 179     153.991 177.348 123.074  1.00 58.30           N  
ATOM   1324  N   ALA A 180     147.927 177.696 125.668  1.00 55.99           N  
ATOM   1325  CA  ALA A 180     146.716 178.195 126.302  1.00 55.99           C  
ATOM   1326  C   ALA A 180     146.194 177.212 127.335  1.00 55.99           C  
ATOM   1327  O   ALA A 180     145.811 177.607 128.439  1.00 55.99           O  
ATOM   1328  CB  ALA A 180     145.653 178.484 125.248  1.00 55.99           C  
ATOM   1329  N   ALA A 181     146.201 175.923 127.004  1.00 56.75           N  
ATOM   1330  CA  ALA A 181     145.673 174.922 127.920  1.00 56.75           C  
ATOM   1331  C   ALA A 181     146.556 174.755 129.134  1.00 56.75           C  
ATOM   1332  O   ALA A 181     146.074 174.347 130.193  1.00 56.75           O  
ATOM   1333  CB  ALA A 181     145.520 173.584 127.204  1.00 56.75           C  
ATOM   1334  N   PHE A 182     147.838 175.062 128.984  1.00 57.75           N  
ATOM   1335  CA  PHE A 182     148.740 175.146 130.117  1.00 57.75           C  
ATOM   1336  C   PHE A 182     148.290 176.185 131.131  1.00 57.75           C  
ATOM   1337  O   PHE A 182     148.476 175.991 132.336  1.00 57.75           O  
ATOM   1338  CB  PHE A 182     150.132 175.458 129.596  1.00 57.75           C  
ATOM   1339  CG  PHE A 182     150.899 174.256 129.160  1.00 57.75           C  
ATOM   1340  CD1 PHE A 182     150.754 173.054 129.820  1.00 57.75           C  
ATOM   1341  CD2 PHE A 182     151.727 174.316 128.060  1.00 57.75           C  
ATOM   1342  CE1 PHE A 182     151.466 171.954 129.430  1.00 57.75           C  
ATOM   1343  CE2 PHE A 182     152.434 173.214 127.658  1.00 57.75           C  
ATOM   1344  CZ  PHE A 182     152.302 172.033 128.345  1.00 57.75           C  
ATOM   1345  N   ALA A 183     147.668 177.271 130.674  1.00 59.89           N  
ATOM   1346  CA  ALA A 183     147.234 178.311 131.594  1.00 59.89           C  
ATOM   1347  C   ALA A 183     146.039 177.899 132.430  1.00 59.89           C  
ATOM   1348  O   ALA A 183     145.730 178.590 133.406  1.00 59.89           O  
ATOM   1349  CB  ALA A 183     146.890 179.586 130.830  1.00 59.89           C  
ATOM   1350  N   VAL A 184     145.362 176.812 132.059  1.00 60.80           N  
ATOM   1351  CA  VAL A 184     144.177 176.382 132.789  1.00 60.80           C  
ATOM   1352  C   VAL A 184     144.553 175.961 134.203  1.00 60.80           C  
ATOM   1353  O   VAL A 184     143.907 176.357 135.180  1.00 60.80           O  
ATOM   1354  CB  VAL A 184     143.466 175.256 132.013  1.00 60.80           C  
ATOM   1355  CG1 VAL A 184     142.235 174.781 132.755  1.00 60.80           C  
ATOM   1356  CG2 VAL A 184     143.089 175.723 130.617  1.00 60.80           C  
ATOM   1357  N   CYS A 185     145.640 175.210 134.341  1.00 60.33           N  
ATOM   1358  CA  CYS A 185     146.111 174.873 135.672  1.00 60.33           C  
ATOM   1359  C   CYS A 185     146.804 176.044 136.344  1.00 60.33           C  
ATOM   1360  O   CYS A 185     146.930 176.040 137.573  1.00 60.33           O  
ATOM   1361  CB  CYS A 185     147.049 173.674 135.600  1.00 60.33           C  
ATOM   1362  SG  CYS A 185     146.236 172.171 135.057  1.00 60.33           S  
ATOM   1363  N   CYS A 186     147.248 177.037 135.565  1.00 66.38           N  
ATOM   1364  CA  CYS A 186     147.975 178.169 136.130  1.00 66.38           C  
ATOM   1365  C   CYS A 186     147.084 178.995 137.034  1.00 66.38           C  
ATOM   1366  O   CYS A 186     147.457 179.308 138.166  1.00 66.38           O  
ATOM   1367  CB  CYS A 186     148.546 179.052 135.030  1.00 66.38           C  
ATOM   1368  SG  CYS A 186     149.371 180.517 135.684  1.00 66.38           S  
ATOM   1369  N   VAL A 187     145.887 179.338 136.560  1.00 70.85           N  
ATOM   1370  CA  VAL A 187     144.916 179.940 137.457  1.00 70.85           C  
ATOM   1371  C   VAL A 187     144.407 178.927 138.466  1.00 70.85           C  
ATOM   1372  O   VAL A 187     143.969 179.319 139.550  1.00 70.85           O  
ATOM   1373  CB  VAL A 187     143.750 180.562 136.668  1.00 70.85           C  
ATOM   1374  CG1 VAL A 187     144.239 181.752 135.866  1.00 70.85           C  
ATOM   1375  CG2 VAL A 187     143.116 179.532 135.744  1.00 70.85           C  
ATOM   1376  N   GLY A 188     144.479 177.632 138.139  1.00 68.88           N  
ATOM   1377  CA  GLY A 188     144.008 176.611 139.055  1.00 68.88           C  
ATOM   1378  C   GLY A 188     144.835 176.542 140.320  1.00 68.88           C  
ATOM   1379  O   GLY A 188     144.310 176.284 141.402  1.00 68.88           O  
ATOM   1380  N   ILE A 189     146.136 176.793 140.208  1.00 69.52           N  
ATOM   1381  CA  ILE A 189     146.927 176.919 141.422  1.00 69.52           C  
ATOM   1382  C   ILE A 189     146.649 178.255 142.082  1.00 69.52           C  
ATOM   1383  O   ILE A 189     146.663 178.369 143.316  1.00 69.52           O  
ATOM   1384  CB  ILE A 189     148.413 176.738 141.103  1.00 69.52           C  
ATOM   1385  CG1 ILE A 189     148.592 175.444 140.341  1.00 69.52           C  
ATOM   1386  CG2 ILE A 189     149.232 176.665 142.378  1.00 69.52           C  
ATOM   1387  CD1 ILE A 189     148.147 174.262 141.123  1.00 69.52           C  
ATOM   1388  N   LEU A 190     146.364 179.281 141.281  1.00 69.50           N  
ATOM   1389  CA  LEU A 190     145.956 180.552 141.854  1.00 69.50           C  
ATOM   1390  C   LEU A 190     144.581 180.441 142.490  1.00 69.50           C  
ATOM   1391  O   LEU A 190     144.279 181.186 143.427  1.00 69.50           O  
ATOM   1392  CB  LEU A 190     145.969 181.638 140.786  1.00 69.50           C  
ATOM   1393  CG  LEU A 190     147.324 181.922 140.130  1.00 69.50           C  
ATOM   1394  CD1 LEU A 190     147.196 182.950 139.016  1.00 69.50           C  
ATOM   1395  CD2 LEU A 190     148.373 182.359 141.119  1.00 69.50           C  
ATOM   1396  N   VAL A 191     143.744 179.523 141.996  1.00 74.02           N  
ATOM   1397  CA  VAL A 191     142.510 179.173 142.696  1.00 74.02           C  
ATOM   1398  C   VAL A 191     142.829 178.606 144.070  1.00 74.02           C  
ATOM   1399  O   VAL A 191     142.279 179.043 145.088  1.00 74.02           O  
ATOM   1400  CB  VAL A 191     141.678 178.187 141.856  1.00 74.02           C  
ATOM   1401  CG1 VAL A 191     140.615 177.529 142.697  1.00 74.02           C  
ATOM   1402  CG2 VAL A 191     140.997 178.909 140.716  1.00 74.02           C  
ATOM   1403  N   GLY A 192     143.764 177.657 144.120  1.00 73.63           N  
ATOM   1404  CA  GLY A 192     144.150 177.031 145.369  1.00 73.63           C  
ATOM   1405  C   GLY A 192     144.813 177.967 146.349  1.00 73.63           C  
ATOM   1406  O   GLY A 192     144.878 177.653 147.541  1.00 73.63           O  
ATOM   1407  N   LEU A 193     145.323 179.099 145.871  1.00 73.59           N  
ATOM   1408  CA  LEU A 193     145.714 180.159 146.782  1.00 73.59           C  
ATOM   1409  C   LEU A 193     144.510 180.648 147.563  1.00 73.59           C  
ATOM   1410  O   LEU A 193     144.467 180.555 148.792  1.00 73.59           O  
ATOM   1411  CB  LEU A 193     146.327 181.324 146.019  1.00 73.59           C  
ATOM   1412  CG  LEU A 193     147.574 181.165 145.179  1.00 73.59           C  
ATOM   1413  CD1 LEU A 193     147.941 182.560 144.742  1.00 73.59           C  
ATOM   1414  CD2 LEU A 193     148.685 180.515 145.961  1.00 73.59           C  
ATOM   1415  N   GLY A 194     143.506 181.153 146.846  1.00 77.35           N  
ATOM   1416  CA  GLY A 194     142.366 181.792 147.471  1.00 77.35           C  
ATOM   1417  C   GLY A 194     141.466 180.841 148.215  1.00 77.35           C  
ATOM   1418  O   GLY A 194     140.765 181.264 149.139  1.00 77.35           O  
ATOM   1419  N   ASN A 195     141.481 179.560 147.845  1.00 74.06           N  
ATOM   1420  CA  ASN A 195     140.774 178.576 148.646  1.00 74.06           C  
ATOM   1421  C   ASN A 195     141.446 178.420 149.999  1.00 74.06           C  
ATOM   1422  O   ASN A 195     140.785 178.102 150.993  1.00 74.06           O  
ATOM   1423  CB  ASN A 195     140.710 177.254 147.892  1.00 74.06           C  
ATOM   1424  CG  ASN A 195     139.610 176.352 148.394  1.00 74.06           C  
ATOM   1425  OD1 ASN A 195     138.940 176.655 149.376  1.00 74.06           O  
ATOM   1426  ND2 ASN A 195     139.378 175.263 147.684  1.00 74.06           N  
ATOM   1427  N   TYR A 196     142.750 178.682 150.060  1.00 78.28           N  
ATOM   1428  CA  TYR A 196     143.411 178.819 151.346  1.00 78.28           C  
ATOM   1429  C   TYR A 196     143.312 180.242 151.859  1.00 78.28           C  
ATOM   1430  O   TYR A 196     143.008 180.455 153.035  1.00 78.28           O  
ATOM   1431  CB  TYR A 196     144.874 178.406 151.233  1.00 78.28           C  
ATOM   1432  CG  TYR A 196     145.617 178.407 152.546  1.00 78.28           C  
ATOM   1433  CD1 TYR A 196     145.335 177.465 153.519  1.00 78.28           C  
ATOM   1434  CD2 TYR A 196     146.624 179.317 152.796  1.00 78.28           C  
ATOM   1435  CE1 TYR A 196     146.012 177.449 154.712  1.00 78.28           C  
ATOM   1436  CE2 TYR A 196     147.312 179.295 153.986  1.00 78.28           C  
ATOM   1437  CZ  TYR A 196     146.994 178.364 154.939  1.00 78.28           C  
ATOM   1438  OH  TYR A 196     147.673 178.343 156.126  1.00 78.28           O  
ATOM   1439  N   ALA A 197     143.552 181.223 150.979  1.00 78.65           N  
ATOM   1440  CA  ALA A 197     143.731 182.605 151.418  1.00 78.65           C  
ATOM   1441  C   ALA A 197     142.457 183.183 152.005  1.00 78.65           C  
ATOM   1442  O   ALA A 197     142.517 184.013 152.918  1.00 78.65           O  
ATOM   1443  CB  ALA A 197     144.215 183.477 150.261  1.00 78.65           C  
ATOM   1444  N   LEU A 198     141.304 182.727 151.538  1.00 80.23           N  
ATOM   1445  CA  LEU A 198     140.061 183.173 152.140  1.00 80.23           C  
ATOM   1446  C   LEU A 198     139.670 182.340 153.356  1.00 80.23           C  
ATOM   1447  O   LEU A 198     138.638 182.623 153.971  1.00 80.23           O  
ATOM   1448  CB  LEU A 198     138.940 183.165 151.095  1.00 80.23           C  
ATOM   1449  CG  LEU A 198     139.150 184.078 149.878  1.00 80.23           C  
ATOM   1450  CD1 LEU A 198     137.991 183.954 148.918  1.00 80.23           C  
ATOM   1451  CD2 LEU A 198     139.364 185.528 150.263  1.00 80.23           C  
ATOM   1452  N   MET A 199     140.467 181.329 153.724  1.00 80.38           N  
ATOM   1453  CA  MET A 199     140.206 180.560 154.934  1.00 80.38           C  
ATOM   1454  C   MET A 199     141.480 180.235 155.699  1.00 80.38           C  
ATOM   1455  O   MET A 199     141.528 179.234 156.420  1.00 80.38           O  
ATOM   1456  CB  MET A 199     139.480 179.244 154.639  1.00 80.38           C  
ATOM   1457  CG  MET A 199     138.012 179.363 154.270  1.00 80.38           C  
ATOM   1458  SD  MET A 199     137.175 177.757 154.214  1.00 80.38           S  
ATOM   1459  CE  MET A 199     137.806 177.079 152.687  1.00 80.38           C  
ATOM   1460  N   HIS A 200     142.514 181.066 155.595  1.00 85.62           N  
ATOM   1461  CA  HIS A 200     143.787 180.699 156.206  1.00 85.62           C  
ATOM   1462  C   HIS A 200     143.858 180.999 157.693  1.00 85.62           C  
ATOM   1463  O   HIS A 200     144.963 181.030 158.244  1.00 85.62           O  
ATOM   1464  CB  HIS A 200     144.948 181.382 155.486  1.00 85.62           C  
ATOM   1465  CG  HIS A 200     145.025 182.859 155.694  1.00 85.62           C  
ATOM   1466  ND1 HIS A 200     144.227 183.750 155.011  1.00 85.62           N  
ATOM   1467  CD2 HIS A 200     145.842 183.606 156.475  1.00 85.62           C  
ATOM   1468  CE1 HIS A 200     144.533 184.981 155.380  1.00 85.62           C  
ATOM   1469  NE2 HIS A 200     145.510 184.922 156.266  1.00 85.62           N  
ATOM   1470  N   LYS A 201     142.730 181.212 158.360  1.00 89.23           N  
ATOM   1471  CA  LYS A 201     142.703 181.338 159.805  1.00 89.23           C  
ATOM   1472  C   LYS A 201     142.257 180.060 160.497  1.00 89.23           C  
ATOM   1473  O   LYS A 201     142.326 179.985 161.728  1.00 89.23           O  
ATOM   1474  CB  LYS A 201     141.780 182.490 160.216  1.00 89.23           C  
ATOM   1475  N   SER A 202     141.820 179.056 159.733  1.00 89.67           N  
ATOM   1476  CA  SER A 202     141.203 177.877 160.329  1.00 89.67           C  
ATOM   1477  C   SER A 202     142.232 176.971 160.992  1.00 89.67           C  
ATOM   1478  O   SER A 202     141.993 176.451 162.087  1.00 89.67           O  
ATOM   1479  CB  SER A 202     140.425 177.108 159.266  1.00 89.67           C  
ATOM   1480  N   LEU A 203     143.387 176.785 160.359  1.00 88.57           N  
ATOM   1481  CA  LEU A 203     144.415 175.877 160.853  1.00 88.57           C  
ATOM   1482  C   LEU A 203     145.282 176.474 161.944  1.00 88.57           C  
ATOM   1483  O   LEU A 203     146.306 175.871 162.278  1.00 88.57           O  
ATOM   1484  CB  LEU A 203     145.329 175.459 159.716  1.00 88.57           C  
ATOM   1485  CG  LEU A 203     144.649 174.714 158.602  1.00 88.57           C  
ATOM   1486  CD1 LEU A 203     145.658 174.498 157.519  1.00 88.57           C  
ATOM   1487  CD2 LEU A 203     144.136 173.415 159.140  1.00 88.57           C  
ATOM   1488  N   ALA A 204     144.904 177.628 162.492  1.00 92.83           N  
ATOM   1489  CA  ALA A 204     145.790 178.405 163.347  1.00 92.83           C  
ATOM   1490  C   ALA A 204     146.135 177.696 164.645  1.00 92.83           C  
ATOM   1491  O   ALA A 204     147.191 177.967 165.224  1.00 92.83           O  
ATOM   1492  CB  ALA A 204     145.149 179.757 163.649  1.00 92.83           C  
ATOM   1493  N   ASN A 205     145.288 176.787 165.108  1.00 98.06           N  
ATOM   1494  CA  ASN A 205     145.610 176.043 166.313  1.00 98.06           C  
ATOM   1495  C   ASN A 205     146.425 174.790 166.032  1.00 98.06           C  
ATOM   1496  O   ASN A 205     146.880 174.147 166.984  1.00 98.06           O  
ATOM   1497  CB  ASN A 205     144.330 175.667 167.058  1.00 98.06           C  
ATOM   1498  N   TYR A 206     146.627 174.428 164.767  1.00100.20           N  
ATOM   1499  CA  TYR A 206     147.359 173.214 164.407  1.00100.20           C  
ATOM   1500  C   TYR A 206     148.609 173.600 163.624  1.00100.20           C  
ATOM   1501  O   TYR A 206     148.730 173.349 162.424  1.00100.20           O  
ATOM   1502  CB  TYR A 206     146.472 172.247 163.643  1.00100.20           C  
ATOM   1503  CG  TYR A 206     145.455 171.621 164.559  1.00100.20           C  
ATOM   1504  CD1 TYR A 206     145.814 170.586 165.413  1.00100.20           C  
ATOM   1505  CD2 TYR A 206     144.152 172.089 164.605  1.00100.20           C  
ATOM   1506  CE1 TYR A 206     144.901 170.020 166.271  1.00100.20           C  
ATOM   1507  CE2 TYR A 206     143.228 171.528 165.461  1.00100.20           C  
ATOM   1508  CZ  TYR A 206     143.610 170.493 166.290  1.00100.20           C  
ATOM   1509  OH  TYR A 206     142.697 169.928 167.146  1.00100.20           O  
ATOM   1510  N   GLY A 207     149.554 174.206 164.339  1.00 99.13           N  
ATOM   1511  CA  GLY A 207     150.856 174.513 163.801  1.00 99.13           C  
ATOM   1512  C   GLY A 207     151.846 173.383 164.021  1.00 99.13           C  
ATOM   1513  O   GLY A 207     151.649 172.507 164.862  1.00 99.13           O  
ATOM   1514  N   SER A 208     152.928 173.427 163.243  1.00 94.05           N  
ATOM   1515  CA  SER A 208     153.936 172.379 163.228  1.00 94.05           C  
ATOM   1516  C   SER A 208     154.819 172.460 164.464  1.00 94.05           C  
ATOM   1517  O   SER A 208     154.395 172.084 165.559  1.00 94.05           O  
ATOM   1518  CB  SER A 208     154.773 172.490 161.961  1.00 94.05           C  
ATOM   1519  OG  SER A 208     155.716 171.446 161.890  1.00 94.05           O  
ATOM   1520  N   GLU A 209     156.041 172.951 164.306  1.00 97.95           N  
ATOM   1521  CA  GLU A 209     156.945 173.096 165.443  1.00 97.95           C  
ATOM   1522  C   GLU A 209     157.928 174.260 165.283  1.00 97.95           C  
ATOM   1523  O   GLU A 209     158.220 174.923 166.287  1.00 97.95           O  
ATOM   1524  CB  GLU A 209     157.688 171.780 165.712  1.00 97.95           C  
ATOM   1525  N   PRO A 210     158.485 174.563 164.074  1.00 97.00           N  
ATOM   1526  CA  PRO A 210     159.151 175.864 163.937  1.00 97.00           C  
ATOM   1527  C   PRO A 210     158.192 177.041 163.970  1.00 97.00           C  
ATOM   1528  O   PRO A 210     158.458 178.002 164.694  1.00 97.00           O  
ATOM   1529  CB  PRO A 210     159.866 175.759 162.588  1.00 97.00           C  
ATOM   1530  CG  PRO A 210     160.106 174.339 162.416  1.00 97.00           C  
ATOM   1531  CD  PRO A 210     158.892 173.677 162.962  1.00 97.00           C  
ATOM   1532  N   ASP A 211     157.067 176.993 163.238  1.00101.65           N  
ATOM   1533  CA  ASP A 211     156.121 178.112 163.244  1.00101.65           C  
ATOM   1534  C   ASP A 211     155.260 178.192 164.503  1.00101.65           C  
ATOM   1535  O   ASP A 211     154.297 178.963 164.521  1.00101.65           O  
ATOM   1536  CB  ASP A 211     155.227 178.098 162.003  1.00101.65           C  
ATOM   1537  CG  ASP A 211     155.854 178.823 160.827  1.00101.65           C  
ATOM   1538  OD1 ASP A 211     156.627 179.774 161.050  1.00101.65           O  
ATOM   1539  OD2 ASP A 211     155.559 178.459 159.677  1.00101.65           O  
ATOM   1540  N   THR A 212     155.561 177.417 165.542  1.00103.47           N  
ATOM   1541  CA  THR A 212     155.212 177.842 166.890  1.00103.47           C  
ATOM   1542  C   THR A 212     155.932 179.141 167.220  1.00103.47           C  
ATOM   1543  O   THR A 212     155.313 180.140 167.600  1.00103.47           O  
ATOM   1544  CB  THR A 212     155.594 176.756 167.892  1.00103.47           C  
ATOM   1545  OG1 THR A 212     154.958 175.525 167.532  1.00103.47           O  
ATOM   1546  CG2 THR A 212     155.163 177.153 169.289  1.00103.47           C  
ATOM   1547  N   ARG A 213     157.251 179.133 167.065  1.00101.64           N  
ATOM   1548  CA  ARG A 213     158.084 180.315 167.146  1.00101.64           C  
ATOM   1549  C   ARG A 213     157.922 181.134 165.862  1.00101.64           C  
ATOM   1550  O   ARG A 213     157.377 180.641 164.876  1.00101.64           O  
ATOM   1551  CB  ARG A 213     159.538 179.880 167.354  1.00101.64           C  
ATOM   1552  CG  ARG A 213     159.945 179.603 168.804  1.00101.64           C  
ATOM   1553  CD  ARG A 213     159.451 178.257 169.340  1.00101.64           C  
ATOM   1554  NE  ARG A 213     159.804 177.122 168.494  1.00101.64           N  
ATOM   1555  CZ  ARG A 213     160.964 176.479 168.545  1.00101.64           C  
ATOM   1556  NH1 ARG A 213     161.904 176.865 169.398  1.00101.64           N  
ATOM   1557  NH2 ARG A 213     161.186 175.451 167.740  1.00101.64           N  
ATOM   1558  N   PRO A 214     158.350 182.396 165.844  1.00 90.78           N  
ATOM   1559  CA  PRO A 214     158.328 183.142 164.582  1.00 90.78           C  
ATOM   1560  C   PRO A 214     159.356 182.612 163.598  1.00 90.78           C  
ATOM   1561  O   PRO A 214     160.240 181.822 163.928  1.00 90.78           O  
ATOM   1562  CB  PRO A 214     158.644 184.578 165.000  1.00 90.78           C  
ATOM   1563  CG  PRO A 214     159.309 184.456 166.310  1.00 90.78           C  
ATOM   1564  CD  PRO A 214     158.651 183.291 166.975  1.00 90.78           C  
ATOM   1565  N   VAL A 215     159.218 183.073 162.358  1.00 87.63           N  
ATOM   1566  CA  VAL A 215     160.016 182.582 161.240  1.00 87.63           C  
ATOM   1567  C   VAL A 215     161.453 183.067 161.359  1.00 87.63           C  
ATOM   1568  O   VAL A 215     161.746 183.987 162.131  1.00 87.63           O  
ATOM   1569  CB  VAL A 215     159.406 183.022 159.897  1.00 87.63           C  
ATOM   1570  N   ASN A 216     162.359 182.452 160.600  1.00 80.01           N  
ATOM   1571  CA  ASN A 216     163.745 182.896 160.542  1.00 80.01           C  
ATOM   1572  C   ASN A 216     164.128 183.153 159.098  1.00 80.01           C  
ATOM   1573  O   ASN A 216     164.158 182.220 158.291  1.00 80.01           O  
ATOM   1574  CB  ASN A 216     164.709 181.874 161.133  1.00 80.01           C  
ATOM   1575  CG  ASN A 216     166.080 182.460 161.360  1.00 80.01           C  
ATOM   1576  OD1 ASN A 216     166.264 183.673 161.266  1.00 80.01           O  
ATOM   1577  ND2 ASN A 216     167.060 181.603 161.609  1.00 80.01           N  
ATOM   1578  N   LYS A 217     164.453 184.409 158.788  1.00 80.09           N  
ATOM   1579  CA  LYS A 217     165.050 184.721 157.497  1.00 80.09           C  
ATOM   1580  C   LYS A 217     166.503 184.275 157.427  1.00 80.09           C  
ATOM   1581  O   LYS A 217     167.018 184.069 156.323  1.00 80.09           O  
ATOM   1582  CB  LYS A 217     164.941 186.221 157.193  1.00 80.09           C  
ATOM   1583  CG  LYS A 217     163.524 186.705 156.886  1.00 80.09           C  
ATOM   1584  CD  LYS A 217     163.484 188.190 156.546  1.00 80.09           C  
ATOM   1585  CE  LYS A 217     162.060 188.659 156.264  1.00 80.09           C  
ATOM   1586  NZ  LYS A 217     161.994 190.111 155.930  1.00 80.09           N  
ATOM   1587  N   LYS A 218     167.174 184.109 158.571  1.00 76.18           N  
ATOM   1588  CA  LYS A 218     168.500 183.503 158.564  1.00 76.18           C  
ATOM   1589  C   LYS A 218     168.426 182.041 158.153  1.00 76.18           C  
ATOM   1590  O   LYS A 218     169.375 181.508 157.577  1.00 76.18           O  
ATOM   1591  CB  LYS A 218     169.180 183.627 159.933  1.00 76.18           C  
ATOM   1592  CG  LYS A 218     169.787 184.985 160.226  1.00 76.18           C  
ATOM   1593  CD  LYS A 218     168.793 185.937 160.868  1.00 76.18           C  
ATOM   1594  CE  LYS A 218     169.492 187.196 161.363  1.00 76.18           C  
ATOM   1595  NZ  LYS A 218     170.077 188.002 160.256  1.00 76.18           N  
ATOM   1596  N   SER A 219     167.302 181.389 158.433  1.00 76.81           N  
ATOM   1597  CA  SER A 219     167.120 180.025 157.965  1.00 76.81           C  
ATOM   1598  C   SER A 219     166.564 180.007 156.552  1.00 76.81           C  
ATOM   1599  O   SER A 219     166.983 179.190 155.725  1.00 76.81           O  
ATOM   1600  CB  SER A 219     166.193 179.281 158.917  1.00 76.81           C  
ATOM   1601  OG  SER A 219     166.721 179.284 160.234  1.00 76.81           O  
ATOM   1602  N   LEU A 220     165.646 180.928 156.258  1.00 77.40           N  
ATOM   1603  CA  LEU A 220     164.865 180.899 155.026  1.00 77.40           C  
ATOM   1604  C   LEU A 220     165.700 181.137 153.777  1.00 77.40           C  
ATOM   1605  O   LEU A 220     165.433 180.515 152.741  1.00 77.40           O  
ATOM   1606  CB  LEU A 220     163.747 181.941 155.106  1.00 77.40           C  
ATOM   1607  CG  LEU A 220     162.840 182.191 153.903  1.00 77.40           C  
ATOM   1608  CD1 LEU A 220     162.147 180.917 153.483  1.00 77.40           C  
ATOM   1609  CD2 LEU A 220     161.821 183.288 154.218  1.00 77.40           C  
ATOM   1610  N   ALA A 221     166.704 182.013 153.861  1.00 73.48           N  
ATOM   1611  CA  ALA A 221     167.426 182.435 152.667  1.00 73.48           C  
ATOM   1612  C   ALA A 221     168.246 181.297 152.085  1.00 73.48           C  
ATOM   1613  O   ALA A 221     168.387 181.196 150.866  1.00 73.48           O  
ATOM   1614  CB  ALA A 221     168.322 183.632 152.982  1.00 73.48           C  
ATOM   1615  N   ILE A 222     168.760 180.412 152.941  1.00 74.30           N  
ATOM   1616  CA  ILE A 222     169.492 179.241 152.468  1.00 74.30           C  
ATOM   1617  C   ILE A 222     168.547 178.255 151.801  1.00 74.30           C  
ATOM   1618  O   ILE A 222     168.883 177.668 150.763  1.00 74.30           O  
ATOM   1619  CB  ILE A 222     170.271 178.601 153.637  1.00 74.30           C  
ATOM   1620  CG1 ILE A 222     171.473 179.458 154.034  1.00 74.30           C  
ATOM   1621  CG2 ILE A 222     170.763 177.214 153.305  1.00 74.30           C  
ATOM   1622  CD1 ILE A 222     171.241 180.407 155.172  1.00 74.30           C  
ATOM   1623  N   VAL A 223     167.345 178.102 152.363  1.00 73.45           N  
ATOM   1624  CA  VAL A 223     166.362 177.143 151.863  1.00 73.45           C  
ATOM   1625  C   VAL A 223     165.958 177.482 150.442  1.00 73.45           C  
ATOM   1626  O   VAL A 223     165.959 176.625 149.552  1.00 73.45           O  
ATOM   1627  CB  VAL A 223     165.134 177.124 152.784  1.00 73.45           C  
ATOM   1628  CG1 VAL A 223     164.068 176.228 152.213  1.00 73.45           C  
ATOM   1629  CG2 VAL A 223     165.526 176.682 154.159  1.00 73.45           C  
ATOM   1630  N   LEU A 224     165.634 178.747 150.207  1.00 73.14           N  
ATOM   1631  CA  LEU A 224     165.332 179.181 148.856  1.00 73.14           C  
ATOM   1632  C   LEU A 224     166.583 179.197 147.995  1.00 73.14           C  
ATOM   1633  O   LEU A 224     166.495 179.021 146.779  1.00 73.14           O  
ATOM   1634  CB  LEU A 224     164.650 180.545 148.892  1.00 73.14           C  
ATOM   1635  CG  LEU A 224     165.306 181.707 149.635  1.00 73.14           C  
ATOM   1636  CD1 LEU A 224     166.204 182.571 148.757  1.00 73.14           C  
ATOM   1637  CD2 LEU A 224     164.229 182.535 150.306  1.00 73.14           C  
ATOM   1638  N   ALA A 225     167.755 179.396 148.601  1.00 70.92           N  
ATOM   1639  CA  ALA A 225     168.989 179.291 147.831  1.00 70.92           C  
ATOM   1640  C   ALA A 225     169.249 177.849 147.443  1.00 70.92           C  
ATOM   1641  O   ALA A 225     169.575 177.549 146.289  1.00 70.92           O  
ATOM   1642  CB  ALA A 225     170.178 179.845 148.613  1.00 70.92           C  
ATOM   1643  N   LEU A 226     169.095 176.936 148.402  1.00 72.71           N  
ATOM   1644  CA  LEU A 226     169.223 175.519 148.090  1.00 72.71           C  
ATOM   1645  C   LEU A 226     168.088 175.052 147.193  1.00 72.71           C  
ATOM   1646  O   LEU A 226     168.243 174.091 146.435  1.00 72.71           O  
ATOM   1647  CB  LEU A 226     169.275 174.690 149.367  1.00 72.71           C  
ATOM   1648  CG  LEU A 226     170.593 174.780 150.119  1.00 72.71           C  
ATOM   1649  CD1 LEU A 226     170.507 174.000 151.414  1.00 72.71           C  
ATOM   1650  CD2 LEU A 226     171.700 174.242 149.235  1.00 72.71           C  
ATOM   1651  N   ALA A 227     166.935 175.717 147.269  1.00 68.88           N  
ATOM   1652  CA  ALA A 227     165.931 175.531 146.233  1.00 68.88           C  
ATOM   1653  C   ALA A 227     166.475 176.020 144.901  1.00 68.88           C  
ATOM   1654  O   ALA A 227     166.475 175.282 143.913  1.00 68.88           O  
ATOM   1655  CB  ALA A 227     164.640 176.263 146.596  1.00 68.88           C  
ATOM   1656  N   ALA A 228     167.009 177.248 144.883  1.00 71.88           N  
ATOM   1657  CA  ALA A 228     167.534 177.826 143.648  1.00 71.88           C  
ATOM   1658  C   ALA A 228     168.787 177.102 143.194  1.00 71.88           C  
ATOM   1659  O   ALA A 228     169.131 177.117 142.008  1.00 71.88           O  
ATOM   1660  CB  ALA A 228     167.825 179.314 143.830  1.00 71.88           C  
ATOM   1661  N   LEU A 229     169.497 176.478 144.129  1.00 69.80           N  
ATOM   1662  CA  LEU A 229     170.494 175.505 143.721  1.00 69.80           C  
ATOM   1663  C   LEU A 229     169.829 174.314 143.053  1.00 69.80           C  
ATOM   1664  O   LEU A 229     170.211 173.921 141.946  1.00 69.80           O  
ATOM   1665  CB  LEU A 229     171.319 175.052 144.917  1.00 69.80           C  
ATOM   1666  CG  LEU A 229     172.406 174.078 144.475  1.00 69.80           C  
ATOM   1667  CD1 LEU A 229     173.386 174.779 143.551  1.00 69.80           C  
ATOM   1668  CD2 LEU A 229     173.115 173.467 145.663  1.00 69.80           C  
ATOM   1669  N   SER A 230     168.795 173.760 143.691  1.00 67.65           N  
ATOM   1670  CA  SER A 230     168.154 172.560 143.168  1.00 67.65           C  
ATOM   1671  C   SER A 230     167.359 172.847 141.908  1.00 67.65           C  
ATOM   1672  O   SER A 230     167.119 171.929 141.117  1.00 67.65           O  
ATOM   1673  CB  SER A 230     167.240 171.947 144.226  1.00 67.65           C  
ATOM   1674  OG  SER A 230     166.587 170.792 143.734  1.00 67.65           O  
ATOM   1675  N   VAL A 231     166.927 174.098 141.719  1.00 64.10           N  
ATOM   1676  CA  VAL A 231     166.222 174.470 140.494  1.00 64.10           C  
ATOM   1677  C   VAL A 231     167.139 174.302 139.294  1.00 64.10           C  
ATOM   1678  O   VAL A 231     166.795 173.638 138.311  1.00 64.10           O  
ATOM   1679  CB  VAL A 231     165.681 175.907 140.589  1.00 64.10           C  
ATOM   1680  CG1 VAL A 231     165.268 176.408 139.221  1.00 64.10           C  
ATOM   1681  CG2 VAL A 231     164.472 175.949 141.487  1.00 64.10           C  
ATOM   1682  N   VAL A 232     168.342 174.863 139.381  1.00 64.76           N  
ATOM   1683  CA  VAL A 232     169.268 174.745 138.266  1.00 64.76           C  
ATOM   1684  C   VAL A 232     169.829 173.335 138.217  1.00 64.76           C  
ATOM   1685  O   VAL A 232     170.143 172.820 137.138  1.00 64.76           O  
ATOM   1686  CB  VAL A 232     170.374 175.813 138.385  1.00 64.76           C  
ATOM   1687  CG1 VAL A 232     171.233 175.848 137.142  1.00 64.76           C  
ATOM   1688  CG2 VAL A 232     169.772 177.180 138.649  1.00 64.76           C  
ATOM   1689  N   ALA A 233     169.904 172.667 139.371  1.00 66.90           N  
ATOM   1690  CA  ALA A 233     170.409 171.298 139.412  1.00 66.90           C  
ATOM   1691  C   ALA A 233     169.461 170.342 138.706  1.00 66.90           C  
ATOM   1692  O   ALA A 233     169.890 169.493 137.917  1.00 66.90           O  
ATOM   1693  CB  ALA A 233     170.627 170.858 140.856  1.00 66.90           C  
ATOM   1694  N   SER A 234     168.165 170.476 138.961  1.00 64.24           N  
ATOM   1695  CA  SER A 234     167.177 169.715 138.217  1.00 64.24           C  
ATOM   1696  C   SER A 234     167.067 170.172 136.775  1.00 64.24           C  
ATOM   1697  O   SER A 234     166.608 169.402 135.929  1.00 64.24           O  
ATOM   1698  CB  SER A 234     165.810 169.826 138.891  1.00 64.24           C  
ATOM   1699  OG  SER A 234     165.854 169.284 140.194  1.00 64.24           O  
ATOM   1700  N   ALA A 235     167.484 171.401 136.479  1.00 67.31           N  
ATOM   1701  CA  ALA A 235     167.349 171.914 135.127  1.00 67.31           C  
ATOM   1702  C   ALA A 235     168.361 171.279 134.194  1.00 67.31           C  
ATOM   1703  O   ALA A 235     167.995 170.787 133.123  1.00 67.31           O  
ATOM   1704  CB  ALA A 235     167.505 173.432 135.123  1.00 67.31           C  
ATOM   1705  N   ILE A 236     169.631 171.266 134.584  1.00 68.64           N  
ATOM   1706  CA  ILE A 236     170.690 170.875 133.665  1.00 68.64           C  
ATOM   1707  C   ILE A 236     170.653 169.367 133.504  1.00 68.64           C  
ATOM   1708  O   ILE A 236     171.405 168.636 134.154  1.00 68.64           O  
ATOM   1709  CB  ILE A 236     172.067 171.338 134.153  1.00 68.64           C  
ATOM   1710  CG1 ILE A 236     172.037 172.820 134.495  1.00 68.64           C  
ATOM   1711  CG2 ILE A 236     173.090 171.168 133.048  1.00 68.64           C  
ATOM   1712  CD1 ILE A 236     173.237 173.258 135.296  1.00 68.64           C  
ATOM   1713  N   ILE A 237     169.735 168.890 132.677  1.00 71.54           N  
ATOM   1714  CA  ILE A 237     169.619 167.483 132.339  1.00 71.54           C  
ATOM   1715  C   ILE A 237     169.421 167.310 130.843  1.00 71.54           C  
ATOM   1716  O   ILE A 237     170.201 166.656 130.172  1.00 71.54           O  
ATOM   1717  CB  ILE A 237     168.468 166.803 133.108  1.00 71.54           C  
ATOM   1718  CG1 ILE A 237     168.726 166.756 134.609  1.00 71.54           C  
ATOM   1719  CG2 ILE A 237     168.276 165.393 132.626  1.00 71.54           C  
ATOM   1720  CD1 ILE A 237     167.552 166.263 135.397  1.00 71.54           C  
ATOM   1721  N   LEU A 238     168.400 167.946 130.327  1.00 64.03           N  
ATOM   1722  CA  LEU A 238     167.845 167.550 129.045  1.00 64.03           C  
ATOM   1723  C   LEU A 238     168.500 168.265 127.874  1.00 64.03           C  
ATOM   1724  O   LEU A 238     167.923 168.274 126.782  1.00 64.03           O  
ATOM   1725  CB  LEU A 238     166.364 167.822 129.115  1.00 64.03           C  
ATOM   1726  CG  LEU A 238     165.814 167.063 130.323  1.00 64.03           C  
ATOM   1727  CD1 LEU A 238     164.493 167.609 130.782  1.00 64.03           C  
ATOM   1728  CD2 LEU A 238     165.646 165.620 129.948  1.00 64.03           C  
ATOM   1729  N   GLU A 239     169.676 168.862 128.063  1.00 67.00           N  
ATOM   1730  CA  GLU A 239     170.383 169.527 126.974  1.00 67.00           C  
ATOM   1731  C   GLU A 239     171.228 168.552 126.162  1.00 67.00           C  
ATOM   1732  O   GLU A 239     171.495 168.806 124.980  1.00 67.00           O  
ATOM   1733  CB  GLU A 239     171.249 170.663 127.537  1.00 67.00           C  
ATOM   1734  CG  GLU A 239     172.339 170.216 128.498  1.00 67.00           C  
ATOM   1735  CD  GLU A 239     173.080 171.372 129.121  1.00 67.00           C  
ATOM   1736  OE1 GLU A 239     172.710 172.532 128.852  1.00 67.00           O  
ATOM   1737  OE2 GLU A 239     174.040 171.116 129.874  1.00 67.00           O  
ATOM   1738  N   TYR A 240     171.627 167.437 126.775  1.00 70.37           N  
ATOM   1739  CA  TYR A 240     172.390 166.361 126.157  1.00 70.37           C  
ATOM   1740  C   TYR A 240     172.310 165.236 127.178  1.00 70.37           C  
ATOM   1741  O   TYR A 240     172.999 165.276 128.200  1.00 70.37           O  
ATOM   1742  CB  TYR A 240     173.826 166.810 125.865  1.00 70.37           C  
ATOM   1743  CG  TYR A 240     174.626 165.974 124.886  1.00 70.37           C  
ATOM   1744  CD1 TYR A 240     174.310 165.967 123.534  1.00 70.37           C  
ATOM   1745  CD2 TYR A 240     175.751 165.269 125.296  1.00 70.37           C  
ATOM   1746  CE1 TYR A 240     175.056 165.231 122.627  1.00 70.37           C  
ATOM   1747  CE2 TYR A 240     176.504 164.535 124.395  1.00 70.37           C  
ATOM   1748  CZ  TYR A 240     176.150 164.521 123.065  1.00 70.37           C  
ATOM   1749  OH  TYR A 240     176.892 163.794 122.167  1.00 70.37           O  
ATOM   1750  N   GLU A 241     171.456 164.241 126.929  1.00 74.87           N  
ATOM   1751  CA  GLU A 241     170.843 163.442 127.989  1.00 74.87           C  
ATOM   1752  C   GLU A 241     171.797 162.497 128.703  1.00 74.87           C  
ATOM   1753  O   GLU A 241     171.356 161.782 129.608  1.00 74.87           O  
ATOM   1754  CB  GLU A 241     169.679 162.625 127.422  1.00 74.87           C  
ATOM   1755  CG  GLU A 241     170.101 161.444 126.576  1.00 74.87           C  
ATOM   1756  CD  GLU A 241     170.312 161.784 125.121  1.00 74.87           C  
ATOM   1757  OE1 GLU A 241     170.408 162.979 124.779  1.00 74.87           O  
ATOM   1758  OE2 GLU A 241     170.385 160.842 124.309  1.00 74.87           O  
ATOM   1759  N   ASP A 242     173.081 162.489 128.338  1.00 77.58           N  
ATOM   1760  CA  ASP A 242     174.018 161.508 128.867  1.00 77.58           C  
ATOM   1761  C   ASP A 242     174.303 161.729 130.347  1.00 77.58           C  
ATOM   1762  O   ASP A 242     174.666 160.780 131.048  1.00 77.58           O  
ATOM   1763  CB  ASP A 242     175.315 161.556 128.060  1.00 77.58           C  
ATOM   1764  CG  ASP A 242     175.111 161.170 126.611  1.00 77.58           C  
ATOM   1765  OD1 ASP A 242     174.193 160.378 126.332  1.00 77.58           O  
ATOM   1766  OD2 ASP A 242     175.860 161.662 125.747  1.00 77.58           O  
ATOM   1767  N   VAL A 243     174.123 162.958 130.839  1.00 72.83           N  
ATOM   1768  CA  VAL A 243     174.362 163.257 132.248  1.00 72.83           C  
ATOM   1769  C   VAL A 243     173.323 162.569 133.117  1.00 72.83           C  
ATOM   1770  O   VAL A 243     173.603 162.199 134.267  1.00 72.83           O  
ATOM   1771  CB  VAL A 243     174.376 164.783 132.444  1.00 72.83           C  
ATOM   1772  CG1 VAL A 243     174.613 165.186 133.898  1.00 72.83           C  
ATOM   1773  CG2 VAL A 243     175.437 165.383 131.563  1.00 72.83           C  
ATOM   1774  N   ALA A 244     172.132 162.334 132.565  1.00 67.57           N  
ATOM   1775  CA  ALA A 244     171.091 161.623 133.297  1.00 67.57           C  
ATOM   1776  C   ALA A 244     171.503 160.190 133.591  1.00 67.57           C  
ATOM   1777  O   ALA A 244     171.168 159.650 134.651  1.00 67.57           O  
ATOM   1778  CB  ALA A 244     169.787 161.655 132.505  1.00 67.57           C  
ATOM   1779  N   ARG A 245     172.241 159.570 132.669  1.00 66.47           N  
ATOM   1780  CA  ARG A 245     172.820 158.265 132.942  1.00 66.47           C  
ATOM   1781  C   ARG A 245     173.801 158.348 134.097  1.00 66.47           C  
ATOM   1782  O   ARG A 245     173.674 157.619 135.084  1.00 66.47           O  
ATOM   1783  CB  ARG A 245     173.522 157.735 131.701  1.00 66.47           C  
ATOM   1784  CG  ARG A 245     172.623 157.489 130.534  1.00 66.47           C  
ATOM   1785  CD  ARG A 245     173.430 156.905 129.409  1.00 66.47           C  
ATOM   1786  NE  ARG A 245     172.652 156.739 128.191  1.00 66.47           N  
ATOM   1787  CZ  ARG A 245     171.940 155.657 127.904  1.00 66.47           C  
ATOM   1788  NH1 ARG A 245     171.264 155.589 126.765  1.00 66.47           N  
ATOM   1789  NH2 ARG A 245     171.899 154.643 128.757  1.00 66.47           N  
ATOM   1790  N   VAL A 246     174.730 159.304 134.022  1.00 73.11           N  
ATOM   1791  CA  VAL A 246     175.890 159.345 134.906  1.00 73.11           C  
ATOM   1792  C   VAL A 246     175.481 159.630 136.346  1.00 73.11           C  
ATOM   1793  O   VAL A 246     176.127 159.153 137.287  1.00 73.11           O  
ATOM   1794  CB  VAL A 246     176.897 160.374 134.354  1.00 73.11           C  
ATOM   1795  CG1 VAL A 246     178.150 160.476 135.213  1.00 73.11           C  
ATOM   1796  CG2 VAL A 246     177.276 160.005 132.936  1.00 73.11           C  
ATOM   1797  N   PHE A 247     174.371 160.333 136.558  1.00 71.72           N  
ATOM   1798  CA  PHE A 247     173.933 160.473 137.937  1.00 71.72           C  
ATOM   1799  C   PHE A 247     173.272 159.201 138.449  1.00 71.72           C  
ATOM   1800  O   PHE A 247     173.311 158.935 139.655  1.00 71.72           O  
ATOM   1801  CB  PHE A 247     172.997 161.668 138.102  1.00 71.72           C  
ATOM   1802  CG  PHE A 247     172.614 161.928 139.535  1.00 71.72           C  
ATOM   1803  CD1 PHE A 247     173.548 162.415 140.433  1.00 71.72           C  
ATOM   1804  CD2 PHE A 247     171.330 161.672 139.986  1.00 71.72           C  
ATOM   1805  CE1 PHE A 247     173.207 162.644 141.754  1.00 71.72           C  
ATOM   1806  CE2 PHE A 247     170.983 161.901 141.307  1.00 71.72           C  
ATOM   1807  CZ  PHE A 247     171.924 162.388 142.189  1.00 71.72           C  
ATOM   1808  N   VAL A 248     172.690 158.390 137.564  1.00 68.51           N  
ATOM   1809  CA  VAL A 248     172.107 157.131 138.017  1.00 68.51           C  
ATOM   1810  C   VAL A 248     173.203 156.133 138.354  1.00 68.51           C  
ATOM   1811  O   VAL A 248     173.198 155.530 139.430  1.00 68.51           O  
ATOM   1812  CB  VAL A 248     171.134 156.564 136.971  1.00 68.51           C  
ATOM   1813  CG1 VAL A 248     170.653 155.196 137.402  1.00 68.51           C  
ATOM   1814  CG2 VAL A 248     169.954 157.485 136.791  1.00 68.51           C  
ATOM   1815  N   TYR A 249     174.194 155.990 137.468  1.00 72.26           N  
ATOM   1816  CA  TYR A 249     175.248 154.998 137.658  1.00 72.26           C  
ATOM   1817  C   TYR A 249     176.182 155.315 138.816  1.00 72.26           C  
ATOM   1818  O   TYR A 249     177.046 154.492 139.121  1.00 72.26           O  
ATOM   1819  CB  TYR A 249     176.082 154.835 136.389  1.00 72.26           C  
ATOM   1820  CG  TYR A 249     175.362 154.147 135.256  1.00 72.26           C  
ATOM   1821  CD1 TYR A 249     175.232 152.767 135.227  1.00 72.26           C  
ATOM   1822  CD2 TYR A 249     174.828 154.874 134.207  1.00 72.26           C  
ATOM   1823  CE1 TYR A 249     174.574 152.137 134.191  1.00 72.26           C  
ATOM   1824  CE2 TYR A 249     174.168 154.258 133.173  1.00 72.26           C  
ATOM   1825  CZ  TYR A 249     174.045 152.890 133.169  1.00 72.26           C  
ATOM   1826  OH  TYR A 249     173.390 152.271 132.135  1.00 72.26           O  
ATOM   1827  N   ALA A 250     176.058 156.481 139.445  1.00 73.66           N  
ATOM   1828  CA  ALA A 250     176.677 156.699 140.744  1.00 73.66           C  
ATOM   1829  C   ALA A 250     175.729 156.367 141.881  1.00 73.66           C  
ATOM   1830  O   ALA A 250     176.164 155.846 142.912  1.00 73.66           O  
ATOM   1831  CB  ALA A 250     177.156 158.147 140.879  1.00 73.66           C  
ATOM   1832  N   ALA A 251     174.440 156.650 141.712  1.00 71.03           N  
ATOM   1833  CA  ALA A 251     173.457 156.223 142.695  1.00 71.03           C  
ATOM   1834  C   ALA A 251     173.201 154.727 142.580  1.00 71.03           C  
ATOM   1835  O   ALA A 251     173.420 153.977 143.536  1.00 71.03           O  
ATOM   1836  CB  ALA A 251     172.163 157.014 142.516  1.00 71.03           C  
ATOM   1837  N   GLY A 252     172.796 154.273 141.389  1.00 69.41           N  
ATOM   1838  CA  GLY A 252     172.386 152.900 141.103  1.00 69.41           C  
ATOM   1839  C   GLY A 252     173.427 151.846 141.397  1.00 69.41           C  
ATOM   1840  O   GLY A 252     173.072 150.671 141.526  1.00 69.41           O  
ATOM   1841  N   VAL A 253     174.694 152.228 141.491  1.00 73.30           N  
ATOM   1842  CA  VAL A 253     175.695 151.353 142.081  1.00 73.30           C  
ATOM   1843  C   VAL A 253     175.726 151.507 143.593  1.00 73.30           C  
ATOM   1844  O   VAL A 253     175.728 150.513 144.323  1.00 73.30           O  
ATOM   1845  CB  VAL A 253     177.072 151.630 141.448  1.00 73.30           C  
ATOM   1846  CG1 VAL A 253     178.171 150.861 142.160  1.00 73.30           C  
ATOM   1847  CG2 VAL A 253     177.045 151.240 139.989  1.00 73.30           C  
ATOM   1848  N   ALA A 254     175.713 152.738 144.100  1.00 66.75           N  
ATOM   1849  CA  ALA A 254     175.813 152.913 145.540  1.00 66.75           C  
ATOM   1850  C   ALA A 254     174.509 152.616 146.264  1.00 66.75           C  
ATOM   1851  O   ALA A 254     174.540 152.383 147.475  1.00 66.75           O  
ATOM   1852  CB  ALA A 254     176.276 154.328 145.879  1.00 66.75           C  
ATOM   1853  N   VAL A 255     173.369 152.610 145.572  1.00 62.29           N  
ATOM   1854  CA  VAL A 255     172.157 152.282 146.308  1.00 62.29           C  
ATOM   1855  C   VAL A 255     172.020 150.786 146.480  1.00 62.29           C  
ATOM   1856  O   VAL A 255     171.448 150.327 147.470  1.00 62.29           O  
ATOM   1857  CB  VAL A 255     170.900 152.883 145.669  1.00 62.29           C  
ATOM   1858  CG1 VAL A 255     170.990 154.388 145.673  1.00 62.29           C  
ATOM   1859  CG2 VAL A 255     170.672 152.343 144.282  1.00 62.29           C  
ATOM   1860  N   LEU A 256     172.546 149.996 145.547  1.00 66.78           N  
ATOM   1861  CA  LEU A 256     172.673 148.577 145.820  1.00 66.78           C  
ATOM   1862  C   LEU A 256     173.763 148.372 146.855  1.00 66.78           C  
ATOM   1863  O   LEU A 256     173.714 147.423 147.643  1.00 66.78           O  
ATOM   1864  CB  LEU A 256     172.968 147.826 144.523  1.00 66.78           C  
ATOM   1865  CG  LEU A 256     172.598 146.348 144.381  1.00 66.78           C  
ATOM   1866  CD1 LEU A 256     172.395 146.049 142.906  1.00 66.78           C  
ATOM   1867  CD2 LEU A 256     173.614 145.390 144.985  1.00 66.78           C  
ATOM   1868  N   GLY A 257     174.725 149.287 146.891  1.00 63.96           N  
ATOM   1869  CA  GLY A 257     175.699 149.338 147.945  1.00 63.96           C  
ATOM   1870  C   GLY A 257     175.182 149.831 149.274  1.00 63.96           C  
ATOM   1871  O   GLY A 257     175.893 149.669 150.270  1.00 63.96           O  
ATOM   1872  N   ILE A 258     173.995 150.453 149.312  1.00 59.14           N  
ATOM   1873  CA  ILE A 258     173.413 150.858 150.590  1.00 59.14           C  
ATOM   1874  C   ILE A 258     173.160 149.641 151.458  1.00 59.14           C  
ATOM   1875  O   ILE A 258     173.496 149.621 152.650  1.00 59.14           O  
ATOM   1876  CB  ILE A 258     172.125 151.672 150.373  1.00 59.14           C  
ATOM   1877  CG1 ILE A 258     172.439 153.068 149.862  1.00 59.14           C  
ATOM   1878  CG2 ILE A 258     171.306 151.770 151.642  1.00 59.14           C  
ATOM   1879  CD1 ILE A 258     171.206 153.841 149.493  1.00 59.14           C  
ATOM   1880  N   PHE A 259     172.624 148.589 150.864  1.00 59.11           N  
ATOM   1881  CA  PHE A 259     172.468 147.359 151.611  1.00 59.11           C  
ATOM   1882  C   PHE A 259     173.754 146.556 151.705  1.00 59.11           C  
ATOM   1883  O   PHE A 259     173.807 145.629 152.506  1.00 59.11           O  
ATOM   1884  CB  PHE A 259     171.377 146.492 150.995  1.00 59.11           C  
ATOM   1885  CG  PHE A 259     170.022 147.097 151.066  1.00 59.11           C  
ATOM   1886  CD1 PHE A 259     169.339 147.140 152.265  1.00 59.11           C  
ATOM   1887  CD2 PHE A 259     169.418 147.595 149.926  1.00 59.11           C  
ATOM   1888  CE1 PHE A 259     168.090 147.692 152.338  1.00 59.11           C  
ATOM   1889  CE2 PHE A 259     168.168 148.141 149.989  1.00 59.11           C  
ATOM   1890  CZ  PHE A 259     167.502 148.193 151.198  1.00 59.11           C  
ATOM   1891  N   PHE A 260     174.778 146.854 150.894  1.00 65.66           N  
ATOM   1892  CA  PHE A 260     176.026 146.093 150.956  1.00 65.66           C  
ATOM   1893  C   PHE A 260     176.759 146.321 152.269  1.00 65.66           C  
ATOM   1894  O   PHE A 260     177.550 145.469 152.682  1.00 65.66           O  
ATOM   1895  CB  PHE A 260     176.914 146.448 149.757  1.00 65.66           C  
ATOM   1896  CG  PHE A 260     178.165 145.609 149.624  1.00 65.66           C  
ATOM   1897  CD1 PHE A 260     178.096 144.298 149.181  1.00 65.66           C  
ATOM   1898  CD2 PHE A 260     179.414 146.153 149.891  1.00 65.66           C  
ATOM   1899  CE1 PHE A 260     179.247 143.534 149.041  1.00 65.66           C  
ATOM   1900  CE2 PHE A 260     180.565 145.397 149.749  1.00 65.66           C  
ATOM   1901  CZ  PHE A 260     180.479 144.087 149.323  1.00 65.66           C  
ATOM   1902  N   HIS A 261     176.482 147.435 152.948  1.00 65.95           N  
ATOM   1903  CA  HIS A 261     176.877 147.586 154.339  1.00 65.95           C  
ATOM   1904  C   HIS A 261     176.118 146.633 155.254  1.00 65.95           C  
ATOM   1905  O   HIS A 261     176.625 146.304 156.330  1.00 65.95           O  
ATOM   1906  CB  HIS A 261     176.674 149.042 154.781  1.00 65.95           C  
ATOM   1907  CG  HIS A 261     177.151 149.341 156.171  1.00 65.95           C  
ATOM   1908  ND1 HIS A 261     176.340 149.219 157.279  1.00 65.95           N  
ATOM   1909  CD2 HIS A 261     178.353 149.762 156.633  1.00 65.95           C  
ATOM   1910  CE1 HIS A 261     177.018 149.555 158.362  1.00 65.95           C  
ATOM   1911  NE2 HIS A 261     178.243 149.886 157.997  1.00 65.95           N  
ATOM   1912  N   LEU A 262     174.942 146.128 154.841  1.00 62.29           N  
ATOM   1913  CA  LEU A 262     174.144 145.332 155.769  1.00 62.29           C  
ATOM   1914  C   LEU A 262     173.265 144.261 155.111  1.00 62.29           C  
ATOM   1915  O   LEU A 262     172.236 143.890 155.685  1.00 62.29           O  
ATOM   1916  CB  LEU A 262     173.324 146.277 156.639  1.00 62.29           C  
ATOM   1917  CG  LEU A 262     172.763 147.504 155.929  1.00 62.29           C  
ATOM   1918  CD1 LEU A 262     171.470 147.228 155.215  1.00 62.29           C  
ATOM   1919  CD2 LEU A 262     172.594 148.616 156.945  1.00 62.29           C  
ATOM   1920  N   ILE A 263     173.638 143.749 153.927  1.00 67.24           N  
ATOM   1921  CA  ILE A 263     173.092 142.456 153.506  1.00 67.24           C  
ATOM   1922  C   ILE A 263     173.768 141.401 154.364  1.00 67.24           C  
ATOM   1923  O   ILE A 263     173.132 140.759 155.206  1.00 67.24           O  
ATOM   1924  CB  ILE A 263     173.294 142.082 152.016  1.00 67.24           C  
ATOM   1925  CG1 ILE A 263     172.550 142.966 151.023  1.00 67.24           C  
ATOM   1926  CG2 ILE A 263     172.853 140.657 151.740  1.00 67.24           C  
ATOM   1927  CD1 ILE A 263     173.449 143.599 150.013  1.00 67.24           C  
ATOM   1928  N   ARG A 264     175.070 141.222 154.153  1.00 68.33           N  
ATOM   1929  CA  ARG A 264     175.804 140.102 154.707  1.00 68.33           C  
ATOM   1930  C   ARG A 264     176.798 140.519 155.777  1.00 68.33           C  
ATOM   1931  O   ARG A 264     177.492 139.661 156.332  1.00 68.33           O  
ATOM   1932  CB  ARG A 264     176.510 139.341 153.576  1.00 68.33           C  
ATOM   1933  CG  ARG A 264     177.546 140.142 152.806  1.00 68.33           C  
ATOM   1934  CD  ARG A 264     178.090 139.327 151.642  1.00 68.33           C  
ATOM   1935  NE  ARG A 264     179.014 140.092 150.809  1.00 68.33           N  
ATOM   1936  CZ  ARG A 264     180.335 140.085 150.947  1.00 68.33           C  
ATOM   1937  NH1 ARG A 264     180.909 139.332 151.876  1.00 68.33           N  
ATOM   1938  NH2 ARG A 264     181.083 140.817 150.136  1.00 68.33           N  
ATOM   1939  N   THR A 265     176.869 141.811 156.098  1.00 66.14           N  
ATOM   1940  CA  THR A 265     177.757 142.291 157.152  1.00 66.14           C  
ATOM   1941  C   THR A 265     176.959 142.886 158.308  1.00 66.14           C  
ATOM   1942  O   THR A 265     176.882 142.256 159.364  1.00 66.14           O  
ATOM   1943  CB  THR A 265     178.755 143.297 156.577  1.00 66.14           C  
ATOM   1944  OG1 THR A 265     178.043 144.367 155.951  1.00 66.14           O  
ATOM   1945  CG2 THR A 265     179.669 142.631 155.554  1.00 66.14           C  
ATOM   1946  N   SER A 266     176.354 144.061 158.126  1.00 65.55           N  
ATOM   1947  CA  SER A 266     175.649 144.831 159.157  1.00 65.55           C  
ATOM   1948  C   SER A 266     176.504 145.077 160.396  1.00 65.55           C  
ATOM   1949  O   SER A 266     176.440 144.327 161.365  1.00 65.55           O  
ATOM   1950  CB  SER A 266     174.330 144.152 159.544  1.00 65.55           C  
ATOM   1951  N   GLU A 270     172.248 139.001 161.893  1.00 57.62           N  
ATOM   1952  CA  GLU A 270     171.572 139.205 163.163  1.00 57.62           C  
ATOM   1953  C   GLU A 270     170.051 139.270 162.991  1.00 57.62           C  
ATOM   1954  O   GLU A 270     169.311 138.814 163.858  1.00 57.62           O  
ATOM   1955  CB  GLU A 270     172.088 140.474 163.834  1.00 57.62           C  
ATOM   1956  N   ARG A 271     169.589 139.832 161.872  1.00 52.15           N  
ATOM   1957  CA  ARG A 271     168.152 139.900 161.584  1.00 52.15           C  
ATOM   1958  C   ARG A 271     168.002 140.080 160.071  1.00 52.15           C  
ATOM   1959  O   ARG A 271     168.081 141.197 159.565  1.00 52.15           O  
ATOM   1960  CB  ARG A 271     167.474 141.024 162.335  1.00 52.15           C  
ATOM   1961  N   ALA A 272     167.743 138.976 159.374  1.00 50.16           N  
ATOM   1962  CA  ALA A 272     167.706 138.950 157.915  1.00 50.16           C  
ATOM   1963  C   ALA A 272     166.399 139.442 157.324  1.00 50.16           C  
ATOM   1964  O   ALA A 272     166.117 139.145 156.161  1.00 50.16           O  
ATOM   1965  CB  ALA A 272     167.982 137.539 157.400  1.00 50.16           C  
ATOM   1966  N   GLY A 273     165.588 140.187 158.075  1.00 51.41           N  
ATOM   1967  CA  GLY A 273     164.462 140.870 157.471  1.00 51.41           C  
ATOM   1968  C   GLY A 273     164.872 142.000 156.559  1.00 51.41           C  
ATOM   1969  O   GLY A 273     164.059 142.454 155.750  1.00 51.41           O  
ATOM   1970  N   LEU A 274     166.116 142.467 156.690  1.00 55.95           N  
ATOM   1971  CA  LEU A 274     166.664 143.468 155.785  1.00 55.95           C  
ATOM   1972  C   LEU A 274     166.698 142.954 154.355  1.00 55.95           C  
ATOM   1973  O   LEU A 274     166.230 143.626 153.430  1.00 55.95           O  
ATOM   1974  CB  LEU A 274     168.072 143.851 156.232  1.00 55.95           C  
ATOM   1975  CG  LEU A 274     168.274 144.532 157.578  1.00 55.95           C  
ATOM   1976  CD1 LEU A 274     169.755 144.659 157.845  1.00 55.95           C  
ATOM   1977  CD2 LEU A 274     167.629 145.885 157.571  1.00 55.95           C  
ATOM   1978  N   ILE A 275     167.261 141.763 154.151  1.00 55.46           N  
ATOM   1979  CA  ILE A 275     167.299 141.237 152.798  1.00 55.46           C  
ATOM   1980  C   ILE A 275     165.905 140.802 152.372  1.00 55.46           C  
ATOM   1981  O   ILE A 275     165.565 140.882 151.191  1.00 55.46           O  
ATOM   1982  CB  ILE A 275     168.347 140.110 152.667  1.00 55.46           C  
ATOM   1983  CG1 ILE A 275     168.568 139.738 151.192  1.00 55.46           C  
ATOM   1984  CG2 ILE A 275     167.988 138.894 153.511  1.00 55.46           C  
ATOM   1985  CD1 ILE A 275     169.729 138.806 150.926  1.00 55.46           C  
ATOM   1986  N   ALA A 276     165.049 140.405 153.314  1.00 50.94           N  
ATOM   1987  CA  ALA A 276     163.659 140.188 152.941  1.00 50.94           C  
ATOM   1988  C   ALA A 276     162.978 141.505 152.623  1.00 50.94           C  
ATOM   1989  O   ALA A 276     162.073 141.546 151.787  1.00 50.94           O  
ATOM   1990  CB  ALA A 276     162.912 139.454 154.047  1.00 50.94           C  
ATOM   1991  N   ALA A 277     163.412 142.592 153.256  1.00 49.52           N  
ATOM   1992  CA  ALA A 277     162.962 143.892 152.792  1.00 49.52           C  
ATOM   1993  C   ALA A 277     163.611 144.239 151.470  1.00 49.52           C  
ATOM   1994  O   ALA A 277     163.029 144.974 150.670  1.00 49.52           O  
ATOM   1995  CB  ALA A 277     163.249 144.972 153.828  1.00 49.52           C  
ATOM   1996  N   LEU A 278     164.809 143.723 151.218  1.00 51.60           N  
ATOM   1997  CA  LEU A 278     165.342 143.837 149.873  1.00 51.60           C  
ATOM   1998  C   LEU A 278     164.578 142.935 148.920  1.00 51.60           C  
ATOM   1999  O   LEU A 278     164.445 143.272 147.738  1.00 51.60           O  
ATOM   2000  CB  LEU A 278     166.836 143.511 149.856  1.00 51.60           C  
ATOM   2001  CG  LEU A 278     167.578 143.629 148.521  1.00 51.60           C  
ATOM   2002  CD1 LEU A 278     167.631 145.068 148.047  1.00 51.60           C  
ATOM   2003  CD2 LEU A 278     168.963 143.034 148.610  1.00 51.60           C  
ATOM   2004  N   ILE A 279     164.054 141.804 149.417  1.00 49.36           N  
ATOM   2005  CA  ILE A 279     163.231 140.932 148.580  1.00 49.36           C  
ATOM   2006  C   ILE A 279     161.976 141.661 148.121  1.00 49.36           C  
ATOM   2007  O   ILE A 279     161.595 141.580 146.950  1.00 49.36           O  
ATOM   2008  CB  ILE A 279     162.903 139.612 149.305  1.00 49.36           C  
ATOM   2009  CG1 ILE A 279     164.136 138.728 149.393  1.00 49.36           C  
ATOM   2010  CG2 ILE A 279     161.813 138.843 148.605  1.00 49.36           C  
ATOM   2011  CD1 ILE A 279     164.736 138.404 148.054  1.00 49.36           C  
ATOM   2012  N   LEU A 280     161.366 142.453 149.004  1.00 47.85           N  
ATOM   2013  CA  LEU A 280     160.300 143.346 148.564  1.00 47.85           C  
ATOM   2014  C   LEU A 280     160.832 144.408 147.615  1.00 47.85           C  
ATOM   2015  O   LEU A 280     160.165 144.761 146.640  1.00 47.85           O  
ATOM   2016  CB  LEU A 280     159.646 144.016 149.770  1.00 47.85           C  
ATOM   2017  CG  LEU A 280     159.027 143.102 150.824  1.00 47.85           C  
ATOM   2018  CD1 LEU A 280     158.582 143.880 152.043  1.00 47.85           C  
ATOM   2019  CD2 LEU A 280     157.869 142.355 150.244  1.00 47.85           C  
ATOM   2020  N   THR A 281     162.053 144.880 147.860  1.00 48.10           N  
ATOM   2021  CA  THR A 281     162.579 146.037 147.151  1.00 48.10           C  
ATOM   2022  C   THR A 281     162.910 145.698 145.709  1.00 48.10           C  
ATOM   2023  O   THR A 281     162.573 146.455 144.791  1.00 48.10           O  
ATOM   2024  CB  THR A 281     163.820 146.553 147.868  1.00 48.10           C  
ATOM   2025  OG1 THR A 281     163.492 146.838 149.232  1.00 48.10           O  
ATOM   2026  CG2 THR A 281     164.344 147.803 147.204  1.00 48.10           C  
ATOM   2027  N   VAL A 282     163.576 144.563 145.492  1.00 50.06           N  
ATOM   2028  CA  VAL A 282     163.883 144.137 144.134  1.00 50.06           C  
ATOM   2029  C   VAL A 282     162.600 143.761 143.415  1.00 50.06           C  
ATOM   2030  O   VAL A 282     162.468 143.969 142.201  1.00 50.06           O  
ATOM   2031  CB  VAL A 282     164.900 142.983 144.169  1.00 50.06           C  
ATOM   2032  CG1 VAL A 282     165.258 142.509 142.769  1.00 50.06           C  
ATOM   2033  CG2 VAL A 282     166.148 143.421 144.901  1.00 50.06           C  
ATOM   2034  N   GLN A 283     161.612 143.263 144.159  1.00 47.81           N  
ATOM   2035  CA  GLN A 283     160.276 143.122 143.599  1.00 47.81           C  
ATOM   2036  C   GLN A 283     159.648 144.479 143.315  1.00 47.81           C  
ATOM   2037  O   GLN A 283     158.883 144.613 142.354  1.00 47.81           O  
ATOM   2038  CB  GLN A 283     159.403 142.310 144.547  1.00 47.81           C  
ATOM   2039  CG  GLN A 283     159.678 140.836 144.517  1.00 47.81           C  
ATOM   2040  CD  GLN A 283     159.151 140.142 145.750  1.00 47.81           C  
ATOM   2041  OE1 GLN A 283     158.626 140.782 146.654  1.00 47.81           O  
ATOM   2042  NE2 GLN A 283     159.343 138.834 145.822  1.00 47.81           N  
ATOM   2043  N   THR A 284     159.960 145.496 144.129  1.00 44.88           N  
ATOM   2044  CA  THR A 284     159.260 146.770 143.997  1.00 44.88           C  
ATOM   2045  C   THR A 284     159.649 147.471 142.716  1.00 44.88           C  
ATOM   2046  O   THR A 284     158.789 148.020 142.023  1.00 44.88           O  
ATOM   2047  CB  THR A 284     159.558 147.678 145.173  1.00 44.88           C  
ATOM   2048  OG1 THR A 284     159.339 146.958 146.383  1.00 44.88           O  
ATOM   2049  CG2 THR A 284     158.615 148.838 145.145  1.00 44.88           C  
ATOM   2050  N   VAL A 285     160.934 147.410 142.367  1.00 42.22           N  
ATOM   2051  CA  VAL A 285     161.431 147.990 141.127  1.00 42.22           C  
ATOM   2052  C   VAL A 285     160.777 147.331 139.920  1.00 42.22           C  
ATOM   2053  O   VAL A 285     160.536 147.990 138.904  1.00 42.22           O  
ATOM   2054  CB  VAL A 285     162.963 147.876 141.112  1.00 42.22           C  
ATOM   2055  CG1 VAL A 285     163.566 148.423 139.831  1.00 42.22           C  
ATOM   2056  CG2 VAL A 285     163.519 148.587 142.308  1.00 42.22           C  
ATOM   2057  N   PHE A 286     160.385 146.062 140.044  1.00 46.97           N  
ATOM   2058  CA  PHE A 286     159.698 145.382 138.960  1.00 46.97           C  
ATOM   2059  C   PHE A 286     158.325 145.964 138.655  1.00 46.97           C  
ATOM   2060  O   PHE A 286     157.823 145.756 137.545  1.00 46.97           O  
ATOM   2061  CB  PHE A 286     159.571 143.908 139.283  1.00 46.97           C  
ATOM   2062  CG  PHE A 286     160.845 143.167 139.174  1.00 46.97           C  
ATOM   2063  CD1 PHE A 286     161.868 143.638 138.373  1.00 46.97           C  
ATOM   2064  CD2 PHE A 286     161.039 142.009 139.898  1.00 46.97           C  
ATOM   2065  CE1 PHE A 286     163.058 142.952 138.278  1.00 46.97           C  
ATOM   2066  CE2 PHE A 286     162.223 141.315 139.811  1.00 46.97           C  
ATOM   2067  CZ  PHE A 286     163.237 141.788 139.001  1.00 46.97           C  
ATOM   2068  N   PHE A 287     157.706 146.675 139.598  1.00 45.66           N  
ATOM   2069  CA  PHE A 287     156.515 147.452 139.274  1.00 45.66           C  
ATOM   2070  C   PHE A 287     156.781 148.519 138.247  1.00 45.66           C  
ATOM   2071  O   PHE A 287     156.434 148.373 137.070  1.00 45.66           O  
ATOM   2072  CB  PHE A 287     155.944 148.168 140.490  1.00 45.66           C  
ATOM   2073  CG  PHE A 287     154.937 147.390 141.225  1.00 45.66           C  
ATOM   2074  CD1 PHE A 287     153.632 147.368 140.780  1.00 45.66           C  
ATOM   2075  CD2 PHE A 287     155.277 146.693 142.357  1.00 45.66           C  
ATOM   2076  CE1 PHE A 287     152.692 146.668 141.443  1.00 45.66           C  
ATOM   2077  CE2 PHE A 287     154.333 145.987 143.030  1.00 45.66           C  
ATOM   2078  CZ  PHE A 287     153.047 145.970 142.556  1.00 45.66           C  
ATOM   2079  N   PHE A 288     157.453 149.569 138.721  1.00 45.92           N  
ATOM   2080  CA  PHE A 288     157.343 150.894 138.145  1.00 45.92           C  
ATOM   2081  C   PHE A 288     157.890 150.954 136.733  1.00 45.92           C  
ATOM   2082  O   PHE A 288     157.531 151.869 135.988  1.00 45.92           O  
ATOM   2083  CB  PHE A 288     158.072 151.894 139.033  1.00 45.92           C  
ATOM   2084  CG  PHE A 288     157.512 152.014 140.420  1.00 45.92           C  
ATOM   2085  CD1 PHE A 288     156.367 152.733 140.665  1.00 45.92           C  
ATOM   2086  CD2 PHE A 288     158.165 151.453 141.485  1.00 45.92           C  
ATOM   2087  CE1 PHE A 288     155.876 152.856 141.953  1.00 45.92           C  
ATOM   2088  CE2 PHE A 288     157.679 151.582 142.762  1.00 45.92           C  
ATOM   2089  CZ  PHE A 288     156.539 152.280 142.994  1.00 45.92           C  
ATOM   2090  N   ILE A 289     158.727 149.985 136.354  1.00 40.18           N  
ATOM   2091  CA  ILE A 289     159.223 149.866 134.993  1.00 40.18           C  
ATOM   2092  C   ILE A 289     158.080 149.674 134.019  1.00 40.18           C  
ATOM   2093  O   ILE A 289     158.110 150.197 132.900  1.00 40.18           O  
ATOM   2094  CB  ILE A 289     160.213 148.702 134.926  1.00 40.18           C  
ATOM   2095  CG1 ILE A 289     161.341 148.935 135.916  1.00 40.18           C  
ATOM   2096  CG2 ILE A 289     160.786 148.574 133.554  1.00 40.18           C  
ATOM   2097  CD1 ILE A 289     162.230 147.730 136.097  1.00 40.18           C  
ATOM   2098  N   PHE A 290     157.035 148.969 134.433  1.00 41.53           N  
ATOM   2099  CA  PHE A 290     155.894 148.799 133.550  1.00 41.53           C  
ATOM   2100  C   PHE A 290     154.974 150.014 133.511  1.00 41.53           C  
ATOM   2101  O   PHE A 290     154.286 150.205 132.503  1.00 41.53           O  
ATOM   2102  CB  PHE A 290     155.114 147.544 133.943  1.00 41.53           C  
ATOM   2103  CG  PHE A 290     155.788 146.278 133.528  1.00 41.53           C  
ATOM   2104  CD1 PHE A 290     155.789 145.903 132.195  1.00 41.53           C  
ATOM   2105  CD2 PHE A 290     156.410 145.466 134.447  1.00 41.53           C  
ATOM   2106  CE1 PHE A 290     156.408 144.756 131.784  1.00 41.53           C  
ATOM   2107  CE2 PHE A 290     157.024 144.311 134.038  1.00 41.53           C  
ATOM   2108  CZ  PHE A 290     157.021 143.959 132.701  1.00 41.53           C  
ATOM   2109  N   TYR A 291     154.965 150.833 134.567  1.00 50.56           N  
ATOM   2110  CA  TYR A 291     154.050 151.968 134.647  1.00 50.56           C  
ATOM   2111  C   TYR A 291     154.288 152.967 133.543  1.00 50.56           C  
ATOM   2112  O   TYR A 291     153.365 153.314 132.804  1.00 50.56           O  
ATOM   2113  CB  TYR A 291     154.185 152.683 135.980  1.00 50.56           C  
ATOM   2114  CG  TYR A 291     153.383 152.079 137.070  1.00 50.56           C  
ATOM   2115  CD1 TYR A 291     152.477 151.067 136.807  1.00 50.56           C  
ATOM   2116  CD2 TYR A 291     153.476 152.567 138.356  1.00 50.56           C  
ATOM   2117  CE1 TYR A 291     151.723 150.525 137.804  1.00 50.56           C  
ATOM   2118  CE2 TYR A 291     152.723 152.034 139.362  1.00 50.56           C  
ATOM   2119  CZ  TYR A 291     151.847 151.012 139.075  1.00 50.56           C  
ATOM   2120  OH  TYR A 291     151.094 150.458 140.068  1.00 50.56           O  
ATOM   2121  N   GLN A 292     155.543 153.380 133.367  1.00 46.51           N  
ATOM   2122  CA  GLN A 292     155.876 154.586 132.623  1.00 46.51           C  
ATOM   2123  C   GLN A 292     155.512 154.490 131.148  1.00 46.51           C  
ATOM   2124  O   GLN A 292     155.533 155.514 130.465  1.00 46.51           O  
ATOM   2125  CB  GLN A 292     157.367 154.882 132.755  1.00 46.51           C  
ATOM   2126  CG  GLN A 292     157.924 154.743 134.157  1.00 46.51           C  
ATOM   2127  CD  GLN A 292     157.254 155.613 135.172  1.00 46.51           C  
ATOM   2128  OE1 GLN A 292     156.537 155.128 136.043  1.00 46.51           O  
ATOM   2129  NE2 GLN A 292     157.497 156.906 135.087  1.00 46.51           N  
ATOM   2130  N   GLN A 293     155.141 153.297 130.675  1.00 41.01           N  
ATOM   2131  CA  GLN A 293     154.712 153.091 129.302  1.00 41.01           C  
ATOM   2132  C   GLN A 293     153.441 153.862 128.978  1.00 41.01           C  
ATOM   2133  O   GLN A 293     153.256 154.316 127.843  1.00 41.01           O  
ATOM   2134  CB  GLN A 293     154.492 151.608 129.095  1.00 41.01           C  
ATOM   2135  CG  GLN A 293     155.653 150.824 129.548  1.00 41.01           C  
ATOM   2136  CD  GLN A 293     156.855 151.152 128.749  1.00 41.01           C  
ATOM   2137  OE1 GLN A 293     156.780 151.321 127.535  1.00 41.01           O  
ATOM   2138  NE2 GLN A 293     157.986 151.264 129.416  1.00 41.01           N  
ATOM   2139  N   MET A 294     152.541 153.999 129.956  1.00 42.89           N  
ATOM   2140  CA  MET A 294     151.321 154.768 129.736  1.00 42.89           C  
ATOM   2141  C   MET A 294     151.629 156.250 129.607  1.00 42.89           C  
ATOM   2142  O   MET A 294     150.951 156.962 128.859  1.00 42.89           O  
ATOM   2143  CB  MET A 294     150.306 154.484 130.857  1.00 42.89           C  
ATOM   2144  CG  MET A 294     150.656 155.014 132.252  1.00 42.89           C  
ATOM   2145  SD  MET A 294     149.633 154.366 133.588  1.00 42.89           S  
ATOM   2146  CE  MET A 294     148.068 155.149 133.263  1.00 42.89           C  
ATOM   2147  N   SER A 295     152.674 156.715 130.281  1.00 43.23           N  
ATOM   2148  CA  SER A 295     153.177 158.061 130.106  1.00 43.23           C  
ATOM   2149  C   SER A 295     154.175 158.149 128.970  1.00 43.23           C  
ATOM   2150  O   SER A 295     154.767 159.209 128.771  1.00 43.23           O  
ATOM   2151  CB  SER A 295     153.823 158.562 131.402  1.00 43.23           C  
ATOM   2152  OG  SER A 295     152.873 158.666 132.448  1.00 43.23           O  
ATOM   2153  N   THR A 296     154.377 157.072 128.218  1.00 41.82           N  
ATOM   2154  CA  THR A 296     155.377 157.117 127.169  1.00 41.82           C  
ATOM   2155  C   THR A 296     154.855 156.502 125.881  1.00 41.82           C  
ATOM   2156  O   THR A 296     154.298 157.204 125.033  1.00 41.82           O  
ATOM   2157  CB  THR A 296     156.636 156.392 127.619  1.00 41.82           C  
ATOM   2158  OG1 THR A 296     156.970 156.826 128.941  1.00 41.82           O  
ATOM   2159  CG2 THR A 296     157.785 156.727 126.727  1.00 41.82           C  
ATOM   2160  N   SER A 297     155.019 155.187 125.738  1.00 42.67           N  
ATOM   2161  CA  SER A 297     154.812 154.544 124.445  1.00 42.67           C  
ATOM   2162  C   SER A 297     153.338 154.428 124.109  1.00 42.67           C  
ATOM   2163  O   SER A 297     152.953 154.543 122.941  1.00 42.67           O  
ATOM   2164  CB  SER A 297     155.464 153.171 124.450  1.00 42.67           C  
ATOM   2165  OG  SER A 297     154.888 152.374 125.463  1.00 42.67           O  
ATOM   2166  N   LEU A 298     152.507 154.200 125.125  1.00 40.73           N  
ATOM   2167  CA  LEU A 298     151.066 154.151 124.929  1.00 40.73           C  
ATOM   2168  C   LEU A 298     150.525 155.476 124.435  1.00 40.73           C  
ATOM   2169  O   LEU A 298     149.557 155.505 123.670  1.00 40.73           O  
ATOM   2170  CB  LEU A 298     150.390 153.750 126.232  1.00 40.73           C  
ATOM   2171  CG  LEU A 298     150.627 152.280 126.506  1.00 40.73           C  
ATOM   2172  CD1 LEU A 298     150.153 151.872 127.870  1.00 40.73           C  
ATOM   2173  CD2 LEU A 298     149.838 151.557 125.453  1.00 40.73           C  
ATOM   2174  N   ALA A 299     151.144 156.574 124.853  1.00 40.26           N  
ATOM   2175  CA  ALA A 299     150.790 157.870 124.304  1.00 40.26           C  
ATOM   2176  C   ALA A 299     151.180 157.956 122.836  1.00 40.26           C  
ATOM   2177  O   ALA A 299     150.413 158.461 122.007  1.00 40.26           O  
ATOM   2178  CB  ALA A 299     151.459 158.973 125.115  1.00 40.26           C  
ATOM   2179  N   LEU A 300     152.370 157.458 122.493  1.00 39.83           N  
ATOM   2180  CA  LEU A 300     152.712 157.336 121.084  1.00 39.83           C  
ATOM   2181  C   LEU A 300     151.846 156.307 120.396  1.00 39.83           C  
ATOM   2182  O   LEU A 300     151.526 156.459 119.214  1.00 39.83           O  
ATOM   2183  CB  LEU A 300     154.174 156.978 120.914  1.00 39.83           C  
ATOM   2184  CG  LEU A 300     155.046 158.204 120.958  1.00 39.83           C  
ATOM   2185  CD1 LEU A 300     156.468 157.762 121.023  1.00 39.83           C  
ATOM   2186  CD2 LEU A 300     154.788 158.951 119.675  1.00 39.83           C  
ATOM   2187  N   PHE A 301     151.430 155.274 121.126  1.00 38.53           N  
ATOM   2188  CA  PHE A 301     150.491 154.321 120.557  1.00 38.53           C  
ATOM   2189  C   PHE A 301     149.134 154.964 120.345  1.00 38.53           C  
ATOM   2190  O   PHE A 301     148.388 154.566 119.446  1.00 38.53           O  
ATOM   2191  CB  PHE A 301     150.408 153.081 121.448  1.00 38.53           C  
ATOM   2192  CG  PHE A 301     149.496 152.028 120.933  1.00 38.53           C  
ATOM   2193  CD1 PHE A 301     149.663 151.531 119.664  1.00 38.53           C  
ATOM   2194  CD2 PHE A 301     148.548 151.461 121.747  1.00 38.53           C  
ATOM   2195  CE1 PHE A 301     148.851 150.556 119.177  1.00 38.53           C  
ATOM   2196  CE2 PHE A 301     147.738 150.468 121.272  1.00 38.53           C  
ATOM   2197  CZ  PHE A 301     147.894 150.016 119.978  1.00 38.53           C  
ATOM   2198  N   ALA A 302     148.834 156.001 121.111  1.00 40.20           N  
ATOM   2199  CA  ALA A 302     147.599 156.735 120.946  1.00 40.20           C  
ATOM   2200  C   ALA A 302     147.691 157.796 119.872  1.00 40.20           C  
ATOM   2201  O   ALA A 302     146.726 158.530 119.656  1.00 40.20           O  
ATOM   2202  CB  ALA A 302     147.190 157.358 122.276  1.00 40.20           C  
ATOM   2203  N   LEU A 303     148.810 157.916 119.190  1.00 39.77           N  
ATOM   2204  CA  LEU A 303     148.903 158.941 118.166  1.00 39.77           C  
ATOM   2205  C   LEU A 303     148.617 158.450 116.766  1.00 39.77           C  
ATOM   2206  O   LEU A 303     147.857 159.096 116.048  1.00 39.77           O  
ATOM   2207  CB  LEU A 303     150.288 159.605 118.186  1.00 39.77           C  
ATOM   2208  CG  LEU A 303     150.788 160.525 117.055  1.00 39.77           C  
ATOM   2209  CD1 LEU A 303     149.883 161.655 116.636  1.00 39.77           C  
ATOM   2210  CD2 LEU A 303     152.111 161.129 117.485  1.00 39.77           C  
ATOM   2211  N   ARG A 304     149.196 157.349 116.351  1.00 41.10           N  
ATOM   2212  CA  ARG A 304     149.190 157.070 114.928  1.00 41.10           C  
ATOM   2213  C   ARG A 304     148.718 155.649 114.652  1.00 41.10           C  
ATOM   2214  O   ARG A 304     149.073 155.055 113.630  1.00 41.10           O  
ATOM   2215  CB  ARG A 304     150.568 157.391 114.309  1.00 41.10           C  
ATOM   2216  CG  ARG A 304     151.782 156.564 114.786  1.00 41.10           C  
ATOM   2217  CD  ARG A 304     152.427 157.053 116.110  1.00 41.10           C  
ATOM   2218  NE  ARG A 304     153.177 158.307 116.070  1.00 41.10           N  
ATOM   2219  CZ  ARG A 304     154.504 158.416 116.060  1.00 41.10           C  
ATOM   2220  NH1 ARG A 304     155.069 159.613 116.024  1.00 41.10           N  
ATOM   2221  NH2 ARG A 304     155.269 157.347 116.155  1.00 41.10           N  
ATOM   2222  N   ASN A 305     147.880 155.110 115.538  1.00 42.84           N  
ATOM   2223  CA  ASN A 305     147.193 153.852 115.283  1.00 42.84           C  
ATOM   2224  C   ASN A 305     145.702 153.941 115.552  1.00 42.84           C  
ATOM   2225  O   ASN A 305     144.898 153.607 114.680  1.00 42.84           O  
ATOM   2226  CB  ASN A 305     147.783 152.738 116.129  1.00 42.84           C  
ATOM   2227  CG  ASN A 305     149.075 152.266 115.599  1.00 42.84           C  
ATOM   2228  OD1 ASN A 305     149.240 152.126 114.396  1.00 42.84           O  
ATOM   2229  ND2 ASN A 305     150.017 152.016 116.480  1.00 42.84           N  
ATOM   2230  N   VAL A 306     145.333 154.355 116.763  1.00 46.48           N  
ATOM   2231  CA  VAL A 306     143.948 154.311 117.222  1.00 46.48           C  
ATOM   2232  C   VAL A 306     143.126 155.309 116.412  1.00 46.48           C  
ATOM   2233  O   VAL A 306     143.522 156.465 116.243  1.00 46.48           O  
ATOM   2234  CB  VAL A 306     143.871 154.605 118.731  1.00 46.48           C  
ATOM   2235  CG1 VAL A 306     142.457 154.616 119.221  1.00 46.48           C  
ATOM   2236  CG2 VAL A 306     144.658 153.600 119.520  1.00 46.48           C  
ATOM   2237  N   ASP A 307     142.013 154.849 115.849  1.00 52.80           N  
ATOM   2238  CA  ASP A 307     141.046 155.780 115.280  1.00 52.80           C  
ATOM   2239  C   ASP A 307     140.328 156.542 116.383  1.00 52.80           C  
ATOM   2240  O   ASP A 307     140.058 156.007 117.460  1.00 52.80           O  
ATOM   2241  CB  ASP A 307     140.015 155.052 114.416  1.00 52.80           C  
ATOM   2242  CG  ASP A 307     140.496 154.813 113.010  1.00 52.80           C  
ATOM   2243  OD1 ASP A 307     141.319 155.609 112.535  1.00 52.80           O  
ATOM   2244  OD2 ASP A 307     140.025 153.857 112.365  1.00 52.80           O  
ATOM   2245  N   TRP A 308     140.004 157.795 116.109  1.00 45.42           N  
ATOM   2246  CA  TRP A 308     139.223 158.578 117.060  1.00 45.42           C  
ATOM   2247  C   TRP A 308     137.754 158.596 116.657  1.00 45.42           C  
ATOM   2248  O   TRP A 308     137.144 159.650 116.565  1.00 45.42           O  
ATOM   2249  CB  TRP A 308     139.764 159.998 117.163  1.00 45.42           C  
ATOM   2250  CG  TRP A 308     141.192 160.154 117.611  1.00 45.42           C  
ATOM   2251  CD1 TRP A 308     141.662 160.144 118.889  1.00 45.42           C  
ATOM   2252  CD2 TRP A 308     142.314 160.446 116.776  1.00 45.42           C  
ATOM   2253  NE1 TRP A 308     143.016 160.369 118.899  1.00 45.42           N  
ATOM   2254  CE2 TRP A 308     143.437 160.560 117.612  1.00 45.42           C  
ATOM   2255  CE3 TRP A 308     142.481 160.600 115.397  1.00 45.42           C  
ATOM   2256  CZ2 TRP A 308     144.700 160.813 117.117  1.00 45.42           C  
ATOM   2257  CZ3 TRP A 308     143.732 160.849 114.909  1.00 45.42           C  
ATOM   2258  CH2 TRP A 308     144.828 160.953 115.763  1.00 45.42           C  
ATOM   2259  N   ASP A 309     137.162 157.445 116.385  1.00 47.35           N  
ATOM   2260  CA  ASP A 309     135.730 157.346 116.127  1.00 47.35           C  
ATOM   2261  C   ASP A 309     135.130 156.376 117.130  1.00 47.35           C  
ATOM   2262  O   ASP A 309     134.738 155.274 116.746  1.00 47.35           O  
ATOM   2263  CB  ASP A 309     135.456 156.890 114.724  1.00 47.35           C  
ATOM   2264  CG  ASP A 309     135.765 157.937 113.717  1.00 47.35           C  
ATOM   2265  OD1 ASP A 309     135.715 159.123 114.086  1.00 47.35           O  
ATOM   2266  OD2 ASP A 309     136.034 157.578 112.554  1.00 47.35           O  
ATOM   2267  N   PHE A 310     135.075 156.785 118.398  1.00 40.23           N  
ATOM   2268  CA  PHE A 310     134.603 155.939 119.487  1.00 40.23           C  
ATOM   2269  C   PHE A 310     133.159 155.512 119.259  1.00 40.23           C  
ATOM   2270  O   PHE A 310     132.230 156.156 119.731  1.00 40.23           O  
ATOM   2271  CB  PHE A 310     134.802 156.679 120.808  1.00 40.23           C  
ATOM   2272  CG  PHE A 310     134.206 156.000 121.991  1.00 40.23           C  
ATOM   2273  CD1 PHE A 310     134.643 154.772 122.399  1.00 40.23           C  
ATOM   2274  CD2 PHE A 310     133.244 156.633 122.736  1.00 40.23           C  
ATOM   2275  CE1 PHE A 310     134.090 154.160 123.507  1.00 40.23           C  
ATOM   2276  CE2 PHE A 310     132.697 156.033 123.844  1.00 40.23           C  
ATOM   2277  CZ  PHE A 310     133.122 154.796 124.228  1.00 40.23           C  
ATOM   2278  N   GLN A 311     132.966 154.454 118.471  1.00 41.53           N  
ATOM   2279  CA  GLN A 311     131.636 153.985 118.105  1.00 41.53           C  
ATOM   2280  C   GLN A 311     131.164 152.846 118.985  1.00 41.53           C  
ATOM   2281  O   GLN A 311     131.661 151.728 118.853  1.00 41.53           O  
ATOM   2282  CB  GLN A 311     131.598 153.496 116.662  1.00 41.53           C  
ATOM   2283  CG  GLN A 311     131.679 154.548 115.613  1.00 41.53           C  
ATOM   2284  CD  GLN A 311     131.438 153.960 114.252  1.00 41.53           C  
ATOM   2285  OE1 GLN A 311     131.346 152.746 114.110  1.00 41.53           O  
ATOM   2286  NE2 GLN A 311     131.286 154.812 113.248  1.00 41.53           N  
ATOM   2287  N   VAL A 312     130.199 153.090 119.859  1.00 41.39           N  
ATOM   2288  CA  VAL A 312     129.583 151.996 120.595  1.00 41.39           C  
ATOM   2289  C   VAL A 312     128.649 151.250 119.656  1.00 41.39           C  
ATOM   2290  O   VAL A 312     127.713 151.830 119.105  1.00 41.39           O  
ATOM   2291  CB  VAL A 312     128.834 152.507 121.834  1.00 41.39           C  
ATOM   2292  CG1 VAL A 312     128.138 151.365 122.503  1.00 41.39           C  
ATOM   2293  CG2 VAL A 312     129.783 153.140 122.801  1.00 41.39           C  
ATOM   2294  N   PHE A 313     128.954 149.978 119.422  1.00 42.50           N  
ATOM   2295  CA  PHE A 313     128.099 149.001 118.754  1.00 42.50           C  
ATOM   2296  C   PHE A 313     127.834 149.357 117.298  1.00 42.50           C  
ATOM   2297  O   PHE A 313     128.406 148.736 116.400  1.00 42.50           O  
ATOM   2298  CB  PHE A 313     126.789 148.819 119.522  1.00 42.50           C  
ATOM   2299  CG  PHE A 313     126.964 148.213 120.889  1.00 42.50           C  
ATOM   2300  CD1 PHE A 313     128.106 147.507 121.222  1.00 42.50           C  
ATOM   2301  CD2 PHE A 313     125.992 148.375 121.851  1.00 42.50           C  
ATOM   2302  CE1 PHE A 313     128.267 146.972 122.482  1.00 42.50           C  
ATOM   2303  CE2 PHE A 313     126.145 147.838 123.101  1.00 42.50           C  
ATOM   2304  CZ  PHE A 313     127.283 147.136 123.418  1.00 42.50           C  
ATOM   2305  N   GLY A 314     126.985 150.339 117.033  1.00 44.43           N  
ATOM   2306  CA  GLY A 314     126.696 150.625 115.645  1.00 44.43           C  
ATOM   2307  C   GLY A 314     126.409 152.073 115.329  1.00 44.43           C  
ATOM   2308  O   GLY A 314     126.340 152.452 114.159  1.00 44.43           O  
ATOM   2309  N   THR A 315     126.257 152.899 116.355  1.00 45.71           N  
ATOM   2310  CA  THR A 315     125.719 154.245 116.187  1.00 45.71           C  
ATOM   2311  C   THR A 315     126.819 155.228 115.802  1.00 45.71           C  
ATOM   2312  O   THR A 315     127.559 155.003 114.842  1.00 45.71           O  
ATOM   2313  CB  THR A 315     124.984 154.667 117.456  1.00 45.71           C  
ATOM   2314  OG1 THR A 315     124.690 156.064 117.397  1.00 45.71           O  
ATOM   2315  CG2 THR A 315     125.730 154.309 118.738  1.00 45.71           C  
ATOM   2316  N   HIS A 316     126.871 156.360 116.504  1.00 44.94           N  
ATOM   2317  CA  HIS A 316     128.003 157.272 116.457  1.00 44.94           C  
ATOM   2318  C   HIS A 316     128.077 158.056 117.763  1.00 44.94           C  
ATOM   2319  O   HIS A 316     127.052 158.458 118.308  1.00 44.94           O  
ATOM   2320  CB  HIS A 316     127.852 158.219 115.274  1.00 44.94           C  
ATOM   2321  CG  HIS A 316     129.103 158.946 114.937  1.00 44.94           C  
ATOM   2322  ND1 HIS A 316     129.513 160.075 115.610  1.00 44.94           N  
ATOM   2323  CD2 HIS A 316     130.042 158.702 113.998  1.00 44.94           C  
ATOM   2324  CE1 HIS A 316     130.650 160.500 115.092  1.00 44.94           C  
ATOM   2325  NE2 HIS A 316     130.993 159.683 114.114  1.00 44.94           N  
ATOM   2326  N   LEU A 317     129.279 158.251 118.296  1.00 42.33           N  
ATOM   2327  CA  LEU A 317     129.442 159.056 119.488  1.00 42.33           C  
ATOM   2328  C   LEU A 317     130.430 160.178 119.191  1.00 42.33           C  
ATOM   2329  O   LEU A 317     130.379 160.773 118.105  1.00 42.33           O  
ATOM   2330  CB  LEU A 317     129.866 158.175 120.651  1.00 42.33           C  
ATOM   2331  CG  LEU A 317     128.872 157.538 121.614  1.00 42.33           C  
ATOM   2332  CD1 LEU A 317     128.139 158.601 122.357  1.00 42.33           C  
ATOM   2333  CD2 LEU A 317     127.909 156.618 120.928  1.00 42.33           C  
ATOM   2334  N   TRP A 318     131.322 160.459 120.129  1.00 44.46           N  
ATOM   2335  CA  TRP A 318     132.202 161.608 120.006  1.00 44.46           C  
ATOM   2336  C   TRP A 318     133.624 161.172 119.703  1.00 44.46           C  
ATOM   2337  O   TRP A 318     134.079 160.132 120.183  1.00 44.46           O  
ATOM   2338  CB  TRP A 318     132.182 162.440 121.281  1.00 44.46           C  
ATOM   2339  CG  TRP A 318     132.873 161.855 122.446  1.00 44.46           C  
ATOM   2340  CD1 TRP A 318     134.128 162.135 122.863  1.00 44.46           C  
ATOM   2341  CD2 TRP A 318     132.352 160.896 123.348  1.00 44.46           C  
ATOM   2342  NE1 TRP A 318     134.421 161.422 123.987  1.00 44.46           N  
ATOM   2343  CE2 TRP A 318     133.343 160.646 124.305  1.00 44.46           C  
ATOM   2344  CE3 TRP A 318     131.140 160.233 123.450  1.00 44.46           C  
ATOM   2345  CZ2 TRP A 318     133.164 159.756 125.346  1.00 44.46           C  
ATOM   2346  CZ3 TRP A 318     130.960 159.350 124.485  1.00 44.46           C  
ATOM   2347  CH2 TRP A 318     131.968 159.115 125.419  1.00 44.46           C  
ATOM   2348  N   THR A 319     134.317 161.970 118.893  1.00 45.70           N  
ATOM   2349  CA  THR A 319     135.737 161.759 118.674  1.00 45.70           C  
ATOM   2350  C   THR A 319     136.492 162.040 119.959  1.00 45.70           C  
ATOM   2351  O   THR A 319     136.201 163.001 120.671  1.00 45.70           O  
ATOM   2352  CB  THR A 319     136.251 162.675 117.571  1.00 45.70           C  
ATOM   2353  OG1 THR A 319     136.101 164.033 117.985  1.00 45.70           O  
ATOM   2354  CG2 THR A 319     135.457 162.477 116.304  1.00 45.70           C  
ATOM   2355  N   TRP A 320     137.456 161.180 120.274  1.00 37.83           N  
ATOM   2356  CA  TRP A 320     138.222 161.379 121.493  1.00 37.83           C  
ATOM   2357  C   TRP A 320     139.182 162.548 121.372  1.00 37.83           C  
ATOM   2358  O   TRP A 320     139.316 163.190 120.329  1.00 37.83           O  
ATOM   2359  CB  TRP A 320     139.073 160.171 121.855  1.00 37.83           C  
ATOM   2360  CG  TRP A 320     138.462 159.098 122.610  1.00 37.83           C  
ATOM   2361  CD1 TRP A 320     138.149 157.878 122.155  1.00 37.83           C  
ATOM   2362  CD2 TRP A 320     138.119 159.119 123.991  1.00 37.83           C  
ATOM   2363  NE1 TRP A 320     137.623 157.120 123.164  1.00 37.83           N  
ATOM   2364  CE2 TRP A 320     137.596 157.870 124.306  1.00 37.83           C  
ATOM   2365  CE3 TRP A 320     138.190 160.080 124.987  1.00 37.83           C  
ATOM   2366  CZ2 TRP A 320     137.149 157.551 125.575  1.00 37.83           C  
ATOM   2367  CZ3 TRP A 320     137.743 159.759 126.245  1.00 37.83           C  
ATOM   2368  CH2 TRP A 320     137.233 158.508 126.529  1.00 37.83           C  
ATOM   2369  N   SER A 321     139.885 162.793 122.468  1.00 38.91           N  
ATOM   2370  CA  SER A 321     141.089 163.577 122.433  1.00 38.91           C  
ATOM   2371  C   SER A 321     142.203 162.697 121.894  1.00 38.91           C  
ATOM   2372  O   SER A 321     142.069 161.477 121.849  1.00 38.91           O  
ATOM   2373  CB  SER A 321     141.461 164.011 123.830  1.00 38.91           C  
ATOM   2374  OG  SER A 321     142.045 162.897 124.434  1.00 38.91           O  
ATOM   2375  N   PRO A 322     143.344 163.259 121.513  1.00 37.51           N  
ATOM   2376  CA  PRO A 322     144.492 162.382 121.283  1.00 37.51           C  
ATOM   2377  C   PRO A 322     145.075 161.854 122.570  1.00 37.51           C  
ATOM   2378  O   PRO A 322     145.837 160.888 122.533  1.00 37.51           O  
ATOM   2379  CB  PRO A 322     145.468 163.275 120.521  1.00 37.51           C  
ATOM   2380  CG  PRO A 322     145.102 164.633 120.894  1.00 37.51           C  
ATOM   2381  CD  PRO A 322     143.613 164.621 121.031  1.00 37.51           C  
ATOM   2382  N   ALA A 323     144.725 162.435 123.711  1.00 41.23           N  
ATOM   2383  CA  ALA A 323     145.310 161.950 124.944  1.00 41.23           C  
ATOM   2384  C   ALA A 323     144.508 162.219 126.203  1.00 41.23           C  
ATOM   2385  O   ALA A 323     145.116 162.602 127.201  1.00 41.23           O  
ATOM   2386  CB  ALA A 323     146.712 162.547 125.131  1.00 41.23           C  
ATOM   2387  N   GLN A 324     143.192 162.033 126.225  1.00 37.41           N  
ATOM   2388  CA  GLN A 324     142.514 162.009 127.516  1.00 37.41           C  
ATOM   2389  C   GLN A 324     142.412 160.582 128.000  1.00 37.41           C  
ATOM   2390  O   GLN A 324     141.701 160.300 128.968  1.00 37.41           O  
ATOM   2391  CB  GLN A 324     141.115 162.619 127.465  1.00 37.41           C  
ATOM   2392  CG  GLN A 324     141.078 164.105 127.389  1.00 37.41           C  
ATOM   2393  CD  GLN A 324     139.685 164.642 127.510  1.00 37.41           C  
ATOM   2394  OE1 GLN A 324     138.727 163.889 127.586  1.00 37.41           O  
ATOM   2395  NE2 GLN A 324     139.562 165.954 127.564  1.00 37.41           N  
ATOM   2396  N   PHE A 325     143.062 159.676 127.275  1.00 34.53           N  
ATOM   2397  CA  PHE A 325     143.140 158.299 127.707  1.00 34.53           C  
ATOM   2398  C   PHE A 325     143.758 158.238 129.081  1.00 34.53           C  
ATOM   2399  O   PHE A 325     143.190 157.651 130.002  1.00 34.53           O  
ATOM   2400  CB  PHE A 325     143.964 157.503 126.721  1.00 34.53           C  
ATOM   2401  CG  PHE A 325     143.417 157.501 125.357  1.00 34.53           C  
ATOM   2402  CD1 PHE A 325     142.348 156.713 125.037  1.00 34.53           C  
ATOM   2403  CD2 PHE A 325     143.993 158.266 124.380  1.00 34.53           C  
ATOM   2404  CE1 PHE A 325     141.852 156.700 123.764  1.00 34.53           C  
ATOM   2405  CE2 PHE A 325     143.500 158.252 123.103  1.00 34.53           C  
ATOM   2406  CZ  PHE A 325     142.428 157.468 122.797  1.00 34.53           C  
ATOM   2407  N   GLN A 326     144.834 158.996 129.278  1.00 34.94           N  
ATOM   2408  CA  GLN A 326     145.539 159.081 130.550  1.00 34.94           C  
ATOM   2409  C   GLN A 326     144.736 159.767 131.639  1.00 34.94           C  
ATOM   2410  O   GLN A 326     145.263 159.921 132.743  1.00 34.94           O  
ATOM   2411  CB  GLN A 326     146.858 159.807 130.342  1.00 34.94           C  
ATOM   2412  CG  GLN A 326     147.734 159.071 129.381  1.00 34.94           C  
ATOM   2413  CD  GLN A 326     148.931 159.861 128.952  1.00 34.94           C  
ATOM   2414  OE1 GLN A 326     149.098 161.013 129.333  1.00 34.94           O  
ATOM   2415  NE2 GLN A 326     149.769 159.253 128.129  1.00 34.94           N  
ATOM   2416  N   ALA A 327     143.503 160.195 131.359  1.00 35.13           N  
ATOM   2417  CA  ALA A 327     142.592 160.636 132.395  1.00 35.13           C  
ATOM   2418  C   ALA A 327     141.795 159.507 132.995  1.00 35.13           C  
ATOM   2419  O   ALA A 327     141.188 159.700 134.050  1.00 35.13           O  
ATOM   2420  CB  ALA A 327     141.596 161.655 131.857  1.00 35.13           C  
ATOM   2421  N   LEU A 328     141.774 158.342 132.354  1.00 29.96           N  
ATOM   2422  CA  LEU A 328     140.952 157.245 132.842  1.00 29.96           C  
ATOM   2423  C   LEU A 328     141.432 156.695 134.165  1.00 29.96           C  
ATOM   2424  O   LEU A 328     140.670 156.000 134.832  1.00 29.96           O  
ATOM   2425  CB  LEU A 328     140.919 156.124 131.817  1.00 29.96           C  
ATOM   2426  CG  LEU A 328     140.177 156.457 130.537  1.00 29.96           C  
ATOM   2427  CD1 LEU A 328     140.484 155.430 129.505  1.00 29.96           C  
ATOM   2428  CD2 LEU A 328     138.713 156.458 130.819  1.00 29.96           C  
ATOM   2429  N   ASN A 329     142.637 157.017 134.567  1.00 31.96           N  
ATOM   2430  CA  ASN A 329     143.283 156.364 135.683  1.00 31.96           C  
ATOM   2431  C   ASN A 329     142.767 156.794 137.058  1.00 31.96           C  
ATOM   2432  O   ASN A 329     142.818 155.975 137.976  1.00 31.96           O  
ATOM   2433  CB  ASN A 329     144.791 156.568 135.574  1.00 31.96           C  
ATOM   2434  CG  ASN A 329     145.567 155.548 136.351  1.00 31.96           C  
ATOM   2435  OD1 ASN A 329     145.001 154.612 136.894  1.00 31.96           O  
ATOM   2436  ND2 ASN A 329     146.875 155.728 136.424  1.00 31.96           N  
ATOM   2437  N   PRO A 330     142.273 158.012 137.297  1.00 34.67           N  
ATOM   2438  CA  PRO A 330     141.538 158.229 138.552  1.00 34.67           C  
ATOM   2439  C   PRO A 330     140.047 157.931 138.496  1.00 34.67           C  
ATOM   2440  O   PRO A 330     139.364 158.128 139.505  1.00 34.67           O  
ATOM   2441  CB  PRO A 330     141.771 159.717 138.842  1.00 34.67           C  
ATOM   2442  CG  PRO A 330     142.938 160.069 138.093  1.00 34.67           C  
ATOM   2443  CD  PRO A 330     142.825 159.291 136.832  1.00 34.67           C  
ATOM   2444  N   ILE A 331     139.511 157.474 137.368  1.00 30.28           N  
ATOM   2445  CA  ILE A 331     138.202 156.843 137.404  1.00 30.28           C  
ATOM   2446  C   ILE A 331     138.290 155.518 138.142  1.00 30.28           C  
ATOM   2447  O   ILE A 331     137.657 155.325 139.184  1.00 30.28           O  
ATOM   2448  CB  ILE A 331     137.655 156.638 135.986  1.00 30.28           C  
ATOM   2449  CG1 ILE A 331     137.427 157.967 135.294  1.00 30.28           C  
ATOM   2450  CG2 ILE A 331     136.368 155.887 136.041  1.00 30.28           C  
ATOM   2451  CD1 ILE A 331     137.013 157.807 133.853  1.00 30.28           C  
ATOM   2452  N   TRP A 332     139.114 154.603 137.625  1.00 34.23           N  
ATOM   2453  CA  TRP A 332     139.121 153.222 138.083  1.00 34.23           C  
ATOM   2454  C   TRP A 332     139.658 153.063 139.493  1.00 34.23           C  
ATOM   2455  O   TRP A 332     139.223 152.150 140.197  1.00 34.23           O  
ATOM   2456  CB  TRP A 332     139.947 152.360 137.147  1.00 34.23           C  
ATOM   2457  CG  TRP A 332     139.430 152.284 135.777  1.00 34.23           C  
ATOM   2458  CD1 TRP A 332     139.815 153.043 134.742  1.00 34.23           C  
ATOM   2459  CD2 TRP A 332     138.456 151.378 135.269  1.00 34.23           C  
ATOM   2460  NE1 TRP A 332     139.146 152.686 133.607  1.00 34.23           N  
ATOM   2461  CE2 TRP A 332     138.304 151.655 133.904  1.00 34.23           C  
ATOM   2462  CE3 TRP A 332     137.697 150.361 135.835  1.00 34.23           C  
ATOM   2463  CZ2 TRP A 332     137.429 150.964 133.096  1.00 34.23           C  
ATOM   2464  CZ3 TRP A 332     136.828 149.672 135.034  1.00 34.23           C  
ATOM   2465  CH2 TRP A 332     136.699 149.976 133.677  1.00 34.23           C  
ATOM   2466  N   ILE A 333     140.535 153.953 139.957  1.00 35.97           N  
ATOM   2467  CA  ILE A 333     141.072 153.829 141.311  1.00 35.97           C  
ATOM   2468  C   ILE A 333     140.122 154.490 142.287  1.00 35.97           C  
ATOM   2469  O   ILE A 333     140.427 154.635 143.474  1.00 35.97           O  
ATOM   2470  CB  ILE A 333     142.476 154.434 141.448  1.00 35.97           C  
ATOM   2471  CG1 ILE A 333     142.437 155.939 141.251  1.00 35.97           C  
ATOM   2472  CG2 ILE A 333     143.398 153.844 140.443  1.00 35.97           C  
ATOM   2473  CD1 ILE A 333     143.772 156.604 141.468  1.00 35.97           C  
ATOM   2474  N   MET A 334     138.988 154.933 141.772  1.00 40.77           N  
ATOM   2475  CA  MET A 334     137.848 155.364 142.547  1.00 40.77           C  
ATOM   2476  C   MET A 334     136.678 154.410 142.427  1.00 40.77           C  
ATOM   2477  O   MET A 334     135.958 154.214 143.405  1.00 40.77           O  
ATOM   2478  CB  MET A 334     137.452 156.766 142.092  1.00 40.77           C  
ATOM   2479  CG  MET A 334     136.280 157.409 142.731  1.00 40.77           C  
ATOM   2480  SD  MET A 334     136.414 159.115 142.197  1.00 40.77           S  
ATOM   2481  CE  MET A 334     136.229 158.945 140.429  1.00 40.77           C  
ATOM   2482  N   VAL A 335     136.497 153.790 141.256  1.00 40.47           N  
ATOM   2483  CA  VAL A 335     135.544 152.689 141.118  1.00 40.47           C  
ATOM   2484  C   VAL A 335     136.021 151.496 141.931  1.00 40.47           C  
ATOM   2485  O   VAL A 335     135.428 151.131 142.950  1.00 40.47           O  
ATOM   2486  CB  VAL A 335     135.350 152.317 139.632  1.00 40.47           C  
ATOM   2487  CG1 VAL A 335     134.508 151.078 139.484  1.00 40.47           C  
ATOM   2488  CG2 VAL A 335     134.690 153.438 138.860  1.00 40.47           C  
ATOM   2489  N   LEU A 336     137.149 150.922 141.534  1.00 37.05           N  
ATOM   2490  CA  LEU A 336     137.624 149.680 142.114  1.00 37.05           C  
ATOM   2491  C   LEU A 336     138.316 149.923 143.438  1.00 37.05           C  
ATOM   2492  O   LEU A 336     139.474 149.538 143.596  1.00 37.05           O  
ATOM   2493  CB  LEU A 336     138.597 149.011 141.158  1.00 37.05           C  
ATOM   2494  CG  LEU A 336     137.999 148.787 139.785  1.00 37.05           C  
ATOM   2495  CD1 LEU A 336     139.046 148.253 138.867  1.00 37.05           C  
ATOM   2496  CD2 LEU A 336     136.862 147.828 139.896  1.00 37.05           C  
ATOM   2497  N   SER A 337     137.644 150.538 144.389  1.00 40.03           N  
ATOM   2498  CA  SER A 337     138.421 150.979 145.533  1.00 40.03           C  
ATOM   2499  C   SER A 337     137.669 150.956 146.852  1.00 40.03           C  
ATOM   2500  O   SER A 337     138.262 151.261 147.892  1.00 40.03           O  
ATOM   2501  CB  SER A 337     138.966 152.376 145.284  1.00 40.03           C  
ATOM   2502  OG  SER A 337     137.932 153.329 145.159  1.00 40.03           O  
ATOM   2503  N   PRO A 338     136.393 150.696 146.866  1.00 37.19           N  
ATOM   2504  CA  PRO A 338     135.853 149.939 147.994  1.00 37.19           C  
ATOM   2505  C   PRO A 338     135.493 148.526 147.564  1.00 37.19           C  
ATOM   2506  O   PRO A 338     135.217 147.663 148.405  1.00 37.19           O  
ATOM   2507  CB  PRO A 338     134.635 150.761 148.420  1.00 37.19           C  
ATOM   2508  CG  PRO A 338     134.869 152.088 147.826  1.00 37.19           C  
ATOM   2509  CD  PRO A 338     135.478 151.783 146.517  1.00 37.19           C  
ATOM   2510  N   VAL A 339     135.495 148.294 146.245  1.00 39.93           N  
ATOM   2511  CA  VAL A 339     135.454 146.932 145.715  1.00 39.93           C  
ATOM   2512  C   VAL A 339     136.641 146.141 146.233  1.00 39.93           C  
ATOM   2513  O   VAL A 339     136.492 145.058 146.799  1.00 39.93           O  
ATOM   2514  CB  VAL A 339     135.422 146.949 144.174  1.00 39.93           C  
ATOM   2515  CG1 VAL A 339     135.644 145.557 143.619  1.00 39.93           C  
ATOM   2516  CG2 VAL A 339     134.099 147.485 143.674  1.00 39.93           C  
ATOM   2517  N   LEU A 340     137.830 146.707 146.116  1.00 41.61           N  
ATOM   2518  CA  LEU A 340     139.026 146.079 146.652  1.00 41.61           C  
ATOM   2519  C   LEU A 340     139.156 146.282 148.150  1.00 41.61           C  
ATOM   2520  O   LEU A 340     140.154 145.858 148.736  1.00 41.61           O  
ATOM   2521  CB  LEU A 340     140.276 146.606 145.943  1.00 41.61           C  
ATOM   2522  CG  LEU A 340     140.775 145.993 144.626  1.00 41.61           C  
ATOM   2523  CD1 LEU A 340     141.224 144.565 144.815  1.00 41.61           C  
ATOM   2524  CD2 LEU A 340     139.739 146.065 143.528  1.00 41.61           C  
ATOM   2525  N   ALA A 341     138.195 146.953 148.771  1.00 41.31           N  
ATOM   2526  CA  ALA A 341     138.019 146.889 150.204  1.00 41.31           C  
ATOM   2527  C   ALA A 341     136.945 145.899 150.584  1.00 41.31           C  
ATOM   2528  O   ALA A 341     136.501 145.901 151.733  1.00 41.31           O  
ATOM   2529  CB  ALA A 341     137.689 148.264 150.778  1.00 41.31           C  
ATOM   2530  N   TRP A 342     136.500 145.059 149.649  1.00 44.76           N  
ATOM   2531  CA  TRP A 342     135.766 143.878 150.078  1.00 44.76           C  
ATOM   2532  C   TRP A 342     136.764 142.925 150.724  1.00 44.76           C  
ATOM   2533  O   TRP A 342     137.407 142.116 150.047  1.00 44.76           O  
ATOM   2534  CB  TRP A 342     135.018 143.205 148.926  1.00 44.76           C  
ATOM   2535  N   SER A 343     136.923 143.057 152.037  1.00 47.45           N  
ATOM   2536  CA  SER A 343     137.834 142.220 152.795  1.00 47.45           C  
ATOM   2537  C   SER A 343     137.266 140.815 152.893  1.00 47.45           C  
ATOM   2538  O   SER A 343     137.477 139.996 151.995  1.00 47.45           O  
ATOM   2539  CB  SER A 343     138.071 142.811 154.184  1.00 47.45           C  
ATOM   2540  N   TYR A 344     136.518 140.533 153.961  1.00 49.27           N  
ATOM   2541  CA  TYR A 344     136.091 139.168 154.268  1.00 49.27           C  
ATOM   2542  C   TYR A 344     134.807 138.838 153.511  1.00 49.27           C  
ATOM   2543  O   TYR A 344     133.690 139.053 153.988  1.00 49.27           O  
ATOM   2544  CB  TYR A 344     135.916 138.994 155.770  1.00 49.27           C  
ATOM   2545  N   SER A 345     134.986 138.298 152.302  1.00 50.16           N  
ATOM   2546  CA  SER A 345     133.912 137.692 151.507  1.00 50.16           C  
ATOM   2547  C   SER A 345     134.500 136.783 150.438  1.00 50.16           C  
ATOM   2548  O   SER A 345     135.344 137.206 149.652  1.00 50.16           O  
ATOM   2549  CB  SER A 345     133.031 138.749 150.845  1.00 50.16           C  
ATOM   2550  N   ILE A 356     153.097 139.262 154.330  1.00 49.93           N  
ATOM   2551  CA  ILE A 356     151.949 138.665 153.671  1.00 49.93           C  
ATOM   2552  C   ILE A 356     152.049 139.034 152.205  1.00 49.93           C  
ATOM   2553  O   ILE A 356     151.325 138.496 151.374  1.00 49.93           O  
ATOM   2554  CB  ILE A 356     150.620 139.152 154.304  1.00 49.93           C  
ATOM   2555  CG1 ILE A 356     149.444 138.235 153.945  1.00 49.93           C  
ATOM   2556  CG2 ILE A 356     150.310 140.571 153.871  1.00 49.93           C  
ATOM   2557  CD1 ILE A 356     148.186 138.481 154.765  1.00 49.93           C  
ATOM   2558  N   ALA A 357     152.997 139.923 151.896  1.00 42.49           N  
ATOM   2559  CA  ALA A 357     153.009 140.699 150.660  1.00 42.49           C  
ATOM   2560  C   ALA A 357     153.108 139.847 149.409  1.00 42.49           C  
ATOM   2561  O   ALA A 357     154.148 139.793 148.755  1.00 42.49           O  
ATOM   2562  CB  ALA A 357     154.154 141.704 150.682  1.00 42.49           C  
ATOM   2563  N   ALA A 358     152.015 139.172 149.091  1.00 44.82           N  
ATOM   2564  CA  ALA A 358     151.874 138.440 147.853  1.00 44.82           C  
ATOM   2565  C   ALA A 358     150.598 138.792 147.125  1.00 44.82           C  
ATOM   2566  O   ALA A 358     150.471 138.441 145.948  1.00 44.82           O  
ATOM   2567  CB  ALA A 358     151.898 136.930 148.101  1.00 44.82           C  
ATOM   2568  N   LYS A 359     149.639 139.449 147.794  1.00 44.99           N  
ATOM   2569  CA  LYS A 359     148.578 140.168 147.092  1.00 44.99           C  
ATOM   2570  C   LYS A 359     149.171 141.150 146.100  1.00 44.99           C  
ATOM   2571  O   LYS A 359     148.593 141.397 145.035  1.00 44.99           O  
ATOM   2572  CB  LYS A 359     147.685 140.911 148.088  1.00 44.99           C  
ATOM   2573  CG  LYS A 359     146.529 140.115 148.693  1.00 44.99           C  
ATOM   2574  CD  LYS A 359     146.876 139.412 149.979  1.00 44.99           C  
ATOM   2575  CE  LYS A 359     145.607 138.983 150.689  1.00 44.99           C  
ATOM   2576  NZ  LYS A 359     144.819 138.029 149.872  1.00 44.99           N  
ATOM   2577  N   PHE A 360     150.264 141.782 146.502  1.00 44.22           N  
ATOM   2578  CA  PHE A 360     151.414 142.156 145.697  1.00 44.22           C  
ATOM   2579  C   PHE A 360     151.487 141.451 144.348  1.00 44.22           C  
ATOM   2580  O   PHE A 360     151.319 142.073 143.296  1.00 44.22           O  
ATOM   2581  CB  PHE A 360     152.676 141.812 146.501  1.00 44.22           C  
ATOM   2582  CG  PHE A 360     153.899 142.535 146.058  1.00 44.22           C  
ATOM   2583  CD1 PHE A 360     154.205 143.765 146.604  1.00 44.22           C  
ATOM   2584  CD2 PHE A 360     154.710 142.021 145.070  1.00 44.22           C  
ATOM   2585  CE1 PHE A 360     155.306 144.434 146.198  1.00 44.22           C  
ATOM   2586  CE2 PHE A 360     155.801 142.697 144.656  1.00 44.22           C  
ATOM   2587  CZ  PHE A 360     156.105 143.906 145.217  1.00 44.22           C  
ATOM   2588  N   ALA A 361     151.720 140.144 144.398  1.00 41.26           N  
ATOM   2589  CA  ALA A 361     152.328 139.452 143.276  1.00 41.26           C  
ATOM   2590  C   ALA A 361     151.371 139.335 142.105  1.00 41.26           C  
ATOM   2591  O   ALA A 361     151.684 139.781 140.999  1.00 41.26           O  
ATOM   2592  CB  ALA A 361     152.815 138.079 143.725  1.00 41.26           C  
ATOM   2593  N   LEU A 362     150.171 138.801 142.350  1.00 43.02           N  
ATOM   2594  CA  LEU A 362     149.241 138.436 141.279  1.00 43.02           C  
ATOM   2595  C   LEU A 362     148.756 139.650 140.499  1.00 43.02           C  
ATOM   2596  O   LEU A 362     148.318 139.516 139.352  1.00 43.02           O  
ATOM   2597  CB  LEU A 362     148.051 137.665 141.869  1.00 43.02           C  
ATOM   2598  CG  LEU A 362     147.043 136.961 140.950  1.00 43.02           C  
ATOM   2599  CD1 LEU A 362     147.702 135.837 140.162  1.00 43.02           C  
ATOM   2600  CD2 LEU A 362     145.868 136.430 141.748  1.00 43.02           C  
ATOM   2601  N   GLY A 363     148.882 140.837 141.083  1.00 44.85           N  
ATOM   2602  CA  GLY A 363     148.699 142.058 140.341  1.00 44.85           C  
ATOM   2603  C   GLY A 363     149.683 142.241 139.210  1.00 44.85           C  
ATOM   2604  O   GLY A 363     149.385 142.991 138.278  1.00 44.85           O  
ATOM   2605  N   PHE A 364     150.854 141.589 139.271  1.00 41.21           N  
ATOM   2606  CA  PHE A 364     151.741 141.618 138.111  1.00 41.21           C  
ATOM   2607  C   PHE A 364     151.071 140.913 136.947  1.00 41.21           C  
ATOM   2608  O   PHE A 364     151.186 141.347 135.795  1.00 41.21           O  
ATOM   2609  CB  PHE A 364     153.099 140.932 138.343  1.00 41.21           C  
ATOM   2610  CG  PHE A 364     154.012 141.553 139.385  1.00 41.21           C  
ATOM   2611  CD1 PHE A 364     153.662 142.632 140.160  1.00 41.21           C  
ATOM   2612  CD2 PHE A 364     155.291 141.050 139.515  1.00 41.21           C  
ATOM   2613  CE1 PHE A 364     154.540 143.134 141.086  1.00 41.21           C  
ATOM   2614  CE2 PHE A 364     156.167 141.562 140.424  1.00 41.21           C  
ATOM   2615  CZ  PHE A 364     155.795 142.604 141.205  1.00 41.21           C  
ATOM   2616  N   ALA A 365     150.354 139.825 137.242  1.00 42.41           N  
ATOM   2617  CA  ALA A 365     149.658 139.088 136.199  1.00 42.41           C  
ATOM   2618  C   ALA A 365     148.518 139.900 135.628  1.00 42.41           C  
ATOM   2619  O   ALA A 365     148.141 139.706 134.469  1.00 42.41           O  
ATOM   2620  CB  ALA A 365     149.140 137.756 136.737  1.00 42.41           C  
ATOM   2621  N   VAL A 366     147.971 140.817 136.418  1.00 40.69           N  
ATOM   2622  CA  VAL A 366     147.009 141.758 135.879  1.00 40.69           C  
ATOM   2623  C   VAL A 366     147.695 142.696 134.898  1.00 40.69           C  
ATOM   2624  O   VAL A 366     147.168 142.968 133.813  1.00 40.69           O  
ATOM   2625  CB  VAL A 366     146.338 142.518 137.030  1.00 40.69           C  
ATOM   2626  CG1 VAL A 366     145.231 143.388 136.511  1.00 40.69           C  
ATOM   2627  CG2 VAL A 366     145.841 141.544 138.077  1.00 40.69           C  
ATOM   2628  N   VAL A 367     148.892 143.187 135.257  1.00 42.39           N  
ATOM   2629  CA  VAL A 367     149.665 144.056 134.369  1.00 42.39           C  
ATOM   2630  C   VAL A 367     150.055 143.296 133.119  1.00 42.39           C  
ATOM   2631  O   VAL A 367     150.020 143.831 132.004  1.00 42.39           O  
ATOM   2632  CB  VAL A 367     150.912 144.594 135.094  1.00 42.39           C  
ATOM   2633  CG1 VAL A 367     151.730 145.485 134.179  1.00 42.39           C  
ATOM   2634  CG2 VAL A 367     150.531 145.338 136.345  1.00 42.39           C  
ATOM   2635  N   ALA A 368     150.389 142.021 133.296  1.00 42.56           N  
ATOM   2636  CA  ALA A 368     150.689 141.130 132.185  1.00 42.56           C  
ATOM   2637  C   ALA A 368     149.503 141.008 131.236  1.00 42.56           C  
ATOM   2638  O   ALA A 368     149.592 141.403 130.069  1.00 42.56           O  
ATOM   2639  CB  ALA A 368     151.102 139.761 132.724  1.00 42.56           C  
ATOM   2640  N   ILE A 369     148.353 140.547 131.744  1.00 41.60           N  
ATOM   2641  CA  ILE A 369     147.187 140.379 130.882  1.00 41.60           C  
ATOM   2642  C   ILE A 369     146.648 141.713 130.423  1.00 41.60           C  
ATOM   2643  O   ILE A 369     145.864 141.759 129.471  1.00 41.60           O  
ATOM   2644  CB  ILE A 369     146.044 139.588 131.551  1.00 41.60           C  
ATOM   2645  CG1 ILE A 369     145.460 140.339 132.743  1.00 41.60           C  
ATOM   2646  CG2 ILE A 369     146.506 138.213 131.968  1.00 41.60           C  
ATOM   2647  CD1 ILE A 369     144.198 139.717 133.265  1.00 41.60           C  
ATOM   2648  N   GLY A 370     147.038 142.795 131.093  1.00 38.62           N  
ATOM   2649  CA  GLY A 370     146.815 144.103 130.532  1.00 38.62           C  
ATOM   2650  C   GLY A 370     147.472 144.249 129.179  1.00 38.62           C  
ATOM   2651  O   GLY A 370     146.812 144.584 128.196  1.00 38.62           O  
ATOM   2652  N   PHE A 371     148.763 143.930 129.099  1.00 37.89           N  
ATOM   2653  CA  PHE A 371     149.514 144.298 127.908  1.00 37.89           C  
ATOM   2654  C   PHE A 371     149.148 143.474 126.690  1.00 37.89           C  
ATOM   2655  O   PHE A 371     149.287 143.970 125.567  1.00 37.89           O  
ATOM   2656  CB  PHE A 371     151.008 144.211 128.160  1.00 37.89           C  
ATOM   2657  CG  PHE A 371     151.580 145.461 128.683  1.00 37.89           C  
ATOM   2658  CD1 PHE A 371     151.789 146.512 127.827  1.00 37.89           C  
ATOM   2659  CD2 PHE A 371     151.903 145.602 130.007  1.00 37.89           C  
ATOM   2660  CE1 PHE A 371     152.306 147.672 128.269  1.00 37.89           C  
ATOM   2661  CE2 PHE A 371     152.432 146.770 130.456  1.00 37.89           C  
ATOM   2662  CZ  PHE A 371     152.634 147.811 129.588  1.00 37.89           C  
ATOM   2663  N   PHE A 372     148.638 142.253 126.876  1.00 37.06           N  
ATOM   2664  CA  PHE A 372     148.366 141.385 125.731  1.00 37.06           C  
ATOM   2665  C   PHE A 372     147.268 141.932 124.838  1.00 37.06           C  
ATOM   2666  O   PHE A 372     147.245 141.628 123.645  1.00 37.06           O  
ATOM   2667  CB  PHE A 372     147.985 139.981 126.196  1.00 37.06           C  
ATOM   2668  CG  PHE A 372     149.116 139.214 126.784  1.00 37.06           C  
ATOM   2669  CD1 PHE A 372     150.096 138.682 125.976  1.00 37.06           C  
ATOM   2670  CD2 PHE A 372     149.183 138.999 128.140  1.00 37.06           C  
ATOM   2671  CE1 PHE A 372     151.139 137.977 126.519  1.00 37.06           C  
ATOM   2672  CE2 PHE A 372     150.217 138.297 128.686  1.00 37.06           C  
ATOM   2673  CZ  PHE A 372     151.197 137.783 127.875  1.00 37.06           C  
ATOM   2674  N   ILE A 373     146.417 142.788 125.391  1.00 33.47           N  
ATOM   2675  CA  ILE A 373     145.221 143.254 124.721  1.00 33.47           C  
ATOM   2676  C   ILE A 373     145.573 144.145 123.544  1.00 33.47           C  
ATOM   2677  O   ILE A 373     144.849 144.185 122.545  1.00 33.47           O  
ATOM   2678  CB  ILE A 373     144.358 143.977 125.768  1.00 33.47           C  
ATOM   2679  CG1 ILE A 373     144.164 143.066 126.969  1.00 33.47           C  
ATOM   2680  CG2 ILE A 373     143.011 144.330 125.222  1.00 33.47           C  
ATOM   2681  CD1 ILE A 373     143.576 143.740 128.141  1.00 33.47           C  
ATOM   2682  N   TYR A 374     146.708 144.836 123.619  1.00 34.30           N  
ATOM   2683  CA  TYR A 374     146.936 145.962 122.722  1.00 34.30           C  
ATOM   2684  C   TYR A 374     147.304 145.499 121.324  1.00 34.30           C  
ATOM   2685  O   TYR A 374     146.914 146.124 120.334  1.00 34.30           O  
ATOM   2686  CB  TYR A 374     148.014 146.869 123.294  1.00 34.30           C  
ATOM   2687  CG  TYR A 374     147.620 147.500 124.593  1.00 34.30           C  
ATOM   2688  CD1 TYR A 374     146.911 148.683 124.634  1.00 34.30           C  
ATOM   2689  CD2 TYR A 374     147.939 146.888 125.786  1.00 34.30           C  
ATOM   2690  CE1 TYR A 374     146.556 149.241 125.839  1.00 34.30           C  
ATOM   2691  CE2 TYR A 374     147.585 147.435 126.978  1.00 34.30           C  
ATOM   2692  CZ  TYR A 374     146.896 148.598 127.006  1.00 34.30           C  
ATOM   2693  OH  TYR A 374     146.579 149.103 128.232  1.00 34.30           O  
ATOM   2694  N   GLY A 375     148.041 144.402 121.214  1.00 38.47           N  
ATOM   2695  CA  GLY A 375     148.143 143.761 119.925  1.00 38.47           C  
ATOM   2696  C   GLY A 375     146.890 142.993 119.601  1.00 38.47           C  
ATOM   2697  O   GLY A 375     146.559 142.816 118.427  1.00 38.47           O  
ATOM   2698  N   PHE A 376     146.163 142.558 120.633  1.00 43.01           N  
ATOM   2699  CA  PHE A 376     145.054 141.636 120.446  1.00 43.01           C  
ATOM   2700  C   PHE A 376     143.900 142.272 119.710  1.00 43.01           C  
ATOM   2701  O   PHE A 376     143.179 141.567 119.008  1.00 43.01           O  
ATOM   2702  CB  PHE A 376     144.608 141.077 121.799  1.00 43.01           C  
ATOM   2703  CG  PHE A 376     143.367 140.239 121.750  1.00 43.01           C  
ATOM   2704  CD1 PHE A 376     143.322 139.095 120.992  1.00 43.01           C  
ATOM   2705  CD2 PHE A 376     142.281 140.555 122.538  1.00 43.01           C  
ATOM   2706  CE1 PHE A 376     142.193 138.329 120.964  1.00 43.01           C  
ATOM   2707  CE2 PHE A 376     141.156 139.785 122.524  1.00 43.01           C  
ATOM   2708  CZ  PHE A 376     141.110 138.674 121.738  1.00 43.01           C  
ATOM   2709  N   ALA A 377     143.739 143.585 119.795  1.00 44.19           N  
ATOM   2710  CA  ALA A 377     142.735 144.198 118.941  1.00 44.19           C  
ATOM   2711  C   ALA A 377     143.316 144.546 117.581  1.00 44.19           C  
ATOM   2712  O   ALA A 377     142.621 144.457 116.563  1.00 44.19           O  
ATOM   2713  CB  ALA A 377     142.148 145.431 119.609  1.00 44.19           C  
ATOM   2714  N   GLY A 378     144.593 144.925 117.543  1.00 44.63           N  
ATOM   2715  CA  GLY A 378     145.256 145.107 116.268  1.00 44.63           C  
ATOM   2716  C   GLY A 378     145.434 143.816 115.516  1.00 44.63           C  
ATOM   2717  O   GLY A 378     145.597 143.841 114.292  1.00 44.63           O  
ATOM   2718  N   GLN A 379     145.447 142.697 116.239  1.00 47.78           N  
ATOM   2719  CA  GLN A 379     145.258 141.388 115.637  1.00 47.78           C  
ATOM   2720  C   GLN A 379     144.002 141.366 114.779  1.00 47.78           C  
ATOM   2721  O   GLN A 379     144.039 140.944 113.620  1.00 47.78           O  
ATOM   2722  CB  GLN A 379     145.190 140.342 116.747  1.00 47.78           C  
ATOM   2723  CG  GLN A 379     144.956 138.926 116.298  1.00 47.78           C  
ATOM   2724  CD  GLN A 379     146.121 138.347 115.539  1.00 47.78           C  
ATOM   2725  OE1 GLN A 379     147.279 138.565 115.893  1.00 47.78           O  
ATOM   2726  NE2 GLN A 379     145.823 137.587 114.493  1.00 47.78           N  
ATOM   2727  N   PHE A 380     142.892 141.872 115.313  1.00 52.20           N  
ATOM   2728  CA  PHE A 380     141.649 141.869 114.555  1.00 52.20           C  
ATOM   2729  C   PHE A 380     141.636 142.984 113.530  1.00 52.20           C  
ATOM   2730  O   PHE A 380     141.923 142.769 112.351  1.00 52.20           O  
ATOM   2731  CB  PHE A 380     140.418 142.045 115.447  1.00 52.20           C  
ATOM   2732  CG  PHE A 380     140.210 140.948 116.435  1.00 52.20           C  
ATOM   2733  CD1 PHE A 380     139.804 139.698 116.027  1.00 52.20           C  
ATOM   2734  CD2 PHE A 380     140.349 141.194 117.782  1.00 52.20           C  
ATOM   2735  CE1 PHE A 380     139.606 138.699 116.945  1.00 52.20           C  
ATOM   2736  CE2 PHE A 380     140.156 140.206 118.701  1.00 52.20           C  
ATOM   2737  CZ  PHE A 380     139.781 138.959 118.287  1.00 52.20           C  
ATOM   2738  N   ALA A 381     141.311 144.186 113.989  1.00 54.85           N  
ATOM   2739  CA  ALA A 381     140.763 145.220 113.115  1.00 54.85           C  
ATOM   2740  C   ALA A 381     141.877 146.039 112.473  1.00 54.85           C  
ATOM   2741  O   ALA A 381     142.052 147.232 112.719  1.00 54.85           O  
ATOM   2742  CB  ALA A 381     139.798 146.108 113.887  1.00 54.85           C  
ATOM   2743  N   VAL A 382     142.635 145.368 111.619  1.00 61.53           N  
ATOM   2744  CA  VAL A 382     143.440 146.103 110.667  1.00 61.53           C  
ATOM   2745  C   VAL A 382     142.496 146.757 109.672  1.00 61.53           C  
ATOM   2746  O   VAL A 382     141.657 146.089 109.056  1.00 61.53           O  
ATOM   2747  CB  VAL A 382     144.455 145.177 109.985  1.00 61.53           C  
ATOM   2748  CG1 VAL A 382     145.205 145.922 108.904  1.00 61.53           C  
ATOM   2749  CG2 VAL A 382     145.428 144.630 111.011  1.00 61.53           C  
ATOM   2750  N   ASN A 383     142.581 148.084 109.565  1.00 62.70           N  
ATOM   2751  CA  ASN A 383     141.736 148.870 108.676  1.00 62.70           C  
ATOM   2752  C   ASN A 383     142.576 149.862 107.886  1.00 62.70           C  
ATOM   2753  O   ASN A 383     142.049 150.835 107.347  1.00 62.70           O  
ATOM   2754  CB  ASN A 383     140.674 149.615 109.483  1.00 62.70           C  
ATOM   2755  CG  ASN A 383     139.916 148.703 110.418  1.00 62.70           C  
ATOM   2756  OD1 ASN A 383     139.943 148.881 111.630  1.00 62.70           O  
ATOM   2757  ND2 ASN A 383     139.270 147.694 109.862  1.00 62.70           N  
ATOM   2758  N   GLY A 384     143.871 149.620 107.807  1.00 64.45           N  
ATOM   2759  CA  GLY A 384     144.807 150.709 107.753  1.00 64.45           C  
ATOM   2760  C   GLY A 384     145.270 150.981 109.171  1.00 64.45           C  
ATOM   2761  O   GLY A 384     146.442 150.776 109.496  1.00 64.45           O  
ATOM   2762  N   LYS A 385     144.350 151.389 110.041  1.00 58.63           N  
ATOM   2763  CA  LYS A 385     144.661 151.829 111.392  1.00 58.63           C  
ATOM   2764  C   LYS A 385     144.206 150.784 112.414  1.00 58.63           C  
ATOM   2765  O   LYS A 385     143.763 149.692 112.055  1.00 58.63           O  
ATOM   2766  CB  LYS A 385     144.033 153.206 111.614  1.00 58.63           C  
ATOM   2767  CG  LYS A 385     144.669 154.278 110.730  1.00 58.63           C  
ATOM   2768  CD  LYS A 385     144.141 155.672 110.984  1.00 58.63           C  
ATOM   2769  CE  LYS A 385     144.883 156.702 110.157  1.00 58.63           C  
ATOM   2770  NZ  LYS A 385     144.601 156.556 108.713  1.00 58.63           N  
ATOM   2771  N   THR A 386     144.326 151.114 113.700  1.00 51.43           N  
ATOM   2772  CA  THR A 386     144.035 150.151 114.761  1.00 51.43           C  
ATOM   2773  C   THR A 386     142.546 150.023 115.038  1.00 51.43           C  
ATOM   2774  O   THR A 386     141.766 149.821 114.107  1.00 51.43           O  
ATOM   2775  CB  THR A 386     144.751 150.530 116.051  1.00 51.43           C  
ATOM   2776  N   SER A 387     142.122 150.133 116.307  1.00 47.76           N  
ATOM   2777  CA  SER A 387     140.711 149.853 116.559  1.00 47.76           C  
ATOM   2778  C   SER A 387     140.144 150.610 117.763  1.00 47.76           C  
ATOM   2779  O   SER A 387     139.753 149.993 118.754  1.00 47.76           O  
ATOM   2780  CB  SER A 387     140.481 148.354 116.746  1.00 47.76           C  
ATOM   2781  OG  SER A 387     139.107 148.080 116.971  1.00 47.76           O  
ATOM   2782  N   SER A 388     140.076 151.943 117.636  1.00 42.05           N  
ATOM   2783  CA  SER A 388     139.223 152.877 118.387  1.00 42.05           C  
ATOM   2784  C   SER A 388     139.027 152.617 119.878  1.00 42.05           C  
ATOM   2785  O   SER A 388     139.366 153.452 120.720  1.00 42.05           O  
ATOM   2786  CB  SER A 388     137.851 152.917 117.728  1.00 42.05           C  
ATOM   2787  OG  SER A 388     137.213 151.664 117.865  1.00 42.05           O  
ATOM   2788  N   TRP A 389     138.434 151.471 120.191  1.00 38.68           N  
ATOM   2789  CA  TRP A 389     138.151 151.044 121.547  1.00 38.68           C  
ATOM   2790  C   TRP A 389     139.387 150.796 122.368  1.00 38.68           C  
ATOM   2791  O   TRP A 389     139.939 151.720 122.964  1.00 38.68           O  
ATOM   2792  CB  TRP A 389     137.343 149.764 121.516  1.00 38.68           C  
ATOM   2793  CG  TRP A 389     135.926 149.974 121.304  1.00 38.68           C  
ATOM   2794  CD1 TRP A 389     135.251 149.951 120.126  1.00 38.68           C  
ATOM   2795  CD2 TRP A 389     134.967 150.205 122.320  1.00 38.68           C  
ATOM   2796  NE1 TRP A 389     133.921 150.172 120.350  1.00 38.68           N  
ATOM   2797  CE2 TRP A 389     133.726 150.333 121.695  1.00 38.68           C  
ATOM   2798  CE3 TRP A 389     135.042 150.321 123.706  1.00 38.68           C  
ATOM   2799  CZ2 TRP A 389     132.567 150.575 122.406  1.00 38.68           C  
ATOM   2800  CZ3 TRP A 389     133.897 150.562 124.408  1.00 38.68           C  
ATOM   2801  CH2 TRP A 389     132.673 150.687 123.762  1.00 38.68           C  
ATOM   2802  N   VAL A 390     139.754 149.524 122.473  1.00 37.04           N  
ATOM   2803  CA  VAL A 390     140.985 149.015 123.065  1.00 37.04           C  
ATOM   2804  C   VAL A 390     141.199 149.462 124.507  1.00 37.04           C  
ATOM   2805  O   VAL A 390     141.181 148.646 125.435  1.00 37.04           O  
ATOM   2806  CB  VAL A 390     142.190 149.411 122.199  1.00 37.04           C  
ATOM   2807  CG1 VAL A 390     143.446 148.820 122.759  1.00 37.04           C  
ATOM   2808  CG2 VAL A 390     142.004 148.950 120.789  1.00 37.04           C  
ATOM   2809  N   MET A 391     141.375 150.766 124.697  1.00 37.55           N  
ATOM   2810  CA  MET A 391     142.099 151.283 125.842  1.00 37.55           C  
ATOM   2811  C   MET A 391     141.314 151.192 127.136  1.00 37.55           C  
ATOM   2812  O   MET A 391     141.931 151.164 128.204  1.00 37.55           O  
ATOM   2813  CB  MET A 391     142.463 152.738 125.584  1.00 37.55           C  
ATOM   2814  CG  MET A 391     143.092 152.987 124.231  1.00 37.55           C  
ATOM   2815  SD  MET A 391     144.624 152.128 123.915  1.00 37.55           S  
ATOM   2816  CE  MET A 391     145.706 153.004 125.031  1.00 37.55           C  
ATOM   2817  N   ILE A 392     139.981 151.145 127.060  1.00 34.02           N  
ATOM   2818  CA  ILE A 392     139.143 151.381 128.236  1.00 34.02           C  
ATOM   2819  C   ILE A 392     139.291 150.249 129.240  1.00 34.02           C  
ATOM   2820  O   ILE A 392     139.204 150.466 130.458  1.00 34.02           O  
ATOM   2821  CB  ILE A 392     137.682 151.575 127.797  1.00 34.02           C  
ATOM   2822  CG1 ILE A 392     137.627 152.635 126.707  1.00 34.02           C  
ATOM   2823  CG2 ILE A 392     136.815 152.031 128.961  1.00 34.02           C  
ATOM   2824  CD1 ILE A 392     136.312 152.725 126.041  1.00 34.02           C  
ATOM   2825  N   TRP A 393     139.562 149.039 128.759  1.00 31.27           N  
ATOM   2826  CA  TRP A 393     139.912 147.965 129.664  1.00 31.27           C  
ATOM   2827  C   TRP A 393     141.401 147.886 129.902  1.00 31.27           C  
ATOM   2828  O   TRP A 393     141.828 147.162 130.807  1.00 31.27           O  
ATOM   2829  CB  TRP A 393     139.391 146.622 129.152  1.00 31.27           C  
ATOM   2830  CG  TRP A 393     137.922 146.573 129.143  1.00 31.27           C  
ATOM   2831  CD1 TRP A 393     137.114 146.595 128.054  1.00 31.27           C  
ATOM   2832  CD2 TRP A 393     137.062 146.589 130.284  1.00 31.27           C  
ATOM   2833  NE1 TRP A 393     135.802 146.575 128.442  1.00 31.27           N  
ATOM   2834  CE2 TRP A 393     135.744 146.578 129.810  1.00 31.27           C  
ATOM   2835  CE3 TRP A 393     137.279 146.592 131.664  1.00 31.27           C  
ATOM   2836  CZ2 TRP A 393     134.648 146.572 130.664  1.00 31.27           C  
ATOM   2837  CZ3 TRP A 393     136.191 146.587 132.508  1.00 31.27           C  
ATOM   2838  CH2 TRP A 393     134.894 146.576 132.008  1.00 31.27           C  
ATOM   2839  N   GLY A 394     142.189 148.618 129.129  1.00 32.21           N  
ATOM   2840  CA  GLY A 394     143.612 148.617 129.347  1.00 32.21           C  
ATOM   2841  C   GLY A 394     143.983 149.245 130.669  1.00 32.21           C  
ATOM   2842  O   GLY A 394     144.650 148.622 131.499  1.00 32.21           O  
ATOM   2843  N   TYR A 395     143.496 150.461 130.899  1.00 32.11           N  
ATOM   2844  CA  TYR A 395     143.955 151.239 132.038  1.00 32.11           C  
ATOM   2845  C   TYR A 395     143.380 150.722 133.334  1.00 32.11           C  
ATOM   2846  O   TYR A 395     143.915 151.018 134.403  1.00 32.11           O  
ATOM   2847  CB  TYR A 395     143.609 152.706 131.819  1.00 32.11           C  
ATOM   2848  CG  TYR A 395     144.417 153.287 130.699  1.00 32.11           C  
ATOM   2849  CD1 TYR A 395     145.661 153.827 130.939  1.00 32.11           C  
ATOM   2850  CD2 TYR A 395     143.966 153.237 129.392  1.00 32.11           C  
ATOM   2851  CE1 TYR A 395     146.417 154.331 129.919  1.00 32.11           C  
ATOM   2852  CE2 TYR A 395     144.717 153.731 128.373  1.00 32.11           C  
ATOM   2853  CZ  TYR A 395     145.944 154.279 128.641  1.00 32.11           C  
ATOM   2854  OH  TYR A 395     146.710 154.789 127.625  1.00 32.11           O  
ATOM   2855  N   ALA A 396     142.321 149.930 133.253  1.00 38.40           N  
ATOM   2856  CA  ALA A 396     141.775 149.331 134.452  1.00 38.40           C  
ATOM   2857  C   ALA A 396     142.714 148.288 135.010  1.00 38.40           C  
ATOM   2858  O   ALA A 396     142.728 148.054 136.222  1.00 38.40           O  
ATOM   2859  CB  ALA A 396     140.424 148.705 134.148  1.00 38.40           C  
ATOM   2860  N   SER A 397     143.509 147.675 134.144  1.00 42.67           N  
ATOM   2861  CA  SER A 397     144.404 146.623 134.583  1.00 42.67           C  
ATOM   2862  C   SER A 397     145.488 147.171 135.503  1.00 42.67           C  
ATOM   2863  O   SER A 397     145.675 146.671 136.616  1.00 42.67           O  
ATOM   2864  CB  SER A 397     144.992 145.939 133.351  1.00 42.67           C  
ATOM   2865  OG  SER A 397     145.907 144.919 133.678  1.00 42.67           O  
ATOM   2866  N   TYR A 398     146.145 148.252 135.092  1.00 44.15           N  
ATOM   2867  CA  TYR A 398     147.338 148.743 135.770  1.00 44.15           C  
ATOM   2868  C   TYR A 398     146.981 149.312 137.123  1.00 44.15           C  
ATOM   2869  O   TYR A 398     147.716 149.125 138.092  1.00 44.15           O  
ATOM   2870  CB  TYR A 398     148.026 149.856 134.963  1.00 44.15           C  
ATOM   2871  CG  TYR A 398     148.245 149.671 133.458  1.00 44.15           C  
ATOM   2872  CD1 TYR A 398     148.243 148.433 132.835  1.00 44.15           C  
ATOM   2873  CD2 TYR A 398     148.412 150.782 132.659  1.00 44.15           C  
ATOM   2874  CE1 TYR A 398     148.399 148.323 131.487  1.00 44.15           C  
ATOM   2875  CE2 TYR A 398     148.581 150.672 131.310  1.00 44.15           C  
ATOM   2876  CZ  TYR A 398     148.570 149.444 130.735  1.00 44.15           C  
ATOM   2877  OH  TYR A 398     148.734 149.329 129.393  1.00 44.15           O  
ATOM   2878  N   SER A 399     145.840 149.970 137.184  1.00 40.18           N  
ATOM   2879  CA  SER A 399     145.223 150.461 138.392  1.00 40.18           C  
ATOM   2880  C   SER A 399     144.853 149.367 139.368  1.00 40.18           C  
ATOM   2881  O   SER A 399     144.881 149.604 140.578  1.00 40.18           O  
ATOM   2882  CB  SER A 399     143.970 151.222 138.009  1.00 40.18           C  
ATOM   2883  OG  SER A 399     143.115 150.360 137.292  1.00 40.18           O  
ATOM   2884  N   LEU A 400     144.494 148.189 138.869  1.00 40.91           N  
ATOM   2885  CA  LEU A 400     144.022 147.125 139.737  1.00 40.91           C  
ATOM   2886  C   LEU A 400     145.136 146.559 140.605  1.00 40.91           C  
ATOM   2887  O   LEU A 400     144.868 146.068 141.704  1.00 40.91           O  
ATOM   2888  CB  LEU A 400     143.368 146.042 138.883  1.00 40.91           C  
ATOM   2889  CG  LEU A 400     142.770 144.817 139.564  1.00 40.91           C  
ATOM   2890  CD1 LEU A 400     141.774 145.261 140.581  1.00 40.91           C  
ATOM   2891  CD2 LEU A 400     142.107 143.904 138.546  1.00 40.91           C  
ATOM   2892  N   GLY A 401     146.377 146.654 140.162  1.00 44.98           N  
ATOM   2893  CA  GLY A 401     147.472 146.312 141.035  1.00 44.98           C  
ATOM   2894  C   GLY A 401     147.963 147.538 141.764  1.00 44.98           C  
ATOM   2895  O   GLY A 401     148.555 147.432 142.834  1.00 44.98           O  
ATOM   2896  N   GLU A 402     147.688 148.713 141.199  1.00 50.29           N  
ATOM   2897  CA  GLU A 402     148.237 149.957 141.723  1.00 50.29           C  
ATOM   2898  C   GLU A 402     147.653 150.331 143.077  1.00 50.29           C  
ATOM   2899  O   GLU A 402     148.306 151.042 143.848  1.00 50.29           O  
ATOM   2900  CB  GLU A 402     148.007 151.065 140.697  1.00 50.29           C  
ATOM   2901  CG  GLU A 402     148.671 152.398 140.971  1.00 50.29           C  
ATOM   2902  CD  GLU A 402     148.767 153.247 139.719  1.00 50.29           C  
ATOM   2903  OE1 GLU A 402     148.439 152.731 138.627  1.00 50.29           O  
ATOM   2904  OE2 GLU A 402     149.151 154.430 139.823  1.00 50.29           O  
ATOM   2905  N   LEU A 403     146.469 149.821 143.406  1.00 51.58           N  
ATOM   2906  CA  LEU A 403     145.794 150.240 144.627  1.00 51.58           C  
ATOM   2907  C   LEU A 403     146.429 149.635 145.877  1.00 51.58           C  
ATOM   2908  O   LEU A 403     146.633 150.333 146.876  1.00 51.58           O  
ATOM   2909  CB  LEU A 403     144.317 149.873 144.545  1.00 51.58           C  
ATOM   2910  CG  LEU A 403     143.522 150.260 145.782  1.00 51.58           C  
ATOM   2911  CD1 LEU A 403     143.550 151.753 145.947  1.00 51.58           C  
ATOM   2912  CD2 LEU A 403     142.110 149.773 145.686  1.00 51.58           C  
ATOM   2913  N   LEU A 404     146.778 148.352 145.837  1.00 54.81           N  
ATOM   2914  CA  LEU A 404     146.958 147.569 147.055  1.00 54.81           C  
ATOM   2915  C   LEU A 404     148.414 147.281 147.410  1.00 54.81           C  
ATOM   2916  O   LEU A 404     148.664 146.447 148.285  1.00 54.81           O  
ATOM   2917  CB  LEU A 404     146.183 146.249 146.943  1.00 54.81           C  
ATOM   2918  CG  LEU A 404     146.658 145.089 146.052  1.00 54.81           C  
ATOM   2919  CD1 LEU A 404     145.969 143.815 146.488  1.00 54.81           C  
ATOM   2920  CD2 LEU A 404     146.419 145.309 144.560  1.00 54.81           C  
ATOM   2921  N   VAL A 405     149.379 147.956 146.785  1.00 51.01           N  
ATOM   2922  CA  VAL A 405     150.770 147.530 146.863  1.00 51.01           C  
ATOM   2923  C   VAL A 405     151.702 148.555 147.487  1.00 51.01           C  
ATOM   2924  O   VAL A 405     152.868 148.222 147.743  1.00 51.01           O  
ATOM   2925  CB  VAL A 405     151.293 147.136 145.476  1.00 51.01           C  
ATOM   2926  CG1 VAL A 405     150.485 145.994 144.961  1.00 51.01           C  
ATOM   2927  CG2 VAL A 405     151.204 148.312 144.556  1.00 51.01           C  
ATOM   2928  N   SER A 406     151.258 149.780 147.718  1.00 52.29           N  
ATOM   2929  CA  SER A 406     152.105 150.708 148.442  1.00 52.29           C  
ATOM   2930  C   SER A 406     152.112 150.361 149.928  1.00 52.29           C  
ATOM   2931  O   SER A 406     151.310 149.560 150.412  1.00 52.29           O  
ATOM   2932  CB  SER A 406     151.637 152.143 148.232  1.00 52.29           C  
ATOM   2933  OG  SER A 406     152.421 153.037 149.003  1.00 52.29           O  
ATOM   2934  N   GLY A 407     153.025 150.991 150.660  1.00 56.52           N  
ATOM   2935  CA  GLY A 407     153.260 150.609 152.038  1.00 56.52           C  
ATOM   2936  C   GLY A 407     153.979 149.280 152.072  1.00 56.52           C  
ATOM   2937  O   GLY A 407     153.346 148.225 151.995  1.00 56.52           O  
ATOM   2938  N   LEU A 408     155.306 149.317 152.154  1.00 65.60           N  
ATOM   2939  CA  LEU A 408     156.120 148.123 151.963  1.00 65.60           C  
ATOM   2940  C   LEU A 408     157.212 148.060 153.016  1.00 65.60           C  
ATOM   2941  O   LEU A 408     157.047 147.414 154.053  1.00 65.60           O  
ATOM   2942  CB  LEU A 408     156.725 148.117 150.561  1.00 65.60           C  
ATOM   2943  CG  LEU A 408     155.742 147.917 149.410  1.00 65.60           C  
ATOM   2944  CD1 LEU A 408     156.402 148.192 148.087  1.00 65.60           C  
ATOM   2945  CD2 LEU A 408     155.180 146.506 149.441  1.00 65.60           C  
ATOM   2946  N   GLY A 409     158.339 148.724 152.759  1.00 63.54           N  
ATOM   2947  CA  GLY A 409     159.203 149.112 153.858  1.00 63.54           C  
ATOM   2948  C   GLY A 409     158.593 150.205 154.705  1.00 63.54           C  
ATOM   2949  O   GLY A 409     159.019 150.414 155.845  1.00 63.54           O  
ATOM   2950  N   LEU A 410     157.616 150.923 154.151  1.00 65.36           N  
ATOM   2951  CA  LEU A 410     156.704 151.752 154.913  1.00 65.36           C  
ATOM   2952  C   LEU A 410     155.630 150.919 155.601  1.00 65.36           C  
ATOM   2953  O   LEU A 410     154.939 151.430 156.486  1.00 65.36           O  
ATOM   2954  CB  LEU A 410     156.091 152.801 153.980  1.00 65.36           C  
ATOM   2955  CG  LEU A 410     155.313 153.994 154.539  1.00 65.36           C  
ATOM   2956  CD1 LEU A 410     156.198 154.813 155.462  1.00 65.36           C  
ATOM   2957  CD2 LEU A 410     154.786 154.860 153.407  1.00 65.36           C  
ATOM   2958  N   ALA A 411     155.485 149.646 155.234  1.00 65.20           N  
ATOM   2959  CA  ALA A 411     154.750 148.691 156.055  1.00 65.20           C  
ATOM   2960  C   ALA A 411     155.671 147.881 156.958  1.00 65.20           C  
ATOM   2961  O   ALA A 411     155.388 147.723 158.147  1.00 65.20           O  
ATOM   2962  CB  ALA A 411     153.928 147.743 155.184  1.00 65.20           C  
ATOM   2963  N   MET A 412     156.766 147.353 156.417  1.00 67.85           N  
ATOM   2964  CA  MET A 412     157.760 146.706 157.262  1.00 67.85           C  
ATOM   2965  C   MET A 412     158.503 147.781 158.045  1.00 67.85           C  
ATOM   2966  O   MET A 412     159.550 148.273 157.614  1.00 67.85           O  
ATOM   2967  CB  MET A 412     158.720 145.844 156.427  1.00 67.85           C  
ATOM   2968  CG  MET A 412     159.730 145.025 157.241  1.00 67.85           C  
ATOM   2969  SD  MET A 412     159.017 143.786 158.346  1.00 67.85           S  
ATOM   2970  CE  MET A 412     158.596 142.495 157.191  1.00 67.85           C  
ATOM   2971  N   ILE A 413     157.950 148.171 159.185  1.00 71.50           N  
ATOM   2972  CA  ILE A 413     158.581 149.169 160.022  1.00 71.50           C  
ATOM   2973  C   ILE A 413     159.750 148.531 160.743  1.00 71.50           C  
ATOM   2974  O   ILE A 413     159.742 147.327 160.997  1.00 71.50           O  
ATOM   2975  CB  ILE A 413     157.590 149.775 161.018  1.00 71.50           C  
ATOM   2976  N   MET A 421     169.633 151.487 161.901  1.00 73.81           N  
ATOM   2977  CA  MET A 421     168.303 151.059 162.309  1.00 73.81           C  
ATOM   2978  C   MET A 421     167.254 152.078 161.899  1.00 73.81           C  
ATOM   2979  O   MET A 421     166.409 152.470 162.701  1.00 73.81           O  
ATOM   2980  CB  MET A 421     168.247 150.831 163.819  1.00 73.81           C  
ATOM   2981  N   GLY A 422     167.311 152.504 160.642  1.00 68.35           N  
ATOM   2982  CA  GLY A 422     166.321 153.428 160.137  1.00 68.35           C  
ATOM   2983  C   GLY A 422     166.911 154.534 159.296  1.00 68.35           C  
ATOM   2984  O   GLY A 422     166.423 154.809 158.196  1.00 68.35           O  
ATOM   2985  N   GLY A 423     167.976 155.158 159.812  1.00 70.69           N  
ATOM   2986  CA  GLY A 423     168.556 156.364 159.240  1.00 70.69           C  
ATOM   2987  C   GLY A 423     169.102 156.195 157.843  1.00 70.69           C  
ATOM   2988  O   GLY A 423     169.152 157.170 157.086  1.00 70.69           O  
ATOM   2989  N   PHE A 424     169.519 154.987 157.486  1.00 69.39           N  
ATOM   2990  CA  PHE A 424     169.700 154.634 156.089  1.00 69.39           C  
ATOM   2991  C   PHE A 424     168.524 153.838 155.535  1.00 69.39           C  
ATOM   2992  O   PHE A 424     168.291 153.870 154.323  1.00 69.39           O  
ATOM   2993  CB  PHE A 424     170.999 153.841 155.904  1.00 69.39           C  
ATOM   2994  N   MET A 425     167.754 153.159 156.401  1.00 66.93           N  
ATOM   2995  CA  MET A 425     166.643 152.327 155.946  1.00 66.93           C  
ATOM   2996  C   MET A 425     165.517 153.164 155.364  1.00 66.93           C  
ATOM   2997  O   MET A 425     164.747 152.664 154.539  1.00 66.93           O  
ATOM   2998  CB  MET A 425     166.108 151.471 157.101  1.00 66.93           C  
ATOM   2999  CG  MET A 425     165.219 150.291 156.688  1.00 66.93           C  
ATOM   3000  SD  MET A 425     164.342 149.451 158.032  1.00 66.93           S  
ATOM   3001  CE  MET A 425     165.652 148.663 158.949  1.00 66.93           C  
ATOM   3002  N   MET A 426     165.426 154.425 155.771  1.00 64.97           N  
ATOM   3003  CA  MET A 426     164.441 155.370 155.276  1.00 64.97           C  
ATOM   3004  C   MET A 426     164.595 155.560 153.777  1.00 64.97           C  
ATOM   3005  O   MET A 426     163.826 155.000 152.990  1.00 64.97           O  
ATOM   3006  CB  MET A 426     164.595 156.702 156.026  1.00 64.97           C  
ATOM   3007  CG  MET A 426     163.562 157.791 155.728  1.00 64.97           C  
ATOM   3008  SD  MET A 426     163.980 158.919 154.387  1.00 64.97           S  
ATOM   3009  CE  MET A 426     165.249 159.918 155.150  1.00 64.97           C  
ATOM   3010  N   GLY A 427     165.623 156.299 153.377  1.00 61.30           N  
ATOM   3011  CA  GLY A 427     165.748 156.704 151.995  1.00 61.30           C  
ATOM   3012  C   GLY A 427     166.196 155.619 151.055  1.00 61.30           C  
ATOM   3013  O   GLY A 427     166.214 155.861 149.842  1.00 61.30           O  
ATOM   3014  N   ALA A 428     166.559 154.443 151.579  1.00 62.38           N  
ATOM   3015  CA  ALA A 428     167.047 153.361 150.730  1.00 62.38           C  
ATOM   3016  C   ALA A 428     165.969 152.883 149.773  1.00 62.38           C  
ATOM   3017  O   ALA A 428     166.246 152.597 148.604  1.00 62.38           O  
ATOM   3018  CB  ALA A 428     167.542 152.201 151.587  1.00 62.38           C  
ATOM   3019  N   TYR A 429     164.728 152.819 150.246  1.00 54.71           N  
ATOM   3020  CA  TYR A 429     163.613 152.490 149.372  1.00 54.71           C  
ATOM   3021  C   TYR A 429     163.311 153.620 148.402  1.00 54.71           C  
ATOM   3022  O   TYR A 429     162.855 153.371 147.282  1.00 54.71           O  
ATOM   3023  CB  TYR A 429     162.388 152.165 150.224  1.00 54.71           C  
ATOM   3024  CG  TYR A 429     161.137 151.886 149.443  1.00 54.71           C  
ATOM   3025  CD1 TYR A 429     160.978 150.699 148.760  1.00 54.71           C  
ATOM   3026  CD2 TYR A 429     160.105 152.807 149.410  1.00 54.71           C  
ATOM   3027  CE1 TYR A 429     159.834 150.443 148.056  1.00 54.71           C  
ATOM   3028  CE2 TYR A 429     158.958 152.560 148.705  1.00 54.71           C  
ATOM   3029  CZ  TYR A 429     158.826 151.377 148.028  1.00 54.71           C  
ATOM   3030  OH  TYR A 429     157.674 151.133 147.323  1.00 54.71           O  
ATOM   3031  N   PHE A 430     163.582 154.860 148.809  1.00 55.54           N  
ATOM   3032  CA  PHE A 430     163.142 156.009 148.031  1.00 55.54           C  
ATOM   3033  C   PHE A 430     163.973 156.185 146.776  1.00 55.54           C  
ATOM   3034  O   PHE A 430     163.424 156.368 145.686  1.00 55.54           O  
ATOM   3035  CB  PHE A 430     163.204 157.278 148.878  1.00 55.54           C  
ATOM   3036  CG  PHE A 430     162.066 157.427 149.836  1.00 55.54           C  
ATOM   3037  CD1 PHE A 430     160.862 157.963 149.415  1.00 55.54           C  
ATOM   3038  CD2 PHE A 430     162.198 157.030 151.152  1.00 55.54           C  
ATOM   3039  CE1 PHE A 430     159.817 158.105 150.291  1.00 55.54           C  
ATOM   3040  CE2 PHE A 430     161.155 157.166 152.034  1.00 55.54           C  
ATOM   3041  CZ  PHE A 430     159.963 157.706 151.605  1.00 55.54           C  
ATOM   3042  N   VAL A 431     165.296 156.164 146.912  1.00 50.74           N  
ATOM   3043  CA  VAL A 431     166.146 156.566 145.801  1.00 50.74           C  
ATOM   3044  C   VAL A 431     166.101 155.522 144.702  1.00 50.74           C  
ATOM   3045  O   VAL A 431     166.080 155.849 143.512  1.00 50.74           O  
ATOM   3046  CB  VAL A 431     167.575 156.812 146.303  1.00 50.74           C  
ATOM   3047  CG1 VAL A 431     168.457 157.297 145.182  1.00 50.74           C  
ATOM   3048  CG2 VAL A 431     167.563 157.809 147.438  1.00 50.74           C  
ATOM   3049  N   ALA A 432     166.011 154.254 145.090  1.00 52.06           N  
ATOM   3050  CA  ALA A 432     165.822 153.186 144.122  1.00 52.06           C  
ATOM   3051  C   ALA A 432     164.451 153.254 143.480  1.00 52.06           C  
ATOM   3052  O   ALA A 432     164.292 152.841 142.327  1.00 52.06           O  
ATOM   3053  CB  ALA A 432     166.016 151.828 144.795  1.00 52.06           C  
ATOM   3054  N   SER A 433     163.457 153.759 144.211  1.00 50.10           N  
ATOM   3055  CA  SER A 433     162.140 153.931 143.623  1.00 50.10           C  
ATOM   3056  C   SER A 433     162.186 154.947 142.492  1.00 50.10           C  
ATOM   3057  O   SER A 433     161.568 154.743 141.441  1.00 50.10           O  
ATOM   3058  CB  SER A 433     161.148 154.354 144.696  1.00 50.10           C  
ATOM   3059  OG  SER A 433     161.148 153.440 145.778  1.00 50.10           O  
ATOM   3060  N   GLY A 434     162.951 156.020 142.666  1.00 52.35           N  
ATOM   3061  CA  GLY A 434     163.136 156.951 141.570  1.00 52.35           C  
ATOM   3062  C   GLY A 434     164.002 156.366 140.477  1.00 52.35           C  
ATOM   3063  O   GLY A 434     163.801 156.646 139.293  1.00 52.35           O  
ATOM   3064  N   ILE A 435     164.979 155.544 140.863  1.00 51.47           N  
ATOM   3065  CA  ILE A 435     165.742 154.775 139.888  1.00 51.47           C  
ATOM   3066  C   ILE A 435     164.826 153.817 139.152  1.00 51.47           C  
ATOM   3067  O   ILE A 435     164.926 153.651 137.928  1.00 51.47           O  
ATOM   3068  CB  ILE A 435     166.905 154.052 140.590  1.00 51.47           C  
ATOM   3069  CG1 ILE A 435     167.972 155.076 140.968  1.00 51.47           C  
ATOM   3070  CG2 ILE A 435     167.480 152.930 139.739  1.00 51.47           C  
ATOM   3071  CD1 ILE A 435     169.036 154.545 141.838  1.00 51.47           C  
ATOM   3072  N   SER A 436     163.875 153.228 139.880  1.00 52.45           N  
ATOM   3073  CA  SER A 436     162.865 152.400 139.241  1.00 52.45           C  
ATOM   3074  C   SER A 436     161.978 153.235 138.338  1.00 52.45           C  
ATOM   3075  O   SER A 436     161.563 152.772 137.270  1.00 52.45           O  
ATOM   3076  CB  SER A 436     162.009 151.702 140.285  1.00 52.45           C  
ATOM   3077  OG  SER A 436     161.101 152.620 140.844  1.00 52.45           O  
ATOM   3078  N   GLN A 437     161.682 154.469 138.751  1.00 49.42           N  
ATOM   3079  CA  GLN A 437     160.962 155.378 137.874  1.00 49.42           C  
ATOM   3080  C   GLN A 437     161.753 155.682 136.614  1.00 49.42           C  
ATOM   3081  O   GLN A 437     161.159 155.870 135.547  1.00 49.42           O  
ATOM   3082  CB  GLN A 437     160.635 156.672 138.610  1.00 49.42           C  
ATOM   3083  CG  GLN A 437     159.481 156.636 139.597  1.00 49.42           C  
ATOM   3084  CD  GLN A 437     158.133 156.692 138.912  1.00 49.42           C  
ATOM   3085  OE1 GLN A 437     157.994 157.277 137.845  1.00 49.42           O  
ATOM   3086  NE2 GLN A 437     157.121 156.142 139.554  1.00 49.42           N  
ATOM   3087  N   TYR A 438     163.086 155.692 136.702  1.00 43.64           N  
ATOM   3088  CA  TYR A 438     163.881 156.114 135.556  1.00 43.64           C  
ATOM   3089  C   TYR A 438     163.860 155.086 134.441  1.00 43.64           C  
ATOM   3090  O   TYR A 438     163.684 155.447 133.274  1.00 43.64           O  
ATOM   3091  CB  TYR A 438     165.324 156.433 135.961  1.00 43.64           C  
ATOM   3092  CG  TYR A 438     166.229 156.659 134.757  1.00 43.64           C  
ATOM   3093  CD1 TYR A 438     165.961 157.662 133.839  1.00 43.64           C  
ATOM   3094  CD2 TYR A 438     167.369 155.902 134.567  1.00 43.64           C  
ATOM   3095  CE1 TYR A 438     166.764 157.863 132.744  1.00 43.64           C  
ATOM   3096  CE2 TYR A 438     168.189 156.113 133.479  1.00 43.64           C  
ATOM   3097  CZ  TYR A 438     167.874 157.096 132.575  1.00 43.64           C  
ATOM   3098  OH  TYR A 438     168.666 157.324 131.482  1.00 43.64           O  
ATOM   3099  N   LEU A 439     163.978 153.807 134.771  1.00 46.46           N  
ATOM   3100  CA  LEU A 439     164.280 152.834 133.734  1.00 46.46           C  
ATOM   3101  C   LEU A 439     163.117 152.533 132.810  1.00 46.46           C  
ATOM   3102  O   LEU A 439     163.263 151.676 131.944  1.00 46.46           O  
ATOM   3103  CB  LEU A 439     164.761 151.518 134.335  1.00 46.46           C  
ATOM   3104  CG  LEU A 439     166.092 151.471 135.073  1.00 46.46           C  
ATOM   3105  CD1 LEU A 439     166.371 150.057 135.535  1.00 46.46           C  
ATOM   3106  CD2 LEU A 439     167.198 151.953 134.192  1.00 46.46           C  
ATOM   3107  N   GLY A 440     161.972 153.188 132.963  1.00 44.24           N  
ATOM   3108  CA  GLY A 440     160.907 152.987 132.003  1.00 44.24           C  
ATOM   3109  C   GLY A 440     161.253 153.559 130.646  1.00 44.24           C  
ATOM   3110  O   GLY A 440     160.871 153.007 129.609  1.00 44.24           O  
ATOM   3111  N   GLY A 441     161.998 154.660 130.637  1.00 43.97           N  
ATOM   3112  CA  GLY A 441     162.363 155.276 129.379  1.00 43.97           C  
ATOM   3113  C   GLY A 441     163.336 154.430 128.592  1.00 43.97           C  
ATOM   3114  O   GLY A 441     163.190 154.270 127.378  1.00 43.97           O  
ATOM   3115  N   VAL A 442     164.306 153.823 129.277  1.00 42.35           N  
ATOM   3116  CA  VAL A 442     165.227 152.942 128.573  1.00 42.35           C  
ATOM   3117  C   VAL A 442     164.590 151.613 128.224  1.00 42.35           C  
ATOM   3118  O   VAL A 442     165.208 150.811 127.516  1.00 42.35           O  
ATOM   3119  CB  VAL A 442     166.510 152.680 129.376  1.00 42.35           C  
ATOM   3120  CG1 VAL A 442     167.206 153.977 129.663  1.00 42.35           C  
ATOM   3121  CG2 VAL A 442     166.193 151.968 130.635  1.00 42.35           C  
ATOM   3122  N   VAL A 443     163.384 151.348 128.710  1.00 41.06           N  
ATOM   3123  CA  VAL A 443     162.587 150.243 128.204  1.00 41.06           C  
ATOM   3124  C   VAL A 443     161.849 150.638 126.940  1.00 41.06           C  
ATOM   3125  O   VAL A 443     161.911 149.937 125.930  1.00 41.06           O  
ATOM   3126  CB  VAL A 443     161.622 149.770 129.305  1.00 41.06           C  
ATOM   3127  CG1 VAL A 443     160.567 148.889 128.742  1.00 41.06           C  
ATOM   3128  CG2 VAL A 443     162.385 148.985 130.309  1.00 41.06           C  
ATOM   3129  N   ALA A 444     161.205 151.789 126.960  1.00 38.52           N  
ATOM   3130  CA  ALA A 444     160.236 152.144 125.943  1.00 38.52           C  
ATOM   3131  C   ALA A 444     160.852 152.601 124.636  1.00 38.52           C  
ATOM   3132  O   ALA A 444     160.100 152.955 123.728  1.00 38.52           O  
ATOM   3133  CB  ALA A 444     159.321 153.239 126.478  1.00 38.52           C  
ATOM   3134  N   ASN A 445     162.176 152.590 124.498  1.00 41.35           N  
ATOM   3135  CA  ASN A 445     162.815 153.237 123.357  1.00 41.35           C  
ATOM   3136  C   ASN A 445     162.572 152.532 122.034  1.00 41.35           C  
ATOM   3137  O   ASN A 445     162.855 153.119 120.986  1.00 41.35           O  
ATOM   3138  CB  ASN A 445     164.322 153.337 123.564  1.00 41.35           C  
ATOM   3139  CG  ASN A 445     164.692 154.289 124.651  1.00 41.35           C  
ATOM   3140  OD1 ASN A 445     164.071 155.334 124.815  1.00 41.35           O  
ATOM   3141  ND2 ASN A 445     165.726 153.948 125.398  1.00 41.35           N  
ATOM   3142  N   PHE A 446     162.041 151.316 122.042  1.00 37.19           N  
ATOM   3143  CA  PHE A 446     162.012 150.523 120.826  1.00 37.19           C  
ATOM   3144  C   PHE A 446     160.932 150.962 119.847  1.00 37.19           C  
ATOM   3145  O   PHE A 446     160.838 150.388 118.760  1.00 37.19           O  
ATOM   3146  CB  PHE A 446     161.844 149.054 121.189  1.00 37.19           C  
ATOM   3147  CG  PHE A 446     162.972 148.515 122.008  1.00 37.19           C  
ATOM   3148  CD1 PHE A 446     164.176 148.181 121.417  1.00 37.19           C  
ATOM   3149  CD2 PHE A 446     162.836 148.354 123.370  1.00 37.19           C  
ATOM   3150  CE1 PHE A 446     165.227 147.690 122.174  1.00 37.19           C  
ATOM   3151  CE2 PHE A 446     163.879 147.865 124.134  1.00 37.19           C  
ATOM   3152  CZ  PHE A 446     165.077 147.532 123.533  1.00 37.19           C  
ATOM   3153  N   ALA A 447     160.142 151.974 120.182  1.00 41.89           N  
ATOM   3154  CA  ALA A 447     159.095 152.470 119.308  1.00 41.89           C  
ATOM   3155  C   ALA A 447     159.588 153.523 118.342  1.00 41.89           C  
ATOM   3156  O   ALA A 447     158.774 154.179 117.690  1.00 41.89           O  
ATOM   3157  CB  ALA A 447     157.952 153.046 120.138  1.00 41.89           C  
ATOM   3158  N   SER A 448     160.895 153.704 118.232  1.00 49.97           N  
ATOM   3159  CA  SER A 448     161.454 154.838 117.510  1.00 49.97           C  
ATOM   3160  C   SER A 448     161.287 154.627 116.012  1.00 49.97           C  
ATOM   3161  O   SER A 448     162.202 154.214 115.298  1.00 49.97           O  
ATOM   3162  CB  SER A 448     162.913 155.028 117.889  1.00 49.97           C  
ATOM   3163  OG  SER A 448     163.676 153.904 117.502  1.00 49.97           O  
ATOM   3164  N   VAL A 449     160.085 154.903 115.536  1.00 56.16           N  
ATOM   3165  CA  VAL A 449     159.885 154.995 114.087  1.00 56.16           C  
ATOM   3166  C   VAL A 449     160.612 156.227 113.576  1.00 56.16           C  
ATOM   3167  O   VAL A 449     160.531 157.293 114.211  1.00 56.16           O  
ATOM   3168  CB  VAL A 449     158.394 155.056 113.761  1.00 56.16           C  
ATOM   3169  CG1 VAL A 449     158.164 155.300 112.279  1.00 56.16           C  
ATOM   3170  CG2 VAL A 449     157.730 153.777 114.184  1.00 56.16           C  
ATOM   3171  N   PRO A 450     161.376 156.126 112.495  1.00 63.41           N  
ATOM   3172  CA  PRO A 450     161.994 157.322 111.920  1.00 63.41           C  
ATOM   3173  C   PRO A 450     160.932 158.265 111.380  1.00 63.41           C  
ATOM   3174  O   PRO A 450     159.888 157.835 110.890  1.00 63.41           O  
ATOM   3175  CB  PRO A 450     162.878 156.759 110.802  1.00 63.41           C  
ATOM   3176  CG  PRO A 450     163.093 155.327 111.171  1.00 63.41           C  
ATOM   3177  CD  PRO A 450     161.827 154.895 111.830  1.00 63.41           C  
ATOM   3178  N   GLN A 451     161.184 159.564 111.516  1.00 63.86           N  
ATOM   3179  CA  GLN A 451     160.230 160.568 111.055  1.00 63.86           C  
ATOM   3180  C   GLN A 451     160.393 160.791 109.560  1.00 63.86           C  
ATOM   3181  O   GLN A 451     161.004 161.757 109.097  1.00 63.86           O  
ATOM   3182  CB  GLN A 451     160.386 161.866 111.821  1.00 63.86           C  
ATOM   3183  CG  GLN A 451     159.758 161.828 113.163  1.00 63.86           C  
ATOM   3184  CD  GLN A 451     159.731 163.183 113.782  1.00 63.86           C  
ATOM   3185  OE1 GLN A 451     160.351 164.121 113.282  1.00 63.86           O  
ATOM   3186  NE2 GLN A 451     158.979 163.319 114.856  1.00 63.86           N  
ATOM   3187  N   ASP A 452     159.785 159.884 108.807  1.00 72.94           N  
ATOM   3188  CA  ASP A 452     159.726 159.893 107.356  1.00 72.94           C  
ATOM   3189  C   ASP A 452     158.687 158.860 106.959  1.00 72.94           C  
ATOM   3190  O   ASP A 452     157.988 159.001 105.954  1.00 72.94           O  
ATOM   3191  CB  ASP A 452     161.099 159.588 106.754  1.00 72.94           C  
ATOM   3192  CG  ASP A 452     161.744 158.364 107.370  1.00 72.94           C  
ATOM   3193  OD1 ASP A 452     161.154 157.771 108.288  1.00 72.94           O  
ATOM   3194  OD2 ASP A 452     162.858 158.001 106.949  1.00 72.94           O  
ATOM   3195  N   LEU A 453     158.598 157.815 107.775  1.00 70.46           N  
ATOM   3196  CA  LEU A 453     157.628 156.738 107.615  1.00 70.46           C  
ATOM   3197  C   LEU A 453     156.260 157.279 108.010  1.00 70.46           C  
ATOM   3198  O   LEU A 453     155.987 157.512 109.189  1.00 70.46           O  
ATOM   3199  CB  LEU A 453     158.032 155.545 108.473  1.00 70.46           C  
ATOM   3200  CG  LEU A 453     157.251 154.251 108.289  1.00 70.46           C  
ATOM   3201  CD1 LEU A 453     157.435 153.759 106.866  1.00 70.46           C  
ATOM   3202  CD2 LEU A 453     157.732 153.209 109.269  1.00 70.46           C  
ATOM   3203  N   VAL A 454     155.390 157.475 107.028  1.00 68.37           N  
ATOM   3204  CA  VAL A 454     154.127 158.169 107.236  1.00 68.37           C  
ATOM   3205  C   VAL A 454     152.955 157.204 107.344  1.00 68.37           C  
ATOM   3206  O   VAL A 454     152.131 157.333 108.248  1.00 68.37           O  
ATOM   3207  CB  VAL A 454     153.906 159.209 106.116  1.00 68.37           C  
ATOM   3208  CG1 VAL A 454     152.529 159.829 106.212  1.00 68.37           C  
ATOM   3209  CG2 VAL A 454     154.952 160.289 106.226  1.00 68.37           C  
ATOM   3210  N   ASP A 455     152.873 156.223 106.445  1.00 66.80           N  
ATOM   3211  CA  ASP A 455     151.700 155.342 106.344  1.00 66.80           C  
ATOM   3212  C   ASP A 455     151.597 154.438 107.566  1.00 66.80           C  
ATOM   3213  O   ASP A 455     152.481 153.596 107.771  1.00 66.80           O  
ATOM   3214  CB  ASP A 455     151.798 154.505 105.066  1.00 66.80           C  
ATOM   3215  CG  ASP A 455     150.491 153.806 104.692  1.00 66.80           C  
ATOM   3216  OD1 ASP A 455     149.489 153.899 105.429  1.00 66.80           O  
ATOM   3217  OD2 ASP A 455     150.465 153.164 103.621  1.00 66.80           O  
ATOM   3218  N   PRO A 456     150.546 154.548 108.382  1.00 58.37           N  
ATOM   3219  CA  PRO A 456     150.447 153.727 109.592  1.00 58.37           C  
ATOM   3220  C   PRO A 456     150.027 152.289 109.344  1.00 58.37           C  
ATOM   3221  O   PRO A 456     149.704 151.588 110.306  1.00 58.37           O  
ATOM   3222  CB  PRO A 456     149.391 154.466 110.423  1.00 58.37           C  
ATOM   3223  CG  PRO A 456     148.528 155.089 109.430  1.00 58.37           C  
ATOM   3224  CD  PRO A 456     149.408 155.478 108.272  1.00 58.37           C  
ATOM   3225  N   LEU A 457     150.008 151.845 108.086  1.00 56.05           N  
ATOM   3226  CA  LEU A 457     149.973 150.420 107.796  1.00 56.05           C  
ATOM   3227  C   LEU A 457     151.267 149.747 108.229  1.00 56.05           C  
ATOM   3228  O   LEU A 457     151.268 148.563 108.578  1.00 56.05           O  
ATOM   3229  CB  LEU A 457     149.727 150.213 106.304  1.00 56.05           C  
ATOM   3230  CG  LEU A 457     149.484 148.801 105.788  1.00 56.05           C  
ATOM   3231  CD1 LEU A 457     148.211 148.269 106.376  1.00 56.05           C  
ATOM   3232  CD2 LEU A 457     149.401 148.793 104.281  1.00 56.05           C  
ATOM   3233  N   GLN A 458     152.370 150.492 108.244  1.00 54.39           N  
ATOM   3234  CA  GLN A 458     153.678 149.952 108.571  1.00 54.39           C  
ATOM   3235  C   GLN A 458     154.158 150.359 109.955  1.00 54.39           C  
ATOM   3236  O   GLN A 458     155.219 149.901 110.384  1.00 54.39           O  
ATOM   3237  CB  GLN A 458     154.683 150.379 107.506  1.00 54.39           C  
ATOM   3238  CG  GLN A 458     154.329 149.823 106.138  1.00 54.39           C  
ATOM   3239  CD  GLN A 458     155.267 150.273 105.037  1.00 54.39           C  
ATOM   3240  OE1 GLN A 458     156.215 151.017 105.274  1.00 54.39           O  
ATOM   3241  NE2 GLN A 458     154.985 149.844 103.815  1.00 54.39           N  
ATOM   3242  N   THR A 459     153.411 151.203 110.667  1.00 47.97           N  
ATOM   3243  CA  THR A 459     153.738 151.516 112.053  1.00 47.97           C  
ATOM   3244  C   THR A 459     153.317 150.422 113.005  1.00 47.97           C  
ATOM   3245  O   THR A 459     154.102 150.042 113.865  1.00 47.97           O  
ATOM   3246  CB  THR A 459     153.074 152.811 112.515  1.00 47.97           C  
ATOM   3247  OG1 THR A 459     151.653 152.660 112.450  1.00 47.97           O  
ATOM   3248  CG2 THR A 459     153.509 153.986 111.664  1.00 47.97           C  
ATOM   3249  N   LEU A 460     152.084 149.937 112.870  1.00 42.53           N  
ATOM   3250  CA  LEU A 460     151.580 148.845 113.703  1.00 42.53           C  
ATOM   3251  C   LEU A 460     152.467 147.596 113.782  1.00 42.53           C  
ATOM   3252  O   LEU A 460     152.654 147.100 114.908  1.00 42.53           O  
ATOM   3253  CB  LEU A 460     150.163 148.471 113.243  1.00 42.53           C  
ATOM   3254  CG  LEU A 460     149.544 147.355 114.075  1.00 42.53           C  
ATOM   3255  CD1 LEU A 460     149.336 147.807 115.512  1.00 42.53           C  
ATOM   3256  CD2 LEU A 460     148.263 146.854 113.463  1.00 42.53           C  
ATOM   3257  N   PRO A 461     153.074 147.069 112.700  1.00 42.27           N  
ATOM   3258  CA  PRO A 461     153.965 145.907 112.875  1.00 42.27           C  
ATOM   3259  C   PRO A 461     155.203 146.161 113.717  1.00 42.27           C  
ATOM   3260  O   PRO A 461     155.795 145.189 114.194  1.00 42.27           O  
ATOM   3261  CB  PRO A 461     154.354 145.538 111.440  1.00 42.27           C  
ATOM   3262  CG  PRO A 461     153.268 146.032 110.626  1.00 42.27           C  
ATOM   3263  CD  PRO A 461     152.866 147.307 111.254  1.00 42.27           C  
ATOM   3264  N   VAL A 462     155.609 147.411 113.942  1.00 42.09           N  
ATOM   3265  CA  VAL A 462     156.664 147.654 114.916  1.00 42.09           C  
ATOM   3266  C   VAL A 462     156.091 147.972 116.286  1.00 42.09           C  
ATOM   3267  O   VAL A 462     156.833 147.939 117.279  1.00 42.09           O  
ATOM   3268  CB  VAL A 462     157.633 148.768 114.459  1.00 42.09           C  
ATOM   3269  CG1 VAL A 462     157.959 148.619 112.979  1.00 42.09           C  
ATOM   3270  CG2 VAL A 462     157.150 150.146 114.809  1.00 42.09           C  
ATOM   3271  N   TYR A 463     154.798 148.261 116.379  1.00 39.40           N  
ATOM   3272  CA  TYR A 463     154.167 148.394 117.677  1.00 39.40           C  
ATOM   3273  C   TYR A 463     153.703 147.068 118.232  1.00 39.40           C  
ATOM   3274  O   TYR A 463     153.642 146.911 119.453  1.00 39.40           O  
ATOM   3275  CB  TYR A 463     152.978 149.346 117.604  1.00 39.40           C  
ATOM   3276  CG  TYR A 463     153.341 150.820 117.577  1.00 39.40           C  
ATOM   3277  CD1 TYR A 463     153.717 151.464 118.741  1.00 39.40           C  
ATOM   3278  CD2 TYR A 463     153.259 151.573 116.407  1.00 39.40           C  
ATOM   3279  CE1 TYR A 463     154.028 152.792 118.743  1.00 39.40           C  
ATOM   3280  CE2 TYR A 463     153.575 152.905 116.398  1.00 39.40           C  
ATOM   3281  CZ  TYR A 463     153.954 153.506 117.577  1.00 39.40           C  
ATOM   3282  OH  TYR A 463     154.277 154.831 117.619  1.00 39.40           O  
ATOM   3283  N   THR A 464     153.378 146.116 117.366  1.00 37.01           N  
ATOM   3284  CA  THR A 464     153.027 144.782 117.831  1.00 37.01           C  
ATOM   3285  C   THR A 464     154.227 144.031 118.382  1.00 37.01           C  
ATOM   3286  O   THR A 464     154.068 143.168 119.250  1.00 37.01           O  
ATOM   3287  CB  THR A 464     152.418 143.990 116.691  1.00 37.01           C  
ATOM   3288  OG1 THR A 464     153.306 144.050 115.570  1.00 37.01           O  
ATOM   3289  CG2 THR A 464     151.078 144.554 116.307  1.00 37.01           C  
ATOM   3290  N   ASN A 465     155.428 144.335 117.899  1.00 36.79           N  
ATOM   3291  CA  ASN A 465     156.615 143.608 118.324  1.00 36.79           C  
ATOM   3292  C   ASN A 465     157.154 144.080 119.664  1.00 36.79           C  
ATOM   3293  O   ASN A 465     158.204 143.598 120.091  1.00 36.79           O  
ATOM   3294  CB  ASN A 465     157.724 143.723 117.275  1.00 36.79           C  
ATOM   3295  CG  ASN A 465     157.352 143.080 115.960  1.00 36.79           C  
ATOM   3296  OD1 ASN A 465     156.693 142.050 115.921  1.00 36.79           O  
ATOM   3297  ND2 ASN A 465     157.795 143.680 114.871  1.00 36.79           N  
ATOM   3298  N   LEU A 466     156.484 144.998 120.330  1.00 31.62           N  
ATOM   3299  CA  LEU A 466     156.969 145.489 121.604  1.00 31.62           C  
ATOM   3300  C   LEU A 466     156.054 145.160 122.766  1.00 31.62           C  
ATOM   3301  O   LEU A 466     156.541 144.798 123.832  1.00 31.62           O  
ATOM   3302  CB  LEU A 466     157.181 146.993 121.527  1.00 31.62           C  
ATOM   3303  CG  LEU A 466     157.663 147.680 122.797  1.00 31.62           C  
ATOM   3304  CD1 LEU A 466     158.961 147.097 123.250  1.00 31.62           C  
ATOM   3305  CD2 LEU A 466     157.828 149.151 122.534  1.00 31.62           C  
ATOM   3306  N   PHE A 467     154.741 145.250 122.595  1.00 32.40           N  
ATOM   3307  CA  PHE A 467     153.857 145.059 123.734  1.00 32.40           C  
ATOM   3308  C   PHE A 467     153.740 143.612 124.175  1.00 32.40           C  
ATOM   3309  O   PHE A 467     153.638 143.353 125.379  1.00 32.40           O  
ATOM   3310  CB  PHE A 467     152.484 145.620 123.418  1.00 32.40           C  
ATOM   3311  CG  PHE A 467     152.441 147.083 123.478  1.00 32.40           C  
ATOM   3312  CD1 PHE A 467     152.318 147.716 124.687  1.00 32.40           C  
ATOM   3313  CD2 PHE A 467     152.577 147.831 122.342  1.00 32.40           C  
ATOM   3314  CE1 PHE A 467     152.302 149.058 124.769  1.00 32.40           C  
ATOM   3315  CE2 PHE A 467     152.561 149.191 122.411  1.00 32.40           C  
ATOM   3316  CZ  PHE A 467     152.422 149.806 123.631  1.00 32.40           C  
ATOM   3317  N   ASN A 468     153.767 142.679 123.239  1.00 30.70           N  
ATOM   3318  CA  ASN A 468     153.688 141.272 123.571  1.00 30.70           C  
ATOM   3319  C   ASN A 468     154.906 140.823 124.341  1.00 30.70           C  
ATOM   3320  O   ASN A 468     154.775 140.268 125.429  1.00 30.70           O  
ATOM   3321  CB  ASN A 468     153.555 140.472 122.307  1.00 30.70           C  
ATOM   3322  CG  ASN A 468     152.308 140.784 121.621  1.00 30.70           C  
ATOM   3323  OD1 ASN A 468     151.265 140.870 122.253  1.00 30.70           O  
ATOM   3324  ND2 ASN A 468     152.390 141.036 120.330  1.00 30.70           N  
ATOM   3325  N   LYS A 469     156.096 141.066 123.803  1.00 31.30           N  
ATOM   3326  CA  LYS A 469     157.271 140.591 124.511  1.00 31.30           C  
ATOM   3327  C   LYS A 469     157.592 141.426 125.740  1.00 31.30           C  
ATOM   3328  O   LYS A 469     158.383 140.980 126.572  1.00 31.30           O  
ATOM   3329  CB  LYS A 469     158.462 140.496 123.560  1.00 31.30           C  
ATOM   3330  CG  LYS A 469     158.828 141.734 122.816  1.00 31.30           C  
ATOM   3331  CD  LYS A 469     160.068 141.461 121.991  1.00 31.30           C  
ATOM   3332  CE  LYS A 469     159.764 140.528 120.844  1.00 31.30           C  
ATOM   3333  NZ  LYS A 469     160.955 140.295 119.989  1.00 31.30           N  
ATOM   3334  N   LEU A 470     156.984 142.599 125.895  1.00 30.37           N  
ATOM   3335  CA  LEU A 470     156.907 143.183 127.226  1.00 30.37           C  
ATOM   3336  C   LEU A 470     156.004 142.348 128.115  1.00 30.37           C  
ATOM   3337  O   LEU A 470     156.312 142.123 129.290  1.00 30.37           O  
ATOM   3338  CB  LEU A 470     156.424 144.637 127.151  1.00 30.37           C  
ATOM   3339  CG  LEU A 470     157.450 145.726 126.814  1.00 30.37           C  
ATOM   3340  CD1 LEU A 470     156.812 147.010 126.392  1.00 30.37           C  
ATOM   3341  CD2 LEU A 470     158.261 145.984 128.040  1.00 30.37           C  
ATOM   3342  N   GLY A 471     154.905 141.843 127.563  1.00 35.17           N  
ATOM   3343  CA  GLY A 471     153.981 141.089 128.382  1.00 35.17           C  
ATOM   3344  C   GLY A 471     154.395 139.653 128.605  1.00 35.17           C  
ATOM   3345  O   GLY A 471     153.934 139.025 129.565  1.00 35.17           O  
ATOM   3346  N   VAL A 472     155.229 139.106 127.713  1.00 38.23           N  
ATOM   3347  CA  VAL A 472     155.699 137.729 127.858  1.00 38.23           C  
ATOM   3348  C   VAL A 472     156.470 137.581 129.152  1.00 38.23           C  
ATOM   3349  O   VAL A 472     156.140 136.750 130.004  1.00 38.23           O  
ATOM   3350  CB  VAL A 472     156.556 137.314 126.648  1.00 38.23           C  
ATOM   3351  CG1 VAL A 472     157.320 136.061 126.947  1.00 38.23           C  
ATOM   3352  CG2 VAL A 472     155.684 137.044 125.458  1.00 38.23           C  
ATOM   3353  N   ALA A 473     157.453 138.444 129.356  1.00 40.30           N  
ATOM   3354  CA  ALA A 473     158.187 138.427 130.604  1.00 40.30           C  
ATOM   3355  C   ALA A 473     157.366 138.980 131.751  1.00 40.30           C  
ATOM   3356  O   ALA A 473     157.716 138.750 132.912  1.00 40.30           O  
ATOM   3357  CB  ALA A 473     159.495 139.210 130.457  1.00 40.30           C  
ATOM   3358  N   ALA A 474     156.280 139.688 131.455  1.00 42.90           N  
ATOM   3359  CA  ALA A 474     155.443 140.178 132.529  1.00 42.90           C  
ATOM   3360  C   ALA A 474     154.722 139.053 133.242  1.00 42.90           C  
ATOM   3361  O   ALA A 474     154.389 139.198 134.419  1.00 42.90           O  
ATOM   3362  CB  ALA A 474     154.443 141.193 132.002  1.00 42.90           C  
ATOM   3363  N   VAL A 475     154.498 137.927 132.576  1.00 42.72           N  
ATOM   3364  CA  VAL A 475     153.991 136.770 133.296  1.00 42.72           C  
ATOM   3365  C   VAL A 475     155.092 136.173 134.150  1.00 42.72           C  
ATOM   3366  O   VAL A 475     154.847 135.711 135.266  1.00 42.72           O  
ATOM   3367  CB  VAL A 475     153.425 135.744 132.306  1.00 42.72           C  
ATOM   3368  CG1 VAL A 475     152.773 134.579 133.039  1.00 42.72           C  
ATOM   3369  CG2 VAL A 475     152.463 136.421 131.362  1.00 42.72           C  
ATOM   3370  N   VAL A 476     156.333 136.219 133.648  1.00 49.20           N  
ATOM   3371  CA  VAL A 476     157.485 135.600 134.302  1.00 49.20           C  
ATOM   3372  C   VAL A 476     157.773 136.281 135.628  1.00 49.20           C  
ATOM   3373  O   VAL A 476     158.270 135.653 136.572  1.00 49.20           O  
ATOM   3374  CB  VAL A 476     158.697 135.651 133.347  1.00 49.20           C  
ATOM   3375  CG1 VAL A 476     159.933 135.010 133.942  1.00 49.20           C  
ATOM   3376  CG2 VAL A 476     158.354 134.984 132.046  1.00 49.20           C  
ATOM   3377  N   CYS A 477     157.401 137.555 135.739  1.00 49.36           N  
ATOM   3378  CA  CYS A 477     157.541 138.284 136.989  1.00 49.36           C  
ATOM   3379  C   CYS A 477     156.699 137.676 138.105  1.00 49.36           C  
ATOM   3380  O   CYS A 477     157.105 137.722 139.273  1.00 49.36           O  
ATOM   3381  CB  CYS A 477     157.149 139.739 136.757  1.00 49.36           C  
ATOM   3382  SG  CYS A 477     158.186 140.570 135.553  1.00 49.36           S  
ATOM   3383  N   THR A 478     155.555 137.073 137.756  1.00 44.50           N  
ATOM   3384  CA  THR A 478     154.609 136.570 138.752  1.00 44.50           C  
ATOM   3385  C   THR A 478     155.206 135.420 139.541  1.00 44.50           C  
ATOM   3386  O   THR A 478     154.936 135.259 140.738  1.00 44.50           O  
ATOM   3387  CB  THR A 478     153.342 136.090 138.058  1.00 44.50           C  
ATOM   3388  OG1 THR A 478     152.944 137.054 137.079  1.00 44.50           O  
ATOM   3389  CG2 THR A 478     152.220 135.871 139.061  1.00 44.50           C  
ATOM   3390  N   ILE A 479     156.037 134.629 138.872  1.00 46.51           N  
ATOM   3391  CA  ILE A 479     156.601 133.417 139.432  1.00 46.51           C  
ATOM   3392  C   ILE A 479     157.563 133.741 140.559  1.00 46.51           C  
ATOM   3393  O   ILE A 479     157.598 133.039 141.576  1.00 46.51           O  
ATOM   3394  CB  ILE A 479     157.268 132.654 138.277  1.00 46.51           C  
ATOM   3395  CG1 ILE A 479     156.207 132.234 137.264  1.00 46.51           C  
ATOM   3396  CG2 ILE A 479     158.036 131.466 138.765  1.00 46.51           C  
ATOM   3397  CD1 ILE A 479     156.765 131.831 135.932  1.00 46.51           C  
ATOM   3398  N   ILE A 480     158.275 134.863 140.442  1.00 53.29           N  
ATOM   3399  CA  ILE A 480     159.486 135.088 141.222  1.00 53.29           C  
ATOM   3400  C   ILE A 480     159.163 135.412 142.679  1.00 53.29           C  
ATOM   3401  O   ILE A 480     159.914 135.037 143.589  1.00 53.29           O  
ATOM   3402  CB  ILE A 480     160.301 136.198 140.538  1.00 53.29           C  
ATOM   3403  CG1 ILE A 480     160.449 135.871 139.058  1.00 53.29           C  
ATOM   3404  CG2 ILE A 480     161.694 136.285 141.133  1.00 53.29           C  
ATOM   3405  CD1 ILE A 480     160.945 137.009 138.242  1.00 53.29           C  
ATOM   3406  N   ALA A 481     158.048 136.095 142.931  1.00 50.82           N  
ATOM   3407  CA  ALA A 481     157.606 136.270 144.307  1.00 50.82           C  
ATOM   3408  C   ALA A 481     157.126 134.955 144.883  1.00 50.82           C  
ATOM   3409  O   ALA A 481     157.401 134.638 146.044  1.00 50.82           O  
ATOM   3410  CB  ALA A 481     156.495 137.311 144.377  1.00 50.82           C  
ATOM   3411  N   LEU A 482     156.417 134.177 144.072  1.00 49.91           N  
ATOM   3412  CA  LEU A 482     155.921 132.886 144.514  1.00 49.91           C  
ATOM   3413  C   LEU A 482     157.061 131.921 144.796  1.00 49.91           C  
ATOM   3414  O   LEU A 482     156.957 131.095 145.708  1.00 49.91           O  
ATOM   3415  CB  LEU A 482     155.000 132.309 143.450  1.00 49.91           C  
ATOM   3416  CG  LEU A 482     153.744 133.102 143.134  1.00 49.91           C  
ATOM   3417  CD1 LEU A 482     153.161 132.591 141.856  1.00 49.91           C  
ATOM   3418  CD2 LEU A 482     152.742 132.940 144.229  1.00 49.91           C  
ATOM   3419  N   ALA A 483     158.158 132.030 144.046  1.00 52.61           N  
ATOM   3420  CA  ALA A 483     159.278 131.103 144.151  1.00 52.61           C  
ATOM   3421  C   ALA A 483     159.968 131.148 145.501  1.00 52.61           C  
ATOM   3422  O   ALA A 483     160.575 130.153 145.905  1.00 52.61           O  
ATOM   3423  CB  ALA A 483     160.302 131.396 143.058  1.00 52.61           C  
ATOM   3424  N   VAL A 484     159.893 132.273 146.199  1.00 48.12           N  
ATOM   3425  CA  VAL A 484     160.462 132.410 147.525  1.00 48.12           C  
ATOM   3426  C   VAL A 484     159.371 132.656 148.557  1.00 48.12           C  
ATOM   3427  O   VAL A 484     159.662 132.917 149.721  1.00 48.12           O  
ATOM   3428  CB  VAL A 484     161.541 133.518 147.526  1.00 48.12           C  
ATOM   3429  CG1 VAL A 484     160.923 134.909 147.440  1.00 48.12           C  
ATOM   3430  CG2 VAL A 484     162.604 133.359 148.646  1.00 48.12           C  
ATOM   3431  N   LEU A 485     158.112 132.512 148.146  1.00 44.26           N  
ATOM   3432  CA  LEU A 485     156.973 132.893 148.981  1.00 44.26           C  
ATOM   3433  C   LEU A 485     156.864 132.206 150.344  1.00 44.26           C  
ATOM   3434  O   LEU A 485     156.577 132.916 151.323  1.00 44.26           O  
ATOM   3435  CB  LEU A 485     155.686 132.718 148.177  1.00 44.26           C  
ATOM   3436  CG  LEU A 485     154.384 133.101 148.858  1.00 44.26           C  
ATOM   3437  CD1 LEU A 485     154.427 134.508 149.379  1.00 44.26           C  
ATOM   3438  CD2 LEU A 485     153.323 133.022 147.834  1.00 44.26           C  
ATOM   3439  N   PRO A 486     157.075 130.896 150.516  1.00 42.99           N  
ATOM   3440  CA  PRO A 486     156.909 130.333 151.866  1.00 42.99           C  
ATOM   3441  C   PRO A 486     158.010 130.687 152.852  1.00 42.99           C  
ATOM   3442  O   PRO A 486     157.898 130.333 154.029  1.00 42.99           O  
ATOM   3443  CB  PRO A 486     156.887 128.826 151.615  1.00 42.99           C  
ATOM   3444  CG  PRO A 486     157.646 128.673 150.436  1.00 42.99           C  
ATOM   3445  CD  PRO A 486     157.332 129.805 149.561  1.00 42.99           C  
ATOM   3446  N   LEU A 487     159.058 131.376 152.417  1.00 43.50           N  
ATOM   3447  CA  LEU A 487     160.121 131.764 153.323  1.00 43.50           C  
ATOM   3448  C   LEU A 487     159.683 132.875 154.268  1.00 43.50           C  
ATOM   3449  O   LEU A 487     160.244 133.000 155.359  1.00 43.50           O  
ATOM   3450  CB  LEU A 487     161.336 132.156 152.480  1.00 43.50           C  
ATOM   3451  CG  LEU A 487     162.740 132.380 153.025  1.00 43.50           C  
ATOM   3452  CD1 LEU A 487     162.955 133.791 153.448  1.00 43.50           C  
ATOM   3453  CD2 LEU A 487     162.955 131.465 154.201  1.00 43.50           C  
ATOM   3454  N   MET A 488     158.670 133.655 153.891  1.00 47.22           N  
ATOM   3455  CA  MET A 488     158.299 134.822 154.681  1.00 47.22           C  
ATOM   3456  C   MET A 488     157.496 134.466 155.919  1.00 47.22           C  
ATOM   3457  O   MET A 488     157.610 135.154 156.937  1.00 47.22           O  
ATOM   3458  CB  MET A 488     157.492 135.804 153.837  1.00 47.22           C  
ATOM   3459  CG  MET A 488     158.284 136.511 152.779  1.00 47.22           C  
ATOM   3460  SD  MET A 488     158.642 135.441 151.393  1.00 47.22           S  
ATOM   3461  CE  MET A 488     159.175 136.645 150.199  1.00 47.22           C  
ATOM   3462  N   ARG A 489     156.674 133.419 155.852  1.00 47.10           N  
ATOM   3463  CA  ARG A 489     155.733 133.125 156.928  1.00 47.10           C  
ATOM   3464  C   ARG A 489     156.435 132.664 158.199  1.00 47.10           C  
ATOM   3465  O   ARG A 489     155.886 132.815 159.294  1.00 47.10           O  
ATOM   3466  CB  ARG A 489     154.734 132.079 156.427  1.00 47.10           C  
ATOM   3467  CG  ARG A 489     153.580 131.720 157.351  1.00 47.10           C  
ATOM   3468  CD  ARG A 489     152.626 130.754 156.653  1.00 47.10           C  
ATOM   3469  NE  ARG A 489     151.501 130.366 157.499  1.00 47.10           N  
ATOM   3470  CZ  ARG A 489     151.481 129.277 158.258  1.00 47.10           C  
ATOM   3471  NH1 ARG A 489     152.521 128.456 158.267  1.00 47.10           N  
ATOM   3472  NH2 ARG A 489     150.415 129.003 158.998  1.00 47.10           N  
ATOM   3473  N   ARG A 490     157.660 132.163 158.077  1.00 45.65           N  
ATOM   3474  CA  ARG A 490     158.431 131.715 159.230  1.00 45.65           C  
ATOM   3475  C   ARG A 490     159.112 132.875 159.945  1.00 45.65           C  
ATOM   3476  O   ARG A 490     159.095 132.952 161.179  1.00 45.65           O  
ATOM   3477  CB  ARG A 490     159.469 130.693 158.771  1.00 45.65           C  
ATOM   3478  CG  ARG A 490     160.413 130.198 159.839  1.00 45.65           C  
ATOM   3479  CD  ARG A 490     161.345 129.172 159.234  1.00 45.65           C  
ATOM   3480  NE  ARG A 490     162.309 128.667 160.198  1.00 45.65           N  
ATOM   3481  CZ  ARG A 490     163.506 129.202 160.394  1.00 45.65           C  
ATOM   3482  NH1 ARG A 490     163.884 130.257 159.688  1.00 45.65           N  
ATOM   3483  NH2 ARG A 490     164.326 128.676 161.293  1.00 45.65           N  
ATOM   3484  N   LEU A 491     159.722 133.781 159.181  1.00 45.05           N  
ATOM   3485  CA  LEU A 491     160.572 134.809 159.763  1.00 45.05           C  
ATOM   3486  C   LEU A 491     159.795 135.864 160.531  1.00 45.05           C  
ATOM   3487  O   LEU A 491     160.370 136.533 161.394  1.00 45.05           O  
ATOM   3488  CB  LEU A 491     161.421 135.445 158.662  1.00 45.05           C  
ATOM   3489  CG  LEU A 491     160.767 135.864 157.349  1.00 45.05           C  
ATOM   3490  CD1 LEU A 491     160.126 137.237 157.374  1.00 45.05           C  
ATOM   3491  CD2 LEU A 491     161.821 135.815 156.298  1.00 45.05           C  
ATOM   3492  N   THR A 492     158.516 136.025 160.247  1.00 43.56           N  
ATOM   3493  CA  THR A 492     157.740 137.020 160.944  1.00 43.56           C  
ATOM   3494  C   THR A 492     157.327 136.479 162.305  1.00 43.56           C  
ATOM   3495  O   THR A 492     158.163 136.292 163.191  1.00 43.56           O  
ATOM   3496  CB  THR A 492     156.515 137.423 160.130  1.00 43.56           C  
ATOM   3497  OG1 THR A 492     156.944 137.927 158.861  1.00 43.56           O  
ATOM   3498  CG2 THR A 492     155.734 138.500 160.844  1.00 43.56           C  
TER    3499      THR A 492                                                      
ATOM   3500  N   VAL B   8      88.387 138.601 164.727  1.00 69.31           N  
ATOM   3501  CA  VAL B   8      88.462 137.168 164.966  1.00 69.31           C  
ATOM   3502  C   VAL B   8      89.881 136.809 165.345  1.00 69.31           C  
ATOM   3503  O   VAL B   8      90.188 136.563 166.507  1.00 69.31           O  
ATOM   3504  CB  VAL B   8      88.015 136.368 163.735  1.00 69.31           C  
ATOM   3505  CG1 VAL B   8      88.040 134.873 164.026  1.00 69.31           C  
ATOM   3506  CG2 VAL B   8      86.639 136.807 163.284  1.00 69.31           C  
ATOM   3507  N   SER B   9      90.750 136.789 164.343  1.00 69.26           N  
ATOM   3508  CA  SER B   9      92.146 136.461 164.544  1.00 69.26           C  
ATOM   3509  C   SER B   9      93.002 137.462 163.800  1.00 69.26           C  
ATOM   3510  O   SER B   9      92.520 138.212 162.950  1.00 69.26           O  
ATOM   3511  CB  SER B   9      92.484 135.054 164.061  1.00 69.26           C  
ATOM   3512  OG  SER B   9      93.882 134.841 164.123  1.00 69.26           O  
ATOM   3513  N   LYS B  10      94.289 137.450 164.144  1.00 71.63           N  
ATOM   3514  CA  LYS B  10      95.254 138.336 163.509  1.00 71.63           C  
ATOM   3515  C   LYS B  10      95.361 138.034 162.029  1.00 71.63           C  
ATOM   3516  O   LYS B  10      95.093 138.895 161.185  1.00 71.63           O  
ATOM   3517  CB  LYS B  10      96.620 138.177 164.172  1.00 71.63           C  
ATOM   3518  CG  LYS B  10      96.652 138.456 165.664  1.00 71.63           C  
ATOM   3519  CD  LYS B  10      96.494 139.927 165.977  1.00 71.63           C  
ATOM   3520  CE  LYS B  10      96.599 140.167 167.470  1.00 71.63           C  
ATOM   3521  NZ  LYS B  10      97.978 139.913 167.966  1.00 71.63           N  
ATOM   3522  N   THR B  11      95.728 136.796 161.700  1.00 65.94           N  
ATOM   3523  CA  THR B  11      95.857 136.392 160.310  1.00 65.94           C  
ATOM   3524  C   THR B  11      94.508 136.339 159.619  1.00 65.94           C  
ATOM   3525  O   THR B  11      94.432 136.606 158.419  1.00 65.94           O  
ATOM   3526  CB  THR B  11      96.561 135.037 160.224  1.00 65.94           C  
ATOM   3527  OG1 THR B  11      97.739 135.078 161.036  1.00 65.94           O  
ATOM   3528  CG2 THR B  11      97.007 134.736 158.793  1.00 65.94           C  
ATOM   3529  N   HIS B  12      93.436 136.071 160.359  1.00 70.30           N  
ATOM   3530  CA  HIS B  12      92.113 136.177 159.770  1.00 70.30           C  
ATOM   3531  C   HIS B  12      91.749 137.620 159.453  1.00 70.30           C  
ATOM   3532  O   HIS B  12      90.982 137.860 158.518  1.00 70.30           O  
ATOM   3533  CB  HIS B  12      91.066 135.560 160.697  1.00 70.30           C  
ATOM   3534  CG  HIS B  12      89.719 135.403 160.064  1.00 70.30           C  
ATOM   3535  ND1 HIS B  12      89.455 134.438 159.116  1.00 70.30           N  
ATOM   3536  CD2 HIS B  12      88.561 136.078 160.246  1.00 70.30           C  
ATOM   3537  CE1 HIS B  12      88.192 134.529 158.739  1.00 70.30           C  
ATOM   3538  NE2 HIS B  12      87.628 135.516 159.410  1.00 70.30           N  
ATOM   3539  N   SER B  13      92.305 138.584 160.178  1.00 67.95           N  
ATOM   3540  CA  SER B  13      92.132 139.983 159.836  1.00 67.95           C  
ATOM   3541  C   SER B  13      92.988 140.395 158.662  1.00 67.95           C  
ATOM   3542  O   SER B  13      92.665 141.366 157.976  1.00 67.95           O  
ATOM   3543  CB  SER B  13      92.485 140.852 161.029  1.00 67.95           C  
ATOM   3544  OG  SER B  13      91.677 140.503 162.131  1.00 67.95           O  
ATOM   3545  N   PHE B  14      94.060 139.662 158.412  1.00 66.20           N  
ATOM   3546  CA  PHE B  14      95.128 140.116 157.545  1.00 66.20           C  
ATOM   3547  C   PHE B  14      94.744 140.059 156.076  1.00 66.20           C  
ATOM   3548  O   PHE B  14      95.255 140.856 155.287  1.00 66.20           O  
ATOM   3549  CB  PHE B  14      96.356 139.245 157.783  1.00 66.20           C  
ATOM   3550  CG  PHE B  14      97.636 139.911 157.478  1.00 66.20           C  
ATOM   3551  CD1 PHE B  14      98.293 140.611 158.469  1.00 66.20           C  
ATOM   3552  CD2 PHE B  14      98.167 139.875 156.208  1.00 66.20           C  
ATOM   3553  CE1 PHE B  14      99.466 141.227 158.216  1.00 66.20           C  
ATOM   3554  CE2 PHE B  14      99.343 140.501 155.944  1.00 66.20           C  
ATOM   3555  CZ  PHE B  14     100.000 141.182 156.950  1.00 66.20           C  
ATOM   3556  N   MET B  15      93.870 139.124 155.695  1.00 69.95           N  
ATOM   3557  CA  MET B  15      93.455 138.994 154.304  1.00 69.95           C  
ATOM   3558  C   MET B  15      92.631 140.173 153.829  1.00 69.95           C  
ATOM   3559  O   MET B  15      92.817 140.629 152.701  1.00 69.95           O  
ATOM   3560  CB  MET B  15      92.625 137.731 154.096  1.00 69.95           C  
ATOM   3561  CG  MET B  15      93.411 136.464 153.897  1.00 69.95           C  
ATOM   3562  SD  MET B  15      94.060 135.757 155.408  1.00 69.95           S  
ATOM   3563  CE  MET B  15      92.551 135.128 156.136  1.00 69.95           C  
ATOM   3564  N   THR B  16      91.749 140.696 154.684  1.00 69.68           N  
ATOM   3565  CA  THR B  16      90.735 141.654 154.247  1.00 69.68           C  
ATOM   3566  C   THR B  16      91.346 142.996 153.878  1.00 69.68           C  
ATOM   3567  O   THR B  16      90.697 143.830 153.244  1.00 69.68           O  
ATOM   3568  CB  THR B  16      89.694 141.827 155.342  1.00 69.68           C  
ATOM   3569  OG1 THR B  16      90.359 142.148 156.567  1.00 69.68           O  
ATOM   3570  CG2 THR B  16      88.897 140.555 155.515  1.00 69.68           C  
ATOM   3571  N   VAL B  17      92.588 143.225 154.285  1.00 68.88           N  
ATOM   3572  CA  VAL B  17      93.347 144.353 153.771  1.00 68.88           C  
ATOM   3573  C   VAL B  17      94.326 143.890 152.696  1.00 68.88           C  
ATOM   3574  O   VAL B  17      94.647 144.633 151.761  1.00 68.88           O  
ATOM   3575  CB  VAL B  17      94.028 145.071 154.951  1.00 68.88           C  
ATOM   3576  CG1 VAL B  17      94.880 144.116 155.749  1.00 68.88           C  
ATOM   3577  CG2 VAL B  17      94.836 146.271 154.488  1.00 68.88           C  
ATOM   3578  N   SER B  18      94.767 142.635 152.779  1.00 68.71           N  
ATOM   3579  CA  SER B  18      95.602 142.067 151.730  1.00 68.71           C  
ATOM   3580  C   SER B  18      94.813 141.925 150.438  1.00 68.71           C  
ATOM   3581  O   SER B  18      95.234 142.403 149.379  1.00 68.71           O  
ATOM   3582  CB  SER B  18      96.129 140.702 152.174  1.00 68.71           C  
ATOM   3583  OG  SER B  18      96.878 140.796 153.373  1.00 68.71           O  
ATOM   3584  N   LEU B  19      93.642 141.302 150.527  1.00 67.74           N  
ATOM   3585  CA  LEU B  19      92.879 140.973 149.336  1.00 67.74           C  
ATOM   3586  C   LEU B  19      92.297 142.212 148.681  1.00 67.74           C  
ATOM   3587  O   LEU B  19      92.220 142.273 147.454  1.00 67.74           O  
ATOM   3588  CB  LEU B  19      91.778 139.985 149.698  1.00 67.74           C  
ATOM   3589  CG  LEU B  19      92.269 138.622 150.193  1.00 67.74           C  
ATOM   3590  CD1 LEU B  19      91.122 137.785 150.702  1.00 67.74           C  
ATOM   3591  CD2 LEU B  19      93.007 137.898 149.090  1.00 67.74           C  
ATOM   3592  N   ILE B  20      91.914 143.219 149.464  1.00 68.58           N  
ATOM   3593  CA  ILE B  20      91.368 144.410 148.831  1.00 68.58           C  
ATOM   3594  C   ILE B  20      92.487 145.207 148.174  1.00 68.58           C  
ATOM   3595  O   ILE B  20      92.273 145.847 147.137  1.00 68.58           O  
ATOM   3596  CB  ILE B  20      90.535 145.248 149.827  1.00 68.58           C  
ATOM   3597  CG1 ILE B  20      89.739 146.304 149.065  1.00 68.58           C  
ATOM   3598  CG2 ILE B  20      91.379 145.921 150.891  1.00 68.58           C  
ATOM   3599  CD1 ILE B  20      88.712 147.009 149.875  1.00 68.58           C  
ATOM   3600  N   GLU B  21      93.707 145.125 148.716  1.00 70.05           N  
ATOM   3601  CA  GLU B  21      94.871 145.597 147.980  1.00 70.05           C  
ATOM   3602  C   GLU B  21      95.127 144.746 146.754  1.00 70.05           C  
ATOM   3603  O   GLU B  21      95.439 145.276 145.683  1.00 70.05           O  
ATOM   3604  CB  GLU B  21      96.107 145.592 148.872  1.00 70.05           C  
ATOM   3605  CG  GLU B  21      97.421 145.797 148.115  1.00 70.05           C  
ATOM   3606  CD  GLU B  21      97.572 147.168 147.491  1.00 70.05           C  
ATOM   3607  OE1 GLU B  21      96.991 148.139 148.010  1.00 70.05           O  
ATOM   3608  OE2 GLU B  21      98.290 147.273 146.479  1.00 70.05           O  
ATOM   3609  N   LEU B  22      94.943 143.433 146.884  1.00 61.95           N  
ATOM   3610  CA  LEU B  22      95.273 142.512 145.805  1.00 61.95           C  
ATOM   3611  C   LEU B  22      94.354 142.719 144.608  1.00 61.95           C  
ATOM   3612  O   LEU B  22      94.711 142.397 143.471  1.00 61.95           O  
ATOM   3613  CB  LEU B  22      95.181 141.086 146.336  1.00 61.95           C  
ATOM   3614  CG  LEU B  22      95.871 139.930 145.627  1.00 61.95           C  
ATOM   3615  CD1 LEU B  22      96.167 138.892 146.685  1.00 61.95           C  
ATOM   3616  CD2 LEU B  22      95.049 139.317 144.510  1.00 61.95           C  
ATOM   3617  N   TRP B  23      93.174 143.286 144.841  1.00 66.43           N  
ATOM   3618  CA  TRP B  23      92.271 143.545 143.735  1.00 66.43           C  
ATOM   3619  C   TRP B  23      92.393 144.975 143.238  1.00 66.43           C  
ATOM   3620  O   TRP B  23      92.297 145.221 142.033  1.00 66.43           O  
ATOM   3621  CB  TRP B  23      90.842 143.209 144.147  1.00 66.43           C  
ATOM   3622  CG  TRP B  23      90.628 141.730 144.188  1.00 66.43           C  
ATOM   3623  CD1 TRP B  23      90.584 140.931 145.288  1.00 66.43           C  
ATOM   3624  CD2 TRP B  23      90.490 140.867 143.064  1.00 66.43           C  
ATOM   3625  NE1 TRP B  23      90.403 139.625 144.920  1.00 66.43           N  
ATOM   3626  CE2 TRP B  23      90.341 139.562 143.555  1.00 66.43           C  
ATOM   3627  CE3 TRP B  23      90.460 141.077 141.688  1.00 66.43           C  
ATOM   3628  CZ2 TRP B  23      90.167 138.476 142.720  1.00 66.43           C  
ATOM   3629  CZ3 TRP B  23      90.291 140.005 140.865  1.00 66.43           C  
ATOM   3630  CH2 TRP B  23      90.144 138.718 141.378  1.00 66.43           C  
ATOM   3631  N   GLU B  24      92.618 145.931 144.137  1.00 64.34           N  
ATOM   3632  CA  GLU B  24      92.753 147.315 143.697  1.00 64.34           C  
ATOM   3633  C   GLU B  24      94.036 147.509 142.908  1.00 64.34           C  
ATOM   3634  O   GLU B  24      94.056 148.224 141.899  1.00 64.34           O  
ATOM   3635  CB  GLU B  24      92.709 148.259 144.892  1.00 64.34           C  
ATOM   3636  CG  GLU B  24      92.450 149.714 144.541  1.00 64.34           C  
ATOM   3637  CD  GLU B  24      93.701 150.478 144.196  1.00 64.34           C  
ATOM   3638  OE1 GLU B  24      94.773 150.104 144.694  1.00 64.34           O  
ATOM   3639  OE2 GLU B  24      93.617 151.445 143.422  1.00 64.34           O  
ATOM   3640  N   ARG B  25      95.121 146.882 143.365  1.00 61.91           N  
ATOM   3641  CA  ARG B  25      96.370 146.922 142.621  1.00 61.91           C  
ATOM   3642  C   ARG B  25      96.204 146.234 141.283  1.00 61.91           C  
ATOM   3643  O   ARG B  25      96.775 146.678 140.285  1.00 61.91           O  
ATOM   3644  CB  ARG B  25      97.478 146.250 143.426  1.00 61.91           C  
ATOM   3645  CG  ARG B  25      98.874 146.371 142.876  1.00 61.91           C  
ATOM   3646  CD  ARG B  25      99.543 147.657 143.318  1.00 61.91           C  
ATOM   3647  NE  ARG B  25      99.322 148.805 142.450  1.00 61.91           N  
ATOM   3648  CZ  ARG B  25      99.642 150.045 142.801  1.00 61.91           C  
ATOM   3649  NH1 ARG B  25     100.159 150.269 144.007  1.00 61.91           N  
ATOM   3650  NH2 ARG B  25      99.431 151.060 141.971  1.00 61.91           N  
ATOM   3651  N   PHE B  26      95.375 145.188 141.247  1.00 59.26           N  
ATOM   3652  CA  PHE B  26      95.038 144.518 139.999  1.00 59.26           C  
ATOM   3653  C   PHE B  26      94.305 145.450 139.055  1.00 59.26           C  
ATOM   3654  O   PHE B  26      94.430 145.336 137.833  1.00 59.26           O  
ATOM   3655  CB  PHE B  26      94.219 143.260 140.298  1.00 59.26           C  
ATOM   3656  CG  PHE B  26      93.521 142.678 139.105  1.00 59.26           C  
ATOM   3657  CD1 PHE B  26      94.225 142.160 138.043  1.00 59.26           C  
ATOM   3658  CD2 PHE B  26      92.146 142.603 139.082  1.00 59.26           C  
ATOM   3659  CE1 PHE B  26      93.560 141.626 136.963  1.00 59.26           C  
ATOM   3660  CE2 PHE B  26      91.481 142.061 138.017  1.00 59.26           C  
ATOM   3661  CZ  PHE B  26      92.186 141.572 136.956  1.00 59.26           C  
ATOM   3662  N   GLY B  27      93.575 146.408 139.600  1.00 59.17           N  
ATOM   3663  CA  GLY B  27      92.904 147.355 138.745  1.00 59.17           C  
ATOM   3664  C   GLY B  27      93.835 148.328 138.062  1.00 59.17           C  
ATOM   3665  O   GLY B  27      93.660 148.623 136.875  1.00 59.17           O  
ATOM   3666  N   TYR B  28      94.843 148.798 138.797  1.00 61.24           N  
ATOM   3667  CA  TYR B  28      95.639 149.935 138.347  1.00 61.24           C  
ATOM   3668  C   TYR B  28      96.483 149.587 137.130  1.00 61.24           C  
ATOM   3669  O   TYR B  28      96.589 150.374 136.181  1.00 61.24           O  
ATOM   3670  CB  TYR B  28      96.535 150.413 139.486  1.00 61.24           C  
ATOM   3671  CG  TYR B  28      97.310 151.661 139.166  1.00 61.24           C  
ATOM   3672  CD1 TYR B  28      96.707 152.899 139.220  1.00 61.24           C  
ATOM   3673  CD2 TYR B  28      98.633 151.595 138.796  1.00 61.24           C  
ATOM   3674  CE1 TYR B  28      97.400 154.040 138.927  1.00 61.24           C  
ATOM   3675  CE2 TYR B  28      99.342 152.724 138.493  1.00 61.24           C  
ATOM   3676  CZ  TYR B  28      98.722 153.940 138.562  1.00 61.24           C  
ATOM   3677  OH  TYR B  28      99.445 155.055 138.259  1.00 61.24           O  
ATOM   3678  N   TYR B  29      97.063 148.388 137.130  1.00 54.44           N  
ATOM   3679  CA  TYR B  29      98.030 148.048 136.098  1.00 54.44           C  
ATOM   3680  C   TYR B  29      97.366 147.795 134.760  1.00 54.44           C  
ATOM   3681  O   TYR B  29      98.041 147.843 133.729  1.00 54.44           O  
ATOM   3682  CB  TYR B  29      98.853 146.837 136.511  1.00 54.44           C  
ATOM   3683  CG  TYR B  29      99.837 147.166 137.578  1.00 54.44           C  
ATOM   3684  CD1 TYR B  29     101.052 147.756 137.268  1.00 54.44           C  
ATOM   3685  CD2 TYR B  29      99.551 146.922 138.896  1.00 54.44           C  
ATOM   3686  CE1 TYR B  29     101.959 148.069 138.255  1.00 54.44           C  
ATOM   3687  CE2 TYR B  29     100.445 147.230 139.874  1.00 54.44           C  
ATOM   3688  CZ  TYR B  29     101.636 147.803 139.564  1.00 54.44           C  
ATOM   3689  OH  TYR B  29     102.520 148.104 140.572  1.00 54.44           O  
ATOM   3690  N   GLY B  30      96.060 147.535 134.751  1.00 54.20           N  
ATOM   3691  CA  GLY B  30      95.369 147.393 133.484  1.00 54.20           C  
ATOM   3692  C   GLY B  30      95.376 148.687 132.707  1.00 54.20           C  
ATOM   3693  O   GLY B  30      95.487 148.695 131.478  1.00 54.20           O  
ATOM   3694  N   MET B  31      95.297 149.803 133.425  1.00 55.61           N  
ATOM   3695  CA  MET B  31      95.472 151.100 132.797  1.00 55.61           C  
ATOM   3696  C   MET B  31      96.905 151.249 132.329  1.00 55.61           C  
ATOM   3697  O   MET B  31      97.185 151.356 131.132  1.00 55.61           O  
ATOM   3698  CB  MET B  31      95.094 152.205 133.784  1.00 55.61           C  
ATOM   3699  CG  MET B  31      95.072 153.615 133.208  1.00 55.61           C  
ATOM   3700  SD  MET B  31      96.622 154.524 133.318  1.00 55.61           S  
ATOM   3701  CE  MET B  31      96.675 154.796 135.082  1.00 55.61           C  
ATOM   3702  N   GLN B  32      97.830 151.181 133.273  1.00 49.40           N  
ATOM   3703  CA  GLN B  32      99.252 151.351 133.013  1.00 49.40           C  
ATOM   3704  C   GLN B  32      99.757 150.097 132.311  1.00 49.40           C  
ATOM   3705  O   GLN B  32     100.411 149.237 132.896  1.00 49.40           O  
ATOM   3706  CB  GLN B  32      99.964 151.619 134.334  1.00 49.40           C  
ATOM   3707  CG  GLN B  32     101.373 152.115 134.239  1.00 49.40           C  
ATOM   3708  CD  GLN B  32     102.370 151.017 134.385  1.00 49.40           C  
ATOM   3709  OE1 GLN B  32     102.124 150.040 135.086  1.00 49.40           O  
ATOM   3710  NE2 GLN B  32     103.503 151.152 133.715  1.00 49.40           N  
ATOM   3711  N   ALA B  33      99.432 149.987 131.024  1.00 50.16           N  
ATOM   3712  CA  ALA B  33      99.758 148.803 130.243  1.00 50.16           C  
ATOM   3713  C   ALA B  33      99.696 149.103 128.761  1.00 50.16           C  
ATOM   3714  O   ALA B  33     100.596 148.752 127.996  1.00 50.16           O  
ATOM   3715  CB  ALA B  33      98.797 147.661 130.556  1.00 50.16           C  
ATOM   3716  N   LEU B  34      98.619 149.741 128.354  1.00 51.04           N  
ATOM   3717  CA  LEU B  34      98.373 149.987 126.953  1.00 51.04           C  
ATOM   3718  C   LEU B  34      98.004 151.427 126.663  1.00 51.04           C  
ATOM   3719  O   LEU B  34      98.040 151.821 125.497  1.00 51.04           O  
ATOM   3720  CB  LEU B  34      97.254 149.080 126.433  1.00 51.04           C  
ATOM   3721  CG  LEU B  34      95.804 149.454 126.715  1.00 51.04           C  
ATOM   3722  CD1 LEU B  34      94.942 148.677 125.771  1.00 51.04           C  
ATOM   3723  CD2 LEU B  34      95.381 149.162 128.144  1.00 51.04           C  
ATOM   3724  N   ILE B  35      97.679 152.220 127.690  1.00 49.00           N  
ATOM   3725  CA  ILE B  35      97.142 153.560 127.495  1.00 49.00           C  
ATOM   3726  C   ILE B  35      98.157 154.468 126.821  1.00 49.00           C  
ATOM   3727  O   ILE B  35      97.784 155.340 126.037  1.00 49.00           O  
ATOM   3728  CB  ILE B  35      96.641 154.114 128.843  1.00 49.00           C  
ATOM   3729  CG1 ILE B  35      95.857 155.409 128.648  1.00 49.00           C  
ATOM   3730  CG2 ILE B  35      97.767 154.284 129.847  1.00 49.00           C  
ATOM   3731  CD1 ILE B  35      94.539 155.219 127.968  1.00 49.00           C  
ATOM   3732  N   VAL B  36      99.447 154.235 127.049  1.00 44.30           N  
ATOM   3733  CA  VAL B  36     100.485 154.911 126.293  1.00 44.30           C  
ATOM   3734  C   VAL B  36     100.511 154.428 124.858  1.00 44.30           C  
ATOM   3735  O   VAL B  36     100.604 155.241 123.931  1.00 44.30           O  
ATOM   3736  CB  VAL B  36     101.852 154.670 126.947  1.00 44.30           C  
ATOM   3737  CG1 VAL B  36     102.956 155.312 126.145  1.00 44.30           C  
ATOM   3738  CG2 VAL B  36     101.836 155.166 128.361  1.00 44.30           C  
ATOM   3739  N   TYR B  37     100.399 153.133 124.649  1.00 45.94           N  
ATOM   3740  CA  TYR B  37     100.374 152.559 123.325  1.00 45.94           C  
ATOM   3741  C   TYR B  37      99.015 152.744 122.662  1.00 45.94           C  
ATOM   3742  O   TYR B  37      98.902 152.610 121.443  1.00 45.94           O  
ATOM   3743  CB  TYR B  37     100.765 151.090 123.438  1.00 45.94           C  
ATOM   3744  CG  TYR B  37     100.862 150.354 122.148  1.00 45.94           C  
ATOM   3745  CD1 TYR B  37     101.994 150.423 121.353  1.00 45.94           C  
ATOM   3746  CD2 TYR B  37      99.793 149.589 121.713  1.00 45.94           C  
ATOM   3747  CE1 TYR B  37     102.044 149.734 120.165  1.00 45.94           C  
ATOM   3748  CE2 TYR B  37      99.833 148.913 120.544  1.00 45.94           C  
ATOM   3749  CZ  TYR B  37     100.945 148.978 119.767  1.00 45.94           C  
ATOM   3750  OH  TYR B  37     100.885 148.246 118.605  1.00 45.94           O  
ATOM   3751  N   PHE B  38      97.987 153.075 123.440  1.00 53.37           N  
ATOM   3752  CA  PHE B  38      96.647 153.370 122.936  1.00 53.37           C  
ATOM   3753  C   PHE B  38      96.596 154.589 122.042  1.00 53.37           C  
ATOM   3754  O   PHE B  38      96.213 154.487 120.875  1.00 53.37           O  
ATOM   3755  CB  PHE B  38      95.704 153.553 124.134  1.00 53.37           C  
ATOM   3756  CG  PHE B  38      94.330 154.053 123.811  1.00 53.37           C  
ATOM   3757  CD1 PHE B  38      93.476 153.340 122.997  1.00 53.37           C  
ATOM   3758  CD2 PHE B  38      93.845 155.170 124.460  1.00 53.37           C  
ATOM   3759  CE1 PHE B  38      92.210 153.798 122.764  1.00 53.37           C  
ATOM   3760  CE2 PHE B  38      92.583 155.613 124.237  1.00 53.37           C  
ATOM   3761  CZ  PHE B  38      91.763 154.935 123.388  1.00 53.37           C  
ATOM   3762  N   MET B  39      97.020 155.722 122.557  1.00 52.56           N  
ATOM   3763  CA  MET B  39      96.945 156.993 121.859  1.00 52.56           C  
ATOM   3764  C   MET B  39      98.085 157.171 120.865  1.00 52.56           C  
ATOM   3765  O   MET B  39      98.824 158.148 120.928  1.00 52.56           O  
ATOM   3766  CB  MET B  39      96.908 158.090 122.904  1.00 52.56           C  
ATOM   3767  CG  MET B  39      97.899 157.802 123.988  1.00 52.56           C  
ATOM   3768  SD  MET B  39      97.658 158.746 125.480  1.00 52.56           S  
ATOM   3769  CE  MET B  39      98.262 160.297 124.905  1.00 52.56           C  
ATOM   3770  N   VAL B  40      98.248 156.237 119.920  1.00 50.58           N  
ATOM   3771  CA  VAL B  40      99.186 156.412 118.810  1.00 50.58           C  
ATOM   3772  C   VAL B  40      98.528 156.062 117.480  1.00 50.58           C  
ATOM   3773  O   VAL B  40      98.409 156.915 116.595  1.00 50.58           O  
ATOM   3774  CB  VAL B  40     100.469 155.580 118.985  1.00 50.58           C  
ATOM   3775  CG1 VAL B  40     101.317 155.655 117.722  1.00 50.58           C  
ATOM   3776  CG2 VAL B  40     101.284 156.068 120.162  1.00 50.58           C  
ATOM   3777  N   GLN B  41      98.110 154.809 117.318  1.00 56.23           N  
ATOM   3778  CA  GLN B  41      97.643 154.319 116.023  1.00 56.23           C  
ATOM   3779  C   GLN B  41      96.136 154.401 115.827  1.00 56.23           C  
ATOM   3780  O   GLN B  41      95.678 154.299 114.684  1.00 56.23           O  
ATOM   3781  CB  GLN B  41      98.100 152.865 115.827  1.00 56.23           C  
ATOM   3782  CG  GLN B  41      97.387 151.828 116.702  1.00 56.23           C  
ATOM   3783  CD  GLN B  41      97.941 151.719 118.118  1.00 56.23           C  
ATOM   3784  OE1 GLN B  41      98.596 152.624 118.616  1.00 56.23           O  
ATOM   3785  NE2 GLN B  41      97.677 150.599 118.764  1.00 56.23           N  
ATOM   3786  N   ARG B  42      95.351 154.587 116.887  1.00 59.13           N  
ATOM   3787  CA  ARG B  42      93.898 154.660 116.777  1.00 59.13           C  
ATOM   3788  C   ARG B  42      93.435 156.092 116.545  1.00 59.13           C  
ATOM   3789  O   ARG B  42      92.850 156.407 115.503  1.00 59.13           O  
ATOM   3790  CB  ARG B  42      93.259 154.092 118.047  1.00 59.13           C  
ATOM   3791  CG  ARG B  42      91.757 154.203 118.101  1.00 59.13           C  
ATOM   3792  CD  ARG B  42      91.228 153.554 119.360  1.00 59.13           C  
ATOM   3793  NE  ARG B  42      89.774 153.647 119.475  1.00 59.13           N  
ATOM   3794  CZ  ARG B  42      89.125 154.572 120.174  1.00 59.13           C  
ATOM   3795  NH1 ARG B  42      89.795 155.488 120.844  1.00 59.13           N  
ATOM   3796  NH2 ARG B  42      87.803 154.572 120.208  1.00 59.13           N  
ATOM   3797  N   LEU B  43      93.682 156.963 117.526  1.00 59.67           N  
ATOM   3798  CA  LEU B  43      93.329 158.377 117.502  1.00 59.67           C  
ATOM   3799  C   LEU B  43      93.975 159.090 116.330  1.00 59.67           C  
ATOM   3800  O   LEU B  43      93.291 159.730 115.529  1.00 59.67           O  
ATOM   3801  CB  LEU B  43      93.778 159.058 118.791  1.00 59.67           C  
ATOM   3802  CG  LEU B  43      92.975 159.046 120.081  1.00 59.67           C  
ATOM   3803  CD1 LEU B  43      92.830 157.657 120.649  1.00 59.67           C  
ATOM   3804  CD2 LEU B  43      93.726 159.919 121.059  1.00 59.67           C  
ATOM   3805  N   GLY B  44      95.291 158.981 116.220  1.00 62.47           N  
ATOM   3806  CA  GLY B  44      96.007 159.735 115.218  1.00 62.47           C  
ATOM   3807  C   GLY B  44      96.875 160.813 115.826  1.00 62.47           C  
ATOM   3808  O   GLY B  44      97.204 161.787 115.148  1.00 62.47           O  
ATOM   3809  N   PHE B  45      97.234 160.665 117.104  1.00 61.45           N  
ATOM   3810  CA  PHE B  45      98.295 161.476 117.692  1.00 61.45           C  
ATOM   3811  C   PHE B  45      99.602 161.223 116.967  1.00 61.45           C  
ATOM   3812  O   PHE B  45      99.783 160.184 116.339  1.00 61.45           O  
ATOM   3813  CB  PHE B  45      98.498 161.152 119.173  1.00 61.45           C  
ATOM   3814  CG  PHE B  45      97.573 161.880 120.107  1.00 61.45           C  
ATOM   3815  CD1 PHE B  45      96.887 162.996 119.699  1.00 61.45           C  
ATOM   3816  CD2 PHE B  45      97.424 161.454 121.415  1.00 61.45           C  
ATOM   3817  CE1 PHE B  45      96.058 163.666 120.569  1.00 61.45           C  
ATOM   3818  CE2 PHE B  45      96.594 162.117 122.289  1.00 61.45           C  
ATOM   3819  CZ  PHE B  45      95.915 163.219 121.867  1.00 61.45           C  
ATOM   3820  N   ASP B  46     100.525 162.176 117.076  1.00 66.02           N  
ATOM   3821  CA  ASP B  46     101.837 162.043 116.456  1.00 66.02           C  
ATOM   3822  C   ASP B  46     102.626 160.913 117.107  1.00 66.02           C  
ATOM   3823  O   ASP B  46     102.698 159.819 116.536  1.00 66.02           O  
ATOM   3824  CB  ASP B  46     102.598 163.361 116.535  1.00 66.02           C  
ATOM   3825  CG  ASP B  46     103.886 163.321 115.767  1.00 66.02           C  
ATOM   3826  OD1 ASP B  46     103.824 163.254 114.523  1.00 66.02           O  
ATOM   3827  OD2 ASP B  46     104.960 163.397 116.397  1.00 66.02           O  
ATOM   3828  N   ASP B  47     103.239 161.210 118.264  1.00 57.92           N  
ATOM   3829  CA  ASP B  47     103.699 160.308 119.325  1.00 57.92           C  
ATOM   3830  C   ASP B  47     104.393 161.122 120.402  1.00 57.92           C  
ATOM   3831  O   ASP B  47     104.305 160.807 121.591  1.00 57.92           O  
ATOM   3832  CB  ASP B  47     104.648 159.206 118.840  1.00 57.92           C  
ATOM   3833  CG  ASP B  47     105.738 159.728 117.956  1.00 57.92           C  
ATOM   3834  OD1 ASP B  47     105.743 160.940 117.668  1.00 57.92           O  
ATOM   3835  OD2 ASP B  47     106.580 158.915 117.527  1.00 57.92           O  
ATOM   3836  N   SER B  48     105.105 162.163 119.977  1.00 60.92           N  
ATOM   3837  CA  SER B  48     105.802 163.031 120.912  1.00 60.92           C  
ATOM   3838  C   SER B  48     104.843 163.816 121.788  1.00 60.92           C  
ATOM   3839  O   SER B  48     105.204 164.167 122.913  1.00 60.92           O  
ATOM   3840  CB  SER B  48     106.724 163.979 120.150  1.00 60.92           C  
ATOM   3841  OG  SER B  48     105.971 164.818 119.297  1.00 60.92           O  
ATOM   3842  N   ARG B  49     103.634 164.097 121.305  1.00 61.28           N  
ATOM   3843  CA  ARG B  49     102.597 164.548 122.218  1.00 61.28           C  
ATOM   3844  C   ARG B  49     102.202 163.440 123.174  1.00 61.28           C  
ATOM   3845  O   ARG B  49     101.956 163.697 124.356  1.00 61.28           O  
ATOM   3846  CB  ARG B  49     101.361 165.034 121.456  1.00 61.28           C  
ATOM   3847  CG  ARG B  49     101.581 166.258 120.582  1.00 61.28           C  
ATOM   3848  CD  ARG B  49     100.264 166.882 120.113  1.00 61.28           C  
ATOM   3849  NE  ARG B  49      99.516 166.085 119.146  1.00 61.28           N  
ATOM   3850  CZ  ARG B  49      98.286 166.383 118.734  1.00 61.28           C  
ATOM   3851  NH1 ARG B  49      97.675 165.614 117.850  1.00 61.28           N  
ATOM   3852  NH2 ARG B  49      97.660 167.448 119.208  1.00 61.28           N  
ATOM   3853  N   ALA B  50     102.175 162.207 122.686  1.00 58.18           N  
ATOM   3854  CA  ALA B  50     101.568 161.116 123.433  1.00 58.18           C  
ATOM   3855  C   ALA B  50     102.469 160.591 124.539  1.00 58.18           C  
ATOM   3856  O   ALA B  50     101.976 160.118 125.570  1.00 58.18           O  
ATOM   3857  CB  ALA B  50     101.189 159.993 122.473  1.00 58.18           C  
ATOM   3858  N   ASN B  51     103.779 160.634 124.312  1.00 53.10           N  
ATOM   3859  CA  ASN B  51     104.744 160.251 125.334  1.00 53.10           C  
ATOM   3860  C   ASN B  51     104.597 161.106 126.581  1.00 53.10           C  
ATOM   3861  O   ASN B  51     104.571 160.586 127.699  1.00 53.10           O  
ATOM   3862  CB  ASN B  51     106.146 160.392 124.758  1.00 53.10           C  
ATOM   3863  CG  ASN B  51     106.423 159.392 123.667  1.00 53.10           C  
ATOM   3864  OD1 ASN B  51     106.205 158.199 123.840  1.00 53.10           O  
ATOM   3865  ND2 ASN B  51     106.851 159.876 122.516  1.00 53.10           N  
ATOM   3866  N   LEU B  52     104.405 162.413 126.384  1.00 56.87           N  
ATOM   3867  CA  LEU B  52     104.366 163.413 127.445  1.00 56.87           C  
ATOM   3868  C   LEU B  52     103.218 163.221 128.416  1.00 56.87           C  
ATOM   3869  O   LEU B  52     103.294 163.690 129.555  1.00 56.87           O  
ATOM   3870  CB  LEU B  52     104.243 164.794 126.813  1.00 56.87           C  
ATOM   3871  CG  LEU B  52     105.467 165.245 126.036  1.00 56.87           C  
ATOM   3872  CD1 LEU B  52     105.155 166.474 125.233  1.00 56.87           C  
ATOM   3873  CD2 LEU B  52     106.567 165.551 127.018  1.00 56.87           C  
ATOM   3874  N   VAL B  53     102.161 162.549 127.988  1.00 56.27           N  
ATOM   3875  CA  VAL B  53     100.907 162.580 128.720  1.00 56.27           C  
ATOM   3876  C   VAL B  53     100.982 161.711 129.966  1.00 56.27           C  
ATOM   3877  O   VAL B  53     100.841 162.211 131.089  1.00 56.27           O  
ATOM   3878  CB  VAL B  53      99.762 162.163 127.791  1.00 56.27           C  
ATOM   3879  CG1 VAL B  53      98.509 161.948 128.583  1.00 56.27           C  
ATOM   3880  CG2 VAL B  53      99.557 163.245 126.740  1.00 56.27           C  
ATOM   3881  N   TRP B  54     101.213 160.400 129.784  1.00 54.68           N  
ATOM   3882  CA  TRP B  54     101.459 159.527 130.930  1.00 54.68           C  
ATOM   3883  C   TRP B  54     102.721 159.936 131.671  1.00 54.68           C  
ATOM   3884  O   TRP B  54     102.801 159.768 132.898  1.00 54.68           O  
ATOM   3885  CB  TRP B  54     101.533 158.059 130.499  1.00 54.68           C  
ATOM   3886  CG  TRP B  54     102.032 157.186 131.593  1.00 54.68           C  
ATOM   3887  CD1 TRP B  54     103.251 156.603 131.658  1.00 54.68           C  
ATOM   3888  CD2 TRP B  54     101.389 156.904 132.845  1.00 54.68           C  
ATOM   3889  NE1 TRP B  54     103.400 155.930 132.846  1.00 54.68           N  
ATOM   3890  CE2 TRP B  54     102.269 156.103 133.593  1.00 54.68           C  
ATOM   3891  CE3 TRP B  54     100.147 157.227 133.394  1.00 54.68           C  
ATOM   3892  CZ2 TRP B  54     101.949 155.618 134.852  1.00 54.68           C  
ATOM   3893  CZ3 TRP B  54      99.833 156.746 134.643  1.00 54.68           C  
ATOM   3894  CH2 TRP B  54     100.731 155.945 135.360  1.00 54.68           C  
ATOM   3895  N   SER B  55     103.693 160.493 130.941  1.00 53.84           N  
ATOM   3896  CA  SER B  55     104.872 161.098 131.543  1.00 53.84           C  
ATOM   3897  C   SER B  55     104.466 162.133 132.574  1.00 53.84           C  
ATOM   3898  O   SER B  55     104.769 161.996 133.763  1.00 53.84           O  
ATOM   3899  CB  SER B  55     105.730 161.742 130.459  1.00 53.84           C  
ATOM   3900  OG  SER B  55     106.007 160.825 129.414  1.00 53.84           O  
ATOM   3901  N   ALA B  56     103.680 163.117 132.146  1.00 53.90           N  
ATOM   3902  CA  ALA B  56     103.197 164.110 133.084  1.00 53.90           C  
ATOM   3903  C   ALA B  56     102.185 163.534 134.053  1.00 53.90           C  
ATOM   3904  O   ALA B  56     102.018 164.081 135.147  1.00 53.90           O  
ATOM   3905  CB  ALA B  56     102.583 165.286 132.339  1.00 53.90           C  
ATOM   3906  N   CYS B  57     101.520 162.441 133.685  1.00 59.10           N  
ATOM   3907  CA  CYS B  57     100.537 161.868 134.589  1.00 59.10           C  
ATOM   3908  C   CYS B  57     101.194 161.209 135.782  1.00 59.10           C  
ATOM   3909  O   CYS B  57     100.658 161.275 136.892  1.00 59.10           O  
ATOM   3910  CB  CYS B  57      99.670 160.853 133.859  1.00 59.10           C  
ATOM   3911  SG  CYS B  57      98.438 160.054 134.902  1.00 59.10           S  
ATOM   3912  N   ALA B  58     102.366 160.612 135.575  1.00 55.84           N  
ATOM   3913  CA  ALA B  58     102.968 159.769 136.595  1.00 55.84           C  
ATOM   3914  C   ALA B  58     103.427 160.584 137.785  1.00 55.84           C  
ATOM   3915  O   ALA B  58     103.415 160.097 138.920  1.00 55.84           O  
ATOM   3916  CB  ALA B  58     104.136 158.998 135.996  1.00 55.84           C  
ATOM   3917  N   ALA B  59     103.799 161.837 137.541  1.00 53.90           N  
ATOM   3918  CA  ALA B  59     104.297 162.703 138.600  1.00 53.90           C  
ATOM   3919  C   ALA B  59     103.214 163.038 139.598  1.00 53.90           C  
ATOM   3920  O   ALA B  59     103.499 163.258 140.779  1.00 53.90           O  
ATOM   3921  CB  ALA B  59     104.854 163.992 138.004  1.00 53.90           C  
ATOM   3922  N   LEU B  60     101.972 163.067 139.137  1.00 56.88           N  
ATOM   3923  CA  LEU B  60     100.846 163.260 140.028  1.00 56.88           C  
ATOM   3924  C   LEU B  60     100.709 162.101 140.998  1.00 56.88           C  
ATOM   3925  O   LEU B  60     100.177 162.265 142.100  1.00 56.88           O  
ATOM   3926  CB  LEU B  60      99.589 163.374 139.189  1.00 56.88           C  
ATOM   3927  CG  LEU B  60      99.694 164.455 138.139  1.00 56.88           C  
ATOM   3928  CD1 LEU B  60      98.589 164.272 137.133  1.00 56.88           C  
ATOM   3929  CD2 LEU B  60      99.573 165.780 138.842  1.00 56.88           C  
ATOM   3930  N   ILE B  61     101.188 160.927 140.606  1.00 54.40           N  
ATOM   3931  CA  ILE B  61     100.773 159.694 141.248  1.00 54.40           C  
ATOM   3932  C   ILE B  61     101.717 159.309 142.367  1.00 54.40           C  
ATOM   3933  O   ILE B  61     101.281 158.812 143.404  1.00 54.40           O  
ATOM   3934  CB  ILE B  61     100.653 158.608 140.171  1.00 54.40           C  
ATOM   3935  CG1 ILE B  61      99.642 159.086 139.133  1.00 54.40           C  
ATOM   3936  CG2 ILE B  61     100.169 157.322 140.761  1.00 54.40           C  
ATOM   3937  CD1 ILE B  61      99.629 158.315 137.879  1.00 54.40           C  
ATOM   3938  N   TYR B  62     103.011 159.567 142.210  1.00 55.83           N  
ATOM   3939  CA  TYR B  62     103.907 159.240 143.306  1.00 55.83           C  
ATOM   3940  C   TYR B  62     103.819 160.271 144.417  1.00 55.83           C  
ATOM   3941  O   TYR B  62     104.123 159.958 145.569  1.00 55.83           O  
ATOM   3942  CB  TYR B  62     105.351 159.114 142.827  1.00 55.83           C  
ATOM   3943  CG  TYR B  62     106.219 158.431 143.845  1.00 55.83           C  
ATOM   3944  CD1 TYR B  62     106.179 157.058 143.987  1.00 55.83           C  
ATOM   3945  CD2 TYR B  62     107.043 159.153 144.695  1.00 55.83           C  
ATOM   3946  CE1 TYR B  62     106.952 156.413 144.928  1.00 55.83           C  
ATOM   3947  CE2 TYR B  62     107.817 158.513 145.647  1.00 55.83           C  
ATOM   3948  CZ  TYR B  62     107.768 157.141 145.754  1.00 55.83           C  
ATOM   3949  OH  TYR B  62     108.535 156.488 146.688  1.00 55.83           O  
ATOM   3950  N   VAL B  63     103.403 161.498 144.108  1.00 57.87           N  
ATOM   3951  CA  VAL B  63     103.211 162.453 145.190  1.00 57.87           C  
ATOM   3952  C   VAL B  63     101.879 162.238 145.872  1.00 57.87           C  
ATOM   3953  O   VAL B  63     101.681 162.707 146.996  1.00 57.87           O  
ATOM   3954  CB  VAL B  63     103.314 163.903 144.699  1.00 57.87           C  
ATOM   3955  CG1 VAL B  63     104.671 164.147 144.096  1.00 57.87           C  
ATOM   3956  CG2 VAL B  63     102.239 164.213 143.696  1.00 57.87           C  
ATOM   3957  N   SER B  64     100.978 161.536 145.225  1.00 60.29           N  
ATOM   3958  CA  SER B  64      99.637 161.301 145.722  1.00 60.29           C  
ATOM   3959  C   SER B  64      99.522 160.521 147.035  1.00 60.29           C  
ATOM   3960  O   SER B  64      98.526 160.727 147.731  1.00 60.29           O  
ATOM   3961  CB  SER B  64      98.831 160.602 144.638  1.00 60.29           C  
ATOM   3962  OG  SER B  64      97.484 160.513 145.018  1.00 60.29           O  
ATOM   3963  N   PRO B  65     100.452 159.635 147.435  1.00 60.68           N  
ATOM   3964  CA  PRO B  65     100.376 159.107 148.808  1.00 60.68           C  
ATOM   3965  C   PRO B  65     100.572 160.129 149.901  1.00 60.68           C  
ATOM   3966  O   PRO B  65     100.237 159.835 151.053  1.00 60.68           O  
ATOM   3967  CB  PRO B  65     101.490 158.059 148.843  1.00 60.68           C  
ATOM   3968  CG  PRO B  65     101.551 157.579 147.520  1.00 60.68           C  
ATOM   3969  CD  PRO B  65     101.302 158.738 146.631  1.00 60.68           C  
ATOM   3970  N   ALA B  66     101.113 161.305 149.599  1.00 65.70           N  
ATOM   3971  CA  ALA B  66     101.283 162.310 150.639  1.00 65.70           C  
ATOM   3972  C   ALA B  66      99.943 162.882 151.061  1.00 65.70           C  
ATOM   3973  O   ALA B  66      99.666 163.015 152.259  1.00 65.70           O  
ATOM   3974  CB  ALA B  66     102.211 163.422 150.154  1.00 65.70           C  
ATOM   3975  N   ILE B  67      99.105 163.230 150.082  1.00 66.35           N  
ATOM   3976  CA  ILE B  67      97.791 163.795 150.369  1.00 66.35           C  
ATOM   3977  C   ILE B  67      96.930 162.772 151.089  1.00 66.35           C  
ATOM   3978  O   ILE B  67      96.312 163.064 152.118  1.00 66.35           O  
ATOM   3979  CB  ILE B  67      97.127 164.272 149.067  1.00 66.35           C  
ATOM   3980  CG1 ILE B  67      97.949 165.383 148.429  1.00 66.35           C  
ATOM   3981  CG2 ILE B  67      95.719 164.746 149.327  1.00 66.35           C  
ATOM   3982  CD1 ILE B  67      97.489 165.739 147.044  1.00 66.35           C  
ATOM   3983  N   GLY B  68      96.915 161.541 150.579  1.00 68.61           N  
ATOM   3984  CA  GLY B  68      96.248 160.465 151.279  1.00 68.61           C  
ATOM   3985  C   GLY B  68      96.930 160.086 152.562  1.00 68.61           C  
ATOM   3986  O   GLY B  68      96.274 159.589 153.480  1.00 68.61           O  
ATOM   3987  N   GLY B  69      98.230 160.346 152.664  1.00 72.24           N  
ATOM   3988  CA  GLY B  69      98.864 160.296 153.959  1.00 72.24           C  
ATOM   3989  C   GLY B  69      98.423 161.400 154.890  1.00 72.24           C  
ATOM   3990  O   GLY B  69      98.666 161.307 156.093  1.00 72.24           O  
ATOM   3991  N   TRP B  70      97.795 162.450 154.369  1.00 79.16           N  
ATOM   3992  CA  TRP B  70      97.296 163.488 155.256  1.00 79.16           C  
ATOM   3993  C   TRP B  70      95.836 163.282 155.634  1.00 79.16           C  
ATOM   3994  O   TRP B  70      95.472 163.484 156.797  1.00 79.16           O  
ATOM   3995  CB  TRP B  70      97.479 164.870 154.624  1.00 79.16           C  
ATOM   3996  CG  TRP B  70      96.936 165.932 155.497  1.00 79.16           C  
ATOM   3997  CD1 TRP B  70      97.353 166.240 156.751  1.00 79.16           C  
ATOM   3998  CD2 TRP B  70      95.853 166.818 155.204  1.00 79.16           C  
ATOM   3999  NE1 TRP B  70      96.600 167.265 157.263  1.00 79.16           N  
ATOM   4000  CE2 TRP B  70      95.672 167.640 156.328  1.00 79.16           C  
ATOM   4001  CE3 TRP B  70      95.023 167.001 154.097  1.00 79.16           C  
ATOM   4002  CZ2 TRP B  70      94.696 168.628 156.378  1.00 79.16           C  
ATOM   4003  CZ3 TRP B  70      94.052 167.981 154.150  1.00 79.16           C  
ATOM   4004  CH2 TRP B  70      93.896 168.780 155.281  1.00 79.16           C  
ATOM   4005  N   VAL B  71      94.998 162.865 154.683  1.00 80.36           N  
ATOM   4006  CA  VAL B  71      93.549 162.903 154.855  1.00 80.36           C  
ATOM   4007  C   VAL B  71      93.081 161.855 155.845  1.00 80.36           C  
ATOM   4008  O   VAL B  71      92.547 162.186 156.908  1.00 80.36           O  
ATOM   4009  CB  VAL B  71      92.817 162.708 153.518  1.00 80.36           C  
ATOM   4010  CG1 VAL B  71      91.326 162.620 153.752  1.00 80.36           C  
ATOM   4011  CG2 VAL B  71      93.121 163.841 152.566  1.00 80.36           C  
ATOM   4012  N   GLY B  72      93.294 160.586 155.500  1.00 84.47           N  
ATOM   4013  CA  GLY B  72      92.560 159.515 156.146  1.00 84.47           C  
ATOM   4014  C   GLY B  72      93.012 159.227 157.558  1.00 84.47           C  
ATOM   4015  O   GLY B  72      92.208 158.818 158.397  1.00 84.47           O  
ATOM   4016  N   ASP B  73      94.285 159.440 157.849  1.00 80.28           N  
ATOM   4017  CA  ASP B  73      94.739 159.203 159.204  1.00 80.28           C  
ATOM   4018  C   ASP B  73      94.372 160.329 160.154  1.00 80.28           C  
ATOM   4019  O   ASP B  73      94.527 160.168 161.368  1.00 80.28           O  
ATOM   4020  CB  ASP B  73      96.241 158.976 159.198  1.00 80.28           C  
ATOM   4021  CG  ASP B  73      96.984 160.059 158.471  1.00 80.28           C  
ATOM   4022  OD1 ASP B  73      96.337 160.929 157.852  1.00 80.28           O  
ATOM   4023  OD2 ASP B  73      98.226 160.033 158.532  1.00 80.28           O  
ATOM   4024  N   LYS B  74      93.873 161.451 159.638  1.00 81.76           N  
ATOM   4025  CA  LYS B  74      93.610 162.617 160.460  1.00 81.76           C  
ATOM   4026  C   LYS B  74      92.176 163.114 160.400  1.00 81.76           C  
ATOM   4027  O   LYS B  74      91.713 163.705 161.378  1.00 81.76           O  
ATOM   4028  CB  LYS B  74      94.549 163.761 160.056  1.00 81.76           C  
ATOM   4029  CG  LYS B  74      96.007 163.432 160.294  1.00 81.76           C  
ATOM   4030  CD  LYS B  74      96.918 164.489 159.730  1.00 81.76           C  
ATOM   4031  CE  LYS B  74      96.901 165.732 160.574  1.00 81.76           C  
ATOM   4032  NZ  LYS B  74      97.519 165.448 161.894  1.00 81.76           N  
ATOM   4033  N   ILE B  75      91.458 162.889 159.303  1.00 82.90           N  
ATOM   4034  CA  ILE B  75      90.118 163.443 159.163  1.00 82.90           C  
ATOM   4035  C   ILE B  75      89.060 162.374 159.392  1.00 82.90           C  
ATOM   4036  O   ILE B  75      88.411 162.343 160.440  1.00 82.90           O  
ATOM   4037  CB  ILE B  75      89.927 164.078 157.782  1.00 82.90           C  
ATOM   4038  CG1 ILE B  75      91.008 165.116 157.536  1.00 82.90           C  
ATOM   4039  CG2 ILE B  75      88.570 164.736 157.704  1.00 82.90           C  
ATOM   4040  CD1 ILE B  75      91.039 165.601 156.120  1.00 82.90           C  
ATOM   4041  N   LEU B  76      88.879 161.492 158.408  1.00 87.59           N  
ATOM   4042  CA  LEU B  76      87.741 160.584 158.362  1.00 87.59           C  
ATOM   4043  C   LEU B  76      87.952 159.293 159.135  1.00 87.59           C  
ATOM   4044  O   LEU B  76      86.969 158.653 159.521  1.00 87.59           O  
ATOM   4045  CB  LEU B  76      87.424 160.217 156.912  1.00 87.59           C  
ATOM   4046  CG  LEU B  76      87.077 161.366 155.977  1.00 87.59           C  
ATOM   4047  CD1 LEU B  76      86.868 160.820 154.600  1.00 87.59           C  
ATOM   4048  CD2 LEU B  76      85.849 162.070 156.455  1.00 87.59           C  
ATOM   4049  N   GLY B  77      89.188 158.900 159.372  1.00 89.92           N  
ATOM   4050  CA  GLY B  77      89.456 157.536 159.775  1.00 89.92           C  
ATOM   4051  C   GLY B  77      89.904 156.717 158.584  1.00 89.92           C
[truncated: 805,708 more chars]
