# Supplementary material for: Unified Nanotechnology Format: One Way to Store Them All
Source: Molecules. 2021 Dec 23;27(1):63. doi: 10.3390/molecules27010063 (PMC8746876; doi:10.3390/molecules27010063)
Supplement: Supplementary file 1 [file molecules-27-00063-s001.zip › unf-1.0.0_finalized/example-files/smiley_6ji1/source_files/smileyFace.json]

{"name":"smileyFace.json","vstrands":[{"stap_colors":[[84,1507550],[100,8947848]],"num":0,"scafLoop":[],"stap":[[-1,-1,-1,-1],[-1,-1,-1,-1],[-1,-1,-1,-1],[-1,-1,-1,-1],[-1,-1,-1,-1],[-1,-1,-1,-1],[-1,-1,-1,-1],[-1,-1,-1,-1],[-1,-1,-1,-1],[-1,-1,-1,-1],[-1,-1,-1,-1],[-1,-1,-1,-1],[-1,-1,-1,-1],[-1,-1,-1,-1],[-1,-1,-1,-1],[-1,-1,-1,-1],[-1,-1,-1,-1],[-1,-1,-1,-1],[-1,-1,-1,-1],[-1,-1,-1,-1],[-1,-1,-1,-1],[-1,-1,-1,-1],[-1,-1,-1,-1],[-1,-1,-1,-1],[-1,-1,-1,-1],[-1,-1,-1,-1],[-1,-1,-1,-1],[-1,-1,-1,-1],[-1,-1,-1,-1],[-1,-1,-1,-1],[-1,-1,-1,-1],[-1,-1,-1,-1],[-1,-1,-1,-1],[-1,-1,-1,-1],[-1,-1,-1,-1],[-1,-1,-1,-1],[-1,-1,-1,-1],[-1,-1,-1,-1],[-1,-1,-1,-1],[-1,-1,-1,-1],[-1,-1,-1,-1],[-1,-1,-1,-1],[-1,-1,-1,-1],[-1,-1,-1,-1],[-1,-1,-1,-1],[-1,-1,-1,-1],[-1,-1,-1,-1],[-1,-1,-1,-1],[-1,-1,-1,-1],[-1,-1,-1,-1],[-1,-1,-1,-1],[-1,-1,-1,-1],[-1,-1,-1,-1],[-1,-1,-1,-1],[-1,-1,-1,-1],[-1,-1,-1,-1],[-1,-1,-1,-1],[-1,-1,-1,-1],[-1,-1,-1,-1],[-1,-1,-1,-1],[-1,-1,-1,-1],[-1,-1,-1,-1],[-1,-1,-1,-1],[-1,-1,-1,-1],[-1,-1,-1,-1],[-1,-1,-1,-1],[-1,-1,-1,-1],[-1,-1,-1,-1],[-1,-1,-1,-1],[0,70,-1,-1],[0,71,0,69],[0,72,0,70],[0,73,0,71],[0,74,0,72],[0,75,0,73],[0,76,0,74],[0,77,0,75],[0,78,0,76],[0,79,0,77],[0,80,0,78],[0,81,0,79],[0,82,0,80],[0,83,0,81],[0,84,0,82],[-1,-1,0,83],[0,86,-1,-1],[0,87,0,85],[0,88,0,86],[0,89,0,87],[0,90,0,88],[0,91,0,89],[0,92,0,90],[0,93,0,91],[0,94,0,92],[0,95,0,93],[0,96,0,94],[0,97,0,95],[0,98,0,96],[0,99,0,97],[0,100,0,98],[-1,-1,0,99],[-1,-1,-1,-1],[-1,-1,-1,-1],[-1,-1,-1,-1],[-1,-1,-1,-1],[-1,-1,-1,-1],[-1,-1,-1,-1],[-1,-1,-1,-1],[-1,-1,-1,-1],[-1,-1,-1,-1],[-1,-1,-1,-1],[-1,-1,-1,-1],[-1,-1,-1,-1],[-1,-1,-1,-1],[-1,-1,-1,-1],[-1,-1,-1,-1],[-1,-1,-1,-1],[-1,-1,-1,-1],[-1,-1,-1,-1],[-1,-1,-1,-1],[-1,-1,-1,-1],[-1,-1,-1,-1],[-1,-1,-1,-1],[-1,-1,-1,-1],[-1,-1,-1,-1],[-1,-1,-1,-1],[-1,-1,-1,-1],[-1,-1,-1,-1],[-1,-1,-1,-1],[-1,-1,-1,-1],[-1,-1,-1,-1],[-1,-1,-1,-1],[-1,-1,-1,-1],[-1,-1,-1,-1],[-1,-1,-1,-1],[-1,-1,-1,-1],[-1,-1,-1,-1],[-1,-1,-1,-1],[-1,-1,-1,-1],[-1,-1,-1,-1],[-1,-1,-1,-1],[-1,-1,-1,-1],[-1,-1,-1,-1],[-1,-1,-1,-1],[-1,-1,-1,-1],[-1,-1,-1,-1],[-1,-1,-1,-1],[-1,-1,-1,-1],[-1,-1,-1,-1],[-1,-1,-1,-1],[-1,-1,-1,-1],[-1,-1,-1,-1],[-1,-1,-1,-1],[-1,-1,-1,-1],[-1,-1,-1,-1],[-1,-1,-1,-1],[-1,-1,-1,-1],[-1,-1,-1,-1],[-1,-1,-1,-1],[-1,-1,-1,-1]],"skip":[0,0,0,0,0,0,0,0,0,0,0,0,0,0,0,0,0,0,0,0,0,0,0,0,0,0,0,0,0,0,0,0,0,0,0,0,0,0,0,0,0,0,0,0,0,0,0,0,0,0,0,0,0,0,0,0,0,0,0,0,0,0,0,0,0,0,0,0,0,0,0,0,0,0,0,0,0,0,0,0,0,0,0,0,0,0,0,0,0,0,0,0,0,0,0,0,0,0,0,0,0,0,0,0,0,0,0,0,0,0,0,0,0,0,0,0,0,0,0,0,0,0,0,0,0,0,0,0,0,0,0,0,0,0,0,0,0,0,0,0,0,0,0,0,0,0,0,0,0,0,0,0,0,0,0,0,0,0,0,0],"scaf":[[-1,-1,-1,-1],[-1,-1,-1,-1],[-1,-1,-1,-1],[-1,-1,-1,-1],[-1,-1,-1,-1],[-1,-1,-1,-1],[-1,-1,-1,-1],[-1,-1,-1,-1],[-1,-1,-1,-1],[-1,-1,-1,-1],[-1,-1,-1,-1],[-1,-1,-1,-1],[-1,-1,-1,-1],[-1,-1,-1,-1],[-1,-1,-1,-1],[-1,-1,-1,-1],[-1,-1,-1,-1],[-1,-1,-1,-1],[-1,-1,-1,-1],[-1,-1,-1,-1],[-1,-1,-1,-1],[-1,-1,-1,-1],[-1,-1,-1,-1],[-1,-1,-1,-1],[-1,-1,-1,-1],[-1,-1,-1,-1],[-1,-1,-1,-1],[-1,-1,-1,-1],[-1,-1,-1,-1],[-1,-1,-1,-1],[-1,-1,-1,-1],[-1,-1,-1,-1],[-1,-1,-1,-1],[-1,-1,-1,-1],[-1,-1,-1,-1],[-1,-1,-1,-1],[-1,-1,-1,-1],[-1,-1,-1,-1],[-1,-1,-1,-1],[-1,-1,-1,-1],[-1,-1,-1,-1],[-1,-1,-1,-1],[-1,-1,-1,-1],[-1,-1,-1,-1],[-1,-1,-1,-1],[-1,-1,-1,-1],[-1,-1,-1,-1],[-1,-1,-1,-1],[-1,-1,-1,-1],[-1,-1,-1,-1],[-1,-1,-1,-1],[-1,-1,-1,-1],[-1,-1,-1,-1],[-1,-1,-1,-1],[-1,-1,-1,-1],[-1,-1,-1,-1],[-1,-1,-1,-1],[-1,-1,-1,-1],[-1,-1,-1,-1],[-1,-1,-1,-1],[-1,-1,-1,-1],[-1,-1,-1,-1],[-1,-1,-1,-1],[-1,-1,-1,-1],[-1,-1,-1,-1],[-1,-1,-1,-1],[-1,-1,-1,-1],[-1,-1,-1,-1],[-1,-1,-1,-1],[1,69,0,70],[0,69,0,71],[0,70,0,72],[0,71,0,73],[0,72,0,74],[0,73,0,75],[0,74,0,76],[0,75,0,77],[0,76,0,78],[0,77,0,79],[0,78,0,80],[0,79,0,81],[0,80,0,82],[0,81,0,83],[0,82,0,84],[0,83,0,85],[0,84,0,86],[0,85,0,87],[0,86,0,88],[0,87,0,89],[0,88,0,90],[0,89,0,91],[0,90,0,92],[0,91,-1,-1],[-1,-1,0,94],[0,93,0,95],[0,94,0,96],[0,95,0,97],[0,96,0,98],[0,97,0,99],[0,98,0,100],[0,99,1,100],[-1,-1,-1,-1],[-1,-1,-1,-1],[-1,-1,-1,-1],[-1,-1,-1,-1],[-1,-1,-1,-1],[-1,-1,-1,-1],[-1,-1,-1,-1],[-1,-1,-1,-1],[-1,-1,-1,-1],[-1,-1,-1,-1],[-1,-1,-1,-1],[-1,-1,-1,-1],[-1,-1,-1,-1],[-1,-1,-1,-1],[-1,-1,-1,-1],[-1,-1,-1,-1],[-1,-1,-1,-1],[-1,-1,-1,-1],[-1,-1,-1,-1],[-1,-1,-1,-1],[-1,-1,-1,-1],[-1,-1,-1,-1],[-1,-1,-1,-1],[-1,-1,-1,-1],[-1,-1,-1,-1],[-1,-1,-1,-1],[-1,-1,-1,-1],[-1,-1,-1,-1],[-1,-1,-1,-1],[-1,-1,-1,-1],[-1,-1,-1,-1],[-1,-1,-1,-1],[-1,-1,-1,-1],[-1,-1,-1,-1],[-1,-1,-1,-1],[-1,-1,-1,-1],[-1,-1,-1,-1],[-1,-1,-1,-1],[-1,-1,-1,-1],[-1,-1,-1,-1],[-1,-1,-1,-1],[-1,-1,-1,-1],[-1,-1,-1,-1],[-1,-1,-1,-1],[-1,-1,-1,-1],[-1,-1,-1,-1],[-1,-1,-1,-1],[-1,-1,-1,-1],[-1,-1,-1,-1],[-1,-1,-1,-1],[-1,-1,-1,-1],[-1,-1,-1,-1],[-1,-1,-1,-1],[-1,-1,-1,-1],[-1,-1,-1,-1],[-1,-1,-1,-1],[-1,-1,-1,-1],[-1,-1,-1,-1],[-1,-1,-1,-1]],"stapLoop":[],"col":19,"loop":[0,0,0,0,0,0,0,0,0,0,0,0,0,0,0,0,0,0,0,0,0,0,0,0,0,0,0,0,0,0,0,0,0,0,0,0,0,0,0,0,0,0,0,0,0,0,0,0,0,0,0,0,0,0,0,0,0,0,0,0,0,0,0,0,0,0,0,0,0,0,0,0,0,0,0,0,0,0,0,0,0,0,0,0,0,0,0,0,0,0,0,0,0,0,0,0,0,0,0,0,0,0,0,0,0,0,0,0,0,0,0,0,0,0,0,0,0,0,0,0,0,0,0,0,0,0,0,0,0,0,0,0,0,0,0,0,0,0,0,0,0,0,0,0,0,0,0,0,0,0,0,0,0,0,0,0,0,0,0,0],"row":13},{"stap_colors":[[69,7536862],[85,12060012]],"num":1,"scafLoop":[],"stap":[[-1,-1,-1,-1],[-1,-1,-1,-1],[-1,-1,-1,-1],[-1,-1,-1,-1],[-1,-1,-1,-1],[-1,-1,-1,-1],[-1,-1,-1,-1],[-1,-1,-1,-1],[-1,-1,-1,-1],[-1,-1,-1,-1],[-1,-1,-1,-1],[-1,-1,-1,-1],[-1,-1,-1,-1],[-1,-1,-1,-1],[-1,-1,-1,-1],[-1,-1,-1,-1],[-1,-1,-1,-1],[-1,-1,-1,-1],[-1,-1,-1,-1],[-1,-1,-1,-1],[-1,-1,-1,-1],[-1,-1,-1,-1],[-1,-1,-1,-1],[-1,-1,-1,-1],[-1,-1,-1,-1],[-1,-1,-1,-1],[-1,-1,-1,-1],[-1,-1,-1,-1],[-1,-1,-1,-1],[-1,-1,-1,-1],[-1,-1,-1,-1],[-1,-1,-1,-1],[-1,-1,-1,-1],[-1,-1,-1,-1],[-1,-1,-1,-1],[-1,-1,-1,-1],[-1,-1,-1,-1],[-1,-1,-1,-1],[-1,-1,-1,-1],[-1,-1,-1,-1],[-1,-1,-1,-1],[-1,-1,-1,-1],[-1,-1,-1,-1],[-1,-1,-1,-1],[-1,-1,-1,-1],[-1,-1,-1,-1],[-1,-1,-1,-1],[-1,-1,-1,-1],[-1,-1,-1,-1],[-1,-1,-1,-1],[-1,-1,-1,-1],[-1,-1,-1,-1],[-1,-1,-1,-1],[-1,-1,-1,-1],[-1,-1,-1,-1],[-1,-1,-1,-1],[-1,-1,-1,-1],[-1,-1,-1,-1],[-1,-1,-1,-1],[-1,-1,-1,-1],[-1,-1,-1,-1],[-1,-1,-1,-1],[-1,-1,-1,-1],[-1,-1,-1,-1],[-1,-1,-1,-1],[-1,-1,-1,-1],[-1,-1,-1,-1],[-1,-1,-1,-1],[-1,-1,-1,-1],[-1,-1,1,70],[1,69,1,71],[1,70,1,72],[1,71,1,73],[1,72,1,74],[1,73,1,75],[1,74,1,76],[1,75,1,77],[1,76,1,78],[1,77,1,79],[1,78,1,80],[1,79,1,81],[1,80,1,82],[1,81,1,83],[1,82,1,84],[1,83,-1,-1],[-1,-1,1,86],[1,85,1,87],[1,86,1,88],[1,87,1,89],[1,88,1,90],[1,89,1,91],[1,90,1,92],[1,91,1,93],[1,92,1,94],[1,93,1,95],[1,94,1,96],[1,95,1,97],[1,96,1,98],[1,97,1,99],[1,98,1,100],[1,99,-1,-1],[-1,-1,-1,-1],[-1,-1,-1,-1],[-1,-1,-1,-1],[-1,-1,-1,-1],[-1,-1,-1,-1],[-1,-1,-1,-1],[-1,-1,-1,-1],[-1,-1,-1,-1],[-1,-1,-1,-1],[-1,-1,-1,-1],[-1,-1,-1,-1],[-1,-1,-1,-1],[-1,-1,-1,-1],[-1,-1,-1,-1],[-1,-1,-1,-1],[-1,-1,-1,-1],[-1,-1,-1,-1],[-1,-1,-1,-1],[-1,-1,-1,-1],[-1,-1,-1,-1],[-1,-1,-1,-1],[-1,-1,-1,-1],[-1,-1,-1,-1],[-1,-1,-1,-1],[-1,-1,-1,-1],[-1,-1,-1,-1],[-1,-1,-1,-1],[-1,-1,-1,-1],[-1,-1,-1,-1],[-1,-1,-1,-1],[-1,-1,-1,-1],[-1,-1,-1,-1],[-1,-1,-1,-1],[-1,-1,-1,-1],[-1,-1,-1,-1],[-1,-1,-1,-1],[-1,-1,-1,-1],[-1,-1,-1,-1],[-1,-1,-1,-1],[-1,-1,-1,-1],[-1,-1,-1,-1],[-1,-1,-1,-1],[-1,-1,-1,-1],[-1,-1,-1,-1],[-1,-1,-1,-1],[-1,-1,-1,-1],[-1,-1,-1,-1],[-1,-1,-1,-1],[-1,-1,-1,-1],[-1,-1,-1,-1],[-1,-1,-1,-1],[-1,-1,-1,-1],[-1,-1,-1,-1],[-1,-1,-1,-1],[-1,-1,-1,-1],[-1,-1,-1,-1],[-1,-1,-1,-1],[-1,-1,-1,-1],[-1,-1,-1,-1]],"skip":[0,0,0,0,0,0,0,0,0,0,0,0,0,0,0,0,0,0,0,0,0,0,0,0,0,0,0,0,0,0,0,0,0,0,0,0,0,0,0,0,0,0,0,0,0,0,0,0,0,0,0,0,0,0,0,0,0,0,0,0,0,0,0,0,0,0,0,0,0,0,0,0,0,0,0,0,0,0,0,0,0,0,0,0,0,0,0,0,0,0,0,0,0,0,0,0,0,0,0,0,0,0,0,0,0,0,0,0,0,0,0,0,0,0,0,0,0,0,0,0,0,0,0,0,0,0,0,0,0,0,0,0,0,0,0,0,0,0,0,0,0,0,0,0,0,0,0,0,0,0,0,0,0,0,0,0,0,0,0,0],"scaf":[[-1,-1,-1,-1],[-1,-1,-1,-1],[-1,-1,-1,-1],[-1,-1,-1,-1],[-1,-1,-1,-1],[-1,-1,-1,-1],[-1,-1,-1,-1],[-1,-1,-1,-1],[-1,-1,-1,-1],[-1,-1,-1,-1],[-1,-1,-1,-1],[-1,-1,-1,-1],[-1,-1,-1,-1],[-1,-1,-1,-1],[-1,-1,-1,-1],[-1,-1,-1,-1],[-1,-1,-1,-1],[-1,-1,-1,-1],[-1,-1,-1,-1],[-1,-1,-1,-1],[-1,-1,-1,-1],[-1,-1,-1,-1],[-1,-1,-1,-1],[-1,-1,-1,-1],[-1,-1,-1,-1],[-1,-1,-1,-1],[-1,-1,-1,-1],[-1,-1,-1,-1],[-1,-1,-1,-1],[-1,-1,-1,-1],[-1,-1,-1,-1],[-1,-1,-1,-1],[-1,-1,-1,-1],[-1,-1,-1,-1],[-1,-1,-1,-1],[-1,-1,-1,-1],[-1,-1,-1,-1],[-1,-1,-1,-1],[-1,-1,-1,-1],[-1,-1,-1,-1],[-1,-1,-1,-1],[-1,-1,-1,-1],[-1,-1,-1,-1],[-1,-1,-1,-1],[-1,-1,-1,-1],[-1,-1,-1,-1],[-1,-1,-1,-1],[-1,-1,-1,-1],[-1,-1,-1,-1],[-1,-1,-1,-1],[-1,-1,-1,-1],[-1,-1,-1,-1],[-1,-1,-1,-1],[-1,-1,-1,-1],[-1,-1,-1,-1],[-1,-1,-1,-1],[-1,-1,-1,-1],[-1,-1,-1,-1],[-1,-1,-1,-1],[-1,-1,-1,-1],[-1,-1,-1,-1],[-1,-1,-1,-1],[-1,-1,-1,-1],[-1,-1,-1,-1],[-1,-1,-1,-1],[-1,-1,-1,-1],[-1,-1,-1,-1],[-1,-1,-1,-1],[-1,-1,-1,-1],[1,70,0,69],[1,71,1,69],[1,72,1,70],[1,73,1,71],[1,74,1,72],[1,75,1,73],[1,76,1,74],[1,77,1,75],[1,78,1,76],[1,79,1,77],[1,80,1,78],[1,81,1,79],[1,82,1,80],[1,83,1,81],[1,84,1,82],[2,84,1,83],[1,86,2,85],[1,87,1,85],[1,88,1,86],[1,89,1,87],[1,90,1,88],[1,91,1,89],[1,92,1,90],[1,93,1,91],[1,94,1,92],[1,95,1,93],[1,96,1,94],[1,97,1,95],[1,98,1,96],[1,99,1,97],[1,100,1,98],[0,100,1,99],[-1,-1,-1,-1],[-1,-1,-1,-1],[-1,-1,-1,-1],[-1,-1,-1,-1],[-1,-1,-1,-1],[-1,-1,-1,-1],[-1,-1,-1,-1],[-1,-1,-1,-1],[-1,-1,-1,-1],[-1,-1,-1,-1],[-1,-1,-1,-1],[-1,-1,-1,-1],[-1,-1,-1,-1],[-1,-1,-1,-1],[-1,-1,-1,-1],[-1,-1,-1,-1],[-1,-1,-1,-1],[-1,-1,-1,-1],[-1,-1,-1,-1],[-1,-1,-1,-1],[-1,-1,-1,-1],[-1,-1,-1,-1],[-1,-1,-1,-1],[-1,-1,-1,-1],[-1,-1,-1,-1],[-1,-1,-1,-1],[-1,-1,-1,-1],[-1,-1,-1,-1],[-1,-1,-1,-1],[-1,-1,-1,-1],[-1,-1,-1,-1],[-1,-1,-1,-1],[-1,-1,-1,-1],[-1,-1,-1,-1],[-1,-1,-1,-1],[-1,-1,-1,-1],[-1,-1,-1,-1],[-1,-1,-1,-1],[-1,-1,-1,-1],[-1,-1,-1,-1],[-1,-1,-1,-1],[-1,-1,-1,-1],[-1,-1,-1,-1],[-1,-1,-1,-1],[-1,-1,-1,-1],[-1,-1,-1,-1],[-1,-1,-1,-1],[-1,-1,-1,-1],[-1,-1,-1,-1],[-1,-1,-1,-1],[-1,-1,-1,-1],[-1,-1,-1,-1],[-1,-1,-1,-1],[-1,-1,-1,-1],[-1,-1,-1,-1],[-1,-1,-1,-1],[-1,-1,-1,-1],[-1,-1,-1,-1],[-1,-1,-1,-1]],"stapLoop":[],"col":20,"loop":[0,0,0,0,0,0,0,0,0,0,0,0,0,0,0,0,0,0,0,0,0,0,0,0,0,0,0,0,0,0,0,0,0,0,0,0,0,0,0,0,0,0,0,0,0,0,0,0,0,0,0,0,0,0,0,0,0,0,0,0,0,0,0,0,0,0,0,0,0,0,0,0,0,0,0,0,0,0,0,0,0,0,0,0,0,0,0,0,0,0,0,0,0,0,0,0,0,0,0,0,0,0,0,0,0,0,0,0,0,0,0,0,0,0,0,0,0,0,0,0,0,0,0,0,0,0,0,0,0,0,0,0,0,0,0,0,0,0,0,0,0,0,0,0,0,0,0,0,0,0,0,0,0,0,0,0,0,0,0,0],"row":13},{"stap_colors":[[111,12060012]],"num":2,"scafLoop":[],"stap":[[-1,-1,-1,-1],[-1,-1,-1,-1],[-1,-1,-1,-1],[-1,-1,-1,-1],[-1,-1,-1,-1],[-1,-1,-1,-1],[-1,-1,-1,-1],[-1,-1,-1,-1],[-1,-1,-1,-1],[-1,-1,-1,-1],[-1,-1,-1,-1],[-1,-1,-1,-1],[-1,-1,-1,-1],[-1,-1,-1,-1],[-1,-1,-1,-1],[-1,-1,-1,-1],[-1,-1,-1,-1],[-1,-1,-1,-1],[-1,-1,-1,-1],[-1,-1,-1,-1],[-1,-1,-1,-1],[-1,-1,-1,-1],[-1,-1,-1,-1],[-1,-1,-1,-1],[-1,-1,-1,-1],[-1,-1,-1,-1],[-1,-1,-1,-1],[-1,-1,-1,-1],[-1,-1,-1,-1],[-1,-1,-1,-1],[-1,-1,-1,-1],[-1,-1,-1,-1],[-1,-1,-1,-1],[-1,-1,-1,-1],[-1,-1,-1,-1],[-1,-1,-1,-1],[-1,-1,-1,-1],[-1,-1,-1,-1],[-1,-1,-1,-1],[-1,-1,-1,-1],[-1,-1,-1,-1],[-1,-1,-1,-1],[-1,-1,-1,-1],[-1,-1,-1,-1],[-1,-1,-1,-1],[-1,-1,-1,-1],[-1,-1,-1,-1],[-1,-1,-1,-1],[-1,-1,-1,-1],[-1,-1,-1,-1],[-1,-1,-1,-1],[-1,-1,-1,-1],[-1,-1,-1,-1],[-1,-1,-1,-1],[-1,-1,-1,-1],[-1,-1,-1,-1],[-1,-1,-1,-1],[-1,-1,-1,-1],[-1,-1,-1,-1],[2,60,-1,-1],[2,61,2,59],[2,62,2,60],[2,63,2,61],[2,64,2,62],[2,65,2,63],[2,66,2,64],[2,67,2,65],[2,68,2,66],[2,69,2,67],[2,70,2,68],[2,71,2,69],[2,72,2,70],[2,73,2,71],[2,74,2,72],[2,75,2,73],[2,76,2,74],[2,77,2,75],[2,78,2,76],[2,79,2,77],[2,80,2,78],[2,81,2,79],[2,82,2,80],[2,83,2,81],[2,84,2,82],[2,85,2,83],[2,86,2,84],[2,87,2,85],[2,88,2,86],[2,89,2,87],[2,90,2,88],[2,91,2,89],[2,92,2,90],[2,93,2,91],[2,94,2,92],[2,95,2,93],[3,95,2,94],[2,97,3,96],[2,98,2,96],[2,99,2,97],[2,100,2,98],[2,101,2,99],[2,102,2,100],[2,103,2,101],[2,104,2,102],[2,105,2,103],[2,106,2,104],[2,107,2,105],[2,108,2,106],[2,109,2,107],[2,110,2,108],[2,111,2,109],[-1,-1,2,110],[-1,-1,-1,-1],[-1,-1,-1,-1],[-1,-1,-1,-1],[-1,-1,-1,-1],[-1,-1,-1,-1],[-1,-1,-1,-1],[-1,-1,-1,-1],[-1,-1,-1,-1],[-1,-1,-1,-1],[-1,-1,-1,-1],[-1,-1,-1,-1],[-1,-1,-1,-1],[-1,-1,-1,-1],[-1,-1,-1,-1],[-1,-1,-1,-1],[-1,-1,-1,-1],[-1,-1,-1,-1],[-1,-1,-1,-1],[-1,-1,-1,-1],[-1,-1,-1,-1],[-1,-1,-1,-1],[-1,-1,-1,-1],[-1,-1,-1,-1],[-1,-1,-1,-1],[-1,-1,-1,-1],[-1,-1,-1,-1],[-1,-1,-1,-1],[-1,-1,-1,-1],[-1,-1,-1,-1],[-1,-1,-1,-1],[-1,-1,-1,-1],[-1,-1,-1,-1],[-1,-1,-1,-1],[-1,-1,-1,-1],[-1,-1,-1,-1],[-1,-1,-1,-1],[-1,-1,-1,-1],[-1,-1,-1,-1],[-1,-1,-1,-1],[-1,-1,-1,-1],[-1,-1,-1,-1],[-1,-1,-1,-1],[-1,-1,-1,-1],[-1,-1,-1,-1],[-1,-1,-1,-1],[-1,-1,-1,-1],[-1,-1,-1,-1],[-1,-1,-1,-1]],"skip":[0,0,0,0,0,0,0,0,0,0,0,0,0,0,0,0,0,0,0,0,0,0,0,0,0,0,0,0,0,0,0,0,0,0,0,0,0,0,0,0,0,0,0,0,0,0,0,0,0,0,0,0,0,0,0,0,0,0,0,0,0,0,0,0,0,0,0,0,0,0,0,0,0,0,0,0,0,0,0,0,0,0,0,0,0,0,0,0,0,0,0,0,0,0,0,0,0,0,0,0,0,0,0,0,0,0,0,0,0,0,0,0,0,0,0,0,0,0,0,0,0,0,0,0,0,0,0,0,0,0,0,0,0,0,0,0,0,0,0,0,0,0,0,0,0,0,0,0,0,0,0,0,0,0,0,0,0,0,0,0],"scaf":[[-1,-1,-1,-1],[-1,-1,-1,-1],[-1,-1,-1,-1],[-1,-1,-1,-1],[-1,-1,-1,-1],[-1,-1,-1,-1],[-1,-1,-1,-1],[-1,-1,-1,-1],[-1,-1,-1,-1],[-1,-1,-1,-1],[-1,-1,-1,-1],[-1,-1,-1,-1],[-1,-1,-1,-1],[-1,-1,-1,-1],[-1,-1,-1,-1],[-1,-1,-1,-1],[-1,-1,-1,-1],[-1,-1,-1,-1],[-1,-1,-1,-1],[-1,-1,-1,-1],[-1,-1,-1,-1],[-1,-1,-1,-1],[-1,-1,-1,-1],[-1,-1,-1,-1],[-1,-1,-1,-1],[-1,-1,-1,-1],[-1,-1,-1,-1],[-1,-1,-1,-1],[-1,-1,-1,-1],[-1,-1,-1,-1],[-1,-1,-1,-1],[-1,-1,-1,-1],[-1,-1,-1,-1],[-1,-1,-1,-1],[-1,-1,-1,-1],[-1,-1,-1,-1],[-1,-1,-1,-1],[-1,-1,-1,-1],[-1,-1,-1,-1],[-1,-1,-1,-1],[-1,-1,-1,-1],[-1,-1,-1,-1],[-1,-1,-1,-1],[-1,-1,-1,-1],[-1,-1,-1,-1],[-1,-1,-1,-1],[-1,-1,-1,-1],[-1,-1,-1,-1],[-1,-1,-1,-1],[-1,-1,-1,-1],[-1,-1,-1,-1],[-1,-1,-1,-1],[-1,-1,-1,-1],[-1,-1,-1,-1],[-1,-1,-1,-1],[-1,-1,-1,-1],[-1,-1,-1,-1],[-1,-1,-1,-1],[-1,-1,-1,-1],[3,59,2,60],[2,59,2,61],[2,60,2,62],[2,61,2,63],[2,62,2,64],[2,63,2,65],[2,64,2,66],[2,65,2,67],[2,66,2,68],[2,67,2,69],[2,68,2,70],[2,69,2,71],[2,70,2,72],[2,71,2,73],[2,72,2,74],[2,73,2,75],[2,74,2,76],[2,75,2,77],[2,76,2,78],[2,77,2,79],[2,78,2,80],[2,79,2,81],[2,80,2,82],[2,81,2,83],[2,82,2,84],[2,83,1,84],[1,85,2,86],[2,85,2,87],[2,86,2,88],[2,87,2,89],[2,88,2,90],[2,89,2,91],[2,90,2,92],[2,91,2,93],[2,92,2,94],[2,93,2,95],[2,94,2,96],[2,95,2,97],[2,96,2,98],[2,97,2,99],[2,98,2,100],[2,99,2,101],[2,100,2,102],[2,101,2,103],[2,102,2,104],[2,103,2,105],[2,104,2,106],[2,105,2,107],[2,106,2,108],[2,107,2,109],[2,108,2,110],[2,109,2,111],[2,110,3,111],[-1,-1,-1,-1],[-1,-1,-1,-1],[-1,-1,-1,-1],[-1,-1,-1,-1],[-1,-1,-1,-1],[-1,-1,-1,-1],[-1,-1,-1,-1],[-1,-1,-1,-1],[-1,-1,-1,-1],[-1,-1,-1,-1],[-1,-1,-1,-1],[-1,-1,-1,-1],[-1,-1,-1,-1],[-1,-1,-1,-1],[-1,-1,-1,-1],[-1,-1,-1,-1],[-1,-1,-1,-1],[-1,-1,-1,-1],[-1,-1,-1,-1],[-1,-1,-1,-1],[-1,-1,-1,-1],[-1,-1,-1,-1],[-1,-1,-1,-1],[-1,-1,-1,-1],[-1,-1,-1,-1],[-1,-1,-1,-1],[-1,-1,-1,-1],[-1,-1,-1,-1],[-1,-1,-1,-1],[-1,-1,-1,-1],[-1,-1,-1,-1],[-1,-1,-1,-1],[-1,-1,-1,-1],[-1,-1,-1,-1],[-1,-1,-1,-1],[-1,-1,-1,-1],[-1,-1,-1,-1],[-1,-1,-1,-1],[-1,-1,-1,-1],[-1,-1,-1,-1],[-1,-1,-1,-1],[-1,-1,-1,-1],[-1,-1,-1,-1],[-1,-1,-1,-1],[-1,-1,-1,-1],[-1,-1,-1,-1],[-1,-1,-1,-1],[-1,-1,-1,-1]],"stapLoop":[],"col":21,"loop":[0,0,0,0,0,0,0,0,0,0,0,0,0,0,0,0,0,0,0,0,0,0,0,0,0,0,0,0,0,0,0,0,0,0,0,0,0,0,0,0,0,0,0,0,0,0,0,0,0,0,0,0,0,0,0,0,0,0,0,0,0,0,0,0,0,0,0,0,0,0,0,0,0,0,0,0,0,0,0,0,0,0,0,0,0,0,0,0,0,0,0,0,0,0,0,0,0,0,0,0,0,0,0,0,0,0,0,0,0,0,0,0,0,0,0,0,0,0,0,0,0,0,0,0,0,0,0,0,0,0,0,0,0,0,0,0,0,0,0,0,0,0,0,0,0,0,0,0,0,0,0,0,0,0,0,0,0,0,0,0],"row":13},{"stap_colors":[[59,7536862],[93,11184640]],"num":3,"scafLoop":[],"stap":[[-1,-1,-1,-1],[-1,-1,-1,-1],[-1,-1,-1,-1],[-1,-1,-1,-1],[-1,-1,-1,-1],[-1,-1,-1,-1],[-1,-1,-1,-1],[-1,-1,-1,-1],[-1,-1,-1,-1],[-1,-1,-1,-1],[-1,-1,-1,-1],[-1,-1,-1,-1],[-1,-1,-1,-1],[-1,-1,-1,-1],[-1,-1,-1,-1],[-1,-1,-1,-1],[-1,-1,-1,-1],[-1,-1,-1,-1],[-1,-1,-1,-1],[-1,-1,-1,-1],[-1,-1,-1,-1],[-1,-1,-1,-1],[-1,-1,-1,-1],[-1,-1,-1,-1],[-1,-1,-1,-1],[-1,-1,-1,-1],[-1,-1,-1,-1],[-1,-1,-1,-1],[-1,-1,-1,-1],[-1,-1,-1,-1],[-1,-1,-1,-1],[-1,-1,-1,-1],[-1,-1,-1,-1],[-1,-1,-1,-1],[-1,-1,-1,-1],[-1,-1,-1,-1],[-1,-1,-1,-1],[-1,-1,-1,-1],[-1,-1,-1,-1],[-1,-1,-1,-1],[-1,-1,-1,-1],[-1,-1,-1,-1],[-1,-1,-1,-1],[-1,-1,-1,-1],[-1,-1,-1,-1],[-1,-1,-1,-1],[-1,-1,-1,-1],[-1,-1,-1,-1],[-1,-1,-1,-1],[-1,-1,-1,-1],[-1,-1,-1,-1],[-1,-1,-1,-1],[-1,-1,-1,-1],[-1,-1,-1,-1],[-1,-1,-1,-1],[-1,-1,-1,-1],[-1,-1,-1,-1],[-1,-1,-1,-1],[-1,-1,-1,-1],[-1,-1,3,60],[3,59,3,61],[3,60,3,62],[3,61,3,63],[3,62,3,64],[3,63,3,65],[3,64,3,66],[3,65,3,67],[3,66,3,68],[3,67,3,69],[3,68,3,70],[3,69,3,71],[3,70,3,72],[3,71,3,73],[3,72,3,74],[3,73,3,75],[3,74,3,76],[3,75,3,77],[3,76,3,78],[3,77,3,79],[3,78,3,80],[3,79,3,81],[3,80,3,82],[3,81,3,83],[3,82,3,84],[3,83,3,85],[3,84,3,86],[3,85,3,87],[3,86,3,88],[3,87,3,89],[3,88,3,90],[3,89,3,91],[3,90,3,92],[3,91,-1,-1],[-1,-1,3,94],[3,93,3,95],[3,94,2,95],[2,96,3,97],[3,96,3,98],[3,97,3,99],[3,98,3,100],[3,99,3,101],[3,100,3,102],[3,101,3,103],[3,102,3,104],[3,103,3,105],[3,104,3,106],[3,105,3,107],[3,106,3,108],[3,107,3,109],[3,108,3,110],[3,109,3,111],[3,110,-1,-1],[-1,-1,-1,-1],[-1,-1,-1,-1],[-1,-1,-1,-1],[-1,-1,-1,-1],[-1,-1,-1,-1],[-1,-1,-1,-1],[-1,-1,-1,-1],[-1,-1,-1,-1],[-1,-1,-1,-1],[-1,-1,-1,-1],[-1,-1,-1,-1],[-1,-1,-1,-1],[-1,-1,-1,-1],[-1,-1,-1,-1],[-1,-1,-1,-1],[-1,-1,-1,-1],[-1,-1,-1,-1],[-1,-1,-1,-1],[-1,-1,-1,-1],[-1,-1,-1,-1],[-1,-1,-1,-1],[-1,-1,-1,-1],[-1,-1,-1,-1],[-1,-1,-1,-1],[-1,-1,-1,-1],[-1,-1,-1,-1],[-1,-1,-1,-1],[-1,-1,-1,-1],[-1,-1,-1,-1],[-1,-1,-1,-1],[-1,-1,-1,-1],[-1,-1,-1,-1],[-1,-1,-1,-1],[-1,-1,-1,-1],[-1,-1,-1,-1],[-1,-1,-1,-1],[-1,-1,-1,-1],[-1,-1,-1,-1],[-1,-1,-1,-1],[-1,-1,-1,-1],[-1,-1,-1,-1],[-1,-1,-1,-1],[-1,-1,-1,-1],[-1,-1,-1,-1],[-1,-1,-1,-1],[-1,-1,-1,-1],[-1,-1,-1,-1],[-1,-1,-1,-1]],"skip":[0,0,0,0,0,0,0,0,0,0,0,0,0,0,0,0,0,0,0,0,0,0,0,0,0,0,0,0,0,0,0,0,0,0,0,0,0,0,0,0,0,0,0,0,0,0,0,0,0,0,0,0,0,0,0,0,0,0,0,0,0,0,0,0,0,0,0,0,0,0,0,0,0,0,0,0,0,0,0,0,0,0,0,0,0,0,0,0,0,0,0,0,0,0,0,0,0,0,0,0,0,0,0,0,0,0,0,0,0,0,0,0,0,0,0,0,0,0,0,0,0,0,0,0,0,0,0,0,0,0,0,0,0,0,0,0,0,0,0,0,0,0,0,0,0,0,0,0,0,0,0,0,0,0,0,0,0,0,0,0],"scaf":[[-1,-1,-1,-1],[-1,-1,-1,-1],[-1,-1,-1,-1],[-1,-1,-1,-1],[-1,-1,-1,-1],[-1,-1,-1,-1],[-1,-1,-1,-1],[-1,-1,-1,-1],[-1,-1,-1,-1],[-1,-1,-1,-1],[-1,-1,-1,-1],[-1,-1,-1,-1],[-1,-1,-1,-1],[-1,-1,-1,-1],[-1,-1,-1,-1],[-1,-1,-1,-1],[-1,-1,-1,-1],[-1,-1,-1,-1],[-1,-1,-1,-1],[-1,-1,-1,-1],[-1,-1,-1,-1],[-1,-1,-1,-1],[-1,-1,-1,-1],[-1,-1,-1,-1],[-1,-1,-1,-1],[-1,-1,-1,-1],[-1,-1,-1,-1],[-1,-1,-1,-1],[-1,-1,-1,-1],[-1,-1,-1,-1],[-1,-1,-1,-1],[-1,-1,-1,-1],[-1,-1,-1,-1],[-1,-1,-1,-1],[-1,-1,-1,-1],[-1,-1,-1,-1],[-1,-1,-1,-1],[-1,-1,-1,-1],[-1,-1,-1,-1],[-1,-1,-1,-1],[-1,-1,-1,-1],[-1,-1,-1,-1],[-1,-1,-1,-1],[-1,-1,-1,-1],[-1,-1,-1,-1],[-1,-1,-1,-1],[-1,-1,-1,-1],[-1,-1,-1,-1],[-1,-1,-1,-1],[-1,-1,-1,-1],[-1,-1,-1,-1],[-1,-1,-1,-1],[-1,-1,-1,-1],[-1,-1,-1,-1],[-1,-1,-1,-1],[-1,-1,-1,-1],[-1,-1,-1,-1],[-1,-1,-1,-1],[-1,-1,-1,-1],[3,60,2,59],[3,61,3,59],[3,62,3,60],[3,63,3,61],[3,64,3,62],[3,65,3,63],[3,66,3,64],[3,67,3,65],[3,68,3,66],[3,69,3,67],[3,70,3,68],[3,71,3,69],[3,72,3,70],[3,73,3,71],[3,74,3,72],[3,75,3,73],[3,76,3,74],[3,77,3,75],[3,78,3,76],[3,79,3,77],[3,80,3,78],[3,81,3,79],[3,82,3,80],[3,83,3,81],[3,84,3,82],[4,84,3,83],[3,86,4,85],[3,87,3,85],[3,88,3,86],[3,89,3,87],[3,90,3,88],[3,91,3,89],[3,92,3,90],[3,93,3,91],[3,94,3,92],[3,95,3,93],[3,96,3,94],[3,97,3,95],[3,98,3,96],[3,99,3,97],[3,100,3,98],[3,101,3,99],[3,102,3,100],[3,103,3,101],[3,104,3,102],[3,105,3,103],[3,106,3,104],[3,107,3,105],[3,108,3,106],[3,109,3,107],[3,110,3,108],[3,111,3,109],[2,111,3,110],[-1,-1,-1,-1],[-1,-1,-1,-1],[-1,-1,-1,-1],[-1,-1,-1,-1],[-1,-1,-1,-1],[-1,-1,-1,-1],[-1,-1,-1,-1],[-1,-1,-1,-1],[-1,-1,-1,-1],[-1,-1,-1,-1],[-1,-1,-1,-1],[-1,-1,-1,-1],[-1,-1,-1,-1],[-1,-1,-1,-1],[-1,-1,-1,-1],[-1,-1,-1,-1],[-1,-1,-1,-1],[-1,-1,-1,-1],[-1,-1,-1,-1],[-1,-1,-1,-1],[-1,-1,-1,-1],[-1,-1,-1,-1],[-1,-1,-1,-1],[-1,-1,-1,-1],[-1,-1,-1,-1],[-1,-1,-1,-1],[-1,-1,-1,-1],[-1,-1,-1,-1],[-1,-1,-1,-1],[-1,-1,-1,-1],[-1,-1,-1,-1],[-1,-1,-1,-1],[-1,-1,-1,-1],[-1,-1,-1,-1],[-1,-1,-1,-1],[-1,-1,-1,-1],[-1,-1,-1,-1],[-1,-1,-1,-1],[-1,-1,-1,-1],[-1,-1,-1,-1],[-1,-1,-1,-1],[-1,-1,-1,-1],[-1,-1,-1,-1],[-1,-1,-1,-1],[-1,-1,-1,-1],[-1,-1,-1,-1],[-1,-1,-1,-1],[-1,-1,-1,-1]],"stapLoop":[],"col":22,"loop":[0,0,0,0,0,0,0,0,0,0,0,0,0,0,0,0,0,0,0,0,0,0,0,0,0,0,0,0,0,0,0,0,0,0,0,0,0,0,0,0,0,0,0,0,0,0,0,0,0,0,0,0,0,0,0,0,0,0,0,0,0,0,0,0,0,0,0,0,0,0,0,0,0,0,0,0,0,0,0,0,0,0,0,0,0,0,0,0,0,0,0,0,0,0,0,0,0,0,0,0,0,0,0,0,0,0,0,0,0,0,0,0,0,0,0,0,0,0,0,0,0,0,0,0,0,0,0,0,0,0,0,0,0,0,0,0,0,0,0,0,0,0,0,0,0,0,0,0,0,0,0,0,0,0,0,0,0,0,0,0],"row":13},{"stap_colors":[[87,16204552],[122,1507550]],"num":4,"scafLoop":[],"stap":[[-1,-1,-1,-1],[-1,-1,-1,-1],[-1,-1,-1,-1],[-1,-1,-1,-1],[-1,-1,-1,-1],[-1,-1,-1,-1],[-1,-1,-1,-1],[-1,-1,-1,-1],[-1,-1,-1,-1],[-1,-1,-1,-1],[-1,-1,-1,-1],[-1,-1,-1,-1],[-1,-1,-1,-1],[-1,-1,-1,-1],[-1,-1,-1,-1],[-1,-1,-1,-1],[-1,-1,-1,-1],[-1,-1,-1,-1],[-1,-1,-1,-1],[-1,-1,-1,-1],[-1,-1,-1,-1],[-1,-1,-1,-1],[-1,-1,-1,-1],[-1,-1,-1,-1],[-1,-1,-1,-1],[-1,-1,-1,-1],[-1,-1,-1,-1],[-1,-1,-1,-1],[-1,-1,-1,-1],[-1,-1,-1,-1],[-1,-1,-1,-1],[-1,-1,-1,-1],[-1,-1,-1,-1],[-1,-1,-1,-1],[-1,-1,-1,-1],[-1,-1,-1,-1],[-1,-1,-1,-1],[-1,-1,-1,-1],[-1,-1,-1,-1],[-1,-1,-1,-1],[-1,-1,-1,-1],[-1,-1,-1,-1],[-1,-1,-1,-1],[-1,-1,-1,-1],[-1,-1,-1,-1],[-1,-1,-1,-1],[-1,-1,-1,-1],[-1,-1,-1,-1],[4,49,-1,-1],[4,50,4,48],[4,51,4,49],[4,52,4,50],[4,53,4,51],[4,54,4,52],[4,55,4,53],[4,56,4,54],[4,57,4,55],[4,58,4,56],[4,59,4,57],[4,60,4,58],[4,61,4,59],[4,62,4,60],[4,63,4,61],[4,64,4,62],[4,65,4,63],[4,66,4,64],[4,67,4,65],[4,68,4,66],[4,69,4,67],[4,70,4,68],[4,71,4,69],[4,72,4,70],[4,73,4,71],[4,74,4,72],[4,75,4,73],[4,76,4,74],[4,77,4,75],[4,78,4,76],[4,79,4,77],[4,80,4,78],[4,81,4,79],[4,82,4,80],[4,83,4,81],[4,84,4,82],[4,85,4,83],[4,86,4,84],[4,87,4,85],[-1,-1,4,86],[4,89,-1,-1],[4,90,4,88],[4,91,4,89],[4,92,4,90],[4,93,4,91],[4,94,4,92],[4,95,4,93],[5,95,4,94],[4,97,-1,-1],[4,98,4,96],[4,99,4,97],[4,100,4,98],[4,101,4,99],[4,102,4,100],[4,103,4,101],[4,104,4,102],[4,105,4,103],[4,106,4,104],[4,107,4,105],[4,108,4,106],[4,109,4,107],[4,110,4,108],[4,111,4,109],[4,112,4,110],[4,113,4,111],[4,114,4,112],[4,115,4,113],[4,116,4,114],[4,117,4,115],[4,118,4,116],[4,119,4,117],[4,120,4,118],[4,121,4,119],[4,122,4,120],[-1,-1,4,121],[-1,-1,-1,-1],[-1,-1,-1,-1],[-1,-1,-1,-1],[-1,-1,-1,-1],[-1,-1,-1,-1],[-1,-1,-1,-1],[-1,-1,-1,-1],[-1,-1,-1,-1],[-1,-1,-1,-1],[-1,-1,-1,-1],[-1,-1,-1,-1],[-1,-1,-1,-1],[-1,-1,-1,-1],[-1,-1,-1,-1],[-1,-1,-1,-1],[-1,-1,-1,-1],[-1,-1,-1,-1],[-1,-1,-1,-1],[-1,-1,-1,-1],[-1,-1,-1,-1],[-1,-1,-1,-1],[-1,-1,-1,-1],[-1,-1,-1,-1],[-1,-1,-1,-1],[-1,-1,-1,-1],[-1,-1,-1,-1],[-1,-1,-1,-1],[-1,-1,-1,-1],[-1,-1,-1,-1],[-1,-1,-1,-1],[-1,-1,-1,-1],[-1,-1,-1,-1],[-1,-1,-1,-1],[-1,-1,-1,-1],[-1,-1,-1,-1],[-1,-1,-1,-1],[-1,-1,-1,-1]],"skip":[0,0,0,0,0,0,0,0,0,0,0,0,0,0,0,0,0,0,0,0,0,0,0,0,0,0,0,0,0,0,0,0,0,0,0,0,0,0,0,0,0,0,0,0,0,0,0,0,0,0,0,0,0,0,0,0,0,0,0,0,0,0,0,0,0,0,0,0,0,0,0,0,0,0,0,0,0,0,0,0,0,0,0,0,0,0,0,0,0,0,0,0,0,0,0,0,0,0,0,0,0,0,0,0,0,0,0,0,0,0,0,0,0,0,0,0,0,0,0,0,0,0,0,0,0,0,0,0,0,0,0,0,0,0,0,0,0,0,0,0,0,0,0,0,0,0,0,0,0,0,0,0,0,0,0,0,0,0,0,0],"scaf":[[-1,-1,-1,-1],[-1,-1,-1,-1],[-1,-1,-1,-1],[-1,-1,-1,-1],[-1,-1,-1,-1],[-1,-1,-1,-1],[-1,-1,-1,-1],[-1,-1,-1,-1],[-1,-1,-1,-1],[-1,-1,-1,-1],[-1,-1,-1,-1],[-1,-1,-1,-1],[-1,-1,-1,-1],[-1,-1,-1,-1],[-1,-1,-1,-1],[-1,-1,-1,-1],[-1,-1,-1,-1],[-1,-1,-1,-1],[-1,-1,-1,-1],[-1,-1,-1,-1],[-1,-1,-1,-1],[-1,-1,-1,-1],[-1,-1,-1,-1],[-1,-1,-1,-1],[-1,-1,-1,-1],[-1,-1,-1,-1],[-1,-1,-1,-1],[-1,-1,-1,-1],[-1,-1,-1,-1],[-1,-1,-1,-1],[-1,-1,-1,-1],[-1,-1,-1,-1],[-1,-1,-1,-1],[-1,-1,-1,-1],[-1,-1,-1,-1],[-1,-1,-1,-1],[-1,-1,-1,-1],[-1,-1,-1,-1],[-1,-1,-1,-1],[-1,-1,-1,-1],[-1,-1,-1,-1],[-1,-1,-1,-1],[-1,-1,-1,-1],[-1,-1,-1,-1],[-1,-1,-1,-1],[-1,-1,-1,-1],[-1,-1,-1,-1],[-1,-1,-1,-1],[5,48,4,49],[4,48,4,50],[4,49,4,51],[4,50,4,52],[4,51,4,53],[4,52,4,54],[4,53,4,55],[4,54,4,56],[4,55,4,57],[4,56,4,58],[4,57,4,59],[4,58,4,60],[4,59,4,61],[4,60,4,62],[4,61,4,63],[4,62,4,64],[4,63,4,65],[4,64,4,66],[4,65,4,67],[4,66,4,68],[4,67,4,69],[4,68,4,70],[4,69,4,71],[4,70,4,72],[4,71,4,73],[4,72,4,74],[4,73,4,75],[4,74,4,76],[4,75,4,77],[4,76,4,78],[4,77,4,79],[4,78,5,79],[5,80,4,81],[4,80,4,82],[4,81,4,83],[4,82,4,84],[4,83,3,84],[3,85,4,86],[4,85,4,87],[4,86,4,88],[4,87,4,89],[4,88,4,90],[4,89,5,90],[5,91,4,92],[4,91,4,93],[4,92,4,94],[4,93,4,95],[4,94,4,96],[4,95,4,97],[4,96,4,98],[4,97,4,99],[4,98,4,100],[4,99,4,101],[4,100,4,102],[4,101,4,103],[4,102,4,104],[4,103,4,105],[4,104,4,106],[4,105,4,107],[4,106,4,108],[4,107,4,109],[4,108,4,110],[4,109,4,111],[4,110,4,112],[4,111,4,113],[4,112,4,114],[4,113,4,115],[4,114,4,116],[4,115,4,117],[4,116,4,118],[4,117,4,119],[4,118,4,120],[4,119,4,121],[4,120,4,122],[4,121,5,122],[-1,-1,-1,-1],[-1,-1,-1,-1],[-1,-1,-1,-1],[-1,-1,-1,-1],[-1,-1,-1,-1],[-1,-1,-1,-1],[-1,-1,-1,-1],[-1,-1,-1,-1],[-1,-1,-1,-1],[-1,-1,-1,-1],[-1,-1,-1,-1],[-1,-1,-1,-1],[-1,-1,-1,-1],[-1,-1,-1,-1],[-1,-1,-1,-1],[-1,-1,-1,-1],[-1,-1,-1,-1],[-1,-1,-1,-1],[-1,-1,-1,-1],[-1,-1,-1,-1],[-1,-1,-1,-1],[-1,-1,-1,-1],[-1,-1,-1,-1],[-1,-1,-1,-1],[-1,-1,-1,-1],[-1,-1,-1,-1],[-1,-1,-1,-1],[-1,-1,-1,-1],[-1,-1,-1,-1],[-1,-1,-1,-1],[-1,-1,-1,-1],[-1,-1,-1,-1],[-1,-1,-1,-1],[-1,-1,-1,-1],[-1,-1,-1,-1],[-1,-1,-1,-1],[-1,-1,-1,-1]],"stapLoop":[],"col":23,"loop":[0,0,0,0,0,0,0,0,0,0,0,0,0,0,0,0,0,0,0,0,0,0,0,0,0,0,0,0,0,0,0,0,0,0,0,0,0,0,0,0,0,0,0,0,0,0,0,0,0,0,0,0,0,0,0,0,0,0,0,0,0,0,0,0,0,0,0,0,0,0,0,0,0,0,0,0,0,0,0,0,0,0,0,0,0,0,0,0,0,0,0,0,0,0,0,0,0,0,0,0,0,0,0,0,0,0,0,0,0,0,0,0,0,0,0,0,0,0,0,0,0,0,0,0,0,0,0,0,0,0,0,0,0,0,0,0,0,0,0,0,0,0,0,0,0,0,0,0,0,0,0,0,0,0,0,0,0,0,0,0],"row":13},{"stap_colors":[[48,11184640],[75,1507550],[107,5749504]],"num":5,"scafLoop":[],"stap":[[-1,-1,-1,-1],[-1,-1,-1,-1],[-1,-1,-1,-1],[-1,-1,-1,-1],[-1,-1,-1,-1],[-1,-1,-1,-1],[-1,-1,-1,-1],[-1,-1,-1,-1],[-1,-1,-1,-1],[-1,-1,-1,-1],[-1,-1,-1,-1],[-1,-1,-1,-1],[-1,-1,-1,-1],[-1,-1,-1,-1],[-1,-1,-1,-1],[-1,-1,-1,-1],[-1,-1,-1,-1],[-1,-1,-1,-1],[-1,-1,-1,-1],[-1,-1,-1,-1],[-1,-1,-1,-1],[-1,-1,-1,-1],[-1,-1,-1,-1],[-1,-1,-1,-1],[-1,-1,-1,-1],[-1,-1,-1,-1],[-1,-1,-1,-1],[-1,-1,-1,-1],[-1,-1,-1,-1],[-1,-1,-1,-1],[-1,-1,-1,-1],[-1,-1,-1,-1],[-1,-1,-1,-1],[-1,-1,-1,-1],[-1,-1,-1,-1],[-1,-1,-1,-1],[-1,-1,-1,-1],[-1,-1,-1,-1],[-1,-1,-1,-1],[-1,-1,-1,-1],[-1,-1,-1,-1],[-1,-1,-1,-1],[-1,-1,-1,-1],[-1,-1,-1,-1],[-1,-1,-1,-1],[-1,-1,-1,-1],[-1,-1,-1,-1],[-1,-1,-1,-1],[-1,-1,5,49],[5,48,5,50],[5,49,5,51],[5,50,5,52],[5,51,5,53],[5,52,5,54],[5,53,5,55],[5,54,5,56],[5,55,5,57],[5,56,5,58],[5,57,5,59],[5,58,5,60],[5,59,5,61],[5,60,5,62],[5,61,5,63],[5,62,-1,-1],[-1,-1,-1,-1],[-1,-1,-1,-1],[-1,-1,-1,-1],[-1,-1,-1,-1],[-1,-1,-1,-1],[-1,-1,-1,-1],[-1,-1,-1,-1],[-1,-1,-1,-1],[-1,-1,-1,-1],[-1,-1,-1,-1],[-1,-1,-1,-1],[-1,-1,5,76],[5,75,5,77],[5,76,5,78],[5,77,5,79],[5,78,5,80],[5,79,5,81],[5,80,5,82],[5,81,5,83],[5,82,5,84],[5,83,5,85],[5,84,5,86],[5,85,5,87],[5,86,5,88],[5,87,5,89],[5,88,5,90],[5,89,5,91],[5,90,5,92],[5,91,5,93],[5,92,5,94],[5,93,5,95],[5,94,4,95],[-1,-1,-1,-1],[-1,-1,-1,-1],[-1,-1,-1,-1],[-1,-1,-1,-1],[-1,-1,-1,-1],[-1,-1,-1,-1],[-1,-1,-1,-1],[-1,-1,-1,-1],[-1,-1,-1,-1],[-1,-1,-1,-1],[-1,-1,-1,-1],[-1,-1,5,108],[5,107,5,109],[5,108,5,110],[5,109,5,111],[5,110,5,112],[5,111,5,113],[5,112,5,114],[5,113,5,115],[5,114,5,116],[5,115,5,117],[5,116,5,118],[5,117,5,119],[5,118,5,120],[5,119,5,121],[5,120,5,122],[5,121,-1,-1],[-1,-1,-1,-1],[-1,-1,-1,-1],[-1,-1,-1,-1],[-1,-1,-1,-1],[-1,-1,-1,-1],[-1,-1,-1,-1],[-1,-1,-1,-1],[-1,-1,-1,-1],[-1,-1,-1,-1],[-1,-1,-1,-1],[-1,-1,-1,-1],[-1,-1,-1,-1],[-1,-1,-1,-1],[-1,-1,-1,-1],[-1,-1,-1,-1],[-1,-1,-1,-1],[-1,-1,-1,-1],[-1,-1,-1,-1],[-1,-1,-1,-1],[-1,-1,-1,-1],[-1,-1,-1,-1],[-1,-1,-1,-1],[-1,-1,-1,-1],[-1,-1,-1,-1],[-1,-1,-1,-1],[-1,-1,-1,-1],[-1,-1,-1,-1],[-1,-1,-1,-1],[-1,-1,-1,-1],[-1,-1,-1,-1],[-1,-1,-1,-1],[-1,-1,-1,-1],[-1,-1,-1,-1],[-1,-1,-1,-1],[-1,-1,-1,-1],[-1,-1,-1,-1],[-1,-1,-1,-1]],"skip":[0,0,0,0,0,0,0,0,0,0,0,0,0,0,0,0,0,0,0,0,0,0,0,0,0,0,0,0,0,0,0,0,0,0,0,0,0,0,0,0,0,0,0,0,0,0,0,0,0,0,0,0,0,0,0,0,0,0,0,0,0,0,0,0,0,0,0,0,0,0,0,0,0,0,0,0,0,0,0,0,0,0,0,0,0,0,0,0,0,0,0,0,0,0,0,0,0,0,0,0,0,0,0,0,0,0,0,0,0,0,0,0,0,0,0,0,0,0,0,0,0,0,0,0,0,0,0,0,0,0,0,0,0,0,0,0,0,0,0,0,0,0,0,0,0,0,0,0,0,0,0,0,0,0,0,0,0,0,0,0],"scaf":[[-1,-1,-1,-1],[-1,-1,-1,-1],[-1,-1,-1,-1],[-1,-1,-1,-1],[-1,-1,-1,-1],[-1,-1,-1,-1],[-1,-1,-1,-1],[-1,-1,-1,-1],[-1,-1,-1,-1],[-1,-1,-1,-1],[-1,-1,-1,-1],[-1,-1,-1,-1],[-1,-1,-1,-1],[-1,-1,-1,-1],[-1,-1,-1,-1],[-1,-1,-1,-1],[-1,-1,-1,-1],[-1,-1,-1,-1],[-1,-1,-1,-1],[-1,-1,-1,-1],[-1,-1,-1,-1],[-1,-1,-1,-1],[-1,-1,-1,-1],[-1,-1,-1,-1],[-1,-1,-1,-1],[-1,-1,-1,-1],[-1,-1,-1,-1],[-1,-1,-1,-1],[-1,-1,-1,-1],[-1,-1,-1,-1],[-1,-1,-1,-1],[-1,-1,-1,-1],[-1,-1,-1,-1],[-1,-1,-1,-1],[-1,-1,-1,-1],[-1,-1,-1,-1],[-1,-1,-1,-1],[-1,-1,-1,-1],[-1,-1,-1,-1],[-1,-1,-1,-1],[-1,-1,-1,-1],[-1,-1,-1,-1],[-1,-1,-1,-1],[-1,-1,-1,-1],[-1,-1,-1,-1],[-1,-1,-1,-1],[-1,-1,-1,-1],[-1,-1,-1,-1],[5,49,4,48],[5,50,5,48],[5,51,5,49],[5,52,5,50],[5,53,5,51],[5,54,5,52],[5,55,5,53],[5,56,5,54],[5,57,5,55],[5,58,5,56],[5,59,5,57],[5,60,5,58],[5,61,5,59],[5,62,5,60],[5,63,5,61],[6,63,5,62],[-1,-1,-1,-1],[-1,-1,-1,-1],[-1,-1,-1,-1],[-1,-1,-1,-1],[-1,-1,-1,-1],[-1,-1,-1,-1],[-1,-1,-1,-1],[-1,-1,-1,-1],[-1,-1,-1,-1],[-1,-1,-1,-1],[-1,-1,-1,-1],[5,76,6,75],[5,77,5,75],[5,78,5,76],[5,79,5,77],[4,79,5,78],[5,81,4,80],[5,82,5,80],[5,83,5,81],[5,84,5,82],[6,84,5,83],[5,86,6,85],[5,87,5,85],[5,88,5,86],[5,89,5,87],[5,90,5,88],[4,90,5,89],[5,92,4,91],[5,93,5,91],[5,94,5,92],[5,95,5,93],[6,95,5,94],[-1,-1,-1,-1],[-1,-1,-1,-1],[-1,-1,-1,-1],[-1,-1,-1,-1],[-1,-1,-1,-1],[-1,-1,-1,-1],[-1,-1,-1,-1],[-1,-1,-1,-1],[-1,-1,-1,-1],[-1,-1,-1,-1],[-1,-1,-1,-1],[5,108,6,107],[5,109,5,107],[5,110,5,108],[5,111,5,109],[5,112,5,110],[5,113,5,111],[5,114,5,112],[5,115,5,113],[5,116,5,114],[5,117,5,115],[5,118,5,116],[5,119,5,117],[5,120,5,118],[5,121,5,119],[5,122,5,120],[4,122,5,121],[-1,-1,-1,-1],[-1,-1,-1,-1],[-1,-1,-1,-1],[-1,-1,-1,-1],[-1,-1,-1,-1],[-1,-1,-1,-1],[-1,-1,-1,-1],[-1,-1,-1,-1],[-1,-1,-1,-1],[-1,-1,-1,-1],[-1,-1,-1,-1],[-1,-1,-1,-1],[-1,-1,-1,-1],[-1,-1,-1,-1],[-1,-1,-1,-1],[-1,-1,-1,-1],[-1,-1,-1,-1],[-1,-1,-1,-1],[-1,-1,-1,-1],[-1,-1,-1,-1],[-1,-1,-1,-1],[-1,-1,-1,-1],[-1,-1,-1,-1],[-1,-1,-1,-1],[-1,-1,-1,-1],[-1,-1,-1,-1],[-1,-1,-1,-1],[-1,-1,-1,-1],[-1,-1,-1,-1],[-1,-1,-1,-1],[-1,-1,-1,-1],[-1,-1,-1,-1],[-1,-1,-1,-1],[-1,-1,-1,-1],[-1,-1,-1,-1],[-1,-1,-1,-1],[-1,-1,-1,-1]],"stapLoop":[],"col":24,"loop":[0,0,0,0,0,0,0,0,0,0,0,0,0,0,0,0,0,0,0,0,0,0,0,0,0,0,0,0,0,0,0,0,0,0,0,0,0,0,0,0,0,0,0,0,0,0,0,0,0,0,0,0,0,0,0,0,0,0,0,0,0,0,0,0,0,0,0,0,0,0,0,0,0,0,0,0,0,0,0,0,0,0,0,0,0,0,0,0,0,0,0,0,0,0,0,0,0,0,0,0,0,0,0,0,0,0,0,0,0,0,0,0,0,0,0,0,0,0,0,0,0,0,0,0,0,0,0,0,0,0,0,0,0,0,0,0,0,0,0,0,0,0,0,0,0,0,0,0,0,0,0,0,0,0,0,0,0,0,0,0],"row":13},{"stap_colors":[[63,29184],[132,1507550]],"num":6,"scafLoop":[],"stap":[[-1,-1,-1,-1],[-1,-1,-1,-1],[-1,-1,-1,-1],[-1,-1,-1,-1],[-1,-1,-1,-1],[-1,-1,-1,-1],[-1,-1,-1,-1],[-1,-1,-1,-1],[-1,-1,-1,-1],[-1,-1,-1,-1],[-1,-1,-1,-1],[-1,-1,-1,-1],[-1,-1,-1,-1],[-1,-1,-1,-1],[-1,-1,-1,-1],[-1,-1,-1,-1],[-1,-1,-1,-1],[-1,-1,-1,-1],[-1,-1,-1,-1],[-1,-1,-1,-1],[-1,-1,-1,-1],[-1,-1,-1,-1],[-1,-1,-1,-1],[-1,-1,-1,-1],[-1,-1,-1,-1],[-1,-1,-1,-1],[-1,-1,-1,-1],[-1,-1,-1,-1],[-1,-1,-1,-1],[-1,-1,-1,-1],[-1,-1,-1,-1],[-1,-1,-1,-1],[-1,-1,-1,-1],[-1,-1,-1,-1],[-1,-1,-1,-1],[-1,-1,-1,-1],[-1,-1,-1,-1],[6,38,-1,-1],[6,39,6,37],[6,40,6,38],[6,41,6,39],[6,42,6,40],[6,43,6,41],[6,44,6,42],[6,45,6,43],[6,46,6,44],[6,47,6,45],[6,48,6,46],[6,49,6,47],[6,50,6,48],[6,51,6,49],[6,52,6,50],[6,53,6,51],[6,54,6,52],[6,55,6,53],[6,56,6,54],[6,57,6,55],[6,58,6,56],[6,59,6,57],[6,60,6,58],[6,61,6,59],[6,62,6,60],[6,63,6,61],[-1,-1,6,62],[-1,-1,-1,-1],[-1,-1,-1,-1],[-1,-1,-1,-1],[-1,-1,-1,-1],[-1,-1,-1,-1],[-1,-1,-1,-1],[-1,-1,-1,-1],[-1,-1,-1,-1],[-1,-1,-1,-1],[-1,-1,-1,-1],[-1,-1,-1,-1],[6,76,-1,-1],[6,77,6,75],[6,78,6,76],[6,79,6,77],[6,80,6,78],[6,81,6,79],[6,82,6,80],[6,83,6,81],[6,84,6,82],[6,85,6,83],[6,86,6,84],[6,87,6,85],[6,88,6,86],[6,89,6,87],[6,90,6,88],[6,91,6,89],[6,92,6,90],[6,93,6,91],[6,94,6,92],[6,95,6,93],[7,95,6,94],[-1,-1,-1,-1],[-1,-1,-1,-1],[-1,-1,-1,-1],[-1,-1,-1,-1],[-1,-1,-1,-1],[-1,-1,-1,-1],[-1,-1,-1,-1],[-1,-1,-1,-1],[-1,-1,-1,-1],[-1,-1,-1,-1],[-1,-1,-1,-1],[6,108,-1,-1],[6,109,6,107],[6,110,6,108],[6,111,6,109],[6,112,6,110],[6,113,6,111],[6,114,6,112],[6,115,6,113],[6,116,6,114],[6,117,6,115],[6,118,6,116],[6,119,6,117],[6,120,6,118],[6,121,6,119],[6,122,6,120],[6,123,6,121],[6,124,6,122],[6,125,6,123],[6,126,6,124],[6,127,6,125],[6,128,6,126],[6,129,6,127],[6,130,6,128],[6,131,6,129],[6,132,6,130],[-1,-1,6,131],[-1,-1,-1,-1],[-1,-1,-1,-1],[-1,-1,-1,-1],[-1,-1,-1,-1],[-1,-1,-1,-1],[-1,-1,-1,-1],[-1,-1,-1,-1],[-1,-1,-1,-1],[-1,-1,-1,-1],[-1,-1,-1,-1],[-1,-1,-1,-1],[-1,-1,-1,-1],[-1,-1,-1,-1],[-1,-1,-1,-1],[-1,-1,-1,-1],[-1,-1,-1,-1],[-1,-1,-1,-1],[-1,-1,-1,-1],[-1,-1,-1,-1],[-1,-1,-1,-1],[-1,-1,-1,-1],[-1,-1,-1,-1],[-1,-1,-1,-1],[-1,-1,-1,-1],[-1,-1,-1,-1],[-1,-1,-1,-1],[-1,-1,-1,-1]],"skip":[0,0,0,0,0,0,0,0,0,0,0,0,0,0,0,0,0,0,0,0,0,0,0,0,0,0,0,0,0,0,0,0,0,0,0,0,0,0,0,0,0,0,0,0,0,0,0,0,0,0,0,0,0,0,0,0,0,0,0,0,0,0,0,0,0,0,0,0,0,0,0,0,0,0,0,0,0,0,0,0,0,0,0,0,0,0,0,0,0,0,0,0,0,0,0,0,0,0,0,0,0,0,0,0,0,0,0,0,0,0,0,0,0,0,0,0,0,0,0,0,0,0,0,0,0,0,0,0,0,0,0,0,0,0,0,0,0,0,0,0,0,0,0,0,0,0,0,0,0,0,0,0,0,0,0,0,0,0,0,0],"scaf":[[-1,-1,-1,-1],[-1,-1,-1,-1],[-1,-1,-1,-1],[-1,-1,-1,-1],[-1,-1,-1,-1],[-1,-1,-1,-1],[-1,-1,-1,-1],[-1,-1,-1,-1],[-1,-1,-1,-1],[-1,-1,-1,-1],[-1,-1,-1,-1],[-1,-1,-1,-1],[-1,-1,-1,-1],[-1,-1,-1,-1],[-1,-1,-1,-1],[-1,-1,-1,-1],[-1,-1,-1,-1],[-1,-1,-1,-1],[-1,-1,-1,-1],[-1,-1,-1,-1],[-1,-1,-1,-1],[-1,-1,-1,-1],[-1,-1,-1,-1],[-1,-1,-1,-1],[-1,-1,-1,-1],[-1,-1,-1,-1],[-1,-1,-1,-1],[-1,-1,-1,-1],[-1,-1,-1,-1],[-1,-1,-1,-1],[-1,-1,-1,-1],[-1,-1,-1,-1],[-1,-1,-1,-1],[-1,-1,-1,-1],[-1,-1,-1,-1],[-1,-1,-1,-1],[-1,-1,-1,-1],[7,37,6,38],[6,37,6,39],[6,38,6,40],[6,39,6,41],[6,40,6,42],[6,41,6,43],[6,42,6,44],[6,43,6,45],[6,44,6,46],[6,45,6,47],[6,46,6,48],[6,47,6,49],[6,48,6,50],[6,49,6,51],[6,50,6,52],[6,51,6,53],[6,52,6,54],[6,53,6,55],[6,54,6,56],[6,55,6,57],[6,56,6,58],[6,57,6,59],[6,58,6,60],[6,59,6,61],[6,60,6,62],[6,61,6,63],[6,62,5,63],[-1,-1,-1,-1],[-1,-1,-1,-1],[-1,-1,-1,-1],[-1,-1,-1,-1],[-1,-1,-1,-1],[-1,-1,-1,-1],[-1,-1,-1,-1],[-1,-1,-1,-1],[-1,-1,-1,-1],[-1,-1,-1,-1],[-1,-1,-1,-1],[5,75,6,76],[6,75,6,77],[6,76,6,78],[6,77,6,79],[6,78,6,80],[6,79,6,81],[6,80,6,82],[6,81,6,83],[6,82,6,84],[6,83,5,84],[5,85,6,86],[6,85,6,87],[6,86,6,88],[6,87,6,89],[6,88,6,90],[6,89,6,91],[6,90,6,92],[6,91,6,93],[6,92,6,94],[6,93,6,95],[6,94,5,95],[-1,-1,-1,-1],[-1,-1,-1,-1],[-1,-1,-1,-1],[-1,-1,-1,-1],[-1,-1,-1,-1],[-1,-1,-1,-1],[-1,-1,-1,-1],[-1,-1,-1,-1],[-1,-1,-1,-1],[-1,-1,-1,-1],[-1,-1,-1,-1],[5,107,6,108],[6,107,6,109],[6,108,6,110],[6,109,6,111],[6,110,6,112],[6,111,6,113],[6,112,6,114],[6,113,6,115],[6,114,6,116],[6,115,6,117],[6,116,6,118],[6,117,6,119],[6,118,6,120],[6,119,6,121],[6,120,6,122],[6,121,6,123],[6,122,6,124],[6,123,6,125],[6,124,6,126],[6,125,6,127],[6,126,6,128],[6,127,6,129],[6,128,6,130],[6,129,6,131],[6,130,6,132],[6,131,7,132],[-1,-1,-1,-1],[-1,-1,-1,-1],[-1,-1,-1,-1],[-1,-1,-1,-1],[-1,-1,-1,-1],[-1,-1,-1,-1],[-1,-1,-1,-1],[-1,-1,-1,-1],[-1,-1,-1,-1],[-1,-1,-1,-1],[-1,-1,-1,-1],[-1,-1,-1,-1],[-1,-1,-1,-1],[-1,-1,-1,-1],[-1,-1,-1,-1],[-1,-1,-1,-1],[-1,-1,-1,-1],[-1,-1,-1,-1],[-1,-1,-1,-1],[-1,-1,-1,-1],[-1,-1,-1,-1],[-1,-1,-1,-1],[-1,-1,-1,-1],[-1,-1,-1,-1],[-1,-1,-1,-1],[-1,-1,-1,-1],[-1,-1,-1,-1]],"stapLoop":[],"col":25,"loop":[0,0,0,0,0,0,0,0,0,0,0,0,0,0,0,0,0,0,0,0,0,0,0,0,0,0,0,0,0,0,0,0,0,0,0,0,0,0,0,0,0,0,0,0,0,0,0,0,0,0,0,0,0,0,0,0,0,0,0,0,0,0,0,0,0,0,0,0,0,0,0,0,0,0,0,0,0,0,0,0,0,0,0,0,0,0,0,0,0,0,0,0,0,0,0,0,0,0,0,0,0,0,0,0,0,0,0,0,0,0,0,0,0,0,0,0,0,0,0,0,0,0,0,0,0,0,0,0,0,0,0,0,0,0,0,0,0,0,0,0,0,0,0,0,0,0,0,0,0,0,0,0,0,0,0,0,0,0,0,0],"row":13},{"stap_colors":[[37,8947848],[71,16225054],[96,29184],[106,13369344]],"num":7,"scafLoop":[],"stap":[[-1,-1,-1,-1],[-1,-1,-1,-1],[-1,-1,-1,-1],[-1,-1,-1,-1],[-1,-1,-1,-1],[-1,-1,-1,-1],[-1,-1,-1,-1],[-1,-1,-1,-1],[-1,-1,-1,-1],[-1,-1,-1,-1],[-1,-1,-1,-1],[-1,-1,-1,-1],[-1,-1,-1,-1],[-1,-1,-1,-1],[-1,-1,-1,-1],[-1,-1,-1,-1],[-1,-1,-1,-1],[-1,-1,-1,-1],[-1,-1,-1,-1],[-1,-1,-1,-1],[-1,-1,-1,-1],[-1,-1,-1,-1],[-1,-1,-1,-1],[-1,-1,-1,-1],[-1,-1,-1,-1],[-1,-1,-1,-1],[-1,-1,-1,-1],[-1,-1,-1,-1],[-1,-1,-1,-1],[-1,-1,-1,-1],[-1,-1,-1,-1],[-1,-1,-1,-1],[-1,-1,-1,-1],[-1,-1,-1,-1],[-1,-1,-1,-1],[-1,-1,-1,-1],[-1,-1,-1,-1],[-1,-1,7,38],[7,37,7,39],[7,38,7,40],[7,39,7,41],[7,40,7,42],[7,41,7,43],[7,42,7,44],[7,43,7,45],[7,44,7,46],[7,45,7,47],[7,46,8,47],[8,48,7,49],[7,48,7,50],[7,49,7,51],[7,50,7,52],[7,51,7,53],[7,52,7,54],[7,53,7,55],[7,54,7,56],[7,55,7,57],[7,56,7,58],[7,57,7,59],[7,58,7,60],[7,59,7,61],[7,60,7,62],[7,61,7,63],[7,62,7,64],[7,63,7,65],[7,64,7,66],[7,65,7,67],[7,66,7,68],[7,67,7,69],[7,68,7,70],[7,69,-1,-1],[-1,-1,7,72],[7,71,7,73],[7,72,7,74],[7,73,7,75],[7,74,7,76],[7,75,7,77],[7,76,7,78],[7,77,7,79],[7,78,7,80],[7,79,7,81],[7,80,7,82],[7,81,7,83],[7,82,7,84],[7,83,7,85],[7,84,7,86],[7,85,7,87],[7,86,7,88],[7,87,7,89],[7,88,7,90],[7,89,7,91],[7,90,7,92],[7,91,7,93],[7,92,7,94],[7,93,7,95],[7,94,6,95],[-1,-1,7,97],[7,96,7,98],[7,97,7,99],[7,98,7,100],[7,99,7,101],[7,100,7,102],[7,101,7,103],[7,102,7,104],[7,103,7,105],[7,104,-1,-1],[-1,-1,7,107],[7,106,7,108],[7,107,7,109],[7,108,7,110],[7,109,7,111],[7,110,8,111],[8,112,7,113],[7,112,7,114],[7,113,7,115],[7,114,7,116],[7,115,7,117],[7,116,7,118],[7,117,7,119],[7,118,7,120],[7,119,7,121],[7,120,7,122],[7,121,7,123],[7,122,7,124],[7,123,7,125],[7,124,7,126],[7,125,7,127],[7,126,7,128],[7,127,7,129],[7,128,7,130],[7,129,7,131],[7,130,7,132],[7,131,-1,-1],[-1,-1,-1,-1],[-1,-1,-1,-1],[-1,-1,-1,-1],[-1,-1,-1,-1],[-1,-1,-1,-1],[-1,-1,-1,-1],[-1,-1,-1,-1],[-1,-1,-1,-1],[-1,-1,-1,-1],[-1,-1,-1,-1],[-1,-1,-1,-1],[-1,-1,-1,-1],[-1,-1,-1,-1],[-1,-1,-1,-1],[-1,-1,-1,-1],[-1,-1,-1,-1],[-1,-1,-1,-1],[-1,-1,-1,-1],[-1,-1,-1,-1],[-1,-1,-1,-1],[-1,-1,-1,-1],[-1,-1,-1,-1],[-1,-1,-1,-1],[-1,-1,-1,-1],[-1,-1,-1,-1],[-1,-1,-1,-1],[-1,-1,-1,-1]],"skip":[0,0,0,0,0,0,0,0,0,0,0,0,0,0,0,0,0,0,0,0,0,0,0,0,0,0,0,0,0,0,0,0,0,0,0,0,0,0,0,0,0,0,0,0,0,0,0,0,0,0,0,0,0,0,0,0,0,0,0,0,0,0,0,0,0,0,0,0,0,0,0,0,0,0,0,0,0,0,0,0,0,0,0,0,0,0,0,0,0,0,0,0,0,0,0,0,0,0,0,0,0,0,0,0,0,0,0,0,0,0,0,0,0,0,0,0,0,0,0,0,0,0,0,0,0,0,0,0,0,0,0,0,0,0,0,0,0,0,0,0,0,0,0,0,0,0,0,0,0,0,0,0,0,0,0,0,0,0,0,0],"scaf":[[-1,-1,-1,-1],[-1,-1,-1,-1],[-1,-1,-1,-1],[-1,-1,-1,-1],[-1,-1,-1,-1],[-1,-1,-1,-1],[-1,-1,-1,-1],[-1,-1,-1,-1],[-1,-1,-1,-1],[-1,-1,-1,-1],[-1,-1,-1,-1],[-1,-1,-1,-1],[-1,-1,-1,-1],[-1,-1,-1,-1],[-1,-1,-1,-1],[-1,-1,-1,-1],[-1,-1,-1,-1],[-1,-1,-1,-1],[-1,-1,-1,-1],[-1,-1,-1,-1],[-1,-1,-1,-1],[-1,-1,-1,-1],[-1,-1,-1,-1],[-1,-1,-1,-1],[-1,-1,-1,-1],[-1,-1,-1,-1],[-1,-1,-1,-1],[-1,-1,-1,-1],[-1,-1,-1,-1],[-1,-1,-1,-1],[-1,-1,-1,-1],[-1,-1,-1,-1],[-1,-1,-1,-1],[-1,-1,-1,-1],[-1,-1,-1,-1],[-1,-1,-1,-1],[-1,-1,-1,-1],[7,38,6,37],[7,39,7,37],[7,40,7,38],[7,41,7,39],[7,42,7,40],[7,43,7,41],[7,44,7,42],[7,45,7,43],[7,46,7,44],[7,47,7,45],[7,48,7,46],[7,49,7,47],[7,50,7,48],[7,51,7,49],[7,52,7,50],[7,53,7,51],[7,54,7,52],[7,55,7,53],[7,56,7,54],[7,57,7,55],[7,58,7,56],[7,59,7,57],[7,60,7,58],[7,61,7,59],[7,62,7,60],[7,63,7,61],[7,64,7,62],[7,65,7,63],[7,66,7,64],[7,67,7,65],[7,68,7,66],[7,69,7,67],[7,70,7,68],[7,71,7,69],[7,72,7,70],[7,73,7,71],[7,74,7,72],[7,75,7,73],[7,76,7,74],[7,77,7,75],[7,78,7,76],[7,79,7,77],[7,80,7,78],[7,81,7,79],[7,82,7,80],[7,83,7,81],[7,84,7,82],[8,84,7,83],[7,86,8,85],[7,87,7,85],[7,88,7,86],[7,89,7,87],[7,90,7,88],[7,91,7,89],[7,92,7,90],[7,93,7,91],[7,94,7,92],[7,95,7,93],[7,96,7,94],[7,97,7,95],[7,98,7,96],[7,99,7,97],[7,100,7,98],[7,101,7,99],[7,102,7,100],[7,103,7,101],[7,104,7,102],[7,105,7,103],[7,106,7,104],[7,107,7,105],[7,108,7,106],[7,109,7,107],[7,110,7,108],[7,111,7,109],[7,112,7,110],[7,113,7,111],[7,114,7,112],[7,115,7,113],[7,116,7,114],[7,117,7,115],[7,118,7,116],[7,119,7,117],[7,120,7,118],[7,121,7,119],[7,122,7,120],[7,123,7,121],[7,124,7,122],[7,125,7,123],[7,126,7,124],[7,127,7,125],[7,128,7,126],[7,129,7,127],[7,130,7,128],[7,131,7,129],[7,132,7,130],[6,132,7,131],[-1,-1,-1,-1],[-1,-1,-1,-1],[-1,-1,-1,-1],[-1,-1,-1,-1],[-1,-1,-1,-1],[-1,-1,-1,-1],[-1,-1,-1,-1],[-1,-1,-1,-1],[-1,-1,-1,-1],[-1,-1,-1,-1],[-1,-1,-1,-1],[-1,-1,-1,-1],[-1,-1,-1,-1],[-1,-1,-1,-1],[-1,-1,-1,-1],[-1,-1,-1,-1],[-1,-1,-1,-1],[-1,-1,-1,-1],[-1,-1,-1,-1],[-1,-1,-1,-1],[-1,-1,-1,-1],[-1,-1,-1,-1],[-1,-1,-1,-1],[-1,-1,-1,-1],[-1,-1,-1,-1],[-1,-1,-1,-1],[-1,-1,-1,-1]],"stapLoop":[],"col":26,"loop":[0,0,0,0,0,0,0,0,0,0,0,0,0,0,0,0,0,0,0,0,0,0,0,0,0,0,0,0,0,0,0,0,0,0,0,0,0,0,0,0,0,0,0,0,0,0,0,0,0,0,0,0,0,0,0,0,0,0,0,0,0,0,0,0,0,0,0,0,0,0,0,0,0,0,0,0,0,0,0,0,0,0,0,0,0,0,0,0,0,0,0,0,0,0,0,0,0,0,0,0,0,0,0,0,0,0,0,0,0,0,0,0,0,0,0,0,0,0,0,0,0,0,0,0,0,0,0,0,0,0,0,0,0,0,0,0,0,0,0,0,0,0,0,0,0,0,0,0,0,0,0,0,0,0,0,0,0,0,0,0],"row":13},{"stap_colors":[[42,243362],[59,3355443],[92,5749504],[124,5749504],[143,243362]],"num":8,"scafLoop":[],"stap":[[-1,-1,-1,-1],[-1,-1,-1,-1],[-1,-1,-1,-1],[-1,-1,-1,-1],[-1,-1,-1,-1],[-1,-1,-1,-1],[-1,-1,-1,-1],[-1,-1,-1,-1],[-1,-1,-1,-1],[-1,-1,-1,-1],[-1,-1,-1,-1],[-1,-1,-1,-1],[-1,-1,-1,-1],[-1,-1,-1,-1],[-1,-1,-1,-1],[-1,-1,-1,-1],[-1,-1,-1,-1],[-1,-1,-1,-1],[-1,-1,-1,-1],[-1,-1,-1,-1],[-1,-1,-1,-1],[-1,-1,-1,-1],[-1,-1,-1,-1],[-1,-1,-1,-1],[-1,-1,-1,-1],[-1,-1,-1,-1],[-1,-1,-1,-1],[8,28,-1,-1],[8,29,8,27],[8,30,8,28],[8,31,8,29],[8,32,8,30],[8,33,8,31],[8,34,8,32],[8,35,8,33],[8,36,8,34],[8,37,8,35],[8,38,8,36],[8,39,8,37],[8,40,8,38],[8,41,8,39],[8,42,8,40],[-1,-1,8,41],[8,44,-1,-1],[8,45,8,43],[8,46,8,44],[8,47,8,45],[7,47,8,46],[8,49,7,48],[8,50,8,48],[8,51,8,49],[8,52,8,50],[8,53,8,51],[8,54,8,52],[8,55,8,53],[8,56,8,54],[8,57,8,55],[8,58,8,56],[8,59,8,57],[-1,-1,8,58],[8,61,-1,-1],[8,62,8,60],[8,63,8,61],[9,63,8,62],[8,65,9,64],[8,66,8,64],[8,67,8,65],[8,68,8,66],[8,69,8,67],[8,70,8,68],[8,71,8,69],[8,72,8,70],[8,73,8,71],[8,74,8,72],[8,75,8,73],[8,76,8,74],[8,77,8,75],[8,78,8,76],[8,79,8,77],[8,80,8,78],[8,81,8,79],[8,82,8,80],[8,83,8,81],[8,84,8,82],[8,85,8,83],[8,86,8,84],[8,87,8,85],[8,88,8,86],[8,89,8,87],[8,90,8,88],[8,91,8,89],[8,92,8,90],[-1,-1,8,91],[8,94,-1,-1],[8,95,8,93],[9,95,8,94],[8,97,9,96],[8,98,8,96],[8,99,8,97],[8,100,8,98],[8,101,8,99],[8,102,8,100],[8,103,8,101],[8,104,8,102],[8,105,8,103],[8,106,8,104],[8,107,8,105],[8,108,8,106],[8,109,8,107],[8,110,8,108],[8,111,8,109],[7,111,8,110],[8,113,7,112],[8,114,8,112],[8,115,8,113],[8,116,8,114],[8,117,8,115],[8,118,8,116],[8,119,8,117],[8,120,8,118],[8,121,8,119],[8,122,8,120],[8,123,8,121],[8,124,8,122],[-1,-1,8,123],[8,126,-1,-1],[8,127,8,125],[9,127,8,126],[8,129,9,128],[8,130,8,128],[8,131,8,129],[8,132,8,130],[8,133,8,131],[8,134,8,132],[8,135,8,133],[8,136,8,134],[8,137,8,135],[8,138,8,136],[8,139,8,137],[8,140,8,138],[8,141,8,139],[8,142,8,140],[8,143,8,141],[-1,-1,8,142],[-1,-1,-1,-1],[-1,-1,-1,-1],[-1,-1,-1,-1],[-1,-1,-1,-1],[-1,-1,-1,-1],[-1,-1,-1,-1],[-1,-1,-1,-1],[-1,-1,-1,-1],[-1,-1,-1,-1],[-1,-1,-1,-1],[-1,-1,-1,-1],[-1,-1,-1,-1],[-1,-1,-1,-1],[-1,-1,-1,-1],[-1,-1,-1,-1],[-1,-1,-1,-1]],"skip":[0,0,0,0,0,0,0,0,0,0,0,0,0,0,0,0,0,0,0,0,0,0,0,0,0,0,0,0,0,0,0,0,0,0,0,0,0,0,0,0,0,0,0,0,0,0,0,0,0,0,0,0,0,0,0,0,0,0,0,0,0,0,0,0,0,0,0,0,0,0,0,0,0,0,0,0,0,0,0,0,0,0,0,0,0,0,0,0,0,0,0,0,0,0,0,0,0,0,0,0,0,0,0,0,0,0,0,0,0,0,0,0,0,0,0,0,0,0,0,0,0,0,0,0,0,0,0,0,0,0,0,0,0,0,0,0,0,0,0,0,0,0,0,0,0,0,0,0,0,0,0,0,0,0,0,0,0,0,0,0],"scaf":[[-1,-1,-1,-1],[-1,-1,-1,-1],[-1,-1,-1,-1],[-1,-1,-1,-1],[-1,-1,-1,-1],[-1,-1,-1,-1],[-1,-1,-1,-1],[-1,-1,-1,-1],[-1,-1,-1,-1],[-1,-1,-1,-1],[-1,-1,-1,-1],[-1,-1,-1,-1],[-1,-1,-1,-1],[-1,-1,-1,-1],[-1,-1,-1,-1],[-1,-1,-1,-1],[-1,-1,-1,-1],[-1,-1,-1,-1],[-1,-1,-1,-1],[-1,-1,-1,-1],[-1,-1,-1,-1],[-1,-1,-1,-1],[-1,-1,-1,-1],[-1,-1,-1,-1],[-1,-1,-1,-1],[-1,-1,-1,-1],[-1,-1,-1,-1],[9,27,8,28],[8,27,8,29],[8,28,8,30],[8,29,8,31],[8,30,8,32],[8,31,8,33],[8,32,8,34],[8,33,8,35],[8,34,8,36],[8,35,8,37],[8,36,8,38],[8,37,8,39],[8,38,8,40],[8,39,8,41],[8,40,8,42],[8,41,8,43],[8,42,8,44],[8,43,8,45],[8,44,8,46],[8,45,8,47],[8,46,8,48],[8,47,8,49],[8,48,8,50],[8,49,8,51],[8,50,8,52],[8,51,8,53],[8,52,8,54],[8,53,8,55],[8,54,8,56],[8,55,8,57],[8,56,8,58],[8,57,8,59],[8,58,8,60],[8,59,8,61],[8,60,8,62],[8,61,8,63],[8,62,8,64],[8,63,8,65],[8,64,8,66],[8,65,8,67],[8,66,8,68],[8,67,8,69],[8,68,8,70],[8,69,8,71],[8,70,8,72],[8,71,8,73],[8,72,8,74],[8,73,8,75],[8,74,8,76],[8,75,8,77],[8,76,8,78],[8,77,8,79],[8,78,8,80],[8,79,8,81],[8,80,8,82],[8,81,8,83],[8,82,8,84],[8,83,7,84],[7,85,8,86],[8,85,8,87],[8,86,8,88],[8,87,8,89],[8,88,8,90],[8,89,8,91],[8,90,8,92],[8,91,8,93],[8,92,8,94],[8,93,8,95],[8,94,8,96],[8,95,8,97],[8,96,8,98],[8,97,8,99],[8,98,8,100],[8,99,8,101],[8,100,8,102],[8,101,8,103],[8,102,8,104],[8,103,8,105],[8,104,8,106],[8,105,8,107],[8,106,8,108],[8,107,8,109],[8,108,8,110],[8,109,8,111],[8,110,8,112],[8,111,8,113],[8,112,8,114],[8,113,8,115],[8,114,8,116],[8,115,8,117],[8,116,8,118],[8,117,8,119],[8,118,8,120],[8,119,8,121],[8,120,8,122],[8,121,8,123],[8,122,8,124],[8,123,8,125],[8,124,8,126],[8,125,8,127],[8,126,8,128],[8,127,8,129],[8,128,8,130],[8,129,8,131],[8,130,8,132],[8,131,8,133],[8,132,8,134],[8,133,8,135],[8,134,8,136],[8,135,8,137],[8,136,8,138],[8,137,8,139],[8,138,8,140],[8,139,8,141],[8,140,8,142],[8,141,8,143],[8,142,9,143],[-1,-1,-1,-1],[-1,-1,-1,-1],[-1,-1,-1,-1],[-1,-1,-1,-1],[-1,-1,-1,-1],[-1,-1,-1,-1],[-1,-1,-1,-1],[-1,-1,-1,-1],[-1,-1,-1,-1],[-1,-1,-1,-1],[-1,-1,-1,-1],[-1,-1,-1,-1],[-1,-1,-1,-1],[-1,-1,-1,-1],[-1,-1,-1,-1],[-1,-1,-1,-1]],"stapLoop":[],"col":27,"loop":[0,0,0,0,0,0,0,0,0,0,0,0,0,0,0,0,0,0,0,0,0,0,0,0,0,0,0,0,0,0,0,0,0,0,0,0,0,0,0,0,0,0,0,0,0,0,0,0,0,0,0,0,0,0,0,0,0,0,0,0,0,0,0,0,0,0,0,0,0,0,0,0,0,0,0,0,0,0,0,0,0,0,0,0,0,0,0,0,0,0,0,0,0,0,0,0,0,0,0,0,0,0,0,0,0,0,0,0,0,0,0,0,0,0,0,0,0,0,0,0,0,0,0,0,0,0,0,0,0,0,0,0,0,0,0,0,0,0,0,0,0,0,0,0,0,0,0,0,0,0,0,0,0,0,0,0,0,0,0,0],"row":13},{"stap_colors":[[27,16225054],[67,5749504],[109,243362]],"num":9,"scafLoop":[],"stap":[[-1,-1,-1,-1],[-1,-1,-1,-1],[-1,-1,-1,-1],[-1,-1,-1,-1],[-1,-1,-1,-1],[-1,-1,-1,-1],[-1,-1,-1,-1],[-1,-1,-1,-1],[-1,-1,-1,-1],[-1,-1,-1,-1],[-1,-1,-1,-1],[-1,-1,-1,-1],[-1,-1,-1,-1],[-1,-1,-1,-1],[-1,-1,-1,-1],[-1,-1,-1,-1],[-1,-1,-1,-1],[-1,-1,-1,-1],[-1,-1,-1,-1],[-1,-1,-1,-1],[-1,-1,-1,-1],[-1,-1,-1,-1],[-1,-1,-1,-1],[-1,-1,-1,-1],[-1,-1,-1,-1],[-1,-1,-1,-1],[-1,-1,-1,-1],[-1,-1,9,28],[9,27,9,29],[9,28,9,30],[9,29,9,31],[9,30,9,32],[9,31,9,33],[9,32,9,34],[9,33,9,35],[9,34,9,36],[9,35,9,37],[9,36,9,38],[9,37,9,39],[9,38,9,40],[9,39,9,41],[9,40,9,42],[9,41,9,43],[9,42,9,44],[9,43,9,45],[9,44,9,46],[9,45,9,47],[9,46,10,47],[10,48,9,49],[9,48,9,50],[9,49,9,51],[9,50,9,52],[9,51,9,53],[9,52,9,54],[9,53,9,55],[9,54,9,56],[9,55,9,57],[9,56,9,58],[9,57,9,59],[9,58,9,60],[9,59,9,61],[9,60,9,62],[9,61,9,63],[9,62,8,63],[8,64,9,65],[9,64,9,66],[9,65,-1,-1],[-1,-1,9,68],[9,67,9,69],[9,68,9,70],[9,69,9,71],[9,70,9,72],[9,71,9,73],[9,72,9,74],[9,73,9,75],[9,74,9,76],[9,75,9,77],[9,76,9,78],[9,77,9,79],[9,78,9,80],[9,79,9,81],[9,80,9,82],[9,81,9,83],[9,82,9,84],[9,83,9,85],[9,84,9,86],[9,85,9,87],[9,86,9,88],[9,87,9,89],[9,88,9,90],[9,89,9,91],[9,90,9,92],[9,91,9,93],[9,92,9,94],[9,93,9,95],[9,94,8,95],[8,96,9,97],[9,96,9,98],[9,97,9,99],[9,98,9,100],[9,99,9,101],[9,100,9,102],[9,101,9,103],[9,102,9,104],[9,103,9,105],[9,104,9,106],[9,105,9,107],[9,106,9,108],[9,107,-1,-1],[-1,-1,9,110],[9,109,9,111],[9,110,10,111],[10,112,9,113],[9,112,9,114],[9,113,9,115],[9,114,9,116],[9,115,9,117],[9,116,9,118],[9,117,9,119],[9,118,9,120],[9,119,9,121],[9,120,9,122],[9,121,9,123],[9,122,9,124],[9,123,9,125],[9,124,9,126],[9,125,9,127],[9,126,8,127],[8,128,9,129],[9,128,9,130],[9,129,9,131],[9,130,9,132],[9,131,9,133],[9,132,9,134],[9,133,9,135],[9,134,9,136],[9,135,9,137],[9,136,9,138],[9,137,9,139],[9,138,9,140],[9,139,9,141],[9,140,9,142],[9,141,9,143],[9,142,10,143],[-1,-1,-1,-1],[-1,-1,-1,-1],[-1,-1,-1,-1],[-1,-1,-1,-1],[-1,-1,-1,-1],[-1,-1,-1,-1],[-1,-1,-1,-1],[-1,-1,-1,-1],[-1,-1,-1,-1],[-1,-1,-1,-1],[-1,-1,-1,-1],[-1,-1,-1,-1],[-1,-1,-1,-1],[-1,-1,-1,-1],[-1,-1,-1,-1],[-1,-1,-1,-1]],"skip":[0,0,0,0,0,0,0,0,0,0,0,0,0,0,0,0,0,0,0,0,0,0,0,0,0,0,0,0,0,0,0,0,0,0,0,0,0,0,0,0,0,0,0,0,0,0,0,0,0,0,0,0,0,0,0,0,0,0,0,0,0,0,0,0,0,0,0,0,0,0,0,0,0,0,0,0,0,0,0,0,0,0,0,0,0,0,0,0,0,0,0,0,0,0,0,0,0,0,0,0,0,0,0,0,0,0,0,0,0,0,0,0,0,0,0,0,0,0,0,0,0,0,0,0,0,0,0,0,0,0,0,0,0,0,0,0,0,0,0,0,0,0,0,0,0,0,0,0,0,0,0,0,0,0,0,0,0,0,0,0],"scaf":[[-1,-1,-1,-1],[-1,-1,-1,-1],[-1,-1,-1,-1],[-1,-1,-1,-1],[-1,-1,-1,-1],[-1,-1,-1,-1],[-1,-1,-1,-1],[-1,-1,-1,-1],[-1,-1,-1,-1],[-1,-1,-1,-1],[-1,-1,-1,-1],[-1,-1,-1,-1],[-1,-1,-1,-1],[-1,-1,-1,-1],[-1,-1,-1,-1],[-1,-1,-1,-1],[-1,-1,-1,-1],[-1,-1,-1,-1],[-1,-1,-1,-1],[-1,-1,-1,-1],[-1,-1,-1,-1],[-1,-1,-1,-1],[-1,-1,-1,-1],[-1,-1,-1,-1],[-1,-1,-1,-1],[-1,-1,-1,-1],[-1,-1,-1,-1],[9,28,8,27],[9,29,9,27],[9,30,9,28],[9,31,9,29],[9,32,9,30],[9,33,9,31],[9,34,9,32],[9,35,9,33],[9,36,9,34],[9,37,9,35],[9,38,9,36],[9,39,9,37],[9,40,9,38],[9,41,9,39],[9,42,9,40],[9,43,9,41],[9,44,9,42],[9,45,9,43],[9,46,9,44],[9,47,9,45],[9,48,9,46],[9,49,9,47],[9,50,9,48],[9,51,9,49],[9,52,9,50],[9,53,9,51],[9,54,9,52],[9,55,9,53],[9,56,9,54],[9,57,9,55],[9,58,9,56],[9,59,9,57],[9,60,9,58],[9,61,9,59],[9,62,9,60],[9,63,9,61],[9,64,9,62],[9,65,9,63],[9,66,9,64],[9,67,9,65],[9,68,9,66],[9,69,9,67],[9,70,9,68],[9,71,9,69],[9,72,9,70],[9,73,9,71],[9,74,9,72],[9,75,9,73],[9,76,9,74],[9,77,9,75],[9,78,9,76],[9,79,9,77],[9,80,9,78],[9,81,9,79],[9,82,9,80],[9,83,9,81],[9,84,9,82],[10,84,9,83],[9,86,10,85],[9,87,9,85],[9,88,9,86],[9,89,9,87],[9,90,9,88],[9,91,9,89],[9,92,9,90],[9,93,9,91],[9,94,9,92],[9,95,9,93],[9,96,9,94],[9,97,9,95],[9,98,9,96],[9,99,9,97],[9,100,9,98],[9,101,9,99],[9,102,9,100],[9,103,9,101],[9,104,9,102],[9,105,9,103],[9,106,9,104],[9,107,9,105],[9,108,9,106],[9,109,9,107],[9,110,9,108],[9,111,9,109],[9,112,9,110],[9,113,9,111],[9,114,9,112],[9,115,9,113],[9,116,9,114],[9,117,9,115],[9,118,9,116],[9,119,9,117],[9,120,9,118],[9,121,9,119],[9,122,9,120],[9,123,9,121],[9,124,9,122],[9,125,9,123],[9,126,9,124],[9,127,9,125],[9,128,9,126],[9,129,9,127],[9,130,9,128],[9,131,9,129],[9,132,9,130],[9,133,9,131],[9,134,9,132],[9,135,9,133],[9,136,9,134],[9,137,9,135],[9,138,9,136],[9,139,9,137],[9,140,9,138],[9,141,9,139],[9,142,9,140],[9,143,9,141],[8,143,9,142],[-1,-1,-1,-1],[-1,-1,-1,-1],[-1,-1,-1,-1],[-1,-1,-1,-1],[-1,-1,-1,-1],[-1,-1,-1,-1],[-1,-1,-1,-1],[-1,-1,-1,-1],[-1,-1,-1,-1],[-1,-1,-1,-1],[-1,-1,-1,-1],[-1,-1,-1,-1],[-1,-1,-1,-1],[-1,-1,-1,-1],[-1,-1,-1,-1],[-1,-1,-1,-1]],"stapLoop":[],"col":28,"loop":[0,0,0,0,0,0,0,0,0,0,0,0,0,0,0,0,0,0,0,0,0,0,0,0,0,0,0,0,0,0,0,0,0,0,0,0,0,0,0,0,0,0,0,0,0,0,0,0,0,0,0,0,0,0,0,0,0,0,0,0,0,0,0,0,0,0,0,0,0,0,0,0,0,0,0,0,0,0,0,0,0,0,0,0,0,0,0,0,0,0,0,0,0,0,0,0,0,0,0,0,0,0,0,0,0,0,0,0,0,0,0,0,0,0,0,0,0,0,0,0,0,0,0,0,0,0,0,0,0,0,0,0,0,0,0,0,0,0,0,0,0,0,0,0,0,0,0,0,0,0,0,0,0,0,0,0,0,0,0,0],"row":13},{"stap_colors":[[42,13369344],[92,3355443],[140,3355443]],"num":10,"scafLoop":[],"stap":[[-1,-1,-1,-1],[-1,-1,-1,-1],[-1,-1,-1,-1],[-1,-1,-1,-1],[-1,-1,-1,-1],[-1,-1,-1,-1],[-1,-1,-1,-1],[-1,-1,-1,-1],[-1,-1,-1,-1],[-1,-1,-1,-1],[-1,-1,-1,-1],[-1,-1,-1,-1],[-1,-1,-1,-1],[-1,-1,-1,-1],[-1,-1,-1,-1],[-1,-1,-1,-1],[-1,-1,-1,-1],[-1,-1,-1,-1],[-1,-1,-1,-1],[-1,-1,-1,-1],[-1,-1,-1,-1],[-1,-1,-1,-1],[-1,-1,-1,-1],[-1,-1,-1,-1],[-1,-1,-1,-1],[-1,-1,-1,-1],[-1,-1,-1,-1],[10,28,-1,-1],[10,29,10,27],[10,30,10,28],[10,31,10,29],[10,32,10,30],[10,33,10,31],[10,34,10,32],[10,35,10,33],[10,36,10,34],[10,37,10,35],[10,38,10,36],[10,39,10,37],[10,40,10,38],[10,41,10,39],[10,42,10,40],[-1,-1,10,41],[10,44,-1,-1],[10,45,10,43],[10,46,10,44],[10,47,10,45],[9,47,10,46],[10,49,9,48],[10,50,10,48],[10,51,10,49],[10,52,10,50],[10,53,10,51],[10,54,10,52],[10,55,10,53],[10,56,10,54],[10,57,10,55],[10,58,10,56],[10,59,10,57],[10,60,10,58],[10,61,10,59],[10,62,10,60],[10,63,10,61],[11,63,10,62],[10,65,11,64],[10,66,10,64],[10,67,10,65],[10,68,10,66],[10,69,10,67],[10,70,10,68],[10,71,10,69],[10,72,10,70],[10,73,10,71],[10,74,10,72],[10,75,10,73],[10,76,10,74],[10,77,10,75],[10,78,10,76],[10,79,10,77],[10,80,10,78],[10,81,10,79],[10,82,10,80],[10,83,10,81],[10,84,10,82],[10,85,10,83],[10,86,10,84],[10,87,10,85],[10,88,10,86],[10,89,10,87],[10,90,10,88],[10,91,10,89],[10,92,10,90],[-1,-1,10,91],[10,94,-1,-1],[10,95,10,93],[11,95,10,94],[10,97,11,96],[10,98,10,96],[10,99,10,97],[10,100,10,98],[10,101,10,99],[10,102,10,100],[10,103,10,101],[10,104,10,102],[10,105,10,103],[10,106,10,104],[10,107,10,105],[10,108,10,106],[10,109,10,107],[10,110,10,108],[10,111,10,109],[9,111,10,110],[10,113,9,112],[10,114,10,112],[10,115,10,113],[10,116,10,114],[10,117,10,115],[10,118,10,116],[10,119,10,117],[10,120,10,118],[10,121,10,119],[10,122,10,120],[10,123,10,121],[10,124,10,122],[10,125,10,123],[10,126,10,124],[10,127,10,125],[11,127,10,126],[10,129,11,128],[10,130,10,128],[10,131,10,129],[10,132,10,130],[10,133,10,131],[10,134,10,132],[10,135,10,133],[10,136,10,134],[10,137,10,135],[10,138,10,136],[10,139,10,137],[10,140,10,138],[-1,-1,10,139],[10,142,-1,-1],[10,143,10,141],[9,143,10,142],[-1,-1,-1,-1],[-1,-1,-1,-1],[-1,-1,-1,-1],[-1,-1,-1,-1],[-1,-1,-1,-1],[-1,-1,-1,-1],[-1,-1,-1,-1],[-1,-1,-1,-1],[-1,-1,-1,-1],[-1,-1,-1,-1],[-1,-1,-1,-1],[-1,-1,-1,-1],[-1,-1,-1,-1],[-1,-1,-1,-1],[-1,-1,-1,-1],[-1,-1,-1,-1]],"skip":[0,0,0,0,0,0,0,0,0,0,0,0,0,0,0,0,0,0,0,0,0,0,0,0,0,0,0,0,0,0,0,0,0,0,0,0,0,0,0,0,0,0,0,0,0,0,0,0,0,0,0,0,0,0,0,0,0,0,0,0,0,0,0,0,0,0,0,0,0,0,0,0,0,0,0,0,0,0,0,0,0,0,0,0,0,0,0,0,0,0,0,0,0,0,0,0,0,0,0,0,0,0,0,0,0,0,0,0,0,0,0,0,0,0,0,0,0,0,0,0,0,0,0,0,0,0,0,0,0,0,0,0,0,0,0,0,0,0,0,0,0,0,0,0,0,0,0,0,0,0,0,0,0,0,0,0,0,0,0,0],"scaf":[[-1,-1,-1,-1],[-1,-1,-1,-1],[-1,-1,-1,-1],[-1,-1,-1,-1],[-1,-1,-1,-1],[-1,-1,-1,-1],[-1,-1,-1,-1],[-1,-1,-1,-1],[-1,-1,-1,-1],[-1,-1,-1,-1],[-1,-1,-1,-1],[-1,-1,-1,-1],[-1,-1,-1,-1],[-1,-1,-1,-1],[-1,-1,-1,-1],[-1,-1,-1,-1],[-1,-1,-1,-1],[-1,-1,-1,-1],[-1,-1,-1,-1],[-1,-1,-1,-1],[-1,-1,-1,-1],[-1,-1,-1,-1],[-1,-1,-1,-1],[-1,-1,-1,-1],[-1,-1,-1,-1],[-1,-1,-1,-1],[-1,-1,-1,-1],[11,27,10,28],[10,27,10,29],[10,28,10,30],[10,29,10,31],[10,30,10,32],[10,31,10,33],[10,32,10,34],[10,33,10,35],[10,34,10,36],[10,35,10,37],[10,36,10,38],[10,37,10,39],[10,38,10,40],[10,39,10,41],[10,40,10,42],[10,41,10,43],[10,42,10,44],[10,43,10,45],[10,44,10,46],[10,45,10,47],[10,46,10,48],[10,47,10,49],[10,48,10,50],[10,49,10,51],[10,50,10,52],[10,51,10,53],[10,52,10,54],[10,53,10,55],[10,54,10,56],[10,55,10,57],[10,56,10,58],[10,57,10,59],[10,58,10,60],[10,59,10,61],[10,60,10,62],[10,61,10,63],[10,62,10,64],[10,63,10,65],[10,64,10,66],[10,65,10,67],[10,66,10,68],[10,67,10,69],[10,68,10,70],[10,69,10,71],[10,70,10,72],[10,71,10,73],[10,72,10,74],[10,73,10,75],[10,74,10,76],[10,75,10,77],[10,76,10,78],[10,77,10,79],[10,78,10,80],[10,79,10,81],[10,80,10,82],[10,81,10,83],[10,82,10,84],[10,83,9,84],[9,85,10,86],[10,85,10,87],[10,86,10,88],[10,87,10,89],[10,88,10,90],[10,89,10,91],[10,90,10,92],[10,91,10,93],[10,92,10,94],[10,93,10,95],[10,94,10,96],[10,95,10,97],[10,96,10,98],[10,97,10,99],[10,98,10,100],[10,99,10,101],[10,100,10,102],[10,101,10,103],[10,102,10,104],[10,103,10,105],[10,104,10,106],[10,105,10,107],[10,106,10,108],[10,107,10,109],[10,108,10,110],[10,109,10,111],[10,110,10,112],[10,111,10,113],[10,112,10,114],[10,113,10,115],[10,114,10,116],[10,115,10,117],[10,116,10,118],[10,117,10,119],[10,118,10,120],[10,119,10,121],[10,120,10,122],[10,121,10,123],[10,122,10,124],[10,123,10,125],[10,124,10,126],[10,125,10,127],[10,126,10,128],[10,127,10,129],[10,128,10,130],[10,129,10,131],[10,130,10,132],[10,131,10,133],[10,132,10,134],[10,133,10,135],[10,134,10,136],[10,135,10,137],[10,136,10,138],[10,137,10,139],[10,138,10,140],[10,139,10,141],[10,140,10,142],[10,141,10,143],[10,142,11,143],[-1,-1,-1,-1],[-1,-1,-1,-1],[-1,-1,-1,-1],[-1,-1,-1,-1],[-1,-1,-1,-1],[-1,-1,-1,-1],[-1,-1,-1,-1],[-1,-1,-1,-1],[-1,-1,-1,-1],[-1,-1,-1,-1],[-1,-1,-1,-1],[-1,-1,-1,-1],[-1,-1,-1,-1],[-1,-1,-1,-1],[-1,-1,-1,-1],[-1,-1,-1,-1]],"stapLoop":[],"col":29,"loop":[0,0,0,0,0,0,0,0,0,0,0,0,0,0,0,0,0,0,0,0,0,0,0,0,0,0,0,0,0,0,0,0,0,0,0,0,0,0,0,0,0,0,0,0,0,0,0,0,0,0,0,0,0,0,0,0,0,0,0,0,0,0,0,0,0,0,0,0,0,0,0,0,0,0,0,0,0,0,0,0,0,0,0,0,0,0,0,0,0,0,0,0,0,0,0,0,0,0,0,0,0,0,0,0,0,0,0,0,0,0,0,0,0,0,0,0,0,0,0,0,0,0,0,0,0,0,0,0,0,0,0,0,0,0,0,0,0,0,0,0,0,0,0,0,0,0,0,0,0,0,0,0,0,0,0,0,0,0,0,0],"row":13},{"stap_colors":[[27,16225054],[43,11184640],[67,16225054],[125,11184640]],"num":11,"scafLoop":[],"stap":[[-1,-1,-1,-1],[-1,-1,-1,-1],[-1,-1,-1,-1],[-1,-1,-1,-1],[-1,-1,-1,-1],[-1,-1,-1,-1],[-1,-1,-1,-1],[-1,-1,-1,-1],[-1,-1,-1,-1],[-1,-1,-1,-1],[-1,-1,-1,-1],[-1,-1,-1,-1],[-1,-1,-1,-1],[-1,-1,-1,-1],[-1,-1,-1,-1],[-1,-1,-1,-1],[-1,-1,-1,-1],[-1,-1,-1,-1],[-1,-1,-1,-1],[-1,-1,-1,-1],[-1,-1,-1,-1],[-1,-1,-1,-1],[-1,-1,-1,-1],[-1,-1,-1,-1],[-1,-1,-1,-1],[-1,-1,-1,-1],[-1,-1,-1,-1],[-1,-1,11,28],[11,27,11,29],[11,28,11,30],[11,29,11,31],[11,30,11,32],[11,31,11,33],[11,32,11,34],[11,33,11,35],[11,34,11,36],[11,35,11,37],[11,36,11,38],[11,37,11,39],[11,38,11,40],[11,39,11,41],[11,40,11,42],[11,41,-1,-1],[-1,-1,11,44],[11,43,11,45],[11,44,11,46],[11,45,11,47],[11,46,12,47],[12,48,11,49],[11,48,11,50],[11,49,11,51],[11,50,11,52],[11,51,11,53],[11,52,11,54],[11,53,11,55],[11,54,11,56],[11,55,11,57],[11,56,11,58],[11,57,11,59],[11,58,11,60],[11,59,11,61],[11,60,11,62],[11,61,11,63],[11,62,10,63],[10,64,11,65],[11,64,11,66],[11,65,-1,-1],[-1,-1,11,68],[11,67,11,69],[11,68,11,70],[11,69,11,71],[11,70,11,72],[11,71,11,73],[11,72,11,74],[11,73,11,75],[11,74,11,76],[11,75,11,77],[11,76,11,78],[11,77,11,79],[11,78,11,80],[11,79,11,81],[11,80,11,82],[11,81,11,83],[11,82,11,84],[11,83,11,85],[11,84,11,86],[11,85,11,87],[11,86,11,88],[11,87,11,89],[11,88,11,90],[11,89,11,91],[11,90,11,92],[11,91,11,93],[11,92,11,94],[11,93,11,95],[11,94,10,95],[10,96,11,97],[11,96,11,98],[11,97,11,99],[11,98,11,100],[11,99,11,101],[11,100,11,102],[11,101,11,103],[11,102,11,104],[11,103,11,105],[11,104,11,106],[11,105,11,107],[11,106,11,108],[11,107,11,109],[11,108,11,110],[11,109,11,111],[11,110,12,111],[12,112,11,113],[11,112,11,114],[11,113,11,115],[11,114,11,116],[11,115,11,117],[11,116,11,118],[11,117,11,119],[11,118,11,120],[11,119,11,121],[11,120,11,122],[11,121,11,123],[11,122,11,124],[11,123,-1,-1],[-1,-1,11,126],[11,125,11,127],[11,126,10,127],[10,128,11,129],[11,128,11,130],[11,129,11,131],[11,130,11,132],[11,131,11,133],[11,132,11,134],[11,133,11,135],[11,134,11,136],[11,135,11,137],[11,136,11,138],[11,137,11,139],[11,138,11,140],[11,139,11,141],[11,140,11,142],[11,141,11,143],[11,142,-1,-1],[-1,-1,-1,-1],[-1,-1,-1,-1],[-1,-1,-1,-1],[-1,-1,-1,-1],[-1,-1,-1,-1],[-1,-1,-1,-1],[-1,-1,-1,-1],[-1,-1,-1,-1],[-1,-1,-1,-1],[-1,-1,-1,-1],[-1,-1,-1,-1],[-1,-1,-1,-1],[-1,-1,-1,-1],[-1,-1,-1,-1],[-1,-1,-1,-1],[-1,-1,-1,-1]],"skip":[0,0,0,0,0,0,0,0,0,0,0,0,0,0,0,0,0,0,0,0,0,0,0,0,0,0,0,0,0,0,0,0,0,0,0,0,0,0,0,0,0,0,0,0,0,0,0,0,0,0,0,0,0,0,0,0,0,0,0,0,0,0,0,0,0,0,0,0,0,0,0,0,0,0,0,0,0,0,0,0,0,0,0,0,0,0,0,0,0,0,0,0,0,0,0,0,0,0,0,0,0,0,0,0,0,0,0,0,0,0,0,0,0,0,0,0,0,0,0,0,0,0,0,0,0,0,0,0,0,0,0,0,0,0,0,0,0,0,0,0,0,0,0,0,0,0,0,0,0,0,0,0,0,0,0,0,0,0,0,0],"scaf":[[-1,-1,-1,-1],[-1,-1,-1,-1],[-1,-1,-1,-1],[-1,-1,-1,-1],[-1,-1,-1,-1],[-1,-1,-1,-1],[-1,-1,-1,-1],[-1,-1,-1,-1],[-1,-1,-1,-1],[-1,-1,-1,-1],[-1,-1,-1,-1],[-1,-1,-1,-1],[-1,-1,-1,-1],[-1,-1,-1,-1],[-1,-1,-1,-1],[-1,-1,-1,-1],[-1,-1,-1,-1],[-1,-1,-1,-1],[-1,-1,-1,-1],[-1,-1,-1,-1],[-1,-1,-1,-1],[-1,-1,-1,-1],[-1,-1,-1,-1],[-1,-1,-1,-1],[-1,-1,-1,-1],[-1,-1,-1,-1],[-1,-1,-1,-1],[11,28,10,27],[11,29,11,27],[11,30,11,28],[11,31,11,29],[11,32,11,30],[11,33,11,31],[11,34,11,32],[11,35,11,33],[11,36,11,34],[11,37,11,35],[11,38,11,36],[11,39,11,37],[11,40,11,38],[11,41,11,39],[11,42,11,40],[11,43,11,41],[11,44,11,42],[11,45,11,43],[11,46,11,44],[11,47,11,45],[11,48,11,46],[11,49,11,47],[11,50,11,48],[11,51,11,49],[11,52,11,50],[11,53,11,51],[11,54,11,52],[11,55,11,53],[11,56,11,54],[11,57,11,55],[11,58,11,56],[11,59,11,57],[11,60,11,58],[11,61,11,59],[11,62,11,60],[11,63,11,61],[11,64,11,62],[11,65,11,63],[11,66,11,64],[11,67,11,65],[11,68,11,66],[11,69,11,67],[11,70,11,68],[11,71,11,69],[11,72,11,70],[11,73,11,71],[11,74,11,72],[11,75,11,73],[11,76,11,74],[11,77,11,75],[11,78,11,76],[11,79,11,77],[11,80,11,78],[11,81,11,79],[11,82,11,80],[11,83,11,81],[11,84,11,82],[12,84,11,83],[11,86,12,85],[11,87,11,85],[11,88,11,86],[11,89,11,87],[11,90,11,88],[11,91,11,89],[11,92,11,90],[11,93,11,91],[11,94,11,92],[11,95,11,93],[11,96,11,94],[11,97,11,95],[11,98,11,96],[11,99,11,97],[11,100,11,98],[11,101,11,99],[11,102,11,100],[11,103,11,101],[11,104,11,102],[11,105,11,103],[11,106,11,104],[11,107,11,105],[11,108,11,106],[11,109,11,107],[11,110,11,108],[11,111,11,109],[11,112,11,110],[11,113,11,111],[11,114,11,112],[11,115,11,113],[11,116,11,114],[11,117,11,115],[11,118,11,116],[11,119,11,117],[11,120,11,118],[11,121,11,119],[11,122,11,120],[11,123,11,121],[11,124,11,122],[11,125,11,123],[11,126,11,124],[11,127,11,125],[11,128,11,126],[11,129,11,127],[11,130,11,128],[11,131,11,129],[11,132,11,130],[11,133,11,131],[11,134,11,132],[11,135,11,133],[11,136,11,134],[11,137,11,135],[11,138,11,136],[11,139,11,137],[11,140,11,138],[11,141,11,139],[11,142,11,140],[11,143,11,141],[10,143,11,142],[-1,-1,-1,-1],[-1,-1,-1,-1],[-1,-1,-1,-1],[-1,-1,-1,-1],[-1,-1,-1,-1],[-1,-1,-1,-1],[-1,-1,-1,-1],[-1,-1,-1,-1],[-1,-1,-1,-1],[-1,-1,-1,-1],[-1,-1,-1,-1],[-1,-1,-1,-1],[-1,-1,-1,-1],[-1,-1,-1,-1],[-1,-1,-1,-1],[-1,-1,-1,-1]],"stapLoop":[],"col":30,"loop":[0,0,0,0,0,0,0,0,0,0,0,0,0,0,0,0,0,0,0,0,0,0,0,0,0,0,0,0,0,0,0,0,0,0,0,0,0,0,0,0,0,0,0,0,0,0,0,0,0,0,0,0,0,0,0,0,0,0,0,0,0,0,0,0,0,0,0,0,0,0,0,0,0,0,0,0,0,0,0,0,0,0,0,0,0,0,0,0,0,0,0,0,0,0,0,0,0,0,0,0,0,0,0,0,0,0,0,0,0,0,0,0,0,0,0,0,0,0,0,0,0,0,0,0,0,0,0,0,0,0,0,0,0,0,0,0,0,0,0,0,0,0,0,0,0,0,0,0,0,0,0,0,0,0,0,0,0,0,0,0],"row":13},{"stap_colors":[[132,243362]],"num":12,"scafLoop":[],"stap":[[-1,-1,-1,-1],[-1,-1,-1,-1],[-1,-1,-1,-1],[-1,-1,-1,-1],[-1,-1,-1,-1],[-1,-1,-1,-1],[-1,-1,-1,-1],[-1,-1,-1,-1],[-1,-1,-1,-1],[-1,-1,-1,-1],[-1,-1,-1,-1],[-1,-1,-1,-1],[-1,-1,-1,-1],[-1,-1,-1,-1],[-1,-1,-1,-1],[-1,-1,-1,-1],[-1,-1,-1,-1],[-1,-1,-1,-1],[-1,-1,-1,-1],[-1,-1,-1,-1],[-1,-1,-1,-1],[-1,-1,-1,-1],[-1,-1,-1,-1],[-1,-1,-1,-1],[-1,-1,-1,-1],[-1,-1,-1,-1],[-1,-1,-1,-1],[-1,-1,-1,-1],[-1,-1,-1,-1],[-1,-1,-1,-1],[-1,-1,-1,-1],[-1,-1,-1,-1],[-1,-1,-1,-1],[-1,-1,-1,-1],[-1,-1,-1,-1],[-1,-1,-1,-1],[-1,-1,-1,-1],[12,38,-1,-1],[12,39,12,37],[12,40,12,38],[12,41,12,39],[12,42,12,40],[12,43,12,41],[12,44,12,42],[12,45,12,43],[12,46,12,44],[12,47,12,45],[11,47,12,46],[12,49,11,48],[12,50,12,48],[12,51,12,49],[12,52,12,50],[12,53,12,51],[12,54,12,52],[12,55,12,53],[12,56,12,54],[12,57,12,55],[12,58,12,56],[12,59,12,57],[12,60,12,58],[12,61,12,59],[12,62,12,60],[12,63,12,61],[12,64,12,62],[12,65,12,63],[12,66,12,64],[12,67,12,65],[12,68,12,66],[12,69,12,67],[12,70,12,68],[12,71,12,69],[12,72,12,70],[12,73,12,71],[12,74,12,72],[12,75,12,73],[12,76,12,74],[12,77,12,75],[12,78,12,76],[12,79,12,77],[12,80,12,78],[12,81,12,79],[12,82,12,80],[12,83,12,81],[12,84,12,82],[12,85,12,83],[12,86,12,84],[12,87,12,85],[12,88,12,86],[12,89,12,87],[12,90,12,88],[12,91,12,89],[12,92,12,90],[12,93,12,91],[12,94,12,92],[12,95,12,93],[12,96,12,94],[12,97,12,95],[12,98,12,96],[12,99,12,97],[12,100,12,98],[12,101,12,99],[12,102,12,100],[12,103,12,101],[12,104,12,102],[12,105,12,103],[12,106,12,104],[12,107,12,105],[12,108,12,106],[12,109,12,107],[12,110,12,108],[12,111,12,109],[11,111,12,110],[12,113,11,112],[12,114,12,112],[12,115,12,113],[12,116,12,114],[12,117,12,115],[12,118,12,116],[12,119,12,117],[12,120,12,118],[12,121,12,119],[12,122,12,120],[12,123,12,121],[12,124,12,122],[12,125,12,123],[12,126,12,124],[12,127,12,125],[12,128,12,126],[12,129,12,127],[12,130,12,128],[12,131,12,129],[12,132,12,130],[-1,-1,12,131],[-1,-1,-1,-1],[-1,-1,-1,-1],[-1,-1,-1,-1],[-1,-1,-1,-1],[-1,-1,-1,-1],[-1,-1,-1,-1],[-1,-1,-1,-1],[-1,-1,-1,-1],[-1,-1,-1,-1],[-1,-1,-1,-1],[-1,-1,-1,-1],[-1,-1,-1,-1],[-1,-1,-1,-1],[-1,-1,-1,-1],[-1,-1,-1,-1],[-1,-1,-1,-1],[-1,-1,-1,-1],[-1,-1,-1,-1],[-1,-1,-1,-1],[-1,-1,-1,-1],[-1,-1,-1,-1],[-1,-1,-1,-1],[-1,-1,-1,-1],[-1,-1,-1,-1],[-1,-1,-1,-1],[-1,-1,-1,-1],[-1,-1,-1,-1]],"skip":[0,0,0,0,0,0,0,0,0,0,0,0,0,0,0,0,0,0,0,0,0,0,0,0,0,0,0,0,0,0,0,0,0,0,0,0,0,0,0,0,0,0,0,0,0,0,0,0,0,0,0,0,0,0,0,0,0,0,0,0,0,0,0,0,0,0,0,0,0,0,0,0,0,0,0,0,0,0,0,0,0,0,0,0,0,0,0,0,0,0,0,0,0,0,0,0,0,0,0,0,0,0,0,0,0,0,0,0,0,0,0,0,0,0,0,0,0,0,0,0,0,0,0,0,0,0,0,0,0,0,0,0,0,0,0,0,0,0,0,0,0,0,0,0,0,0,0,0,0,0,0,0,0,0,0,0,0,0,0,0],"scaf":[[-1,-1,-1,-1],[-1,-1,-1,-1],[-1,-1,-1,-1],[-1,-1,-1,-1],[-1,-1,-1,-1],[-1,-1,-1,-1],[-1,-1,-1,-1],[-1,-1,-1,-1],[-1,-1,-1,-1],[-1,-1,-1,-1],[-1,-1,-1,-1],[-1,-1,-1,-1],[-1,-1,-1,-1],[-1,-1,-1,-1],[-1,-1,-1,-1],[-1,-1,-1,-1],[-1,-1,-1,-1],[-1,-1,-1,-1],[-1,-1,-1,-1],[-1,-1,-1,-1],[-1,-1,-1,-1],[-1,-1,-1,-1],[-1,-1,-1,-1],[-1,-1,-1,-1],[-1,-1,-1,-1],[-1,-1,-1,-1],[-1,-1,-1,-1],[-1,-1,-1,-1],[-1,-1,-1,-1],[-1,-1,-1,-1],[-1,-1,-1,-1],[-1,-1,-1,-1],[-1,-1,-1,-1],[-1,-1,-1,-1],[-1,-1,-1,-1],[-1,-1,-1,-1],[-1,-1,-1,-1],[13,37,12,38],[12,37,12,39],[12,38,12,40],[12,39,12,41],[12,40,12,42],[12,41,12,43],[12,42,12,44],[12,43,12,45],[12,44,12,46],[12,45,12,47],[12,46,12,48],[12,47,12,49],[12,48,12,50],[12,49,12,51],[12,50,12,52],[12,51,12,53],[12,52,12,54],[12,53,12,55],[12,54,12,56],[12,55,12,57],[12,56,12,58],[12,57,12,59],[12,58,12,60],[12,59,12,61],[12,60,12,62],[12,61,12,63],[12,62,12,64],[12,63,12,65],[12,64,12,66],[12,65,12,67],[12,66,12,68],[12,67,12,69],[12,68,12,70],[12,69,12,71],[12,70,12,72],[12,71,12,73],[12,72,12,74],[12,73,12,75],[12,74,12,76],[12,75,12,77],[12,76,12,78],[12,77,12,79],[12,78,12,80],[12,79,12,81],[12,80,12,82],[12,81,12,83],[12,82,12,84],[12,83,11,84],[11,85,12,86],[12,85,12,87],[12,86,12,88],[12,87,12,89],[12,88,12,90],[12,89,12,91],[12,90,12,92],[12,91,12,93],[12,92,12,94],[12,93,12,95],[12,94,12,96],[12,95,12,97],[12,96,12,98],[12,97,12,99],[12,98,12,100],[12,99,12,101],[12,100,12,102],[12,101,12,103],[12,102,12,104],[12,103,12,105],[12,104,12,106],[12,105,12,107],[12,106,12,108],[12,107,12,109],[12,108,12,110],[12,109,12,111],[12,110,12,112],[12,111,12,113],[12,112,12,114],[12,113,12,115],[12,114,12,116],[12,115,12,117],[12,116,12,118],[12,117,12,119],[12,118,12,120],[12,119,12,121],[12,120,12,122],[12,121,12,123],[12,122,12,124],[12,123,12,125],[12,124,12,126],[12,125,12,127],[12,126,12,128],[12,127,12,129],[12,128,12,130],[12,129,12,131],[12,130,12,132],[12,131,13,132],[-1,-1,-1,-1],[-1,-1,-1,-1],[-1,-1,-1,-1],[-1,-1,-1,-1],[-1,-1,-1,-1],[-1,-1,-1,-1],[-1,-1,-1,-1],[-1,-1,-1,-1],[-1,-1,-1,-1],[-1,-1,-1,-1],[-1,-1,-1,-1],[-1,-1,-1,-1],[-1,-1,-1,-1],[-1,-1,-1,-1],[-1,-1,-1,-1],[-1,-1,-1,-1],[-1,-1,-1,-1],[-1,-1,-1,-1],[-1,-1,-1,-1],[-1,-1,-1,-1],[-1,-1,-1,-1],[-1,-1,-1,-1],[-1,-1,-1,-1],[-1,-1,-1,-1],[-1,-1,-1,-1],[-1,-1,-1,-1],[-1,-1,-1,-1]],"stapLoop":[],"col":31,"loop":[0,0,0,0,0,0,0,0,0,0,0,0,0,0,0,0,0,0,0,0,0,0,0,0,0,0,0,0,0,0,0,0,0,0,0,0,0,0,0,0,0,0,0,0,0,0,0,0,0,0,0,0,0,0,0,0,0,0,0,0,0,0,0,0,0,0,0,0,0,0,0,0,0,0,0,0,0,0,0,0,0,0,0,0,0,0,0,0,0,0,0,0,0,0,0,0,0,0,0,0,0,0,0,0,0,0,0,0,0,0,0,0,0,0,0,0,0,0,0,0,0,0,0,0,0,0,0,0,0,0,0,0,0,0,0,0,0,0,0,0,0,0,0,0,0,0,0,0,0,0,0,0,0,0,0,0,0,0,0,0],"row":13},{"stap_colors":[[37,3355443],[107,12060012]],"num":13,"scafLoop":[],"stap":[[-1,-1,-1,-1],[-1,-1,-1,-1],[-1,-1,-1,-1],[-1,-1,-1,-1],[-1,-1,-1,-1],[-1,-1,-1,-1],[-1,-1,-1,-1],[-1,-1,-1,-1],[-1,-1,-1,-1],[-1,-1,-1,-1],[-1,-1,-1,-1],[-1,-1,-1,-1],[-1,-1,-1,-1],[-1,-1,-1,-1],[-1,-1,-1,-1],[-1,-1,-1,-1],[-1,-1,-1,-1],[-1,-1,-1,-1],[-1,-1,-1,-1],[-1,-1,-1,-1],[-1,-1,-1,-1],[-1,-1,-1,-1],[-1,-1,-1,-1],[-1,-1,-1,-1],[-1,-1,-1,-1],[-1,-1,-1,-1],[-1,-1,-1,-1],[-1,-1,-1,-1],[-1,-1,-1,-1],[-1,-1,-1,-1],[-1,-1,-1,-1],[-1,-1,-1,-1],[-1,-1,-1,-1],[-1,-1,-1,-1],[-1,-1,-1,-1],[-1,-1,-1,-1],[-1,-1,-1,-1],[-1,-1,13,38],[13,37,13,39],[13,38,13,40],[13,39,13,41],[13,40,13,42],[13,41,13,43],[13,42,13,44],[13,43,13,45],[13,44,13,46],[13,45,13,47],[13,46,13,48],[13,47,13,49],[13,48,13,50],[13,49,13,51],[13,50,13,52],[13,51,13,53],[13,52,13,54],[13,53,13,55],[13,54,13,56],[13,55,13,57],[13,56,13,58],[13,57,13,59],[13,58,13,60],[13,59,13,61],[13,60,13,62],[13,61,13,63],[13,62,-1,-1],[-1,-1,-1,-1],[-1,-1,-1,-1],[-1,-1,-1,-1],[-1,-1,-1,-1],[-1,-1,-1,-1],[-1,-1,-1,-1],[-1,-1,-1,-1],[-1,-1,-1,-1],[-1,-1,-1,-1],[-1,-1,-1,-1],[-1,-1,-1,-1],[-1,-1,-1,-1],[-1,-1,-1,-1],[-1,-1,-1,-1],[-1,-1,-1,-1],[-1,-1,-1,-1],[-1,-1,-1,-1],[-1,-1,-1,-1],[-1,-1,-1,-1],[-1,-1,-1,-1],[-1,-1,-1,-1],[-1,-1,-1,-1],[-1,-1,-1,-1],[-1,-1,-1,-1],[-1,-1,-1,-1],[-1,-1,-1,-1],[-1,-1,-1,-1],[-1,-1,-1,-1],[-1,-1,-1,-1],[-1,-1,-1,-1],[-1,-1,-1,-1],[-1,-1,-1,-1],[-1,-1,-1,-1],[-1,-1,-1,-1],[-1,-1,-1,-1],[-1,-1,-1,-1],[-1,-1,-1,-1],[-1,-1,-1,-1],[-1,-1,-1,-1],[-1,-1,-1,-1],[-1,-1,-1,-1],[-1,-1,-1,-1],[-1,-1,-1,-1],[-1,-1,13,108],[13,107,13,109],[13,108,13,110],[13,109,13,111],[13,110,13,112],[13,111,13,113],[13,112,13,114],[13,113,13,115],[13,114,13,116],[13,115,13,117],[13,116,13,118],[13,117,13,119],[13,118,13,120],[13,119,13,121],[13,120,13,122],[13,121,13,123],[13,122,13,124],[13,123,13,125],[13,124,13,126],[13,125,13,127],[13,126,13,128],[13,127,13,129],[13,128,13,130],[13,129,13,131],[13,130,13,132],[13,131,-1,-1],[-1,-1,-1,-1],[-1,-1,-1,-1],[-1,-1,-1,-1],[-1,-1,-1,-1],[-1,-1,-1,-1],[-1,-1,-1,-1],[-1,-1,-1,-1],[-1,-1,-1,-1],[-1,-1,-1,-1],[-1,-1,-1,-1],[-1,-1,-1,-1],[-1,-1,-1,-1],[-1,-1,-1,-1],[-1,-1,-1,-1],[-1,-1,-1,-1],[-1,-1,-1,-1],[-1,-1,-1,-1],[-1,-1,-1,-1],[-1,-1,-1,-1],[-1,-1,-1,-1],[-1,-1,-1,-1],[-1,-1,-1,-1],[-1,-1,-1,-1],[-1,-1,-1,-1],[-1,-1,-1,-1],[-1,-1,-1,-1],[-1,-1,-1,-1]],"skip":[0,0,0,0,0,0,0,0,0,0,0,0,0,0,0,0,0,0,0,0,0,0,0,0,0,0,0,0,0,0,0,0,0,0,0,0,0,0,0,0,0,0,0,0,0,0,0,0,0,0,0,0,0,0,0,0,0,0,0,0,0,0,0,0,0,0,0,0,0,0,0,0,0,0,0,0,0,0,0,0,0,0,0,0,0,0,0,0,0,0,0,0,0,0,0,0,0,0,0,0,0,0,0,0,0,0,0,0,0,0,0,0,0,0,0,0,0,0,0,0,0,0,0,0,0,0,0,0,0,0,0,0,0,0,0,0,0,0,0,0,0,0,0,0,0,0,0,0,0,0,0,0,0,0,0,0,0,0,0,0],"scaf":[[-1,-1,-1,-1],[-1,-1,-1,-1],[-1,-1,-1,-1],[-1,-1,-1,-1],[-1,-1,-1,-1],[-1,-1,-1,-1],[-1,-1,-1,-1],[-1,-1,-1,-1],[-1,-1,-1,-1],[-1,-1,-1,-1],[-1,-1,-1,-1],[-1,-1,-1,-1],[-1,-1,-1,-1],[-1,-1,-1,-1],[-1,-1,-1,-1],[-1,-1,-1,-1],[-1,-1,-1,-1],[-1,-1,-1,-1],[-1,-1,-1,-1],[-1,-1,-1,-1],[-1,-1,-1,-1],[-1,-1,-1,-1],[-1,-1,-1,-1],[-1,-1,-1,-1],[-1,-1,-1,-1],[-1,-1,-1,-1],[-1,-1,-1,-1],[-1,-1,-1,-1],[-1,-1,-1,-1],[-1,-1,-1,-1],[-1,-1,-1,-1],[-1,-1,-1,-1],[-1,-1,-1,-1],[-1,-1,-1,-1],[-1,-1,-1,-1],[-1,-1,-1,-1],[-1,-1,-1,-1],[13,38,12,37],[13,39,13,37],[13,40,13,38],[13,41,13,39],[13,42,13,40],[13,43,13,41],[13,44,13,42],[13,45,13,43],[13,46,13,44],[13,47,13,45],[13,48,13,46],[13,49,13,47],[13,50,13,48],[13,51,13,49],[13,52,13,50],[13,53,13,51],[13,54,13,52],[13,55,13,53],[13,56,13,54],[13,57,13,55],[13,58,13,56],[13,59,13,57],[13,60,13,58],[13,61,13,59],[13,62,13,60],[13,63,13,61],[14,63,13,62],[-1,-1,-1,-1],[-1,-1,-1,-1],[-1,-1,-1,-1],[-1,-1,-1,-1],[-1,-1,-1,-1],[-1,-1,-1,-1],[-1,-1,-1,-1],[-1,-1,-1,-1],[-1,-1,-1,-1],[-1,-1,-1,-1],[-1,-1,-1,-1],[-1,-1,-1,-1],[-1,-1,-1,-1],[-1,-1,-1,-1],[-1,-1,-1,-1],[-1,-1,-1,-1],[-1,-1,-1,-1],[-1,-1,-1,-1],[-1,-1,-1,-1],[-1,-1,-1,-1],[-1,-1,-1,-1],[-1,-1,-1,-1],[-1,-1,-1,-1],[-1,-1,-1,-1],[-1,-1,-1,-1],[-1,-1,-1,-1],[-1,-1,-1,-1],[-1,-1,-1,-1],[-1,-1,-1,-1],[-1,-1,-1,-1],[-1,-1,-1,-1],[-1,-1,-1,-1],[-1,-1,-1,-1],[-1,-1,-1,-1],[-1,-1,-1,-1],[-1,-1,-1,-1],[-1,-1,-1,-1],[-1,-1,-1,-1],[-1,-1,-1,-1],[-1,-1,-1,-1],[-1,-1,-1,-1],[-1,-1,-1,-1],[-1,-1,-1,-1],[13,108,14,107],[13,109,13,107],[13,110,13,108],[13,111,13,109],[13,112,13,110],[13,113,13,111],[13,114,13,112],[13,115,13,113],[13,116,13,114],[13,117,13,115],[13,118,13,116],[13,119,13,117],[13,120,13,118],[13,121,13,119],[13,122,13,120],[13,123,13,121],[13,124,13,122],[13,125,13,123],[13,126,13,124],[13,127,13,125],[13,128,13,126],[13,129,13,127],[13,130,13,128],[13,131,13,129],[13,132,13,130],[12,132,13,131],[-1,-1,-1,-1],[-1,-1,-1,-1],[-1,-1,-1,-1],[-1,-1,-1,-1],[-1,-1,-1,-1],[-1,-1,-1,-1],[-1,-1,-1,-1],[-1,-1,-1,-1],[-1,-1,-1,-1],[-1,-1,-1,-1],[-1,-1,-1,-1],[-1,-1,-1,-1],[-1,-1,-1,-1],[-1,-1,-1,-1],[-1,-1,-1,-1],[-1,-1,-1,-1],[-1,-1,-1,-1],[-1,-1,-1,-1],[-1,-1,-1,-1],[-1,-1,-1,-1],[-1,-1,-1,-1],[-1,-1,-1,-1],[-1,-1,-1,-1],[-1,-1,-1,-1],[-1,-1,-1,-1],[-1,-1,-1,-1],[-1,-1,-1,-1]],"stapLoop":[],"col":32,"loop":[0,0,0,0,0,0,0,0,0,0,0,0,0,0,0,0,0,0,0,0,0,0,0,0,0,0,0,0,0,0,0,0,0,0,0,0,0,0,0,0,0,0,0,0,0,0,0,0,0,0,0,0,0,0,0,0,0,0,0,0,0,0,0,0,0,0,0,0,0,0,0,0,0,0,0,0,0,0,0,0,0,0,0,0,0,0,0,0,0,0,0,0,0,0,0,0,0,0,0,0,0,0,0,0,0,0,0,0,0,0,0,0,0,0,0,0,0,0,0,0,0,0,0,0,0,0,0,0,0,0,0,0,0,0,0,0,0,0,0,0,0,0,0,0,0,0,0,0,0,0,0,0,0,0,0,0,0,0,0,0],"row":13},{"stap_colors":[[63,16204552],[122,16204552]],"num":14,"scafLoop":[],"stap":[[-1,-1,-1,-1],[-1,-1,-1,-1],[-1,-1,-1,-1],[-1,-1,-1,-1],[-1,-1,-1,-1],[-1,-1,-1,-1],[-1,-1,-1,-1],[-1,-1,-1,-1],[-1,-1,-1,-1],[-1,-1,-1,-1],[-1,-1,-1,-1],[-1,-1,-1,-1],[-1,-1,-1,-1],[-1,-1,-1,-1],[-1,-1,-1,-1],[-1,-1,-1,-1],[-1,-1,-1,-1],[-1,-1,-1,-1],[-1,-1,-1,-1],[-1,-1,-1,-1],[-1,-1,-1,-1],[-1,-1,-1,-1],[-1,-1,-1,-1],[-1,-1,-1,-1],[-1,-1,-1,-1],[-1,-1,-1,-1],[-1,-1,-1,-1],[-1,-1,-1,-1],[-1,-1,-1,-1],[-1,-1,-1,-1],[-1,-1,-1,-1],[-1,-1,-1,-1],[-1,-1,-1,-1],[-1,-1,-1,-1],[-1,-1,-1,-1],[-1,-1,-1,-1],[-1,-1,-1,-1],[-1,-1,-1,-1],[-1,-1,-1,-1],[-1,-1,-1,-1],[-1,-1,-1,-1],[-1,-1,-1,-1],[-1,-1,-1,-1],[-1,-1,-1,-1],[-1,-1,-1,-1],[-1,-1,-1,-1],[-1,-1,-1,-1],[-1,-1,-1,-1],[14,49,-1,-1],[14,50,14,48],[14,51,14,49],[14,52,14,50],[14,53,14,51],[14,54,14,52],[14,55,14,53],[14,56,14,54],[14,57,14,55],[14,58,14,56],[14,59,14,57],[14,60,14,58],[14,61,14,59],[14,62,14,60],[14,63,14,61],[-1,-1,14,62],[-1,-1,-1,-1],[-1,-1,-1,-1],[-1,-1,-1,-1],[-1,-1,-1,-1],[-1,-1,-1,-1],[-1,-1,-1,-1],[-1,-1,-1,-1],[-1,-1,-1,-1],[-1,-1,-1,-1],[-1,-1,-1,-1],[-1,-1,-1,-1],[-1,-1,-1,-1],[-1,-1,-1,-1],[-1,-1,-1,-1],[-1,-1,-1,-1],[-1,-1,-1,-1],[-1,-1,-1,-1],[-1,-1,-1,-1],[-1,-1,-1,-1],[-1,-1,-1,-1],[-1,-1,-1,-1],[-1,-1,-1,-1],[-1,-1,-1,-1],[-1,-1,-1,-1],[-1,-1,-1,-1],[-1,-1,-1,-1],[-1,-1,-1,-1],[-1,-1,-1,-1],[-1,-1,-1,-1],[-1,-1,-1,-1],[-1,-1,-1,-1],[-1,-1,-1,-1],[-1,-1,-1,-1],[-1,-1,-1,-1],[-1,-1,-1,-1],[-1,-1,-1,-1],[-1,-1,-1,-1],[-1,-1,-1,-1],[-1,-1,-1,-1],[-1,-1,-1,-1],[-1,-1,-1,-1],[-1,-1,-1,-1],[-1,-1,-1,-1],[14,108,-1,-1],[14,109,14,107],[14,110,14,108],[14,111,14,109],[14,112,14,110],[14,113,14,111],[14,114,14,112],[14,115,14,113],[14,116,14,114],[14,117,14,115],[14,118,14,116],[14,119,14,117],[14,120,14,118],[14,121,14,119],[14,122,14,120],[-1,-1,14,121],[-1,-1,-1,-1],[-1,-1,-1,-1],[-1,-1,-1,-1],[-1,-1,-1,-1],[-1,-1,-1,-1],[-1,-1,-1,-1],[-1,-1,-1,-1],[-1,-1,-1,-1],[-1,-1,-1,-1],[-1,-1,-1,-1],[-1,-1,-1,-1],[-1,-1,-1,-1],[-1,-1,-1,-1],[-1,-1,-1,-1],[-1,-1,-1,-1],[-1,-1,-1,-1],[-1,-1,-1,-1],[-1,-1,-1,-1],[-1,-1,-1,-1],[-1,-1,-1,-1],[-1,-1,-1,-1],[-1,-1,-1,-1],[-1,-1,-1,-1],[-1,-1,-1,-1],[-1,-1,-1,-1],[-1,-1,-1,-1],[-1,-1,-1,-1],[-1,-1,-1,-1],[-1,-1,-1,-1],[-1,-1,-1,-1],[-1,-1,-1,-1],[-1,-1,-1,-1],[-1,-1,-1,-1],[-1,-1,-1,-1],[-1,-1,-1,-1],[-1,-1,-1,-1],[-1,-1,-1,-1]],"skip":[0,0,0,0,0,0,0,0,0,0,0,0,0,0,0,0,0,0,0,0,0,0,0,0,0,0,0,0,0,0,0,0,0,0,0,0,0,0,0,0,0,0,0,0,0,0,0,0,0,0,0,0,0,0,0,0,0,0,0,0,0,0,0,0,0,0,0,0,0,0,0,0,0,0,0,0,0,0,0,0,0,0,0,0,0,0,0,0,0,0,0,0,0,0,0,0,0,0,0,0,0,0,0,0,0,0,0,0,0,0,0,0,0,0,0,0,0,0,0,0,0,0,0,0,0,0,0,0,0,0,0,0,0,0,0,0,0,0,0,0,0,0,0,0,0,0,0,0,0,0,0,0,0,0,0,0,0,0,0,0],"scaf":[[-1,-1,-1,-1],[-1,-1,-1,-1],[-1,-1,-1,-1],[-1,-1,-1,-1],[-1,-1,-1,-1],[-1,-1,-1,-1],[-1,-1,-1,-1],[-1,-1,-1,-1],[-1,-1,-1,-1],[-1,-1,-1,-1],[-1,-1,-1,-1],[-1,-1,-1,-1],[-1,-1,-1,-1],[-1,-1,-1,-1],[-1,-1,-1,-1],[-1,-1,-1,-1],[-1,-1,-1,-1],[-1,-1,-1,-1],[-1,-1,-1,-1],[-1,-1,-1,-1],[-1,-1,-1,-1],[-1,-1,-1,-1],[-1,-1,-1,-1],[-1,-1,-1,-1],[-1,-1,-1,-1],[-1,-1,-1,-1],[-1,-1,-1,-1],[-1,-1,-1,-1],[-1,-1,-1,-1],[-1,-1,-1,-1],[-1,-1,-1,-1],[-1,-1,-1,-1],[-1,-1,-1,-1],[-1,-1,-1,-1],[-1,-1,-1,-1],[-1,-1,-1,-1],[-1,-1,-1,-1],[-1,-1,-1,-1],[-1,-1,-1,-1],[-1,-1,-1,-1],[-1,-1,-1,-1],[-1,-1,-1,-1],[-1,-1,-1,-1],[-1,-1,-1,-1],[-1,-1,-1,-1],[-1,-1,-1,-1],[-1,-1,-1,-1],[-1,-1,-1,-1],[15,48,14,49],[14,48,14,50],[14,49,14,51],[14,50,14,52],[14,51,14,53],[14,52,14,54],[14,53,14,55],[14,54,14,56],[14,55,14,57],[14,56,14,58],[14,57,14,59],[14,58,14,60],[14,59,14,61],[14,60,14,62],[14,61,14,63],[14,62,13,63],[-1,-1,-1,-1],[-1,-1,-1,-1],[-1,-1,-1,-1],[-1,-1,-1,-1],[-1,-1,-1,-1],[-1,-1,-1,-1],[-1,-1,-1,-1],[-1,-1,-1,-1],[-1,-1,-1,-1],[-1,-1,-1,-1],[-1,-1,-1,-1],[-1,-1,-1,-1],[-1,-1,-1,-1],[-1,-1,-1,-1],[-1,-1,-1,-1],[-1,-1,-1,-1],[-1,-1,-1,-1],[-1,-1,-1,-1],[-1,-1,-1,-1],[-1,-1,-1,-1],[-1,-1,-1,-1],[-1,-1,-1,-1],[-1,-1,-1,-1],[-1,-1,-1,-1],[-1,-1,-1,-1],[-1,-1,-1,-1],[-1,-1,-1,-1],[-1,-1,-1,-1],[-1,-1,-1,-1],[-1,-1,-1,-1],[-1,-1,-1,-1],[-1,-1,-1,-1],[-1,-1,-1,-1],[-1,-1,-1,-1],[-1,-1,-1,-1],[-1,-1,-1,-1],[-1,-1,-1,-1],[-1,-1,-1,-1],[-1,-1,-1,-1],[-1,-1,-1,-1],[-1,-1,-1,-1],[-1,-1,-1,-1],[-1,-1,-1,-1],[13,107,14,108],[14,107,14,109],[14,108,14,110],[14,109,14,111],[14,110,14,112],[14,111,14,113],[14,112,14,114],[14,113,14,115],[14,114,14,116],[14,115,14,117],[14,116,14,118],[14,117,14,119],[14,118,14,120],[14,119,14,121],[14,120,14,122],[14,121,15,122],[-1,-1,-1,-1],[-1,-1,-1,-1],[-1,-1,-1,-1],[-1,-1,-1,-1],[-1,-1,-1,-1],[-1,-1,-1,-1],[-1,-1,-1,-1],[-1,-1,-1,-1],[-1,-1,-1,-1],[-1,-1,-1,-1],[-1,-1,-1,-1],[-1,-1,-1,-1],[-1,-1,-1,-1],[-1,-1,-1,-1],[-1,-1,-1,-1],[-1,-1,-1,-1],[-1,-1,-1,-1],[-1,-1,-1,-1],[-1,-1,-1,-1],[-1,-1,-1,-1],[-1,-1,-1,-1],[-1,-1,-1,-1],[-1,-1,-1,-1],[-1,-1,-1,-1],[-1,-1,-1,-1],[-1,-1,-1,-1],[-1,-1,-1,-1],[-1,-1,-1,-1],[-1,-1,-1,-1],[-1,-1,-1,-1],[-1,-1,-1,-1],[-1,-1,-1,-1],[-1,-1,-1,-1],[-1,-1,-1,-1],[-1,-1,-1,-1],[-1,-1,-1,-1],[-1,-1,-1,-1]],"stapLoop":[],"col":33,"loop":[0,0,0,0,0,0,0,0,0,0,0,0,0,0,0,0,0,0,0,0,0,0,0,0,0,0,0,0,0,0,0,0,0,0,0,0,0,0,0,0,0,0,0,0,0,0,0,0,0,0,0,0,0,0,0,0,0,0,0,0,0,0,0,0,0,0,0,0,0,0,0,0,0,0,0,0,0,0,0,0,0,0,0,0,0,0,0,0,0,0,0,0,0,0,0,0,0,0,0,0,0,0,0,0,0,0,0,0,0,0,0,0,0,0,0,0,0,0,0,0,0,0,0,0,0,0,0,0,0,0,0,0,0,0,0,0,0,0,0,0,0,0,0,0,0,0,0,0,0,0,0,0,0,0,0,0,0,0,0,0],"row":13},{"stap_colors":[[48,3355443],[96,16204552]],"num":15,"scafLoop":[],"stap":[[-1,-1,-1,-1],[-1,-1,-1,-1],[-1,-1,-1,-1],[-1,-1,-1,-1],[-1,-1,-1,-1],[-1,-1,-1,-1],[-1,-1,-1,-1],[-1,-1,-1,-1],[-1,-1,-1,-1],[-1,-1,-1,-1],[-1,-1,-1,-1],[-1,-1,-1,-1],[-1,-1,-1,-1],[-1,-1,-1,-1],[-1,-1,-1,-1],[-1,-1,-1,-1],[-1,-1,-1,-1],[-1,-1,-1,-1],[-1,-1,-1,-1],[-1,-1,-1,-1],[-1,-1,-1,-1],[-1,-1,-1,-1],[-1,-1,-1,-1],[-1,-1,-1,-1],[-1,-1,-1,-1],[-1,-1,-1,-1],[-1,-1,-1,-1],[-1,-1,-1,-1],[-1,-1,-1,-1],[-1,-1,-1,-1],[-1,-1,-1,-1],[-1,-1,-1,-1],[-1,-1,-1,-1],[-1,-1,-1,-1],[-1,-1,-1,-1],[-1,-1,-1,-1],[-1,-1,-1,-1],[-1,-1,-1,-1],[-1,-1,-1,-1],[-1,-1,-1,-1],[-1,-1,-1,-1],[-1,-1,-1,-1],[-1,-1,-1,-1],[-1,-1,-1,-1],[-1,-1,-1,-1],[-1,-1,-1,-1],[-1,-1,-1,-1],[-1,-1,-1,-1],[-1,-1,15,49],[15,48,15,50],[15,49,15,51],[15,50,15,52],[15,51,15,53],[15,52,15,54],[15,53,15,55],[15,54,15,56],[15,55,15,57],[15,56,15,58],[15,57,15,59],[15,58,15,60],[15,59,15,61],[15,60,15,62],[15,61,15,63],[15,62,15,64],[15,63,15,65],[15,64,15,66],[15,65,15,67],[15,66,15,68],[15,67,15,69],[15,68,15,70],[15,69,15,71],[15,70,15,72],[15,71,15,73],[15,72,15,74],[15,73,-1,-1],[-1,-1,-1,-1],[-1,-1,-1,-1],[-1,-1,-1,-1],[-1,-1,-1,-1],[-1,-1,-1,-1],[-1,-1,-1,-1],[-1,-1,-1,-1],[-1,-1,-1,-1],[-1,-1,-1,-1],[-1,-1,-1,-1],[-1,-1,-1,-1],[-1,-1,-1,-1],[-1,-1,-1,-1],[-1,-1,-1,-1],[-1,-1,-1,-1],[-1,-1,-1,-1],[-1,-1,-1,-1],[-1,-1,-1,-1],[-1,-1,-1,-1],[-1,-1,-1,-1],[-1,-1,-1,-1],[-1,-1,15,97],[15,96,15,98],[15,97,15,99],[15,98,15,100],[15,99,15,101],[15,100,15,102],[15,101,15,103],[15,102,15,104],[15,103,15,105],[15,104,15,106],[15,105,15,107],[15,106,15,108],[15,107,15,109],[15,108,15,110],[15,109,15,111],[15,110,15,112],[15,111,15,113],[15,112,15,114],[15,113,15,115],[15,114,15,116],[15,115,15,117],[15,116,15,118],[15,117,15,119],[15,118,15,120],[15,119,15,121],[15,120,15,122],[15,121,-1,-1],[-1,-1,-1,-1],[-1,-1,-1,-1],[-1,-1,-1,-1],[-1,-1,-1,-1],[-1,-1,-1,-1],[-1,-1,-1,-1],[-1,-1,-1,-1],[-1,-1,-1,-1],[-1,-1,-1,-1],[-1,-1,-1,-1],[-1,-1,-1,-1],[-1,-1,-1,-1],[-1,-1,-1,-1],[-1,-1,-1,-1],[-1,-1,-1,-1],[-1,-1,-1,-1],[-1,-1,-1,-1],[-1,-1,-1,-1],[-1,-1,-1,-1],[-1,-1,-1,-1],[-1,-1,-1,-1],[-1,-1,-1,-1],[-1,-1,-1,-1],[-1,-1,-1,-1],[-1,-1,-1,-1],[-1,-1,-1,-1],[-1,-1,-1,-1],[-1,-1,-1,-1],[-1,-1,-1,-1],[-1,-1,-1,-1],[-1,-1,-1,-1],[-1,-1,-1,-1],[-1,-1,-1,-1],[-1,-1,-1,-1],[-1,-1,-1,-1],[-1,-1,-1,-1],[-1,-1,-1,-1]],"skip":[0,0,0,0,0,0,0,0,0,0,0,0,0,0,0,0,0,0,0,0,0,0,0,0,0,0,0,0,0,0,0,0,0,0,0,0,0,0,0,0,0,0,0,0,0,0,0,0,0,0,0,0,0,0,0,0,0,0,0,0,0,0,0,0,0,0,0,0,0,0,0,0,0,0,0,0,0,0,0,0,0,0,0,0,0,0,0,0,0,0,0,0,0,0,0,0,0,0,0,0,0,0,0,0,0,0,0,0,0,0,0,0,0,0,0,0,0,0,0,0,0,0,0,0,0,0,0,0,0,0,0,0,0,0,0,0,0,0,0,0,0,0,0,0,0,0,0,0,0,0,0,0,0,0,0,0,0,0,0,0],"scaf":[[-1,-1,-1,-1],[-1,-1,-1,-1],[-1,-1,-1,-1],[-1,-1,-1,-1],[-1,-1,-1,-1],[-1,-1,-1,-1],[-1,-1,-1,-1],[-1,-1,-1,-1],[-1,-1,-1,-1],[-1,-1,-1,-1],[-1,-1,-1,-1],[-1,-1,-1,-1],[-1,-1,-1,-1],[-1,-1,-1,-1],[-1,-1,-1,-1],[-1,-1,-1,-1],[-1,-1,-1,-1],[-1,-1,-1,-1],[-1,-1,-1,-1],[-1,-1,-1,-1],[-1,-1,-1,-1],[-1,-1,-1,-1],[-1,-1,-1,-1],[-1,-1,-1,-1],[-1,-1,-1,-1],[-1,-1,-1,-1],[-1,-1,-1,-1],[-1,-1,-1,-1],[-1,-1,-1,-1],[-1,-1,-1,-1],[-1,-1,-1,-1],[-1,-1,-1,-1],[-1,-1,-1,-1],[-1,-1,-1,-1],[-1,-1,-1,-1],[-1,-1,-1,-1],[-1,-1,-1,-1],[-1,-1,-1,-1],[-1,-1,-1,-1],[-1,-1,-1,-1],[-1,-1,-1,-1],[-1,-1,-1,-1],[-1,-1,-1,-1],[-1,-1,-1,-1],[-1,-1,-1,-1],[-1,-1,-1,-1],[-1,-1,-1,-1],[-1,-1,-1,-1],[15,49,14,48],[15,50,15,48],[15,51,15,49],[15,52,15,50],[15,53,15,51],[15,54,15,52],[15,55,15,53],[15,56,15,54],[15,57,15,55],[15,58,15,56],[15,59,15,57],[15,60,15,58],[15,61,15,59],[15,62,15,60],[15,63,15,61],[15,64,15,62],[15,65,15,63],[15,66,15,64],[15,67,15,65],[15,68,15,66],[15,69,15,67],[15,70,15,68],[15,71,15,69],[15,72,15,70],[15,73,15,71],[15,74,15,72],[16,74,15,73],[-1,-1,-1,-1],[-1,-1,-1,-1],[-1,-1,-1,-1],[-1,-1,-1,-1],[-1,-1,-1,-1],[-1,-1,-1,-1],[-1,-1,-1,-1],[-1,-1,-1,-1],[-1,-1,-1,-1],[-1,-1,-1,-1],[-1,-1,-1,-1],[-1,-1,-1,-1],[-1,-1,-1,-1],[-1,-1,-1,-1],[-1,-1,-1,-1],[-1,-1,-1,-1],[-1,-1,-1,-1],[-1,-1,-1,-1],[-1,-1,-1,-1],[-1,-1,-1,-1],[-1,-1,-1,-1],[15,97,16,96],[15,98,15,96],[15,99,15,97],[15,100,15,98],[15,101,15,99],[15,102,15,100],[15,103,15,101],[15,104,15,102],[15,105,15,103],[15,106,15,104],[15,107,15,105],[15,108,15,106],[15,109,15,107],[15,110,15,108],[15,111,15,109],[15,112,15,110],[15,113,15,111],[15,114,15,112],[15,115,15,113],[15,116,15,114],[15,117,15,115],[15,118,15,116],[15,119,15,117],[15,120,15,118],[15,121,15,119],[15,122,15,120],[14,122,15,121],[-1,-1,-1,-1],[-1,-1,-1,-1],[-1,-1,-1,-1],[-1,-1,-1,-1],[-1,-1,-1,-1],[-1,-1,-1,-1],[-1,-1,-1,-1],[-1,-1,-1,-1],[-1,-1,-1,-1],[-1,-1,-1,-1],[-1,-1,-1,-1],[-1,-1,-1,-1],[-1,-1,-1,-1],[-1,-1,-1,-1],[-1,-1,-1,-1],[-1,-1,-1,-1],[-1,-1,-1,-1],[-1,-1,-1,-1],[-1,-1,-1,-1],[-1,-1,-1,-1],[-1,-1,-1,-1],[-1,-1,-1,-1],[-1,-1,-1,-1],[-1,-1,-1,-1],[-1,-1,-1,-1],[-1,-1,-1,-1],[-1,-1,-1,-1],[-1,-1,-1,-1],[-1,-1,-1,-1],[-1,-1,-1,-1],[-1,-1,-1,-1],[-1,-1,-1,-1],[-1,-1,-1,-1],[-1,-1,-1,-1],[-1,-1,-1,-1],[-1,-1,-1,-1],[-1,-1,-1,-1]],"stapLoop":[],"col":34,"loop":[0,0,0,0,0,0,0,0,0,0,0,0,0,0,0,0,0,0,0,0,0,0,0,0,0,0,0,0,0,0,0,0,0,0,0,0,0,0,0,0,0,0,0,0,0,0,0,0,0,0,0,0,0,0,0,0,0,0,0,0,0,0,0,0,0,0,0,0,0,0,0,0,0,0,0,0,0,0,0,0,0,0,0,0,0,0,0,0,0,0,0,0,0,0,0,0,0,0,0,0,0,0,0,0,0,0,0,0,0,0,0,0,0,0,0,0,0,0,0,0,0,0,0,0,0,0,0,0,0,0,0,0,0,0,0,0,0,0,0,0,0,0,0,0,0,0,0,0,0,0,0,0,0,0,0,0,0,0,0,0],"row":13},{"stap_colors":[[74,16225054],[111,8947848]],"num":16,"scafLoop":[],"stap":[[-1,-1,-1,-1],[-1,-1,-1,-1],[-1,-1,-1,-1],[-1,-1,-1,-1],[-1,-1,-1,-1],[-1,-1,-1,-1],[-1,-1,-1,-1],[-1,-1,-1,-1],[-1,-1,-1,-1],[-1,-1,-1,-1],[-1,-1,-1,-1],[-1,-1,-1,-1],[-1,-1,-1,-1],[-1,-1,-1,-1],[-1,-1,-1,-1],[-1,-1,-1,-1],[-1,-1,-1,-1],[-1,-1,-1,-1],[-1,-1,-1,-1],[-1,-1,-1,-1],[-1,-1,-1,-1],[-1,-1,-1,-1],[-1,-1,-1,-1],[-1,-1,-1,-1],[-1,-1,-1,-1],[-1,-1,-1,-1],[-1,-1,-1,-1],[-1,-1,-1,-1],[-1,-1,-1,-1],[-1,-1,-1,-1],[-1,-1,-1,-1],[-1,-1,-1,-1],[-1,-1,-1,-1],[-1,-1,-1,-1],[-1,-1,-1,-1],[-1,-1,-1,-1],[-1,-1,-1,-1],[-1,-1,-1,-1],[-1,-1,-1,-1],[-1,-1,-1,-1],[-1,-1,-1,-1],[-1,-1,-1,-1],[-1,-1,-1,-1],[-1,-1,-1,-1],[-1,-1,-1,-1],[-1,-1,-1,-1],[-1,-1,-1,-1],[-1,-1,-1,-1],[-1,-1,-1,-1],[-1,-1,-1,-1],[-1,-1,-1,-1],[-1,-1,-1,-1],[-1,-1,-1,-1],[-1,-1,-1,-1],[-1,-1,-1,-1],[-1,-1,-1,-1],[-1,-1,-1,-1],[-1,-1,-1,-1],[-1,-1,-1,-1],[16,60,-1,-1],[16,61,16,59],[16,62,16,60],[16,63,16,61],[16,64,16,62],[16,65,16,63],[16,66,16,64],[16,67,16,65],[16,68,16,66],[16,69,16,67],[16,70,16,68],[16,71,16,69],[16,72,16,70],[16,73,16,71],[16,74,16,72],[-1,-1,16,73],[-1,-1,-1,-1],[-1,-1,-1,-1],[-1,-1,-1,-1],[-1,-1,-1,-1],[-1,-1,-1,-1],[-1,-1,-1,-1],[-1,-1,-1,-1],[-1,-1,-1,-1],[-1,-1,-1,-1],[-1,-1,-1,-1],[-1,-1,-1,-1],[-1,-1,-1,-1],[-1,-1,-1,-1],[-1,-1,-1,-1],[-1,-1,-1,-1],[-1,-1,-1,-1],[-1,-1,-1,-1],[-1,-1,-1,-1],[-1,-1,-1,-1],[-1,-1,-1,-1],[-1,-1,-1,-1],[16,97,-1,-1],[16,98,16,96],[16,99,16,97],[16,100,16,98],[16,101,16,99],[16,102,16,100],[16,103,16,101],[16,104,16,102],[16,105,16,103],[16,106,16,104],[16,107,16,105],[16,108,16,106],[16,109,16,107],[16,110,16,108],[16,111,16,109],[-1,-1,16,110],[-1,-1,-1,-1],[-1,-1,-1,-1],[-1,-1,-1,-1],[-1,-1,-1,-1],[-1,-1,-1,-1],[-1,-1,-1,-1],[-1,-1,-1,-1],[-1,-1,-1,-1],[-1,-1,-1,-1],[-1,-1,-1,-1],[-1,-1,-1,-1],[-1,-1,-1,-1],[-1,-1,-1,-1],[-1,-1,-1,-1],[-1,-1,-1,-1],[-1,-1,-1,-1],[-1,-1,-1,-1],[-1,-1,-1,-1],[-1,-1,-1,-1],[-1,-1,-1,-1],[-1,-1,-1,-1],[-1,-1,-1,-1],[-1,-1,-1,-1],[-1,-1,-1,-1],[-1,-1,-1,-1],[-1,-1,-1,-1],[-1,-1,-1,-1],[-1,-1,-1,-1],[-1,-1,-1,-1],[-1,-1,-1,-1],[-1,-1,-1,-1],[-1,-1,-1,-1],[-1,-1,-1,-1],[-1,-1,-1,-1],[-1,-1,-1,-1],[-1,-1,-1,-1],[-1,-1,-1,-1],[-1,-1,-1,-1],[-1,-1,-1,-1],[-1,-1,-1,-1],[-1,-1,-1,-1],[-1,-1,-1,-1],[-1,-1,-1,-1],[-1,-1,-1,-1],[-1,-1,-1,-1],[-1,-1,-1,-1],[-1,-1,-1,-1],[-1,-1,-1,-1]],"skip":[0,0,0,0,0,0,0,0,0,0,0,0,0,0,0,0,0,0,0,0,0,0,0,0,0,0,0,0,0,0,0,0,0,0,0,0,0,0,0,0,0,0,0,0,0,0,0,0,0,0,0,0,0,0,0,0,0,0,0,0,0,0,0,0,0,0,0,0,0,0,0,0,0,0,0,0,0,0,0,0,0,0,0,0,0,0,0,0,0,0,0,0,0,0,0,0,0,0,0,0,0,0,0,0,0,0,0,0,0,0,0,0,0,0,0,0,0,0,0,0,0,0,0,0,0,0,0,0,0,0,0,0,0,0,0,0,0,0,0,0,0,0,0,0,0,0,0,0,0,0,0,0,0,0,0,0,0,0,0,0],"scaf":[[-1,-1,-1,-1],[-1,-1,-1,-1],[-1,-1,-1,-1],[-1,-1,-1,-1],[-1,-1,-1,-1],[-1,-1,-1,-1],[-1,-1,-1,-1],[-1,-1,-1,-1],[-1,-1,-1,-1],[-1,-1,-1,-1],[-1,-1,-1,-1],[-1,-1,-1,-1],[-1,-1,-1,-1],[-1,-1,-1,-1],[-1,-1,-1,-1],[-1,-1,-1,-1],[-1,-1,-1,-1],[-1,-1,-1,-1],[-1,-1,-1,-1],[-1,-1,-1,-1],[-1,-1,-1,-1],[-1,-1,-1,-1],[-1,-1,-1,-1],[-1,-1,-1,-1],[-1,-1,-1,-1],[-1,-1,-1,-1],[-1,-1,-1,-1],[-1,-1,-1,-1],[-1,-1,-1,-1],[-1,-1,-1,-1],[-1,-1,-1,-1],[-1,-1,-1,-1],[-1,-1,-1,-1],[-1,-1,-1,-1],[-1,-1,-1,-1],[-1,-1,-1,-1],[-1,-1,-1,-1],[-1,-1,-1,-1],[-1,-1,-1,-1],[-1,-1,-1,-1],[-1,-1,-1,-1],[-1,-1,-1,-1],[-1,-1,-1,-1],[-1,-1,-1,-1],[-1,-1,-1,-1],[-1,-1,-1,-1],[-1,-1,-1,-1],[-1,-1,-1,-1],[-1,-1,-1,-1],[-1,-1,-1,-1],[-1,-1,-1,-1],[-1,-1,-1,-1],[-1,-1,-1,-1],[-1,-1,-1,-1],[-1,-1,-1,-1],[-1,-1,-1,-1],[-1,-1,-1,-1],[-1,-1,-1,-1],[-1,-1,-1,-1],[17,59,16,60],[16,59,16,61],[16,60,16,62],[16,61,16,63],[16,62,16,64],[16,63,16,65],[16,64,16,66],[16,65,16,67],[16,66,16,68],[16,67,16,69],[16,68,16,70],[16,69,16,71],[16,70,16,72],[16,71,16,73],[16,72,16,74],[16,73,15,74],[-1,-1,-1,-1],[-1,-1,-1,-1],[-1,-1,-1,-1],[-1,-1,-1,-1],[-1,-1,-1,-1],[-1,-1,-1,-1],[-1,-1,-1,-1],[-1,-1,-1,-1],[-1,-1,-1,-1],[-1,-1,-1,-1],[-1,-1,-1,-1],[-1,-1,-1,-1],[-1,-1,-1,-1],[-1,-1,-1,-1],[-1,-1,-1,-1],[-1,-1,-1,-1],[-1,-1,-1,-1],[-1,-1,-1,-1],[-1,-1,-1,-1],[-1,-1,-1,-1],[-1,-1,-1,-1],[15,96,16,97],[16,96,16,98],[16,97,16,99],[16,98,16,100],[16,99,16,101],[16,100,16,102],[16,101,16,103],[16,102,16,104],[16,103,16,105],[16,104,16,106],[16,105,16,107],[16,106,16,108],[16,107,16,109],[16,108,16,110],[16,109,16,111],[16,110,17,111],[-1,-1,-1,-1],[-1,-1,-1,-1],[-1,-1,-1,-1],[-1,-1,-1,-1],[-1,-1,-1,-1],[-1,-1,-1,-1],[-1,-1,-1,-1],[-1,-1,-1,-1],[-1,-1,-1,-1],[-1,-1,-1,-1],[-1,-1,-1,-1],[-1,-1,-1,-1],[-1,-1,-1,-1],[-1,-1,-1,-1],[-1,-1,-1,-1],[-1,-1,-1,-1],[-1,-1,-1,-1],[-1,-1,-1,-1],[-1,-1,-1,-1],[-1,-1,-1,-1],[-1,-1,-1,-1],[-1,-1,-1,-1],[-1,-1,-1,-1],[-1,-1,-1,-1],[-1,-1,-1,-1],[-1,-1,-1,-1],[-1,-1,-1,-1],[-1,-1,-1,-1],[-1,-1,-1,-1],[-1,-1,-1,-1],[-1,-1,-1,-1],[-1,-1,-1,-1],[-1,-1,-1,-1],[-1,-1,-1,-1],[-1,-1,-1,-1],[-1,-1,-1,-1],[-1,-1,-1,-1],[-1,-1,-1,-1],[-1,-1,-1,-1],[-1,-1,-1,-1],[-1,-1,-1,-1],[-1,-1,-1,-1],[-1,-1,-1,-1],[-1,-1,-1,-1],[-1,-1,-1,-1],[-1,-1,-1,-1],[-1,-1,-1,-1],[-1,-1,-1,-1]],"stapLoop":[],"col":35,"loop":[0,0,0,0,0,0,0,0,0,0,0,0,0,0,0,0,0,0,0,0,0,0,0,0,0,0,0,0,0,0,0,0,0,0,0,0,0,0,0,0,0,0,0,0,0,0,0,0,0,0,0,0,0,0,0,0,0,0,0,0,0,0,0,0,0,0,0,0,0,0,0,0,0,0,0,0,0,0,0,0,0,0,0,0,0,0,0,0,0,0,0,0,0,0,0,0,0,0,0,0,0,0,0,0,0,0,0,0,0,0,0,0,0,0,0,0,0,0,0,0,0,0,0,0,0,0,0,0,0,0,0,0,0,0,0,0,0,0,0,0,0,0,0,0,0,0,0,0,0,0,0,0,0,0,0,0,0,0,0,0],"row":13},{"stap_colors":[[59,7536862],[94,29184]],"num":17,"scafLoop":[],"stap":[[-1,-1,-1,-1],[-1,-1,-1,-1],[-1,-1,-1,-1],[-1,-1,-1,-1],[-1,-1,-1,-1],[-1,-1,-1,-1],[-1,-1,-1,-1],[-1,-1,-1,-1],[-1,-1,-1,-1],[-1,-1,-1,-1],[-1,-1,-1,-1],[-1,-1,-1,-1],[-1,-1,-1,-1],[-1,-1,-1,-1],[-1,-1,-1,-1],[-1,-1,-1,-1],[-1,-1,-1,-1],[-1,-1,-1,-1],[-1,-1,-1,-1],[-1,-1,-1,-1],[-1,-1,-1,-1],[-1,-1,-1,-1],[-1,-1,-1,-1],[-1,-1,-1,-1],[-1,-1,-1,-1],[-1,-1,-1,-1],[-1,-1,-1,-1],[-1,-1,-1,-1],[-1,-1,-1,-1],[-1,-1,-1,-1],[-1,-1,-1,-1],[-1,-1,-1,-1],[-1,-1,-1,-1],[-1,-1,-1,-1],[-1,-1,-1,-1],[-1,-1,-1,-1],[-1,-1,-1,-1],[-1,-1,-1,-1],[-1,-1,-1,-1],[-1,-1,-1,-1],[-1,-1,-1,-1],[-1,-1,-1,-1],[-1,-1,-1,-1],[-1,-1,-1,-1],[-1,-1,-1,-1],[-1,-1,-1,-1],[-1,-1,-1,-1],[-1,-1,-1,-1],[-1,-1,-1,-1],[-1,-1,-1,-1],[-1,-1,-1,-1],[-1,-1,-1,-1],[-1,-1,-1,-1],[-1,-1,-1,-1],[-1,-1,-1,-1],[-1,-1,-1,-1],[-1,-1,-1,-1],[-1,-1,-1,-1],[-1,-1,-1,-1],[-1,-1,17,60],[17,59,17,61],[17,60,17,62],[17,61,17,63],[17,62,17,64],[17,63,17,65],[17,64,17,66],[17,65,17,67],[17,66,17,68],[17,67,17,69],[17,68,17,70],[17,69,17,71],[17,70,17,72],[17,71,17,73],[17,72,17,74],[17,73,17,75],[17,74,17,76],[17,75,17,77],[17,76,17,78],[17,77,17,79],[17,78,17,80],[17,79,17,81],[17,80,17,82],[17,81,17,83],[17,82,17,84],[17,83,17,85],[17,84,17,86],[17,85,17,87],[17,86,17,88],[17,87,17,89],[17,88,17,90],[17,89,17,91],[17,90,17,92],[17,91,17,93],[17,92,-1,-1],[-1,-1,17,95],[17,94,17,96],[17,95,17,97],[17,96,17,98],[17,97,17,99],[17,98,17,100],[17,99,17,101],[17,100,17,102],[17,101,17,103],[17,102,17,104],[17,103,17,105],[17,104,17,106],[17,105,17,107],[17,106,17,108],[17,107,17,109],[17,108,17,110],[17,109,17,111],[17,110,-1,-1],[-1,-1,-1,-1],[-1,-1,-1,-1],[-1,-1,-1,-1],[-1,-1,-1,-1],[-1,-1,-1,-1],[-1,-1,-1,-1],[-1,-1,-1,-1],[-1,-1,-1,-1],[-1,-1,-1,-1],[-1,-1,-1,-1],[-1,-1,-1,-1],[-1,-1,-1,-1],[-1,-1,-1,-1],[-1,-1,-1,-1],[-1,-1,-1,-1],[-1,-1,-1,-1],[-1,-1,-1,-1],[-1,-1,-1,-1],[-1,-1,-1,-1],[-1,-1,-1,-1],[-1,-1,-1,-1],[-1,-1,-1,-1],[-1,-1,-1,-1],[-1,-1,-1,-1],[-1,-1,-1,-1],[-1,-1,-1,-1],[-1,-1,-1,-1],[-1,-1,-1,-1],[-1,-1,-1,-1],[-1,-1,-1,-1],[-1,-1,-1,-1],[-1,-1,-1,-1],[-1,-1,-1,-1],[-1,-1,-1,-1],[-1,-1,-1,-1],[-1,-1,-1,-1],[-1,-1,-1,-1],[-1,-1,-1,-1],[-1,-1,-1,-1],[-1,-1,-1,-1],[-1,-1,-1,-1],[-1,-1,-1,-1],[-1,-1,-1,-1],[-1,-1,-1,-1],[-1,-1,-1,-1],[-1,-1,-1,-1],[-1,-1,-1,-1],[-1,-1,-1,-1]],"skip":[0,0,0,0,0,0,0,0,0,0,0,0,0,0,0,0,0,0,0,0,0,0,0,0,0,0,0,0,0,0,0,0,0,0,0,0,0,0,0,0,0,0,0,0,0,0,0,0,0,0,0,0,0,0,0,0,0,0,0,0,0,0,0,0,0,0,0,0,0,0,0,0,0,0,0,0,0,0,0,0,0,0,0,0,0,0,0,0,0,0,0,0,0,0,0,0,0,0,0,0,0,0,0,0,0,0,0,0,0,0,0,0,0,0,0,0,0,0,0,0,0,0,0,0,0,0,0,0,0,0,0,0,0,0,0,0,0,0,0,0,0,0,0,0,0,0,0,0,0,0,0,0,0,0,0,0,0,0,0,0],"scaf":[[-1,-1,-1,-1],[-1,-1,-1,-1],[-1,-1,-1,-1],[-1,-1,-1,-1],[-1,-1,-1,-1],[-1,-1,-1,-1],[-1,-1,-1,-1],[-1,-1,-1,-1],[-1,-1,-1,-1],[-1,-1,-1,-1],[-1,-1,-1,-1],[-1,-1,-1,-1],[-1,-1,-1,-1],[-1,-1,-1,-1],[-1,-1,-1,-1],[-1,-1,-1,-1],[-1,-1,-1,-1],[-1,-1,-1,-1],[-1,-1,-1,-1],[-1,-1,-1,-1],[-1,-1,-1,-1],[-1,-1,-1,-1],[-1,-1,-1,-1],[-1,-1,-1,-1],[-1,-1,-1,-1],[-1,-1,-1,-1],[-1,-1,-1,-1],[-1,-1,-1,-1],[-1,-1,-1,-1],[-1,-1,-1,-1],[-1,-1,-1,-1],[-1,-1,-1,-1],[-1,-1,-1,-1],[-1,-1,-1,-1],[-1,-1,-1,-1],[-1,-1,-1,-1],[-1,-1,-1,-1],[-1,-1,-1,-1],[-1,-1,-1,-1],[-1,-1,-1,-1],[-1,-1,-1,-1],[-1,-1,-1,-1],[-1,-1,-1,-1],[-1,-1,-1,-1],[-1,-1,-1,-1],[-1,-1,-1,-1],[-1,-1,-1,-1],[-1,-1,-1,-1],[-1,-1,-1,-1],[-1,-1,-1,-1],[-1,-1,-1,-1],[-1,-1,-1,-1],[-1,-1,-1,-1],[-1,-1,-1,-1],[-1,-1,-1,-1],[-1,-1,-1,-1],[-1,-1,-1,-1],[-1,-1,-1,-1],[-1,-1,-1,-1],[17,60,16,59],[17,61,17,59],[17,62,17,60],[17,63,17,61],[17,64,17,62],[17,65,17,63],[17,66,17,64],[17,67,17,65],[17,68,17,66],[17,69,17,67],[17,70,17,68],[17,71,17,69],[17,72,17,70],[17,73,17,71],[17,74,17,72],[17,75,17,73],[17,76,17,74],[17,77,17,75],[17,78,17,76],[17,79,17,77],[17,80,17,78],[17,81,17,79],[17,82,17,80],[17,83,17,81],[17,84,17,82],[18,84,17,83],[17,86,18,85],[17,87,17,85],[17,88,17,86],[17,89,17,87],[17,90,17,88],[17,91,17,89],[17,92,17,90],[17,93,17,91],[17,94,17,92],[17,95,17,93],[17,96,17,94],[17,97,17,95],[17,98,17,96],[17,99,17,97],[17,100,17,98],[17,101,17,99],[17,102,17,100],[17,103,17,101],[17,104,17,102],[17,105,17,103],[17,106,17,104],[17,107,17,105],[17,108,17,106],[17,109,17,107],[17,110,17,108],[17,111,17,109],[16,111,17,110],[-1,-1,-1,-1],[-1,-1,-1,-1],[-1,-1,-1,-1],[-1,-1,-1,-1],[-1,-1,-1,-1],[-1,-1,-1,-1],[-1,-1,-1,-1],[-1,-1,-1,-1],[-1,-1,-1,-1],[-1,-1,-1,-1],[-1,-1,-1,-1],[-1,-1,-1,-1],[-1,-1,-1,-1],[-1,-1,-1,-1],[-1,-1,-1,-1],[-1,-1,-1,-1],[-1,-1,-1,-1],[-1,-1,-1,-1],[-1,-1,-1,-1],[-1,-1,-1,-1],[-1,-1,-1,-1],[-1,-1,-1,-1],[-1,-1,-1,-1],[-1,-1,-1,-1],[-1,-1,-1,-1],[-1,-1,-1,-1],[-1,-1,-1,-1],[-1,-1,-1,-1],[-1,-1,-1,-1],[-1,-1,-1,-1],[-1,-1,-1,-1],[-1,-1,-1,-1],[-1,-1,-1,-1],[-1,-1,-1,-1],[-1,-1,-1,-1],[-1,-1,-1,-1],[-1,-1,-1,-1],[-1,-1,-1,-1],[-1,-1,-1,-1],[-1,-1,-1,-1],[-1,-1,-1,-1],[-1,-1,-1,-1],[-1,-1,-1,-1],[-1,-1,-1,-1],[-1,-1,-1,-1],[-1,-1,-1,-1],[-1,-1,-1,-1],[-1,-1,-1,-1]],"stapLoop":[],"col":36,"loop":[0,0,0,0,0,0,0,0,0,0,0,0,0,0,0,0,0,0,0,0,0,0,0,0,0,0,0,0,0,0,0,0,0,0,0,0,0,0,0,0,0,0,0,0,0,0,0,0,0,0,0,0,0,0,0,0,0,0,0,0,0,0,0,0,0,0,0,0,0,0,0,0,0,0,0,0,0,0,0,0,0,0,0,0,0,0,0,0,0,0,0,0,0,0,0,0,0,0,0,0,0,0,0,0,0,0,0,0,0,0,0,0,0,0,0,0,0,0,0,0,0,0,0,0,0,0,0,0,0,0,0,0,0,0,0,0,0,0,0,0,0,0,0,0,0,0,0,0,0,0,0,0,0,0,0,0,0,0,0,0],"row":13},{"stap_colors":[[84,11184640],[100,243362]],"num":18,"scafLoop":[],"stap":[[-1,-1,-1,-1],[-1,-1,-1,-1],[-1,-1,-1,-1],[-1,-1,-1,-1],[-1,-1,-1,-1],[-1,-1,-1,-1],[-1,-1,-1,-1],[-1,-1,-1,-1],[-1,-1,-1,-1],[-1,-1,-1,-1],[-1,-1,-1,-1],[-1,-1,-1,-1],[-1,-1,-1,-1],[-1,-1,-1,-1],[-1,-1,-1,-1],[-1,-1,-1,-1],[-1,-1,-1,-1],[-1,-1,-1,-1],[-1,-1,-1,-1],[-1,-1,-1,-1],[-1,-1,-1,-1],[-1,-1,-1,-1],[-1,-1,-1,-1],[-1,-1,-1,-1],[-1,-1,-1,-1],[-1,-1,-1,-1],[-1,-1,-1,-1],[-1,-1,-1,-1],[-1,-1,-1,-1],[-1,-1,-1,-1],[-1,-1,-1,-1],[-1,-1,-1,-1],[-1,-1,-1,-1],[-1,-1,-1,-1],[-1,-1,-1,-1],[-1,-1,-1,-1],[-1,-1,-1,-1],[-1,-1,-1,-1],[-1,-1,-1,-1],[-1,-1,-1,-1],[-1,-1,-1,-1],[-1,-1,-1,-1],[-1,-1,-1,-1],[-1,-1,-1,-1],[-1,-1,-1,-1],[-1,-1,-1,-1],[-1,-1,-1,-1],[-1,-1,-1,-1],[-1,-1,-1,-1],[-1,-1,-1,-1],[-1,-1,-1,-1],[-1,-1,-1,-1],[-1,-1,-1,-1],[-1,-1,-1,-1],[-1,-1,-1,-1],[-1,-1,-1,-1],[-1,-1,-1,-1],[-1,-1,-1,-1],[-1,-1,-1,-1],[-1,-1,-1,-1],[-1,-1,-1,-1],[-1,-1,-1,-1],[-1,-1,-1,-1],[-1,-1,-1,-1],[-1,-1,-1,-1],[-1,-1,-1,-1],[-1,-1,-1,-1],[-1,-1,-1,-1],[-1,-1,-1,-1],[18,70,-1,-1],[18,71,18,69],[18,72,18,70],[18,73,18,71],[18,74,18,72],[18,75,18,73],[18,76,18,74],[18,77,18,75],[18,78,18,76],[18,79,18,77],[18,80,18,78],[18,81,18,79],[18,82,18,80],[18,83,18,81],[18,84,18,82],[-1,-1,18,83],[18,86,-1,-1],[18,87,18,85],[18,88,18,86],[18,89,18,87],[18,90,18,88],[18,91,18,89],[18,92,18,90],[18,93,18,91],[18,94,18,92],[18,95,18,93],[18,96,18,94],[18,97,18,95],[18,98,18,96],[18,99,18,97],[18,100,18,98],[-1,-1,18,99],[-1,-1,-1,-1],[-1,-1,-1,-1],[-1,-1,-1,-1],[-1,-1,-1,-1],[-1,-1,-1,-1],[-1,-1,-1,-1],[-1,-1,-1,-1],[-1,-1,-1,-1],[-1,-1,-1,-1],[-1,-1,-1,-1],[-1,-1,-1,-1],[-1,-1,-1,-1],[-1,-1,-1,-1],[-1,-1,-1,-1],[-1,-1,-1,-1],[-1,-1,-1,-1],[-1,-1,-1,-1],[-1,-1,-1,-1],[-1,-1,-1,-1],[-1,-1,-1,-1],[-1,-1,-1,-1],[-1,-1,-1,-1],[-1,-1,-1,-1],[-1,-1,-1,-1],[-1,-1,-1,-1],[-1,-1,-1,-1],[-1,-1,-1,-1],[-1,-1,-1,-1],[-1,-1,-1,-1],[-1,-1,-1,-1],[-1,-1,-1,-1],[-1,-1,-1,-1],[-1,-1,-1,-1],[-1,-1,-1,-1],[-1,-1,-1,-1],[-1,-1,-1,-1],[-1,-1,-1,-1],[-1,-1,-1,-1],[-1,-1,-1,-1],[-1,-1,-1,-1],[-1,-1,-1,-1],[-1,-1,-1,-1],[-1,-1,-1,-1],[-1,-1,-1,-1],[-1,-1,-1,-1],[-1,-1,-1,-1],[-1,-1,-1,-1],[-1,-1,-1,-1],[-1,-1,-1,-1],[-1,-1,-1,-1],[-1,-1,-1,-1],[-1,-1,-1,-1],[-1,-1,-1,-1],[-1,-1,-1,-1],[-1,-1,-1,-1],[-1,-1,-1,-1],[-1,-1,-1,-1],[-1,-1,-1,-1],[-1,-1,-1,-1]],"skip":[0,0,0,0,0,0,0,0,0,0,0,0,0,0,0,0,0,0,0,0,0,0,0,0,0,0,0,0,0,0,0,0,0,0,0,0,0,0,0,0,0,0,0,0,0,0,0,0,0,0,0,0,0,0,0,0,0,0,0,0,0,0,0,0,0,0,0,0,0,0,0,0,0,0,0,0,0,0,0,0,0,0,0,0,0,0,0,0,0,0,0,0,0,0,0,0,0,0,0,0,0,0,0,0,0,0,0,0,0,0,0,0,0,0,0,0,0,0,0,0,0,0,0,0,0,0,0,0,0,0,0,0,0,0,0,0,0,0,0,0,0,0,0,0,0,0,0,0,0,0,0,0,0,0,0,0,0,0,0,0],"scaf":[[-1,-1,-1,-1],[-1,-1,-1,-1],[-1,-1,-1,-1],[-1,-1,-1,-1],[-1,-1,-1,-1],[-1,-1,-1,-1],[-1,-1,-1,-1],[-1,-1,-1,-1],[-1,-1,-1,-1],[-1,-1,-1,-1],[-1,-1,-1,-1],[-1,-1,-1,-1],[-1,-1,-1,-1],[-1,-1,-1,-1],[-1,-1,-1,-1],[-1,-1,-1,-1],[-1,-1,-1,-1],[-1,-1,-1,-1],[-1,-1,-1,-1],[-1,-1,-1,-1],[-1,-1,-1,-1],[-1,-1,-1,-1],[-1,-1,-1,-1],[-1,-1,-1,-1],[-1,-1,-1,-1],[-1,-1,-1,-1],[-1,-1,-1,-1],[-1,-1,-1,-1],[-1,-1,-1,-1],[-1,-1,-1,-1],[-1,-1,-1,-1],[-1,-1,-1,-1],[-1,-1,-1,-1],[-1,-1,-1,-1],[-1,-1,-1,-1],[-1,-1,-1,-1],[-1,-1,-1,-1],[-1,-1,-1,-1],[-1,-1,-1,-1],[-1,-1,-1,-1],[-1,-1,-1,-1],[-1,-1,-1,-1],[-1,-1,-1,-1],[-1,-1,-1,-1],[-1,-1,-1,-1],[-1,-1,-1,-1],[-1,-1,-1,-1],[-1,-1,-1,-1],[-1,-1,-1,-1],[-1,-1,-1,-1],[-1,-1,-1,-1],[-1,-1,-1,-1],[-1,-1,-1,-1],[-1,-1,-1,-1],[-1,-1,-1,-1],[-1,-1,-1,-1],[-1,-1,-1,-1],[-1,-1,-1,-1],[-1,-1,-1,-1],[-1,-1,-1,-1],[-1,-1,-1,-1],[-1,-1,-1,-1],[-1,-1,-1,-1],[-1,-1,-1,-1],[-1,-1,-1,-1],[-1,-1,-1,-1],[-1,-1,-1,-1],[-1,-1,-1,-1],[-1,-1,-1,-1],[19,69,18,70],[18,69,18,71],[18,70,18,72],[18,71,18,73],[18,72,18,74],[18,73,18,75],[18,74,18,76],[18,75,18,77],[18,76,18,78],[18,77,18,79],[18,78,18,80],[18,79,18,81],[18,80,18,82],[18,81,18,83],[18,82,18,84],[18,83,17,84],[17,85,18,86],[18,85,18,87],[18,86,18,88],[18,87,18,89],[18,88,18,90],[18,89,18,91],[18,90,18,92],[18,91,18,93],[18,92,18,94],[18,93,18,95],[18,94,18,96],[18,95,18,97],[18,96,18,98],[18,97,18,99],[18,98,18,100],[18,99,19,100],[-1,-1,-1,-1],[-1,-1,-1,-1],[-1,-1,-1,-1],[-1,-1,-1,-1],[-1,-1,-1,-1],[-1,-1,-1,-1],[-1,-1,-1,-1],[-1,-1,-1,-1],[-1,-1,-1,-1],[-1,-1,-1,-1],[-1,-1,-1,-1],[-1,-1,-1,-1],[-1,-1,-1,-1],[-1,-1,-1,-1],[-1,-1,-1,-1],[-1,-1,-1,-1],[-1,-1,-1,-1],[-1,-1,-1,-1],[-1,-1,-1,-1],[-1,-1,-1,-1],[-1,-1,-1,-1],[-1,-1,-1,-1],[-1,-1,-1,-1],[-1,-1,-1,-1],[-1,-1,-1,-1],[-1,-1,-1,-1],[-1,-1,-1,-1],[-1,-1,-1,-1],[-1,-1,-1,-1],[-1,-1,-1,-1],[-1,-1,-1,-1],[-1,-1,-1,-1],[-1,-1,-1,-1],[-1,-1,-1,-1],[-1,-1,-1,-1],[-1,-1,-1,-1],[-1,-1,-1,-1],[-1,-1,-1,-1],[-1,-1,-1,-1],[-1,-1,-1,-1],[-1,-1,-1,-1],[-1,-1,-1,-1],[-1,-1,-1,-1],[-1,-1,-1,-1],[-1,-1,-1,-1],[-1,-1,-1,-1],[-1,-1,-1,-1],[-1,-1,-1,-1],[-1,-1,-1,-1],[-1,-1,-1,-1],[-1,-1,-1,-1],[-1,-1,-1,-1],[-1,-1,-1,-1],[-1,-1,-1,-1],[-1,-1,-1,-1],[-1,-1,-1,-1],[-1,-1,-1,-1],[-1,-1,-1,-1],[-1,-1,-1,-1]],"stapLoop":[],"col":37,"loop":[0,0,0,0,0,0,0,0,0,0,0,0,0,0,0,0,0,0,0,0,0,0,0,0,0,0,0,0,0,0,0,0,0,0,0,0,0,0,0,0,0,0,0,0,0,0,0,0,0,0,0,0,0,0,0,0,0,0,0,0,0,0,0,0,0,0,0,0,0,0,0,0,0,0,0,0,0,0,0,0,0,0,0,0,0,0,0,0,0,0,0,0,0,0,0,0,0,0,0,0,0,0,0,0,0,0,0,0,0,0,0,0,0,0,0,0,0,0,0,0,0,0,0,0,0,0,0,0,0,0,0,0,0,0,0,0,0,0,0,0,0,0,0,0,0,0,0,0,0,0,0,0,0,0,0,0,0,0,0,0],"row":13},{"stap_colors":[[69,1507550],[85,8947848]],"num":19,"scafLoop":[],"stap":[[-1,-1,-1,-1],[-1,-1,-1,-1],[-1,-1,-1,-1],[-1,-1,-1,-1],[-1,-1,-1,-1],[-1,-1,-1,-1],[-1,-1,-1,-1],[-1,-1,-1,-1],[-1,-1,-1,-1],[-1,-1,-1,-1],[-1,-1,-1,-1],[-1,-1,-1,-1],[-1,-1,-1,-1],[-1,-1,-1,-1],[-1,-1,-1,-1],[-1,-1,-1,-1],[-1,-1,-1,-1],[-1,-1,-1,-1],[-1,-1,-1,-1],[-1,-1,-1,-1],[-1,-1,-1,-1],[-1,-1,-1,-1],[-1,-1,-1,-1],[-1,-1,-1,-1],[-1,-1,-1,-1],[-1,-1,-1,-1],[-1,-1,-1,-1],[-1,-1,-1,-1],[-1,-1,-1,-1],[-1,-1,-1,-1],[-1,-1,-1,-1],[-1,-1,-1,-1],[-1,-1,-1,-1],[-1,-1,-1,-1],[-1,-1,-1,-1],[-1,-1,-1,-1],[-1,-1,-1,-1],[-1,-1,-1,-1],[-1,-1,-1,-1],[-1,-1,-1,-1],[-1,-1,-1,-1],[-1,-1,-1,-1],[-1,-1,-1,-1],[-1,-1,-1,-1],[-1,-1,-1,-1],[-1,-1,-1,-1],[-1,-1,-1,-1],[-1,-1,-1,-1],[-1,-1,-1,-1],[-1,-1,-1,-1],[-1,-1,-1,-1],[-1,-1,-1,-1],[-1,-1,-1,-1],[-1,-1,-1,-1],[-1,-1,-1,-1],[-1,-1,-1,-1],[-1,-1,-1,-1],[-1,-1,-1,-1],[-1,-1,-1,-1],[-1,-1,-1,-1],[-1,-1,-1,-1],[-1,-1,-1,-1],[-1,-1,-1,-1],[-1,-1,-1,-1],[-1,-1,-1,-1],[-1,-1,-1,-1],[-1,-1,-1,-1],[-1,-1,-1,-1],[-1,-1,-1,-1],[-1,-1,19,70],[19,69,19,71],[19,70,19,72],[19,71,19,73],[19,72,19,74],[19,73,19,75],[19,74,19,76],[19,75,19,77],[19,76,19,78],[19,77,19,79],[19,78,19,80],[19,79,19,81],[19,80,19,82],[19,81,19,83],[19,82,19,84],[19,83,-1,-1],[-1,-1,19,86],[19,85,19,87],[19,86,19,88],[19,87,19,89],[19,88,19,90],[19,89,19,91],[19,90,19,92],[19,91,19,93],[19,92,19,94],[19,93,19,95],[19,94,19,96],[19,95,19,97],[19,96,19,98],[19,97,19,99],[19,98,19,100],[19,99,-1,-1],[-1,-1,-1,-1],[-1,-1,-1,-1],[-1,-1,-1,-1],[-1,-1,-1,-1],[-1,-1,-1,-1],[-1,-1,-1,-1],[-1,-1,-1,-1],[-1,-1,-1,-1],[-1,-1,-1,-1],[-1,-1,-1,-1],[-1,-1,-1,-1],[-1,-1,-1,-1],[-1,-1,-1,-1],[-1,-1,-1,-1],[-1,-1,-1,-1],[-1,-1,-1,-1],[-1,-1,-1,-1],[-1,-1,-1,-1],[-1,-1,-1,-1],[-1,-1,-1,-1],[-1,-1,-1,-1],[-1,-1,-1,-1],[-1,-1,-1,-1],[-1,-1,-1,-1],[-1,-1,-1,-1],[-1,-1,-1,-1],[-1,-1,-1,-1],[-1,-1,-1,-1],[-1,-1,-1,-1],[-1,-1,-1,-1],[-1,-1,-1,-1],[-1,-1,-1,-1],[-1,-1,-1,-1],[-1,-1,-1,-1],[-1,-1,-1,-1],[-1,-1,-1,-1],[-1,-1,-1,-1],[-1,-1,-1,-1],[-1,-1,-1,-1],[-1,-1,-1,-1],[-1,-1,-1,-1],[-1,-1,-1,-1],[-1,-1,-1,-1],[-1,-1,-1,-1],[-1,-1,-1,-1],[-1,-1,-1,-1],[-1,-1,-1,-1],[-1,-1,-1,-1],[-1,-1,-1,-1],[-1,-1,-1,-1],[-1,-1,-1,-1],[-1,-1,-1,-1],[-1,-1,-1,-1],[-1,-1,-1,-1],[-1,-1,-1,-1],[-1,-1,-1,-1],[-1,-1,-1,-1],[-1,-1,-1,-1],[-1,-1,-1,-1]],"skip":[0,0,0,0,0,0,0,0,0,0,0,0,0,0,0,0,0,0,0,0,0,0,0,0,0,0,0,0,0,0,0,0,0,0,0,0,0,0,0,0,0,0,0,0,0,0,0,0,0,0,0,0,0,0,0,0,0,0,0,0,0,0,0,0,0,0,0,0,0,0,0,0,0,0,0,0,0,0,0,0,0,0,0,0,0,0,0,0,0,0,0,0,0,0,0,0,0,0,0,0,0,0,0,0,0,0,0,0,0,0,0,0,0,0,0,0,0,0,0,0,0,0,0,0,0,0,0,0,0,0,0,0,0,0,0,0,0,0,0,0,0,0,0,0,0,0,0,0,0,0,0,0,0,0,0,0,0,0,0,0],"scaf":[[-1,-1,-1,-1],[-1,-1,-1,-1],[-1,-1,-1,-1],[-1,-1,-1,-1],[-1,-1,-1,-1],[-1,-1,-1,-1],[-1,-1,-1,-1],[-1,-1,-1,-1],[-1,-1,-1,-1],[-1,-1,-1,-1],[-1,-1,-1,-1],[-1,-1,-1,-1],[-1,-1,-1,-1],[-1,-1,-1,-1],[-1,-1,-1,-1],[-1,-1,-1,-1],[-1,-1,-1,-1],[-1,-1,-1,-1],[-1,-1,-1,-1],[-1,-1,-1,-1],[-1,-1,-1,-1],[-1,-1,-1,-1],[-1,-1,-1,-1],[-1,-1,-1,-1],[-1,-1,-1,-1],[-1,-1,-1,-1],[-1,-1,-1,-1],[-1,-1,-1,-1],[-1,-1,-1,-1],[-1,-1,-1,-1],[-1,-1,-1,-1],[-1,-1,-1,-1],[-1,-1,-1,-1],[-1,-1,-1,-1],[-1,-1,-1,-1],[-1,-1,-1,-1],[-1,-1,-1,-1],[-1,-1,-1,-1],[-1,-1,-1,-1],[-1,-1,-1,-1],[-1,-1,-1,-1],[-1,-1,-1,-1],[-1,-1,-1,-1],[-1,-1,-1,-1],[-1,-1,-1,-1],[-1,-1,-1,-1],[-1,-1,-1,-1],[-1,-1,-1,-1],[-1,-1,-1,-1],[-1,-1,-1,-1],[-1,-1,-1,-1],[-1,-1,-1,-1],[-1,-1,-1,-1],[-1,-1,-1,-1],[-1,-1,-1,-1],[-1,-1,-1,-1],[-1,-1,-1,-1],[-1,-1,-1,-1],[-1,-1,-1,-1],[-1,-1,-1,-1],[-1,-1,-1,-1],[-1,-1,-1,-1],[-1,-1,-1,-1],[-1,-1,-1,-1],[-1,-1,-1,-1],[-1,-1,-1,-1],[-1,-1,-1,-1],[-1,-1,-1,-1],[-1,-1,-1,-1],[19,70,18,69],[19,71,19,69],[19,72,19,70],[19,73,19,71],[19,74,19,72],[19,75,19,73],[19,76,19,74],[19,77,19,75],[19,78,19,76],[19,79,19,77],[19,80,19,78],[19,81,19,79],[19,82,19,80],[19,83,19,81],[19,84,19,82],[19,85,19,83],[19,86,19,84],[19,87,19,85],[19,88,19,86],[19,89,19,87],[19,90,19,88],[19,91,19,89],[19,92,19,90],[19,93,19,91],[19,94,19,92],[19,95,19,93],[19,96,19,94],[19,97,19,95],[19,98,19,96],[19,99,19,97],[19,100,19,98],[18,100,19,99],[-1,-1,-1,-1],[-1,-1,-1,-1],[-1,-1,-1,-1],[-1,-1,-1,-1],[-1,-1,-1,-1],[-1,-1,-1,-1],[-1,-1,-1,-1],[-1,-1,-1,-1],[-1,-1,-1,-1],[-1,-1,-1,-1],[-1,-1,-1,-1],[-1,-1,-1,-1],[-1,-1,-1,-1],[-1,-1,-1,-1],[-1,-1,-1,-1],[-1,-1,-1,-1],[-1,-1,-1,-1],[-1,-1,-1,-1],[-1,-1,-1,-1],[-1,-1,-1,-1],[-1,-1,-1,-1],[-1,-1,-1,-1],[-1,-1,-1,-1],[-1,-1,-1,-1],[-1,-1,-1,-1],[-1,-1,-1,-1],[-1,-1,-1,-1],[-1,-1,-1,-1],[-1,-1,-1,-1],[-1,-1,-1,-1],[-1,-1,-1,-1],[-1,-1,-1,-1],[-1,-1,-1,-1],[-1,-1,-1,-1],[-1,-1,-1,-1],[-1,-1,-1,-1],[-1,-1,-1,-1],[-1,-1,-1,-1],[-1,-1,-1,-1],[-1,-1,-1,-1],[-1,-1,-1,-1],[-1,-1,-1,-1],[-1,-1,-1,-1],[-1,-1,-1,-1],[-1,-1,-1,-1],[-1,-1,-1,-1],[-1,-1,-1,-1],[-1,-1,-1,-1],[-1,-1,-1,-1],[-1,-1,-1,-1],[-1,-1,-1,-1],[-1,-1,-1,-1],[-1,-1,-1,-1],[-1,-1,-1,-1],[-1,-1,-1,-1],[-1,-1,-1,-1],[-1,-1,-1,-1],[-1,-1,-1,-1],[-1,-1,-1,-1]],"stapLoop":[],"col":38,"loop":[0,0,0,0,0,0,0,0,0,0,0,0,0,0,0,0,0,0,0,0,0,0,0,0,0,0,0,0,0,0,0,0,0,0,0,0,0,0,0,0,0,0,0,0,0,0,0,0,0,0,0,0,0,0,0,0,0,0,0,0,0,0,0,0,0,0,0,0,0,0,0,0,0,0,0,0,0,0,0,0,0,0,0,0,0,0,0,0,0,0,0,0,0,0,0,0,0,0,0,0,0,0,0,0,0,0,0,0,0,0,0,0,0,0,0,0,0,0,0,0,0,0,0,0,0,0,0,0,0,0,0,0,0,0,0,0,0,0,0,0,0,0,0,0,0,0,0,0,0,0,0,0,0,0,0,0,0,0,0,0],"row":13}]}
