# Supplementary material for: Unified Nanotechnology Format: One Way to Store Them All
Source: Molecules. 2021 Dec 23;27(1):63. doi: 10.3390/molecules27010063 (PMC8746876; doi:10.3390/molecules27010063)
Supplement: Supplementary file 1 [file molecules-27-00063-s001.zip › unf-1.0.0_finalized/example-files/smiley_6ji1/unf/smiley_6ji1.unf]

{"format": "unf", "version": "1.0.0", "idCounter": 5165, "lengthUnits": "A", "angularUnits": "deg", "name": "cadnano_converted_structure", "author": "Cadnano to UNF Python Converter Script", "creationDate": "2021-11-02T11:34:42", "doi": "NULL", "simData": {"boxSize": []}, "externalFiles": [{"id": 5163, "path": "../example-files/smiley_6ji1/source_files/6ji1.pdb", "isIncluded": true, "hash": "263f29dcde39903b295c402ca12e1cdd"}], "lattices": [{"id": 2640, "name": "lattice_from_cadnano", "position": [0, 0, 0], "orientation": [0, 0, 0], "virtualHelices": [{"id": 2641, "firstActiveCell": 69, "lastActiveCell": 100, "lastCell": 159, "latticePosition": [13, 19], "initialAngle": 240, "cells": [{"id": 2642, "number": 0, "type": "n", "fiveToThreeNts": [], "threeToFiveNts": []}, {"id": 2643, "number": 1, "type": "n", "fiveToThreeNts": [], "threeToFiveNts": []}, {"id": 2644, "number": 2, "type": "n", "fiveToThreeNts": [], "threeToFiveNts": []}, {"id": 2645, "number": 3, "type": "n", "fiveToThreeNts": [], "threeToFiveNts": []}, {"id": 2646, "number": 4, "type": "n", "fiveToThreeNts": [], "threeToFiveNts": []}, {"id": 2647, "number": 5, "type": "n", "fiveToThreeNts": [], "threeToFiveNts": []}, {"id": 2648, "number": 6, "type": "n", "fiveToThreeNts": [], "threeToFiveNts": []}, {"id": 2649, "number": 7, "type": "n", "fiveToThreeNts": [], "threeToFiveNts": []}, {"id": 2650, "number": 8, "type": "n", "fiveToThreeNts": [], "threeToFiveNts": []}, {"id": 2651, "number": 9, "type": "n", "fiveToThreeNts": [], "threeToFiveNts": []}, {"id": 2652, "number": 10, "type": "n", "fiveToThreeNts": [], "threeToFiveNts": []}, {"id": 2653, "number": 11, "type": "n", "fiveToThreeNts": [], "threeToFiveNts": []}, {"id": 2654, "number": 12, "type": "n", "fiveToThreeNts": [], "threeToFiveNts": []}, {"id": 2655, "number": 13, "type": "n", "fiveToThreeNts": [], "threeToFiveNts": []}, {"id": 2656, "number": 14, "type": "n", "fiveToThreeNts": [], "threeToFiveNts": []}, {"id": 2657, "number": 15, "type": "n", "fiveToThreeNts": [], "threeToFiveNts": []}, {"id": 2658, "number": 16, "type": "n", "fiveToThreeNts": [], "threeToFiveNts": []}, {"id": 2659, "number": 17, "type": "n", "fiveToThreeNts": [], "threeToFiveNts": []}, {"id": 2660, "number": 18, "type": "n", "fiveToThreeNts": [], "threeToFiveNts": []}, {"id": 2661, "number": 19, "type": "n", "fiveToThreeNts": [], "threeToFiveNts": []}, {"id": 2662, "number": 20, "type": "n", "fiveToThreeNts": [], "threeToFiveNts": []}, {"id": 2663, "number": 21, "type": "n", "fiveToThreeNts": [], "threeToFiveNts": []}, {"id": 2664, "number": 22, "type": "n", "fiveToThreeNts": [], "threeToFiveNts": []}, {"id": 2665, "number": 23, "type": "n", "fiveToThreeNts": [], "threeToFiveNts": []}, {"id": 2666, "number": 24, "type": "n", "fiveToThreeNts": [], "threeToFiveNts": []}, {"id": 2667, "number": 25, "type": "n", "fiveToThreeNts": [], "threeToFiveNts": []}, {"id": 2668, "number": 26, "type": "n", "fiveToThreeNts": [], "threeToFiveNts": []}, {"id": 2669, "number": 27, "type": "n", "fiveToThreeNts": [], "threeToFiveNts": []}, {"id": 2670, "number": 28, "type": "n", "fiveToThreeNts": [], "threeToFiveNts": []}, {"id": 2671, "number": 29, "type": "n", "fiveToThreeNts": [], "threeToFiveNts": []}, {"id": 2672, "number": 30, "type": "n", "fiveToThreeNts": [], "threeToFiveNts": []}, {"id": 2673, "number": 31, "type": "n", "fiveToThreeNts": [], "threeToFiveNts": []}, {"id": 2674, "number": 32, "type": "n", "fiveToThreeNts": [], "threeToFiveNts": []}, {"id": 2675, "number": 33, "type": "n", "fiveToThreeNts": [], "threeToFiveNts": []}, {"id": 2676, "number": 34, "type": "n", "fiveToThreeNts": [], "threeToFiveNts": []}, {"id": 2677, "number": 35, "type": "n", "fiveToThreeNts": [], "threeToFiveNts": []}, {"id": 2678, "number": 36, "type": "n", "fiveToThreeNts": [], "threeToFiveNts": []}, {"id": 2679, "number": 37, "type": "n", "fiveToThreeNts": [], "threeToFiveNts": []}, {"id": 2680, "number": 38, "type": "n", "fiveToThreeNts": [], "threeToFiveNts": []}, {"id": 2681, "number": 39, "type": "n", "fiveToThreeNts": [], "threeToFiveNts": []}, {"id": 2682, "number": 40, "type": "n", "fiveToThreeNts": [], "threeToFiveNts": []}, {"id": 2683, "number": 41, "type": "n", "fiveToThreeNts": [], "threeToFiveNts": []}, {"id": 2684, "number": 42, "type": "n", "fiveToThreeNts": [], "threeToFiveNts": []}, {"id": 2685, "number": 43, "type": "n", "fiveToThreeNts": [], "threeToFiveNts": []}, {"id": 2686, "number": 44, "type": "n", "fiveToThreeNts": [], "threeToFiveNts": []}, {"id": 2687, "number": 45, "type": "n", "fiveToThreeNts": [], "threeToFiveNts": []}, {"id": 2688, "number": 46, "type": "n", "fiveToThreeNts": [], "threeToFiveNts": []}, {"id": 2689, "number": 47, "type": "n", "fiveToThreeNts": [], "threeToFiveNts": []}, {"id": 2690, "number": 48, "type": "n", "fiveToThreeNts": [], "threeToFiveNts": []}, {"id": 2691, "number": 49, "type": "n", "fiveToThreeNts": [], "threeToFiveNts": []}, {"id": 2692, "number": 50, "type": "n", "fiveToThreeNts": [], "threeToFiveNts": []}, {"id": 2693, "number": 51, "type": "n", "fiveToThreeNts": [], "threeToFiveNts": []}, {"id": 2694, "number": 52, "type": "n", "fiveToThreeNts": [], "threeToFiveNts": []}, {"id": 2695, "number": 53, "type": "n", "fiveToThreeNts": [], "threeToFiveNts": []}, {"id": 2696, "number": 54, "type": "n", "fiveToThreeNts": [], "threeToFiveNts": []}, {"id": 2697, "number": 55, "type": "n", "fiveToThreeNts": [], "threeToFiveNts": []}, {"id": 2698, "number": 56, "type": "n", "fiveToThreeNts": [], "threeToFiveNts": []}, {"id": 2699, "number": 57, "type": "n", "fiveToThreeNts": [], "threeToFiveNts": []}, {"id": 2700, "number": 58, "type": "n", "fiveToThreeNts": [], "threeToFiveNts": []}, {"id": 2701, "number": 59, "type": "n", "fiveToThreeNts": [], "threeToFiveNts": []}, {"id": 2702, "number": 60, "type": "n", "fiveToThreeNts": [], "threeToFiveNts": []}, {"id": 2703, "number": 61, "type": "n", "fiveToThreeNts": [], "threeToFiveNts": []}, {"id": 2704, "number": 62, "type": "n", "fiveToThreeNts": [], "threeToFiveNts": []}, {"id": 2705, "number": 63, "type": "n", "fiveToThreeNts": [], "threeToFiveNts": []}, {"id": 2706, "number": 64, "type": "n", "fiveToThreeNts": [], "threeToFiveNts": []}, {"id": 2707, "number": 65, "type": "n", "fiveToThreeNts": [], "threeToFiveNts": []}, {"id": 2708, "number": 66, "type": "n", "fiveToThreeNts": [], "threeToFiveNts": []}, {"id": 2709, "number": 67, "type": "n", "fiveToThreeNts": [], "threeToFiveNts": []}, {"id": 2710, "number": 68, "type": "n", "fiveToThreeNts": [], "threeToFiveNts": []}, {"id": 2711, "number": 69, "type": "n", "fiveToThreeNts": [0], "threeToFiveNts": [32]}, {"id": 2712, "number": 70, "type": "n", "fiveToThreeNts": [1], "threeToFiveNts": [33]}, {"id": 2713, "number": 71, "type": "n", "fiveToThreeNts": [2], "threeToFiveNts": [34]}, {"id": 2714, "number": 72, "type": "n", "fiveToThreeNts": [3], "threeToFiveNts": [35]}, {"id": 2715, "number": 73, "type": "n", "fiveToThreeNts": [4], "threeToFiveNts": [36]}, {"id": 2716, "number": 74, "type": "n", "fiveToThreeNts": [5], "threeToFiveNts": [37]}, {"id": 2717, "number": 75, "type": "n", "fiveToThreeNts": [6], "threeToFiveNts": [38]}, {"id": 2718, "number": 76, "type": "n", "fiveToThreeNts": [7], "threeToFiveNts": [39]}, {"id": 2719, "number": 77, "type": "n", "fiveToThreeNts": [8], "threeToFiveNts": [40]}, {"id": 2720, "number": 78, "type": "n", "fiveToThreeNts": [9], "threeToFiveNts": [41]}, {"id": 2721, "number": 79, "type": "n", "fiveToThreeNts": [10], "threeToFiveNts": [42]}, {"id": 2722, "number": 80, "type": "n", "fiveToThreeNts": [11], "threeToFiveNts": [43]}, {"id": 2723, "number": 81, "type": "n", "fiveToThreeNts": [12], "threeToFiveNts": [44]}, {"id": 2724, "number": 82, "type": "n", "fiveToThreeNts": [13], "threeToFiveNts": [45]}, {"id": 2725, "number": 83, "type": "n", "fiveToThreeNts": [14], "threeToFiveNts": [46]}, {"id": 2726, "number": 84, "type": "n", "fiveToThreeNts": [15], "threeToFiveNts": [47]}, {"id": 2727, "number": 85, "type": "n", "fiveToThreeNts": [16], "threeToFiveNts": [48]}, {"id": 2728, "number": 86, "type": "n", "fiveToThreeNts": [17], "threeToFiveNts": [49]}, {"id": 2729, "number": 87, "type": "n", "fiveToThreeNts": [18], "threeToFiveNts": [50]}, {"id": 2730, "number": 88, "type": "n", "fiveToThreeNts": [19], "threeToFiveNts": [51]}, {"id": 2731, "number": 89, "type": "n", "fiveToThreeNts": [20], "threeToFiveNts": [52]}, {"id": 2732, "number": 90, "type": "n", "fiveToThreeNts": [21], "threeToFiveNts": [53]}, {"id": 2733, "number": 91, "type": "n", "fiveToThreeNts": [22], "threeToFiveNts": [54]}, {"id": 2734, "number": 92, "type": "n", "fiveToThreeNts": [23], "threeToFiveNts": [55]}, {"id": 2735, "number": 93, "type": "n", "fiveToThreeNts": [24], "threeToFiveNts": [56]}, {"id": 2736, "number": 94, "type": "n", "fiveToThreeNts": [25], "threeToFiveNts": [57]}, {"id": 2737, "number": 95, "type": "n", "fiveToThreeNts": [26], "threeToFiveNts": [58]}, {"id": 2738, "number": 96, "type": "n", "fiveToThreeNts": [27], "threeToFiveNts": [59]}, {"id": 2739, "number": 97, "type": "n", "fiveToThreeNts": [28], "threeToFiveNts": [60]}, {"id": 2740, "number": 98, "type": "n", "fiveToThreeNts": [29], "threeToFiveNts": [61]}, {"id": 2741, "number": 99, "type": "n", "fiveToThreeNts": [30], "threeToFiveNts": [62]}, {"id": 2742, "number": 100, "type": "n", "fiveToThreeNts": [31], "threeToFiveNts": [63]}]}, {"id": 2743, "firstActiveCell": 69, "lastActiveCell": 100, "lastCell": 159, "latticePosition": [13, 20], "initialAngle": 240, "cells": [{"id": 2744, "number": 0, "type": "n", "fiveToThreeNts": [], "threeToFiveNts": []}, {"id": 2745, "number": 1, "type": "n", "fiveToThreeNts": [], "threeToFiveNts": []}, {"id": 2746, "number": 2, "type": "n", "fiveToThreeNts": [], "threeToFiveNts": []}, {"id": 2747, "number": 3, "type": "n", "fiveToThreeNts": [], "threeToFiveNts": []}, {"id": 2748, "number": 4, "type": "n", "fiveToThreeNts": [], "threeToFiveNts": []}, {"id": 2749, "number": 5, "type": "n", "fiveToThreeNts": [], "threeToFiveNts": []}, {"id": 2750, "number": 6, "type": "n", "fiveToThreeNts": [], "threeToFiveNts": []}, {"id": 2751, "number": 7, "type": "n", "fiveToThreeNts": [], "threeToFiveNts": []}, {"id": 2752, "number": 8, "type": "n", "fiveToThreeNts": [], "threeToFiveNts": []}, {"id": 2753, "number": 9, "type": "n", "fiveToThreeNts": [], "threeToFiveNts": []}, {"id": 2754, "number": 10, "type": "n", "fiveToThreeNts": [], "threeToFiveNts": []}, {"id": 2755, "number": 11, "type": "n", "fiveToThreeNts": [], "threeToFiveNts": []}, {"id": 2756, "number": 12, "type": "n", "fiveToThreeNts": [], "threeToFiveNts": []}, {"id": 2757, "number": 13, "type": "n", "fiveToThreeNts": [], "threeToFiveNts": []}, {"id": 2758, "number": 14, "type": "n", "fiveToThreeNts": [], "threeToFiveNts": []}, {"id": 2759, "number": 15, "type": "n", "fiveToThreeNts": [], "threeToFiveNts": []}, {"id": 2760, "number": 16, "type": "n", "fiveToThreeNts": [], "threeToFiveNts": []}, {"id": 2761, "number": 17, "type": "n", "fiveToThreeNts": [], "threeToFiveNts": []}, {"id": 2762, "number": 18, "type": "n", "fiveToThreeNts": [], "threeToFiveNts": []}, {"id": 2763, "number": 19, "type": "n", "fiveToThreeNts": [], "threeToFiveNts": []}, {"id": 2764, "number": 20, "type": "n", "fiveToThreeNts": [], "threeToFiveNts": []}, {"id": 2765, "number": 21, "type": "n", "fiveToThreeNts": [], "threeToFiveNts": []}, {"id": 2766, "number": 22, "type": "n", "fiveToThreeNts": [], "threeToFiveNts": []}, {"id": 2767, "number": 23, "type": "n", "fiveToThreeNts": [], "threeToFiveNts": []}, {"id": 2768, "number": 24, "type": "n", "fiveToThreeNts": [], "threeToFiveNts": []}, {"id": 2769, "number": 25, "type": "n", "fiveToThreeNts": [], "threeToFiveNts": []}, {"id": 2770, "number": 26, "type": "n", "fiveToThreeNts": [], "threeToFiveNts": []}, {"id": 2771, "number": 27, "type": "n", "fiveToThreeNts": [], "threeToFiveNts": []}, {"id": 2772, "number": 28, "type": "n", "fiveToThreeNts": [], "threeToFiveNts": []}, {"id": 2773, "number": 29, "type": "n", "fiveToThreeNts": [], "threeToFiveNts": []}, {"id": 2774, "number": 30, "type": "n", "fiveToThreeNts": [], "threeToFiveNts": []}, {"id": 2775, "number": 31, "type": "n", "fiveToThreeNts": [], "threeToFiveNts": []}, {"id": 2776, "number": 32, "type": "n", "fiveToThreeNts": [], "threeToFiveNts": []}, {"id": 2777, "number": 33, "type": "n", "fiveToThreeNts": [], "threeToFiveNts": []}, {"id": 2778, "number": 34, "type": "n", "fiveToThreeNts": [], "threeToFiveNts": []}, {"id": 2779, "number": 35, "type": "n", "fiveToThreeNts": [], "threeToFiveNts": []}, {"id": 2780, "number": 36, "type": "n", "fiveToThreeNts": [], "threeToFiveNts": []}, {"id": 2781, "number": 37, "type": "n", "fiveToThreeNts": [], "threeToFiveNts": []}, {"id": 2782, "number": 38, "type": "n", "fiveToThreeNts": [], "threeToFiveNts": []}, {"id": 2783, "number": 39, "type": "n", "fiveToThreeNts": [], "threeToFiveNts": []}, {"id": 2784, "number": 40, "type": "n", "fiveToThreeNts": [], "threeToFiveNts": []}, {"id": 2785, "number": 41, "type": "n", "fiveToThreeNts": [], "threeToFiveNts": []}, {"id": 2786, "number": 42, "type": "n", "fiveToThreeNts": [], "threeToFiveNts": []}, {"id": 2787, "number": 43, "type": "n", "fiveToThreeNts": [], "threeToFiveNts": []}, {"id": 2788, "number": 44, "type": "n", "fiveToThreeNts": [], "threeToFiveNts": []}, {"id": 2789, "number": 45, "type": "n", "fiveToThreeNts": [], "threeToFiveNts": []}, {"id": 2790, "number": 46, "type": "n", "fiveToThreeNts": [], "threeToFiveNts": []}, {"id": 2791, "number": 47, "type": "n", "fiveToThreeNts": [], "threeToFiveNts": []}, {"id": 2792, "number": 48, "type": "n", "fiveToThreeNts": [], "threeToFiveNts": []}, {"id": 2793, "number": 49, "type": "n", "fiveToThreeNts": [], "threeToFiveNts": []}, {"id": 2794, "number": 50, "type": "n", "fiveToThreeNts": [], "threeToFiveNts": []}, {"id": 2795, "number": 51, "type": "n", "fiveToThreeNts": [], "threeToFiveNts": []}, {"id": 2796, "number": 52, "type": "n", "fiveToThreeNts": [], "threeToFiveNts": []}, {"id": 2797, "number": 53, "type": "n", "fiveToThreeNts": [], "threeToFiveNts": []}, {"id": 2798, "number": 54, "type": "n", "fiveToThreeNts": [], "threeToFiveNts": []}, {"id": 2799, "number": 55, "type": "n", "fiveToThreeNts": [], "threeToFiveNts": []}, {"id": 2800, "number": 56, "type": "n", "fiveToThreeNts": [], "threeToFiveNts": []}, {"id": 2801, "number": 57, "type": "n", "fiveToThreeNts": [], "threeToFiveNts": []}, {"id": 2802, "number": 58, "type": "n", "fiveToThreeNts": [], "threeToFiveNts": []}, {"id": 2803, "number": 59, "type": "n", "fiveToThreeNts": [], "threeToFiveNts": []}, {"id": 2804, "number": 60, "type": "n", "fiveToThreeNts": [], "threeToFiveNts": []}, {"id": 2805, "number": 61, "type": "n", "fiveToThreeNts": [], "threeToFiveNts": []}, {"id": 2806, "number": 62, "type": "n", "fiveToThreeNts": [], "threeToFiveNts": []}, {"id": 2807, "number": 63, "type": "n", "fiveToThreeNts": [], "threeToFiveNts": []}, {"id": 2808, "number": 64, "type": "n", "fiveToThreeNts": [], "threeToFiveNts": []}, {"id": 2809, "number": 65, "type": "n", "fiveToThreeNts": [], "threeToFiveNts": []}, {"id": 2810, "number": 66, "type": "n", "fiveToThreeNts": [], "threeToFiveNts": []}, {"id": 2811, "number": 67, "type": "n", "fiveToThreeNts": [], "threeToFiveNts": []}, {"id": 2812, "number": 68, "type": "n", "fiveToThreeNts": [], "threeToFiveNts": []}, {"id": 2813, "number": 69, "type": "n", "fiveToThreeNts": [96], "threeToFiveNts": [64]}, {"id": 2814, "number": 70, "type": "n", "fiveToThreeNts": [97], "threeToFiveNts": [65]}, {"id": 2815, "number": 71, "type": "n", "fiveToThreeNts": [98], "threeToFiveNts": [66]}, {"id": 2816, "number": 72, "type": "n", "fiveToThreeNts": [99], "threeToFiveNts": [67]}, {"id": 2817, "number": 73, "type": "n", "fiveToThreeNts": [100], "threeToFiveNts": [68]}, {"id": 2818, "number": 74, "type": "n", "fiveToThreeNts": [101], "threeToFiveNts": [69]}, {"id": 2819, "number": 75, "type": "n", "fiveToThreeNts": [102], "threeToFiveNts": [70]}, {"id": 2820, "number": 76, "type": "n", "fiveToThreeNts": [103], "threeToFiveNts": [71]}, {"id": 2821, "number": 77, "type": "n", "fiveToThreeNts": [104], "threeToFiveNts": [72]}, {"id": 2822, "number": 78, "type": "n", "fiveToThreeNts": [105], "threeToFiveNts": [73]}, {"id": 2823, "number": 79, "type": "n", "fiveToThreeNts": [106], "threeToFiveNts": [74]}, {"id": 2824, "number": 80, "type": "n", "fiveToThreeNts": [107], "threeToFiveNts": [75]}, {"id": 2825, "number": 81, "type": "n", "fiveToThreeNts": [108], "threeToFiveNts": [76]}, {"id": 2826, "number": 82, "type": "n", "fiveToThreeNts": [109], "threeToFiveNts": [77]}, {"id": 2827, "number": 83, "type": "n", "fiveToThreeNts": [110], "threeToFiveNts": [78]}, {"id": 2828, "number": 84, "type": "n", "fiveToThreeNts": [111], "threeToFiveNts": [79]}, {"id": 2829, "number": 85, "type": "n", "fiveToThreeNts": [112], "threeToFiveNts": [80]}, {"id": 2830, "number": 86, "type": "n", "fiveToThreeNts": [113], "threeToFiveNts": [81]}, {"id": 2831, "number": 87, "type": "n", "fiveToThreeNts": [114], "threeToFiveNts": [82]}, {"id": 2832, "number": 88, "type": "n", "fiveToThreeNts": [115], "threeToFiveNts": [83]}, {"id": 2833, "number": 89, "type": "n", "fiveToThreeNts": [116], "threeToFiveNts": [84]}, {"id": 2834, "number": 90, "type": "n", "fiveToThreeNts": [117], "threeToFiveNts": [85]}, {"id": 2835, "number": 91, "type": "n", "fiveToThreeNts": [118], "threeToFiveNts": [86]}, {"id": 2836, "number": 92, "type": "n", "fiveToThreeNts": [119], "threeToFiveNts": [87]}, {"id": 2837, "number": 93, "type": "n", "fiveToThreeNts": [120], "threeToFiveNts": [88]}, {"id": 2838, "number": 94, "type": "n", "fiveToThreeNts": [121], "threeToFiveNts": [89]}, {"id": 2839, "number": 95, "type": "n", "fiveToThreeNts": [122], "threeToFiveNts": [90]}, {"id": 2840, "number": 96, "type": "n", "fiveToThreeNts": [123], "threeToFiveNts": [91]}, {"id": 2841, "number": 97, "type": "n", "fiveToThreeNts": [124], "threeToFiveNts": [92]}, {"id": 2842, "number": 98, "type": "n", "fiveToThreeNts": [125], "threeToFiveNts": [93]}, {"id": 2843, "number": 99, "type": "n", "fiveToThreeNts": [126], "threeToFiveNts": [94]}, {"id": 2844, "number": 100, "type": "n", "fiveToThreeNts": [127], "threeToFiveNts": [95]}]}, {"id": 2845, "firstActiveCell": 59, "lastActiveCell": 111, "lastCell": 159, "latticePosition": [13, 21], "initialAngle": 240, "cells": [{"id": 2846, "number": 0, "type": "n", "fiveToThreeNts": [], "threeToFiveNts": []}, {"id": 2847, "number": 1, "type": "n", "fiveToThreeNts": [], "threeToFiveNts": []}, {"id": 2848, "number": 2, "type": "n", "fiveToThreeNts": [], "threeToFiveNts": []}, {"id": 2849, "number": 3, "type": "n", "fiveToThreeNts": [], "threeToFiveNts": []}, {"id": 2850, "number": 4, "type": "n", "fiveToThreeNts": [], "threeToFiveNts": []}, {"id": 2851, "number": 5, "type": "n", "fiveToThreeNts": [], "threeToFiveNts": []}, {"id": 2852, "number": 6, "type": "n", "fiveToThreeNts": [], "threeToFiveNts": []}, {"id": 2853, "number": 7, "type": "n", "fiveToThreeNts": [], "threeToFiveNts": []}, {"id": 2854, "number": 8, "type": "n", "fiveToThreeNts": [], "threeToFiveNts": []}, {"id": 2855, "number": 9, "type": "n", "fiveToThreeNts": [], "threeToFiveNts": []}, {"id": 2856, "number": 10, "type": "n", "fiveToThreeNts": [], "threeToFiveNts": []}, {"id": 2857, "number": 11, "type": "n", "fiveToThreeNts": [], "threeToFiveNts": []}, {"id": 2858, "number": 12, "type": "n", "fiveToThreeNts": [], "threeToFiveNts": []}, {"id": 2859, "number": 13, "type": "n", "fiveToThreeNts": [], "threeToFiveNts": []}, {"id": 2860, "number": 14, "type": "n", "fiveToThreeNts": [], "threeToFiveNts": []}, {"id": 2861, "number": 15, "type": "n", "fiveToThreeNts": [], "threeToFiveNts": []}, {"id": 2862, "number": 16, "type": "n", "fiveToThreeNts": [], "threeToFiveNts": []}, {"id": 2863, "number": 17, "type": "n", "fiveToThreeNts": [], "threeToFiveNts": []}, {"id": 2864, "number": 18, "type": "n", "fiveToThreeNts": [], "threeToFiveNts": []}, {"id": 2865, "number": 19, "type": "n", "fiveToThreeNts": [], "threeToFiveNts": []}, {"id": 2866, "number": 20, "type": "n", "fiveToThreeNts": [], "threeToFiveNts": []}, {"id": 2867, "number": 21, "type": "n", "fiveToThreeNts": [], "threeToFiveNts": []}, {"id": 2868, "number": 22, "type": "n", "fiveToThreeNts": [], "threeToFiveNts": []}, {"id": 2869, "number": 23, "type": "n", "fiveToThreeNts": [], "threeToFiveNts": []}, {"id": 2870, "number": 24, "type": "n", "fiveToThreeNts": [], "threeToFiveNts": []}, {"id": 2871, "number": 25, "type": "n", "fiveToThreeNts": [], "threeToFiveNts": []}, {"id": 2872, "number": 26, "type": "n", "fiveToThreeNts": [], "threeToFiveNts": []}, {"id": 2873, "number": 27, "type": "n", "fiveToThreeNts": [], "threeToFiveNts": []}, {"id": 2874, "number": 28, "type": "n", "fiveToThreeNts": [], "threeToFiveNts": []}, {"id": 2875, "number": 29, "type": "n", "fiveToThreeNts": [], "threeToFiveNts": []}, {"id": 2876, "number": 30, "type": "n", "fiveToThreeNts": [], "threeToFiveNts": []}, {"id": 2877, "number": 31, "type": "n", "fiveToThreeNts": [], "threeToFiveNts": []}, {"id": 2878, "number": 32, "type": "n", "fiveToThreeNts": [], "threeToFiveNts": []}, {"id": 2879, "number": 33, "type": "n", "fiveToThreeNts": [], "threeToFiveNts": []}, {"id": 2880, "number": 34, "type": "n", "fiveToThreeNts": [], "threeToFiveNts": []}, {"id": 2881, "number": 35, "type": "n", "fiveToThreeNts": [], "threeToFiveNts": []}, {"id": 2882, "number": 36, "type": "n", "fiveToThreeNts": [], "threeToFiveNts": []}, {"id": 2883, "number": 37, "type": "n", "fiveToThreeNts": [], "threeToFiveNts": []}, {"id": 2884, "number": 38, "type": "n", "fiveToThreeNts": [], "threeToFiveNts": []}, {"id": 2885, "number": 39, "type": "n", "fiveToThreeNts": [], "threeToFiveNts": []}, {"id": 2886, "number": 40, "type": "n", "fiveToThreeNts": [], "threeToFiveNts": []}, {"id": 2887, "number": 41, "type": "n", "fiveToThreeNts": [], "threeToFiveNts": []}, {"id": 2888, "number": 42, "type": "n", "fiveToThreeNts": [], "threeToFiveNts": []}, {"id": 2889, "number": 43, "type": "n", "fiveToThreeNts": [], "threeToFiveNts": []}, {"id": 2890, "number": 44, "type": "n", "fiveToThreeNts": [], "threeToFiveNts": []}, {"id": 2891, "number": 45, "type": "n", "fiveToThreeNts": [], "threeToFiveNts": []}, {"id": 2892, "number": 46, "type": "n", "fiveToThreeNts": [], "threeToFiveNts": []}, {"id": 2893, "number": 47, "type": "n", "fiveToThreeNts": [], "threeToFiveNts": []}, {"id": 2894, "number": 48, "type": "n", "fiveToThreeNts": [], "threeToFiveNts": []}, {"id": 2895, "number": 49, "type": "n", "fiveToThreeNts": [], "threeToFiveNts": []}, {"id": 2896, "number": 50, "type": "n", "fiveToThreeNts": [], "threeToFiveNts": []}, {"id": 2897, "number": 51, "type": "n", "fiveToThreeNts": [], "threeToFiveNts": []}, {"id": 2898, "number": 52, "type": "n", "fiveToThreeNts": [], "threeToFiveNts": []}, {"id": 2899, "number": 53, "type": "n", "fiveToThreeNts": [], "threeToFiveNts": []}, {"id": 2900, "number": 54, "type": "n", "fiveToThreeNts": [], "threeToFiveNts": []}, {"id": 2901, "number": 55, "type": "n", "fiveToThreeNts": [], "threeToFiveNts": []}, {"id": 2902, "number": 56, "type": "n", "fiveToThreeNts": [], "threeToFiveNts": []}, {"id": 2903, "number": 57, "type": "n", "fiveToThreeNts": [], "threeToFiveNts": []}, {"id": 2904, "number": 58, "type": "n", "fiveToThreeNts": [], "threeToFiveNts": []}, {"id": 2905, "number": 59, "type": "n", "fiveToThreeNts": [128], "threeToFiveNts": [181]}, {"id": 2906, "number": 60, "type": "n", "fiveToThreeNts": [129], "threeToFiveNts": [182]}, {"id": 2907, "number": 61, "type": "n", "fiveToThreeNts": [130], "threeToFiveNts": [183]}, {"id": 2908, "number": 62, "type": "n", "fiveToThreeNts": [131], "threeToFiveNts": [184]}, {"id": 2909, "number": 63, "type": "n", "fiveToThreeNts": [132], "threeToFiveNts": [185]}, {"id": 2910, "number": 64, "type": "n", "fiveToThreeNts": [133], "threeToFiveNts": [186]}, {"id": 2911, "number": 65, "type": "n", "fiveToThreeNts": [134], "threeToFiveNts": [187]}, {"id": 2912, "number": 66, "type": "n", "fiveToThreeNts": [135], "threeToFiveNts": [188]}, {"id": 2913, "number": 67, "type": "n", "fiveToThreeNts": [136], "threeToFiveNts": [189]}, {"id": 2914, "number": 68, "type": "n", "fiveToThreeNts": [137], "threeToFiveNts": [190]}, {"id": 2915, "number": 69, "type": "n", "fiveToThreeNts": [138], "threeToFiveNts": [191]}, {"id": 2916, "number": 70, "type": "n", "fiveToThreeNts": [139], "threeToFiveNts": [192]}, {"id": 2917, "number": 71, "type": "n", "fiveToThreeNts": [140], "threeToFiveNts": [193]}, {"id": 2918, "number": 72, "type": "n", "fiveToThreeNts": [141], "threeToFiveNts": [194]}, {"id": 2919, "number": 73, "type": "n", "fiveToThreeNts": [142], "threeToFiveNts": [195]}, {"id": 2920, "number": 74, "type": "n", "fiveToThreeNts": [143], "threeToFiveNts": [196]}, {"id": 2921, "number": 75, "type": "n", "fiveToThreeNts": [144], "threeToFiveNts": [197]}, {"id": 2922, "number": 76, "type": "n", "fiveToThreeNts": [145], "threeToFiveNts": [198]}, {"id": 2923, "number": 77, "type": "n", "fiveToThreeNts": [146], "threeToFiveNts": [199]}, {"id": 2924, "number": 78, "type": "n", "fiveToThreeNts": [147], "threeToFiveNts": [200]}, {"id": 2925, "number": 79, "type": "n", "fiveToThreeNts": [148], "threeToFiveNts": [201]}, {"id": 2926, "number": 80, "type": "n", "fiveToThreeNts": [149], "threeToFiveNts": [202]}, {"id": 2927, "number": 81, "type": "n", "fiveToThreeNts": [150], "threeToFiveNts": [203]}, {"id": 2928, "number": 82, "type": "n", "fiveToThreeNts": [151], "threeToFiveNts": [204]}, {"id": 2929, "number": 83, "type": "n", "fiveToThreeNts": [152], "threeToFiveNts": [205]}, {"id": 2930, "number": 84, "type": "n", "fiveToThreeNts": [153], "threeToFiveNts": [206]}, {"id": 2931, "number": 85, "type": "n", "fiveToThreeNts": [154], "threeToFiveNts": [207]}, {"id": 2932, "number": 86, "type": "n", "fiveToThreeNts": [155], "threeToFiveNts": [208]}, {"id": 2933, "number": 87, "type": "n", "fiveToThreeNts": [156], "threeToFiveNts": [209]}, {"id": 2934, "number": 88, "type": "n", "fiveToThreeNts": [157], "threeToFiveNts": [210]}, {"id": 2935, "number": 89, "type": "n", "fiveToThreeNts": [158], "threeToFiveNts": [211]}, {"id": 2936, "number": 90, "type": "n", "fiveToThreeNts": [159], "threeToFiveNts": [212]}, {"id": 2937, "number": 91, "type": "n", "fiveToThreeNts": [160], "threeToFiveNts": [213]}, {"id": 2938, "number": 92, "type": "n", "fiveToThreeNts": [161], "threeToFiveNts": [214]}, {"id": 2939, "number": 93, "type": "n", "fiveToThreeNts": [162], "threeToFiveNts": [215]}, {"id": 2940, "number": 94, "type": "n", "fiveToThreeNts": [163], "threeToFiveNts": [216]}, {"id": 2941, "number": 95, "type": "n", "fiveToThreeNts": [164], "threeToFiveNts": [217]}, {"id": 2942, "number": 96, "type": "n", "fiveToThreeNts": [165], "threeToFiveNts": [218]}, {"id": 2943, "number": 97, "type": "n", "fiveToThreeNts": [166], "threeToFiveNts": [219]}, {"id": 2944, "number": 98, "type": "n", "fiveToThreeNts": [167], "threeToFiveNts": [220]}, {"id": 2945, "number": 99, "type": "n", "fiveToThreeNts": [168], "threeToFiveNts": [221]}, {"id": 2946, "number": 100, "type": "n", "fiveToThreeNts": [169], "threeToFiveNts": [222]}, {"id": 2947, "number": 101, "type": "n", "fiveToThreeNts": [170], "threeToFiveNts": [223]}, {"id": 2948, "number": 102, "type": "n", "fiveToThreeNts": [171], "threeToFiveNts": [224]}, {"id": 2949, "number": 103, "type": "n", "fiveToThreeNts": [172], "threeToFiveNts": [225]}, {"id": 2950, "number": 104, "type": "n", "fiveToThreeNts": [173], "threeToFiveNts": [226]}, {"id": 2951, "number": 105, "type": "n", "fiveToThreeNts": [174], "threeToFiveNts": [227]}, {"id": 2952, "number": 106, "type": "n", "fiveToThreeNts": [175], "threeToFiveNts": [228]}, {"id": 2953, "number": 107, "type": "n", "fiveToThreeNts": [176], "threeToFiveNts": [229]}, {"id": 2954, "number": 108, "type": "n", "fiveToThreeNts": [177], "threeToFiveNts": [230]}, {"id": 2955, "number": 109, "type": "n", "fiveToThreeNts": [178], "threeToFiveNts": [231]}, {"id": 2956, "number": 110, "type": "n", "fiveToThreeNts": [179], "threeToFiveNts": [232]}, {"id": 2957, "number": 111, "type": "n", "fiveToThreeNts": [180], "threeToFiveNts": [233]}]}, {"id": 2958, "firstActiveCell": 59, "lastActiveCell": 111, "lastCell": 159, "latticePosition": [13, 22], "initialAngle": 240, "cells": [{"id": 2959, "number": 0, "type": "n", "fiveToThreeNts": [], "threeToFiveNts": []}, {"id": 2960, "number": 1, "type": "n", "fiveToThreeNts": [], "threeToFiveNts": []}, {"id": 2961, "number": 2, "type": "n", "fiveToThreeNts": [], "threeToFiveNts": []}, {"id": 2962, "number": 3, "type": "n", "fiveToThreeNts": [], "threeToFiveNts": []}, {"id": 2963, "number": 4, "type": "n", "fiveToThreeNts": [], "threeToFiveNts": []}, {"id": 2964, "number": 5, "type": "n", "fiveToThreeNts": [], "threeToFiveNts": []}, {"id": 2965, "number": 6, "type": "n", "fiveToThreeNts": [], "threeToFiveNts": []}, {"id": 2966, "number": 7, "type": "n", "fiveToThreeNts": [], "threeToFiveNts": []}, {"id": 2967, "number": 8, "type": "n", "fiveToThreeNts": [], "threeToFiveNts": []}, {"id": 2968, "number": 9, "type": "n", "fiveToThreeNts": [], "threeToFiveNts": []}, {"id": 2969, "number": 10, "type": "n", "fiveToThreeNts": [], "threeToFiveNts": []}, {"id": 2970, "number": 11, "type": "n", "fiveToThreeNts": [], "threeToFiveNts": []}, {"id": 2971, "number": 12, "type": "n", "fiveToThreeNts": [], "threeToFiveNts": []}, {"id": 2972, "number": 13, "type": "n", "fiveToThreeNts": [], "threeToFiveNts": []}, {"id": 2973, "number": 14, "type": "n", "fiveToThreeNts": [], "threeToFiveNts": []}, {"id": 2974, "number": 15, "type": "n", "fiveToThreeNts": [], "threeToFiveNts": []}, {"id": 2975, "number": 16, "type": "n", "fiveToThreeNts": [], "threeToFiveNts": []}, {"id": 2976, "number": 17, "type": "n", "fiveToThreeNts": [], "threeToFiveNts": []}, {"id": 2977, "number": 18, "type": "n", "fiveToThreeNts": [], "threeToFiveNts": []}, {"id": 2978, "number": 19, "type": "n", "fiveToThreeNts": [], "threeToFiveNts": []}, {"id": 2979, "number": 20, "type": "n", "fiveToThreeNts": [], "threeToFiveNts": []}, {"id": 2980, "number": 21, "type": "n", "fiveToThreeNts": [], "threeToFiveNts": []}, {"id": 2981, "number": 22, "type": "n", "fiveToThreeNts": [], "threeToFiveNts": []}, {"id": 2982, "number": 23, "type": "n", "fiveToThreeNts": [], "threeToFiveNts": []}, {"id": 2983, "number": 24, "type": "n", "fiveToThreeNts": [], "threeToFiveNts": []}, {"id": 2984, "number": 25, "type": "n", "fiveToThreeNts": [], "threeToFiveNts": []}, {"id": 2985, "number": 26, "type": "n", "fiveToThreeNts": [], "threeToFiveNts": []}, {"id": 2986, "number": 27, "type": "n", "fiveToThreeNts": [], "threeToFiveNts": []}, {"id": 2987, "number": 28, "type": "n", "fiveToThreeNts": [], "threeToFiveNts": []}, {"id": 2988, "number": 29, "type": "n", "fiveToThreeNts": [], "threeToFiveNts": []}, {"id": 2989, "number": 30, "type": "n", "fiveToThreeNts": [], "threeToFiveNts": []}, {"id": 2990, "number": 31, "type": "n", "fiveToThreeNts": [], "threeToFiveNts": []}, {"id": 2991, "number": 32, "type": "n", "fiveToThreeNts": [], "threeToFiveNts": []}, {"id": 2992, "number": 33, "type": "n", "fiveToThreeNts": [], "threeToFiveNts": []}, {"id": 2993, "number": 34, "type": "n", "fiveToThreeNts": [], "threeToFiveNts": []}, {"id": 2994, "number": 35, "type": "n", "fiveToThreeNts": [], "threeToFiveNts": []}, {"id": 2995, "number": 36, "type": "n", "fiveToThreeNts": [], "threeToFiveNts": []}, {"id": 2996, "number": 37, "type": "n", "fiveToThreeNts": [], "threeToFiveNts": []}, {"id": 2997, "number": 38, "type": "n", "fiveToThreeNts": [], "threeToFiveNts": []}, {"id": 2998, "number": 39, "type": "n", "fiveToThreeNts": [], "threeToFiveNts": []}, {"id": 2999, "number": 40, "type": "n", "fiveToThreeNts": [], "threeToFiveNts": []}, {"id": 3000, "number": 41, "type": "n", "fiveToThreeNts": [], "threeToFiveNts": []}, {"id": 3001, "number": 42, "type": "n", "fiveToThreeNts": [], "threeToFiveNts": []}, {"id": 3002, "number": 43, "type": "n", "fiveToThreeNts": [], "threeToFiveNts": []}, {"id": 3003, "number": 44, "type": "n", "fiveToThreeNts": [], "threeToFiveNts": []}, {"id": 3004, "number": 45, "type": "n", "fiveToThreeNts": [], "threeToFiveNts": []}, {"id": 3005, "number": 46, "type": "n", "fiveToThreeNts": [], "threeToFiveNts": []}, {"id": 3006, "number": 47, "type": "n", "fiveToThreeNts": [], "threeToFiveNts": []}, {"id": 3007, "number": 48, "type": "n", "fiveToThreeNts": [], "threeToFiveNts": []}, {"id": 3008, "number": 49, "type": "n", "fiveToThreeNts": [], "threeToFiveNts": []}, {"id": 3009, "number": 50, "type": "n", "fiveToThreeNts": [], "threeToFiveNts": []}, {"id": 3010, "number": 51, "type": "n", "fiveToThreeNts": [], "threeToFiveNts": []}, {"id": 3011, "number": 52, "type": "n", "fiveToThreeNts": [], "threeToFiveNts": []}, {"id": 3012, "number": 53, "type": "n", "fiveToThreeNts": [], "threeToFiveNts": []}, {"id": 3013, "number": 54, "type": "n", "fiveToThreeNts": [], "threeToFiveNts": []}, {"id": 3014, "number": 55, "type": "n", "fiveToThreeNts": [], "threeToFiveNts": []}, {"id": 3015, "number": 56, "type": "n", "fiveToThreeNts": [], "threeToFiveNts": []}, {"id": 3016, "number": 57, "type": "n", "fiveToThreeNts": [], "threeToFiveNts": []}, {"id": 3017, "number": 58, "type": "n", "fiveToThreeNts": [], "threeToFiveNts": []}, {"id": 3018, "number": 59, "type": "n", "fiveToThreeNts": [287], "threeToFiveNts": [234]}, {"id": 3019, "number": 60, "type": "n", "fiveToThreeNts": [288], "threeToFiveNts": [235]}, {"id": 3020, "number": 61, "type": "n", "fiveToThreeNts": [289], "threeToFiveNts": [236]}, {"id": 3021, "number": 62, "type": "n", "fiveToThreeNts": [290], "threeToFiveNts": [237]}, {"id": 3022, "number": 63, "type": "n", "fiveToThreeNts": [291], "threeToFiveNts": [238]}, {"id": 3023, "number": 64, "type": "n", "fiveToThreeNts": [292], "threeToFiveNts": [239]}, {"id": 3024, "number": 65, "type": "n", "fiveToThreeNts": [293], "threeToFiveNts": [240]}, {"id": 3025, "number": 66, "type": "n", "fiveToThreeNts": [294], "threeToFiveNts": [241]}, {"id": 3026, "number": 67, "type": "n", "fiveToThreeNts": [295], "threeToFiveNts": [242]}, {"id": 3027, "number": 68, "type": "n", "fiveToThreeNts": [296], "threeToFiveNts": [243]}, {"id": 3028, "number": 69, "type": "n", "fiveToThreeNts": [297], "threeToFiveNts": [244]}, {"id": 3029, "number": 70, "type": "n", "fiveToThreeNts": [298], "threeToFiveNts": [245]}, {"id": 3030, "number": 71, "type": "n", "fiveToThreeNts": [299], "threeToFiveNts": [246]}, {"id": 3031, "number": 72, "type": "n", "fiveToThreeNts": [300], "threeToFiveNts": [247]}, {"id": 3032, "number": 73, "type": "n", "fiveToThreeNts": [301], "threeToFiveNts": [248]}, {"id": 3033, "number": 74, "type": "n", "fiveToThreeNts": [302], "threeToFiveNts": [249]}, {"id": 3034, "number": 75, "type": "n", "fiveToThreeNts": [303], "threeToFiveNts": [250]}, {"id": 3035, "number": 76, "type": "n", "fiveToThreeNts": [304], "threeToFiveNts": [251]}, {"id": 3036, "number": 77, "type": "n", "fiveToThreeNts": [305], "threeToFiveNts": [252]}, {"id": 3037, "number": 78, "type": "n", "fiveToThreeNts": [306], "threeToFiveNts": [253]}, {"id": 3038, "number": 79, "type": "n", "fiveToThreeNts": [307], "threeToFiveNts": [254]}, {"id": 3039, "number": 80, "type": "n", "fiveToThreeNts": [308], "threeToFiveNts": [255]}, {"id": 3040, "number": 81, "type": "n", "fiveToThreeNts": [309], "threeToFiveNts": [256]}, {"id": 3041, "number": 82, "type": "n", "fiveToThreeNts": [310], "threeToFiveNts": [257]}, {"id": 3042, "number": 83, "type": "n", "fiveToThreeNts": [311], "threeToFiveNts": [258]}, {"id": 3043, "number": 84, "type": "n", "fiveToThreeNts": [312], "threeToFiveNts": [259]}, {"id": 3044, "number": 85, "type": "n", "fiveToThreeNts": [313], "threeToFiveNts": [260]}, {"id": 3045, "number": 86, "type": "n", "fiveToThreeNts": [314], "threeToFiveNts": [261]}, {"id": 3046, "number": 87, "type": "n", "fiveToThreeNts": [315], "threeToFiveNts": [262]}, {"id": 3047, "number": 88, "type": "n", "fiveToThreeNts": [316], "threeToFiveNts": [263]}, {"id": 3048, "number": 89, "type": "n", "fiveToThreeNts": [317], "threeToFiveNts": [264]}, {"id": 3049, "number": 90, "type": "n", "fiveToThreeNts": [318], "threeToFiveNts": [265]}, {"id": 3050, "number": 91, "type": "n", "fiveToThreeNts": [319], "threeToFiveNts": [266]}, {"id": 3051, "number": 92, "type": "n", "fiveToThreeNts": [320], "threeToFiveNts": [267]}, {"id": 3052, "number": 93, "type": "n", "fiveToThreeNts": [321], "threeToFiveNts": [268]}, {"id": 3053, "number": 94, "type": "n", "fiveToThreeNts": [322], "threeToFiveNts": [269]}, {"id": 3054, "number": 95, "type": "n", "fiveToThreeNts": [323], "threeToFiveNts": [270]}, {"id": 3055, "number": 96, "type": "n", "fiveToThreeNts": [324], "threeToFiveNts": [271]}, {"id": 3056, "number": 97, "type": "n", "fiveToThreeNts": [325], "threeToFiveNts": [272]}, {"id": 3057, "number": 98, "type": "n", "fiveToThreeNts": [326], "threeToFiveNts": [273]}, {"id": 3058, "number": 99, "type": "n", "fiveToThreeNts": [327], "threeToFiveNts": [274]}, {"id": 3059, "number": 100, "type": "n", "fiveToThreeNts": [328], "threeToFiveNts": [275]}, {"id": 3060, "number": 101, "type": "n", "fiveToThreeNts": [329], "threeToFiveNts": [276]}, {"id": 3061, "number": 102, "type": "n", "fiveToThreeNts": [330], "threeToFiveNts": [277]}, {"id": 3062, "number": 103, "type": "n", "fiveToThreeNts": [331], "threeToFiveNts": [278]}, {"id": 3063, "number": 104, "type": "n", "fiveToThreeNts": [332], "threeToFiveNts": [279]}, {"id": 3064, "number": 105, "type": "n", "fiveToThreeNts": [333], "threeToFiveNts": [280]}, {"id": 3065, "number": 106, "type": "n", "fiveToThreeNts": [334], "threeToFiveNts": [281]}, {"id": 3066, "number": 107, "type": "n", "fiveToThreeNts": [335], "threeToFiveNts": [282]}, {"id": 3067, "number": 108, "type": "n", "fiveToThreeNts": [336], "threeToFiveNts": [283]}, {"id": 3068, "number": 109, "type": "n", "fiveToThreeNts": [337], "threeToFiveNts": [284]}, {"id": 3069, "number": 110, "type": "n", "fiveToThreeNts": [338], "threeToFiveNts": [285]}, {"id": 3070, "number": 111, "type": "n", "fiveToThreeNts": [339], "threeToFiveNts": [286]}]}, {"id": 3071, "firstActiveCell": 48, "lastActiveCell": 122, "lastCell": 159, "latticePosition": [13, 23], "initialAngle": 240, "cells": [{"id": 3072, "number": 0, "type": "n", "fiveToThreeNts": [], "threeToFiveNts": []}, {"id": 3073, "number": 1, "type": "n", "fiveToThreeNts": [], "threeToFiveNts": []}, {"id": 3074, "number": 2, "type": "n", "fiveToThreeNts": [], "threeToFiveNts": []}, {"id": 3075, "number": 3, "type": "n", "fiveToThreeNts": [], "threeToFiveNts": []}, {"id": 3076, "number": 4, "type": "n", "fiveToThreeNts": [], "threeToFiveNts": []}, {"id": 3077, "number": 5, "type": "n", "fiveToThreeNts": [], "threeToFiveNts": []}, {"id": 3078, "number": 6, "type": "n", "fiveToThreeNts": [], "threeToFiveNts": []}, {"id": 3079, "number": 7, "type": "n", "fiveToThreeNts": [], "threeToFiveNts": []}, {"id": 3080, "number": 8, "type": "n", "fiveToThreeNts": [], "threeToFiveNts": []}, {"id": 3081, "number": 9, "type": "n", "fiveToThreeNts": [], "threeToFiveNts": []}, {"id": 3082, "number": 10, "type": "n", "fiveToThreeNts": [], "threeToFiveNts": []}, {"id": 3083, "number": 11, "type": "n", "fiveToThreeNts": [], "threeToFiveNts": []}, {"id": 3084, "number": 12, "type": "n", "fiveToThreeNts": [], "threeToFiveNts": []}, {"id": 3085, "number": 13, "type": "n", "fiveToThreeNts": [], "threeToFiveNts": []}, {"id": 3086, "number": 14, "type": "n", "fiveToThreeNts": [], "threeToFiveNts": []}, {"id": 3087, "number": 15, "type": "n", "fiveToThreeNts": [], "threeToFiveNts": []}, {"id": 3088, "number": 16, "type": "n", "fiveToThreeNts": [], "threeToFiveNts": []}, {"id": 3089, "number": 17, "type": "n", "fiveToThreeNts": [], "threeToFiveNts": []}, {"id": 3090, "number": 18, "type": "n", "fiveToThreeNts": [], "threeToFiveNts": []}, {"id": 3091, "number": 19, "type": "n", "fiveToThreeNts": [], "threeToFiveNts": []}, {"id": 3092, "number": 20, "type": "n", "fiveToThreeNts": [], "threeToFiveNts": []}, {"id": 3093, "number": 21, "type": "n", "fiveToThreeNts": [], "threeToFiveNts": []}, {"id": 3094, "number": 22, "type": "n", "fiveToThreeNts": [], "threeToFiveNts": []}, {"id": 3095, "number": 23, "type": "n", "fiveToThreeNts": [], "threeToFiveNts": []}, {"id": 3096, "number": 24, "type": "n", "fiveToThreeNts": [], "threeToFiveNts": []}, {"id": 3097, "number": 25, "type": "n", "fiveToThreeNts": [], "threeToFiveNts": []}, {"id": 3098, "number": 26, "type": "n", "fiveToThreeNts": [], "threeToFiveNts": []}, {"id": 3099, "number": 27, "type": "n", "fiveToThreeNts": [], "threeToFiveNts": []}, {"id": 3100, "number": 28, "type": "n", "fiveToThreeNts": [], "threeToFiveNts": []}, {"id": 3101, "number": 29, "type": "n", "fiveToThreeNts": [], "threeToFiveNts": []}, {"id": 3102, "number": 30, "type": "n", "fiveToThreeNts": [], "threeToFiveNts": []}, {"id": 3103, "number": 31, "type": "n", "fiveToThreeNts": [], "threeToFiveNts": []}, {"id": 3104, "number": 32, "type": "n", "fiveToThreeNts": [], "threeToFiveNts": []}, {"id": 3105, "number": 33, "type": "n", "fiveToThreeNts": [], "threeToFiveNts": []}, {"id": 3106, "number": 34, "type": "n", "fiveToThreeNts": [], "threeToFiveNts": []}, {"id": 3107, "number": 35, "type": "n", "fiveToThreeNts": [], "threeToFiveNts": []}, {"id": 3108, "number": 36, "type": "n", "fiveToThreeNts": [], "threeToFiveNts": []}, {"id": 3109, "number": 37, "type": "n", "fiveToThreeNts": [], "threeToFiveNts": []}, {"id": 3110, "number": 38, "type": "n", "fiveToThreeNts": [], "threeToFiveNts": []}, {"id": 3111, "number": 39, "type": "n", "fiveToThreeNts": [], "threeToFiveNts": []}, {"id": 3112, "number": 40, "type": "n", "fiveToThreeNts": [], "threeToFiveNts": []}, {"id": 3113, "number": 41, "type": "n", "fiveToThreeNts": [], "threeToFiveNts": []}, {"id": 3114, "number": 42, "type": "n", "fiveToThreeNts": [], "threeToFiveNts": []}, {"id": 3115, "number": 43, "type": "n", "fiveToThreeNts": [], "threeToFiveNts": []}, {"id": 3116, "number": 44, "type": "n", "fiveToThreeNts": [], "threeToFiveNts": []}, {"id": 3117, "number": 45, "type": "n", "fiveToThreeNts": [], "threeToFiveNts": []}, {"id": 3118, "number": 46, "type": "n", "fiveToThreeNts": [], "threeToFiveNts": []}, {"id": 3119, "number": 47, "type": "n", "fiveToThreeNts": [], "threeToFiveNts": []}, {"id": 3120, "number": 48, "type": "n", "fiveToThreeNts": [340], "threeToFiveNts": [415]}, {"id": 3121, "number": 49, "type": "n", "fiveToThreeNts": [341], "threeToFiveNts": [416]}, {"id": 3122, "number": 50, "type": "n", "fiveToThreeNts": [342], "threeToFiveNts": [417]}, {"id": 3123, "number": 51, "type": "n", "fiveToThreeNts": [343], "threeToFiveNts": [418]}, {"id": 3124, "number": 52, "type": "n", "fiveToThreeNts": [344], "threeToFiveNts": [419]}, {"id": 3125, "number": 53, "type": "n", "fiveToThreeNts": [345], "threeToFiveNts": [420]}, {"id": 3126, "number": 54, "type": "n", "fiveToThreeNts": [346], "threeToFiveNts": [421]}, {"id": 3127, "number": 55, "type": "n", "fiveToThreeNts": [347], "threeToFiveNts": [422]}, {"id": 3128, "number": 56, "type": "n", "fiveToThreeNts": [348], "threeToFiveNts": [423]}, {"id": 3129, "number": 57, "type": "n", "fiveToThreeNts": [349], "threeToFiveNts": [424]}, {"id": 3130, "number": 58, "type": "n", "fiveToThreeNts": [350], "threeToFiveNts": [425]}, {"id": 3131, "number": 59, "type": "n", "fiveToThreeNts": [351], "threeToFiveNts": [426]}, {"id": 3132, "number": 60, "type": "n", "fiveToThreeNts": [352], "threeToFiveNts": [427]}, {"id": 3133, "number": 61, "type": "n", "fiveToThreeNts": [353], "threeToFiveNts": [428]}, {"id": 3134, "number": 62, "type": "n", "fiveToThreeNts": [354], "threeToFiveNts": [429]}, {"id": 3135, "number": 63, "type": "n", "fiveToThreeNts": [355], "threeToFiveNts": [430]}, {"id": 3136, "number": 64, "type": "n", "fiveToThreeNts": [356], "threeToFiveNts": [431]}, {"id": 3137, "number": 65, "type": "n", "fiveToThreeNts": [357], "threeToFiveNts": [432]}, {"id": 3138, "number": 66, "type": "n", "fiveToThreeNts": [358], "threeToFiveNts": [433]}, {"id": 3139, "number": 67, "type": "n", "fiveToThreeNts": [359], "threeToFiveNts": [434]}, {"id": 3140, "number": 68, "type": "n", "fiveToThreeNts": [360], "threeToFiveNts": [435]}, {"id": 3141, "number": 69, "type": "n", "fiveToThreeNts": [361], "threeToFiveNts": [436]}, {"id": 3142, "number": 70, "type": "n", "fiveToThreeNts": [362], "threeToFiveNts": [437]}, {"id": 3143, "number": 71, "type": "n", "fiveToThreeNts": [363], "threeToFiveNts": [438]}, {"id": 3144, "number": 72, "type": "n", "fiveToThreeNts": [364], "threeToFiveNts": [439]}, {"id": 3145, "number": 73, "type": "n", "fiveToThreeNts": [365], "threeToFiveNts": [440]}, {"id": 3146, "number": 74, "type": "n", "fiveToThreeNts": [366], "threeToFiveNts": [441]}, {"id": 3147, "number": 75, "type": "n", "fiveToThreeNts": [367], "threeToFiveNts": [442]}, {"id": 3148, "number": 76, "type": "n", "fiveToThreeNts": [368], "threeToFiveNts": [443]}, {"id": 3149, "number": 77, "type": "n", "fiveToThreeNts": [369], "threeToFiveNts": [444]}, {"id": 3150, "number": 78, "type": "n", "fiveToThreeNts": [370], "threeToFiveNts": [445]}, {"id": 3151, "number": 79, "type": "n", "fiveToThreeNts": [371], "threeToFiveNts": [446]}, {"id": 3152, "number": 80, "type": "n", "fiveToThreeNts": [372], "threeToFiveNts": [447]}, {"id": 3153, "number": 81, "type": "n", "fiveToThreeNts": [373], "threeToFiveNts": [448]}, {"id": 3154, "number": 82, "type": "n", "fiveToThreeNts": [374], "threeToFiveNts": [449]}, {"id": 3155, "number": 83, "type": "n", "fiveToThreeNts": [375], "threeToFiveNts": [450]}, {"id": 3156, "number": 84, "type": "n", "fiveToThreeNts": [376], "threeToFiveNts": [451]}, {"id": 3157, "number": 85, "type": "n", "fiveToThreeNts": [377], "threeToFiveNts": [452]}, {"id": 3158, "number": 86, "type": "n", "fiveToThreeNts": [378], "threeToFiveNts": [453]}, {"id": 3159, "number": 87, "type": "n", "fiveToThreeNts": [379], "threeToFiveNts": [454]}, {"id": 3160, "number": 88, "type": "n", "fiveToThreeNts": [380], "threeToFiveNts": [455]}, {"id": 3161, "number": 89, "type": "n", "fiveToThreeNts": [381], "threeToFiveNts": [456]}, {"id": 3162, "number": 90, "type": "n", "fiveToThreeNts": [382], "threeToFiveNts": [457]}, {"id": 3163, "number": 91, "type": "n", "fiveToThreeNts": [383], "threeToFiveNts": [458]}, {"id": 3164, "number": 92, "type": "n", "fiveToThreeNts": [384], "threeToFiveNts": [459]}, {"id": 3165, "number": 93, "type": "n", "fiveToThreeNts": [385], "threeToFiveNts": [460]}, {"id": 3166, "number": 94, "type": "n", "fiveToThreeNts": [386], "threeToFiveNts": [461]}, {"id": 3167, "number": 95, "type": "n", "fiveToThreeNts": [387], "threeToFiveNts": [462]}, {"id": 3168, "number": 96, "type": "n", "fiveToThreeNts": [388], "threeToFiveNts": [463]}, {"id": 3169, "number": 97, "type": "n", "fiveToThreeNts": [389], "threeToFiveNts": [464]}, {"id": 3170, "number": 98, "type": "n", "fiveToThreeNts": [390], "threeToFiveNts": [465]}, {"id": 3171, "number": 99, "type": "n", "fiveToThreeNts": [391], "threeToFiveNts": [466]}, {"id": 3172, "number": 100, "type": "n", "fiveToThreeNts": [392], "threeToFiveNts": [467]}, {"id": 3173, "number": 101, "type": "n", "fiveToThreeNts": [393], "threeToFiveNts": [468]}, {"id": 3174, "number": 102, "type": "n", "fiveToThreeNts": [394], "threeToFiveNts": [469]}, {"id": 3175, "number": 103, "type": "n", "fiveToThreeNts": [395], "threeToFiveNts": [470]}, {"id": 3176, "number": 104, "type": "n", "fiveToThreeNts": [396], "threeToFiveNts": [471]}, {"id": 3177, "number": 105, "type": "n", "fiveToThreeNts": [397], "threeToFiveNts": [472]}, {"id": 3178, "number": 106, "type": "n", "fiveToThreeNts": [398], "threeToFiveNts": [473]}, {"id": 3179, "number": 107, "type": "n", "fiveToThreeNts": [399], "threeToFiveNts": [474]}, {"id": 3180, "number": 108, "type": "n", "fiveToThreeNts": [400], "threeToFiveNts": [475]}, {"id": 3181, "number": 109, "type": "n", "fiveToThreeNts": [401], "threeToFiveNts": [476]}, {"id": 3182, "number": 110, "type": "n", "fiveToThreeNts": [402], "threeToFiveNts": [477]}, {"id": 3183, "number": 111, "type": "n", "fiveToThreeNts": [403], "threeToFiveNts": [478]}, {"id": 3184, "number": 112, "type": "n", "fiveToThreeNts": [404], "threeToFiveNts": [479]}, {"id": 3185, "number": 113, "type": "n", "fiveToThreeNts": [405], "threeToFiveNts": [480]}, {"id": 3186, "number": 114, "type": "n", "fiveToThreeNts": [406], "threeToFiveNts": [481]}, {"id": 3187, "number": 115, "type": "n", "fiveToThreeNts": [407], "threeToFiveNts": [482]}, {"id": 3188, "number": 116, "type": "n", "fiveToThreeNts": [408], "threeToFiveNts": [483]}, {"id": 3189, "number": 117, "type": "n", "fiveToThreeNts": [409], "threeToFiveNts": [484]}, {"id": 3190, "number": 118, "type": "n", "fiveToThreeNts": [410], "threeToFiveNts": [485]}, {"id": 3191, "number": 119, "type": "n", "fiveToThreeNts": [411], "threeToFiveNts": [486]}, {"id": 3192, "number": 120, "type": "n", "fiveToThreeNts": [412], "threeToFiveNts": [487]}, {"id": 3193, "number": 121, "type": "n", "fiveToThreeNts": [413], "threeToFiveNts": [488]}, {"id": 3194, "number": 122, "type": "n", "fiveToThreeNts": [414], "threeToFiveNts": [489]}]}, {"id": 3195, "firstActiveCell": 48, "lastActiveCell": 122, "lastCell": 159, "latticePosition": [13, 24], "initialAngle": 240, "cells": [{"id": 3196, "number": 0, "type": "n", "fiveToThreeNts": [], "threeToFiveNts": []}, {"id": 3197, "number": 1, "type": "n", "fiveToThreeNts": [], "threeToFiveNts": []}, {"id": 3198, "number": 2, "type": "n", "fiveToThreeNts": [], "threeToFiveNts": []}, {"id": 3199, "number": 3, "type": "n", "fiveToThreeNts": [], "threeToFiveNts": []}, {"id": 3200, "number": 4, "type": "n", "fiveToThreeNts": [], "threeToFiveNts": []}, {"id": 3201, "number": 5, "type": "n", "fiveToThreeNts": [], "threeToFiveNts": []}, {"id": 3202, "number": 6, "type": "n", "fiveToThreeNts": [], "threeToFiveNts": []}, {"id": 3203, "number": 7, "type": "n", "fiveToThreeNts": [], "threeToFiveNts": []}, {"id": 3204, "number": 8, "type": "n", "fiveToThreeNts": [], "threeToFiveNts": []}, {"id": 3205, "number": 9, "type": "n", "fiveToThreeNts": [], "threeToFiveNts": []}, {"id": 3206, "number": 10, "type": "n", "fiveToThreeNts": [], "threeToFiveNts": []}, {"id": 3207, "number": 11, "type": "n", "fiveToThreeNts": [], "threeToFiveNts": []}, {"id": 3208, "number": 12, "type": "n", "fiveToThreeNts": [], "threeToFiveNts": []}, {"id": 3209, "number": 13, "type": "n", "fiveToThreeNts": [], "threeToFiveNts": []}, {"id": 3210, "number": 14, "type": "n", "fiveToThreeNts": [], "threeToFiveNts": []}, {"id": 3211, "number": 15, "type": "n", "fiveToThreeNts": [], "threeToFiveNts": []}, {"id": 3212, "number": 16, "type": "n", "fiveToThreeNts": [], "threeToFiveNts": []}, {"id": 3213, "number": 17, "type": "n", "fiveToThreeNts": [], "threeToFiveNts": []}, {"id": 3214, "number": 18, "type": "n", "fiveToThreeNts": [], "threeToFiveNts": []}, {"id": 3215, "number": 19, "type": "n", "fiveToThreeNts": [], "threeToFiveNts": []}, {"id": 3216, "number": 20, "type": "n", "fiveToThreeNts": [], "threeToFiveNts": []}, {"id": 3217, "number": 21, "type": "n", "fiveToThreeNts": [], "threeToFiveNts": []}, {"id": 3218, "number": 22, "type": "n", "fiveToThreeNts": [], "threeToFiveNts": []}, {"id": 3219, "number": 23, "type": "n", "fiveToThreeNts": [], "threeToFiveNts": []}, {"id": 3220, "number": 24, "type": "n", "fiveToThreeNts": [], "threeToFiveNts": []}, {"id": 3221, "number": 25, "type": "n", "fiveToThreeNts": [], "threeToFiveNts": []}, {"id": 3222, "number": 26, "type": "n", "fiveToThreeNts": [], "threeToFiveNts": []}, {"id": 3223, "number": 27, "type": "n", "fiveToThreeNts": [], "threeToFiveNts": []}, {"id": 3224, "number": 28, "type": "n", "fiveToThreeNts": [], "threeToFiveNts": []}, {"id": 3225, "number": 29, "type": "n", "fiveToThreeNts": [], "threeToFiveNts": []}, {"id": 3226, "number": 30, "type": "n", "fiveToThreeNts": [], "threeToFiveNts": []}, {"id": 3227, "number": 31, "type": "n", "fiveToThreeNts": [], "threeToFiveNts": []}, {"id": 3228, "number": 32, "type": "n", "fiveToThreeNts": [], "threeToFiveNts": []}, {"id": 3229, "number": 33, "type": "n", "fiveToThreeNts": [], "threeToFiveNts": []}, {"id": 3230, "number": 34, "type": "n", "fiveToThreeNts": [], "threeToFiveNts": []}, {"id": 3231, "number": 35, "type": "n", "fiveToThreeNts": [], "threeToFiveNts": []}, {"id": 3232, "number": 36, "type": "n", "fiveToThreeNts": [], "threeToFiveNts": []}, {"id": 3233, "number": 37, "type": "n", "fiveToThreeNts": [], "threeToFiveNts": []}, {"id": 3234, "number": 38, "type": "n", "fiveToThreeNts": [], "threeToFiveNts": []}, {"id": 3235, "number": 39, "type": "n", "fiveToThreeNts": [], "threeToFiveNts": []}, {"id": 3236, "number": 40, "type": "n", "fiveToThreeNts": [], "threeToFiveNts": []}, {"id": 3237, "number": 41, "type": "n", "fiveToThreeNts": [], "threeToFiveNts": []}, {"id": 3238, "number": 42, "type": "n", "fiveToThreeNts": [], "threeToFiveNts": []}, {"id": 3239, "number": 43, "type": "n", "fiveToThreeNts": [], "threeToFiveNts": []}, {"id": 3240, "number": 44, "type": "n", "fiveToThreeNts": [], "threeToFiveNts": []}, {"id": 3241, "number": 45, "type": "n", "fiveToThreeNts": [], "threeToFiveNts": []}, {"id": 3242, "number": 46, "type": "n", "fiveToThreeNts": [], "threeToFiveNts": []}, {"id": 3243, "number": 47, "type": "n", "fiveToThreeNts": [], "threeToFiveNts": []}, {"id": 3244, "number": 48, "type": "n", "fiveToThreeNts": [543], "threeToFiveNts": [490]}, {"id": 3245, "number": 49, "type": "n", "fiveToThreeNts": [544], "threeToFiveNts": [491]}, {"id": 3246, "number": 50, "type": "n", "fiveToThreeNts": [545], "threeToFiveNts": [492]}, {"id": 3247, "number": 51, "type": "n", "fiveToThreeNts": [546], "threeToFiveNts": [493]}, {"id": 3248, "number": 52, "type": "n", "fiveToThreeNts": [547], "threeToFiveNts": [494]}, {"id": 3249, "number": 53, "type": "n", "fiveToThreeNts": [548], "threeToFiveNts": [495]}, {"id": 3250, "number": 54, "type": "n", "fiveToThreeNts": [549], "threeToFiveNts": [496]}, {"id": 3251, "number": 55, "type": "n", "fiveToThreeNts": [550], "threeToFiveNts": [497]}, {"id": 3252, "number": 56, "type": "n", "fiveToThreeNts": [551], "threeToFiveNts": [498]}, {"id": 3253, "number": 57, "type": "n", "fiveToThreeNts": [552], "threeToFiveNts": [499]}, {"id": 3254, "number": 58, "type": "n", "fiveToThreeNts": [553], "threeToFiveNts": [500]}, {"id": 3255, "number": 59, "type": "n", "fiveToThreeNts": [554], "threeToFiveNts": [501]}, {"id": 3256, "number": 60, "type": "n", "fiveToThreeNts": [555], "threeToFiveNts": [502]}, {"id": 3257, "number": 61, "type": "n", "fiveToThreeNts": [556], "threeToFiveNts": [503]}, {"id": 3258, "number": 62, "type": "n", "fiveToThreeNts": [557], "threeToFiveNts": [504]}, {"id": 3259, "number": 63, "type": "n", "fiveToThreeNts": [558], "threeToFiveNts": [505]}, {"id": 3260, "number": 64, "type": "n", "fiveToThreeNts": [], "threeToFiveNts": []}, {"id": 3261, "number": 65, "type": "n", "fiveToThreeNts": [], "threeToFiveNts": []}, {"id": 3262, "number": 66, "type": "n", "fiveToThreeNts": [], "threeToFiveNts": []}, {"id": 3263, "number": 67, "type": "n", "fiveToThreeNts": [], "threeToFiveNts": []}, {"id": 3264, "number": 68, "type": "n", "fiveToThreeNts": [], "threeToFiveNts": []}, {"id": 3265, "number": 69, "type": "n", "fiveToThreeNts": [], "threeToFiveNts": []}, {"id": 3266, "number": 70, "type": "n", "fiveToThreeNts": [], "threeToFiveNts": []}, {"id": 3267, "number": 71, "type": "n", "fiveToThreeNts": [], "threeToFiveNts": []}, {"id": 3268, "number": 72, "type": "n", "fiveToThreeNts": [], "threeToFiveNts": []}, {"id": 3269, "number": 73, "type": "n", "fiveToThreeNts": [], "threeToFiveNts": []}, {"id": 3270, "number": 74, "type": "n", "fiveToThreeNts": [], "threeToFiveNts": []}, {"id": 3271, "number": 75, "type": "n", "fiveToThreeNts": [559], "threeToFiveNts": [506]}, {"id": 3272, "number": 76, "type": "n", "fiveToThreeNts": [560], "threeToFiveNts": [507]}, {"id": 3273, "number": 77, "type": "n", "fiveToThreeNts": [561], "threeToFiveNts": [508]}, {"id": 3274, "number": 78, "type": "n", "fiveToThreeNts": [562], "threeToFiveNts": [509]}, {"id": 3275, "number": 79, "type": "n", "fiveToThreeNts": [563], "threeToFiveNts": [510]}, {"id": 3276, "number": 80, "type": "n", "fiveToThreeNts": [564], "threeToFiveNts": [511]}, {"id": 3277, "number": 81, "type": "n", "fiveToThreeNts": [565], "threeToFiveNts": [512]}, {"id": 3278, "number": 82, "type": "n", "fiveToThreeNts": [566], "threeToFiveNts": [513]}, {"id": 3279, "number": 83, "type": "n", "fiveToThreeNts": [567], "threeToFiveNts": [514]}, {"id": 3280, "number": 84, "type": "n", "fiveToThreeNts": [568], "threeToFiveNts": [515]}, {"id": 3281, "number": 85, "type": "n", "fiveToThreeNts": [569], "threeToFiveNts": [516]}, {"id": 3282, "number": 86, "type": "n", "fiveToThreeNts": [570], "threeToFiveNts": [517]}, {"id": 3283, "number": 87, "type": "n", "fiveToThreeNts": [571], "threeToFiveNts": [518]}, {"id": 3284, "number": 88, "type": "n", "fiveToThreeNts": [572], "threeToFiveNts": [519]}, {"id": 3285, "number": 89, "type": "n", "fiveToThreeNts": [573], "threeToFiveNts": [520]}, {"id": 3286, "number": 90, "type": "n", "fiveToThreeNts": [574], "threeToFiveNts": [521]}, {"id": 3287, "number": 91, "type": "n", "fiveToThreeNts": [575], "threeToFiveNts": [522]}, {"id": 3288, "number": 92, "type": "n", "fiveToThreeNts": [576], "threeToFiveNts": [523]}, {"id": 3289, "number": 93, "type": "n", "fiveToThreeNts": [577], "threeToFiveNts": [524]}, {"id": 3290, "number": 94, "type": "n", "fiveToThreeNts": [578], "threeToFiveNts": [525]}, {"id": 3291, "number": 95, "type": "n", "fiveToThreeNts": [579], "threeToFiveNts": [526]}, {"id": 3292, "number": 96, "type": "n", "fiveToThreeNts": [], "threeToFiveNts": []}, {"id": 3293, "number": 97, "type": "n", "fiveToThreeNts": [], "threeToFiveNts": []}, {"id": 3294, "number": 98, "type": "n", "fiveToThreeNts": [], "threeToFiveNts": []}, {"id": 3295, "number": 99, "type": "n", "fiveToThreeNts": [], "threeToFiveNts": []}, {"id": 3296, "number": 100, "type": "n", "fiveToThreeNts": [], "threeToFiveNts": []}, {"id": 3297, "number": 101, "type": "n", "fiveToThreeNts": [], "threeToFiveNts": []}, {"id": 3298, "number": 102, "type": "n", "fiveToThreeNts": [], "threeToFiveNts": []}, {"id": 3299, "number": 103, "type": "n", "fiveToThreeNts": [], "threeToFiveNts": []}, {"id": 3300, "number": 104, "type": "n", "fiveToThreeNts": [], "threeToFiveNts": []}, {"id": 3301, "number": 105, "type": "n", "fiveToThreeNts": [], "threeToFiveNts": []}, {"id": 3302, "number": 106, "type": "n", "fiveToThreeNts": [], "threeToFiveNts": []}, {"id": 3303, "number": 107, "type": "n", "fiveToThreeNts": [580], "threeToFiveNts": [527]}, {"id": 3304, "number": 108, "type": "n", "fiveToThreeNts": [581], "threeToFiveNts": [528]}, {"id": 3305, "number": 109, "type": "n", "fiveToThreeNts": [582], "threeToFiveNts": [529]}, {"id": 3306, "number": 110, "type": "n", "fiveToThreeNts": [583], "threeToFiveNts": [530]}, {"id": 3307, "number": 111, "type": "n", "fiveToThreeNts": [584], "threeToFiveNts": [531]}, {"id": 3308, "number": 112, "type": "n", "fiveToThreeNts": [585], "threeToFiveNts": [532]}, {"id": 3309, "number": 113, "type": "n", "fiveToThreeNts": [586], "threeToFiveNts": [533]}, {"id": 3310, "number": 114, "type": "n", "fiveToThreeNts": [587], "threeToFiveNts": [534]}, {"id": 3311, "number": 115, "type": "n", "fiveToThreeNts": [588], "threeToFiveNts": [535]}, {"id": 3312, "number": 116, "type": "n", "fiveToThreeNts": [589], "threeToFiveNts": [536]}, {"id": 3313, "number": 117, "type": "n", "fiveToThreeNts": [590], "threeToFiveNts": [537]}, {"id": 3314, "number": 118, "type": "n", "fiveToThreeNts": [591], "threeToFiveNts": [538]}, {"id": 3315, "number": 119, "type": "n", "fiveToThreeNts": [592], "threeToFiveNts": [539]}, {"id": 3316, "number": 120, "type": "n", "fiveToThreeNts": [593], "threeToFiveNts": [540]}, {"id": 3317, "number": 121, "type": "n", "fiveToThreeNts": [594], "threeToFiveNts": [541]}, {"id": 3318, "number": 122, "type": "n", "fiveToThreeNts": [595], "threeToFiveNts": [542]}]}, {"id": 3319, "firstActiveCell": 37, "lastActiveCell": 132, "lastCell": 159, "latticePosition": [13, 25], "initialAngle": 240, "cells": [{"id": 3320, "number": 0, "type": "n", "fiveToThreeNts": [], "threeToFiveNts": []}, {"id": 3321, "number": 1, "type": "n", "fiveToThreeNts": [], "threeToFiveNts": []}, {"id": 3322, "number": 2, "type": "n", "fiveToThreeNts": [], "threeToFiveNts": []}, {"id": 3323, "number": 3, "type": "n", "fiveToThreeNts": [], "threeToFiveNts": []}, {"id": 3324, "number": 4, "type": "n", "fiveToThreeNts": [], "threeToFiveNts": []}, {"id": 3325, "number": 5, "type": "n", "fiveToThreeNts": [], "threeToFiveNts": []}, {"id": 3326, "number": 6, "type": "n", "fiveToThreeNts": [], "threeToFiveNts": []}, {"id": 3327, "number": 7, "type": "n", "fiveToThreeNts": [], "threeToFiveNts": []}, {"id": 3328, "number": 8, "type": "n", "fiveToThreeNts": [], "threeToFiveNts": []}, {"id": 3329, "number": 9, "type": "n", "fiveToThreeNts": [], "threeToFiveNts": []}, {"id": 3330, "number": 10, "type": "n", "fiveToThreeNts": [], "threeToFiveNts": []}, {"id": 3331, "number": 11, "type": "n", "fiveToThreeNts": [], "threeToFiveNts": []}, {"id": 3332, "number": 12, "type": "n", "fiveToThreeNts": [], "threeToFiveNts": []}, {"id": 3333, "number": 13, "type": "n", "fiveToThreeNts": [], "threeToFiveNts": []}, {"id": 3334, "number": 14, "type": "n", "fiveToThreeNts": [], "threeToFiveNts": []}, {"id": 3335, "number": 15, "type": "n", "fiveToThreeNts": [], "threeToFiveNts": []}, {"id": 3336, "number": 16, "type": "n", "fiveToThreeNts": [], "threeToFiveNts": []}, {"id": 3337, "number": 17, "type": "n", "fiveToThreeNts": [], "threeToFiveNts": []}, {"id": 3338, "number": 18, "type": "n", "fiveToThreeNts": [], "threeToFiveNts": []}, {"id": 3339, "number": 19, "type": "n", "fiveToThreeNts": [], "threeToFiveNts": []}, {"id": 3340, "number": 20, "type": "n", "fiveToThreeNts": [], "threeToFiveNts": []}, {"id": 3341, "number": 21, "type": "n", "fiveToThreeNts": [], "threeToFiveNts": []}, {"id": 3342, "number": 22, "type": "n", "fiveToThreeNts": [], "threeToFiveNts": []}, {"id": 3343, "number": 23, "type": "n", "fiveToThreeNts": [], "threeToFiveNts": []}, {"id": 3344, "number": 24, "type": "n", "fiveToThreeNts": [], "threeToFiveNts": []}, {"id": 3345, "number": 25, "type": "n", "fiveToThreeNts": [], "threeToFiveNts": []}, {"id": 3346, "number": 26, "type": "n", "fiveToThreeNts": [], "threeToFiveNts": []}, {"id": 3347, "number": 27, "type": "n", "fiveToThreeNts": [], "threeToFiveNts": []}, {"id": 3348, "number": 28, "type": "n", "fiveToThreeNts": [], "threeToFiveNts": []}, {"id": 3349, "number": 29, "type": "n", "fiveToThreeNts": [], "threeToFiveNts": []}, {"id": 3350, "number": 30, "type": "n", "fiveToThreeNts": [], "threeToFiveNts": []}, {"id": 3351, "number": 31, "type": "n", "fiveToThreeNts": [], "threeToFiveNts": []}, {"id": 3352, "number": 32, "type": "n", "fiveToThreeNts": [], "threeToFiveNts": []}, {"id": 3353, "number": 33, "type": "n", "fiveToThreeNts": [], "threeToFiveNts": []}, {"id": 3354, "number": 34, "type": "n", "fiveToThreeNts": [], "threeToFiveNts": []}, {"id": 3355, "number": 35, "type": "n", "fiveToThreeNts": [], "threeToFiveNts": []}, {"id": 3356, "number": 36, "type": "n", "fiveToThreeNts": [], "threeToFiveNts": []}, {"id": 3357, "number": 37, "type": "n", "fiveToThreeNts": [596], "threeToFiveNts": [670]}, {"id": 3358, "number": 38, "type": "n", "fiveToThreeNts": [597], "threeToFiveNts": [671]}, {"id": 3359, "number": 39, "type": "n", "fiveToThreeNts": [598], "threeToFiveNts": [672]}, {"id": 3360, "number": 40, "type": "n", "fiveToThreeNts": [599], "threeToFiveNts": [673]}, {"id": 3361, "number": 41, "type": "n", "fiveToThreeNts": [600], "threeToFiveNts": [674]}, {"id": 3362, "number": 42, "type": "n", "fiveToThreeNts": [601], "threeToFiveNts": [675]}, {"id": 3363, "number": 43, "type": "n", "fiveToThreeNts": [602], "threeToFiveNts": [676]}, {"id": 3364, "number": 44, "type": "n", "fiveToThreeNts": [603], "threeToFiveNts": [677]}, {"id": 3365, "number": 45, "type": "n", "fiveToThreeNts": [604], "threeToFiveNts": [678]}, {"id": 3366, "number": 46, "type": "n", "fiveToThreeNts": [605], "threeToFiveNts": [679]}, {"id": 3367, "number": 47, "type": "n", "fiveToThreeNts": [606], "threeToFiveNts": [680]}, {"id": 3368, "number": 48, "type": "n", "fiveToThreeNts": [607], "threeToFiveNts": [681]}, {"id": 3369, "number": 49, "type": "n", "fiveToThreeNts": [608], "threeToFiveNts": [682]}, {"id": 3370, "number": 50, "type": "n", "fiveToThreeNts": [609], "threeToFiveNts": [683]}, {"id": 3371, "number": 51, "type": "n", "fiveToThreeNts": [610], "threeToFiveNts": [684]}, {"id": 3372, "number": 52, "type": "n", "fiveToThreeNts": [611], "threeToFiveNts": [685]}, {"id": 3373, "number": 53, "type": "n", "fiveToThreeNts": [612], "threeToFiveNts": [686]}, {"id": 3374, "number": 54, "type": "n", "fiveToThreeNts": [613], "threeToFiveNts": [687]}, {"id": 3375, "number": 55, "type": "n", "fiveToThreeNts": [614], "threeToFiveNts": [688]}, {"id": 3376, "number": 56, "type": "n", "fiveToThreeNts": [615], "threeToFiveNts": [689]}, {"id": 3377, "number": 57, "type": "n", "fiveToThreeNts": [616], "threeToFiveNts": [690]}, {"id": 3378, "number": 58, "type": "n", "fiveToThreeNts": [617], "threeToFiveNts": [691]}, {"id": 3379, "number": 59, "type": "n", "fiveToThreeNts": [618], "threeToFiveNts": [692]}, {"id": 3380, "number": 60, "type": "n", "fiveToThreeNts": [619], "threeToFiveNts": [693]}, {"id": 3381, "number": 61, "type": "n", "fiveToThreeNts": [620], "threeToFiveNts": [694]}, {"id": 3382, "number": 62, "type": "n", "fiveToThreeNts": [621], "threeToFiveNts": [695]}, {"id": 3383, "number": 63, "type": "n", "fiveToThreeNts": [622], "threeToFiveNts": [696]}, {"id": 3384, "number": 64, "type": "n", "fiveToThreeNts": [], "threeToFiveNts": []}, {"id": 3385, "number": 65, "type": "n", "fiveToThreeNts": [], "threeToFiveNts": []}, {"id": 3386, "number": 66, "type": "n", "fiveToThreeNts": [], "threeToFiveNts": []}, {"id": 3387, "number": 67, "type": "n", "fiveToThreeNts": [], "threeToFiveNts": []}, {"id": 3388, "number": 68, "type": "n", "fiveToThreeNts": [], "threeToFiveNts": []}, {"id": 3389, "number": 69, "type": "n", "fiveToThreeNts": [], "threeToFiveNts": []}, {"id": 3390, "number": 70, "type": "n", "fiveToThreeNts": [], "threeToFiveNts": []}, {"id": 3391, "number": 71, "type": "n", "fiveToThreeNts": [], "threeToFiveNts": []}, {"id": 3392, "number": 72, "type": "n", "fiveToThreeNts": [], "threeToFiveNts": []}, {"id": 3393, "number": 73, "type": "n", "fiveToThreeNts": [], "threeToFiveNts": []}, {"id": 3394, "number": 74, "type": "n", "fiveToThreeNts": [], "threeToFiveNts": []}, {"id": 3395, "number": 75, "type": "n", "fiveToThreeNts": [623], "threeToFiveNts": [697]}, {"id": 3396, "number": 76, "type": "n", "fiveToThreeNts": [624], "threeToFiveNts": [698]}, {"id": 3397, "number": 77, "type": "n", "fiveToThreeNts": [625], "threeToFiveNts": [699]}, {"id": 3398, "number": 78, "type": "n", "fiveToThreeNts": [626], "threeToFiveNts": [700]}, {"id": 3399, "number": 79, "type": "n", "fiveToThreeNts": [627], "threeToFiveNts": [701]}, {"id": 3400, "number": 80, "type": "n", "fiveToThreeNts": [628], "threeToFiveNts": [702]}, {"id": 3401, "number": 81, "type": "n", "fiveToThreeNts": [629], "threeToFiveNts": [703]}, {"id": 3402, "number": 82, "type": "n", "fiveToThreeNts": [630], "threeToFiveNts": [704]}, {"id": 3403, "number": 83, "type": "n", "fiveToThreeNts": [631], "threeToFiveNts": [705]}, {"id": 3404, "number": 84, "type": "n", "fiveToThreeNts": [632], "threeToFiveNts": [706]}, {"id": 3405, "number": 85, "type": "n", "fiveToThreeNts": [633], "threeToFiveNts": [707]}, {"id": 3406, "number": 86, "type": "n", "fiveToThreeNts": [634], "threeToFiveNts": [708]}, {"id": 3407, "number": 87, "type": "n", "fiveToThreeNts": [635], "threeToFiveNts": [709]}, {"id": 3408, "number": 88, "type": "n", "fiveToThreeNts": [636], "threeToFiveNts": [710]}, {"id": 3409, "number": 89, "type": "n", "fiveToThreeNts": [637], "threeToFiveNts": [711]}, {"id": 3410, "number": 90, "type": "n", "fiveToThreeNts": [638], "threeToFiveNts": [712]}, {"id": 3411, "number": 91, "type": "n", "fiveToThreeNts": [639], "threeToFiveNts": [713]}, {"id": 3412, "number": 92, "type": "n", "fiveToThreeNts": [640], "threeToFiveNts": [714]}, {"id": 3413, "number": 93, "type": "n", "fiveToThreeNts": [641], "threeToFiveNts": [715]}, {"id": 3414, "number": 94, "type": "n", "fiveToThreeNts": [642], "threeToFiveNts": [716]}, {"id": 3415, "number": 95, "type": "n", "fiveToThreeNts": [643], "threeToFiveNts": [717]}, {"id": 3416, "number": 96, "type": "n", "fiveToThreeNts": [], "threeToFiveNts": []}, {"id": 3417, "number": 97, "type": "n", "fiveToThreeNts": [], "threeToFiveNts": []}, {"id": 3418, "number": 98, "type": "n", "fiveToThreeNts": [], "threeToFiveNts": []}, {"id": 3419, "number": 99, "type": "n", "fiveToThreeNts": [], "threeToFiveNts": []}, {"id": 3420, "number": 100, "type": "n", "fiveToThreeNts": [], "threeToFiveNts": []}, {"id": 3421, "number": 101, "type": "n", "fiveToThreeNts": [], "threeToFiveNts": []}, {"id": 3422, "number": 102, "type": "n", "fiveToThreeNts": [], "threeToFiveNts": []}, {"id": 3423, "number": 103, "type": "n", "fiveToThreeNts": [], "threeToFiveNts": []}, {"id": 3424, "number": 104, "type": "n", "fiveToThreeNts": [], "threeToFiveNts": []}, {"id": 3425, "number": 105, "type": "n", "fiveToThreeNts": [], "threeToFiveNts": []}, {"id": 3426, "number": 106, "type": "n", "fiveToThreeNts": [], "threeToFiveNts": []}, {"id": 3427, "number": 107, "type": "n", "fiveToThreeNts": [644], "threeToFiveNts": [718]}, {"id": 3428, "number": 108, "type": "n", "fiveToThreeNts": [645], "threeToFiveNts": [719]}, {"id": 3429, "number": 109, "type": "n", "fiveToThreeNts": [646], "threeToFiveNts": [720]}, {"id": 3430, "number": 110, "type": "n", "fiveToThreeNts": [647], "threeToFiveNts": [721]}, {"id": 3431, "number": 111, "type": "n", "fiveToThreeNts": [648], "threeToFiveNts": [722]}, {"id": 3432, "number": 112, "type": "n", "fiveToThreeNts": [649], "threeToFiveNts": [723]}, {"id": 3433, "number": 113, "type": "n", "fiveToThreeNts": [650], "threeToFiveNts": [724]}, {"id": 3434, "number": 114, "type": "n", "fiveToThreeNts": [651], "threeToFiveNts": [725]}, {"id": 3435, "number": 115, "type": "n", "fiveToThreeNts": [652], "threeToFiveNts": [726]}, {"id": 3436, "number": 116, "type": "n", "fiveToThreeNts": [653], "threeToFiveNts": [727]}, {"id": 3437, "number": 117, "type": "n", "fiveToThreeNts": [654], "threeToFiveNts": [728]}, {"id": 3438, "number": 118, "type": "n", "fiveToThreeNts": [655], "threeToFiveNts": [729]}, {"id": 3439, "number": 119, "type": "n", "fiveToThreeNts": [656], "threeToFiveNts": [730]}, {"id": 3440, "number": 120, "type": "n", "fiveToThreeNts": [657], "threeToFiveNts": [731]}, {"id": 3441, "number": 121, "type": "n", "fiveToThreeNts": [658], "threeToFiveNts": [732]}, {"id": 3442, "number": 122, "type": "n", "fiveToThreeNts": [659], "threeToFiveNts": [733]}, {"id": 3443, "number": 123, "type": "n", "fiveToThreeNts": [660], "threeToFiveNts": [734]}, {"id": 3444, "number": 124, "type": "n", "fiveToThreeNts": [661], "threeToFiveNts": [735]}, {"id": 3445, "number": 125, "type": "n", "fiveToThreeNts": [662], "threeToFiveNts": [736]}, {"id": 3446, "number": 126, "type": "n", "fiveToThreeNts": [663], "threeToFiveNts": [737]}, {"id": 3447, "number": 127, "type": "n", "fiveToThreeNts": [664], "threeToFiveNts": [738]}, {"id": 3448, "number": 128, "type": "n", "fiveToThreeNts": [665], "threeToFiveNts": [739]}, {"id": 3449, "number": 129, "type": "n", "fiveToThreeNts": [666], "threeToFiveNts": [740]}, {"id": 3450, "number": 130, "type": "n", "fiveToThreeNts": [667], "threeToFiveNts": [741]}, {"id": 3451, "number": 131, "type": "n", "fiveToThreeNts": [668], "threeToFiveNts": [742]}, {"id": 3452, "number": 132, "type": "n", "fiveToThreeNts": [669], "threeToFiveNts": [743]}]}, {"id": 3453, "firstActiveCell": 37, "lastActiveCell": 132, "lastCell": 159, "latticePosition": [13, 26], "initialAngle": 240, "cells": [{"id": 3454, "number": 0, "type": "n", "fiveToThreeNts": [], "threeToFiveNts": []}, {"id": 3455, "number": 1, "type": "n", "fiveToThreeNts": [], "threeToFiveNts": []}, {"id": 3456, "number": 2, "type": "n", "fiveToThreeNts": [], "threeToFiveNts": []}, {"id": 3457, "number": 3, "type": "n", "fiveToThreeNts": [], "threeToFiveNts": []}, {"id": 3458, "number": 4, "type": "n", "fiveToThreeNts": [], "threeToFiveNts": []}, {"id": 3459, "number": 5, "type": "n", "fiveToThreeNts": [], "threeToFiveNts": []}, {"id": 3460, "number": 6, "type": "n", "fiveToThreeNts": [], "threeToFiveNts": []}, {"id": 3461, "number": 7, "type": "n", "fiveToThreeNts": [], "threeToFiveNts": []}, {"id": 3462, "number": 8, "type": "n", "fiveToThreeNts": [], "threeToFiveNts": []}, {"id": 3463, "number": 9, "type": "n", "fiveToThreeNts": [], "threeToFiveNts": []}, {"id": 3464, "number": 10, "type": "n", "fiveToThreeNts": [], "threeToFiveNts": []}, {"id": 3465, "number": 11, "type": "n", "fiveToThreeNts": [], "threeToFiveNts": []}, {"id": 3466, "number": 12, "type": "n", "fiveToThreeNts": [], "threeToFiveNts": []}, {"id": 3467, "number": 13, "type": "n", "fiveToThreeNts": [], "threeToFiveNts": []}, {"id": 3468, "number": 14, "type": "n", "fiveToThreeNts": [], "threeToFiveNts": []}, {"id": 3469, "number": 15, "type": "n", "fiveToThreeNts": [], "threeToFiveNts": []}, {"id": 3470, "number": 16, "type": "n", "fiveToThreeNts": [], "threeToFiveNts": []}, {"id": 3471, "number": 17, "type": "n", "fiveToThreeNts": [], "threeToFiveNts": []}, {"id": 3472, "number": 18, "type": "n", "fiveToThreeNts": [], "threeToFiveNts": []}, {"id": 3473, "number": 19, "type": "n", "fiveToThreeNts": [], "threeToFiveNts": []}, {"id": 3474, "number": 20, "type": "n", "fiveToThreeNts": [], "threeToFiveNts": []}, {"id": 3475, "number": 21, "type": "n", "fiveToThreeNts": [], "threeToFiveNts": []}, {"id": 3476, "number": 22, "type": "n", "fiveToThreeNts": [], "threeToFiveNts": []}, {"id": 3477, "number": 23, "type": "n", "fiveToThreeNts": [], "threeToFiveNts": []}, {"id": 3478, "number": 24, "type": "n", "fiveToThreeNts": [], "threeToFiveNts": []}, {"id": 3479, "number": 25, "type": "n", "fiveToThreeNts": [], "threeToFiveNts": []}, {"id": 3480, "number": 26, "type": "n", "fiveToThreeNts": [], "threeToFiveNts": []}, {"id": 3481, "number": 27, "type": "n", "fiveToThreeNts": [], "threeToFiveNts": []}, {"id": 3482, "number": 28, "type": "n", "fiveToThreeNts": [], "threeToFiveNts": []}, {"id": 3483, "number": 29, "type": "n", "fiveToThreeNts": [], "threeToFiveNts": []}, {"id": 3484, "number": 30, "type": "n", "fiveToThreeNts": [], "threeToFiveNts": []}, {"id": 3485, "number": 31, "type": "n", "fiveToThreeNts": [], "threeToFiveNts": []}, {"id": 3486, "number": 32, "type": "n", "fiveToThreeNts": [], "threeToFiveNts": []}, {"id": 3487, "number": 33, "type": "n", "fiveToThreeNts": [], "threeToFiveNts": []}, {"id": 3488, "number": 34, "type": "n", "fiveToThreeNts": [], "threeToFiveNts": []}, {"id": 3489, "number": 35, "type": "n", "fiveToThreeNts": [], "threeToFiveNts": []}, {"id": 3490, "number": 36, "type": "n", "fiveToThreeNts": [], "threeToFiveNts": []}, {"id": 3491, "number": 37, "type": "n", "fiveToThreeNts": [840], "threeToFiveNts": [744]}, {"id": 3492, "number": 38, "type": "n", "fiveToThreeNts": [841], "threeToFiveNts": [745]}, {"id": 3493, "number": 39, "type": "n", "fiveToThreeNts": [842], "threeToFiveNts": [746]}, {"id": 3494, "number": 40, "type": "n", "fiveToThreeNts": [843], "threeToFiveNts": [747]}, {"id": 3495, "number": 41, "type": "n", "fiveToThreeNts": [844], "threeToFiveNts": [748]}, {"id": 3496, "number": 42, "type": "n", "fiveToThreeNts": [845], "threeToFiveNts": [749]}, {"id": 3497, "number": 43, "type": "n", "fiveToThreeNts": [846], "threeToFiveNts": [750]}, {"id": 3498, "number": 44, "type": "n", "fiveToThreeNts": [847], "threeToFiveNts": [751]}, {"id": 3499, "number": 45, "type": "n", "fiveToThreeNts": [848], "threeToFiveNts": [752]}, {"id": 3500, "number": 46, "type": "n", "fiveToThreeNts": [849], "threeToFiveNts": [753]}, {"id": 3501, "number": 47, "type": "n", "fiveToThreeNts": [850], "threeToFiveNts": [754]}, {"id": 3502, "number": 48, "type": "n", "fiveToThreeNts": [851], "threeToFiveNts": [755]}, {"id": 3503, "number": 49, "type": "n", "fiveToThreeNts": [852], "threeToFiveNts": [756]}, {"id": 3504, "number": 50, "type": "n", "fiveToThreeNts": [853], "threeToFiveNts": [757]}, {"id": 3505, "number": 51, "type": "n", "fiveToThreeNts": [854], "threeToFiveNts": [758]}, {"id": 3506, "number": 52, "type": "n", "fiveToThreeNts": [855], "threeToFiveNts": [759]}, {"id": 3507, "number": 53, "type": "n", "fiveToThreeNts": [856], "threeToFiveNts": [760]}, {"id": 3508, "number": 54, "type": "n", "fiveToThreeNts": [857], "threeToFiveNts": [761]}, {"id": 3509, "number": 55, "type": "n", "fiveToThreeNts": [858], "threeToFiveNts": [762]}, {"id": 3510, "number": 56, "type": "n", "fiveToThreeNts": [859], "threeToFiveNts": [763]}, {"id": 3511, "number": 57, "type": "n", "fiveToThreeNts": [860], "threeToFiveNts": [764]}, {"id": 3512, "number": 58, "type": "n", "fiveToThreeNts": [861], "threeToFiveNts": [765]}, {"id": 3513, "number": 59, "type": "n", "fiveToThreeNts": [862], "threeToFiveNts": [766]}, {"id": 3514, "number": 60, "type": "n", "fiveToThreeNts": [863], "threeToFiveNts": [767]}, {"id": 3515, "number": 61, "type": "n", "fiveToThreeNts": [864], "threeToFiveNts": [768]}, {"id": 3516, "number": 62, "type": "n", "fiveToThreeNts": [865], "threeToFiveNts": [769]}, {"id": 3517, "number": 63, "type": "n", "fiveToThreeNts": [866], "threeToFiveNts": [770]}, {"id": 3518, "number": 64, "type": "n", "fiveToThreeNts": [867], "threeToFiveNts": [771]}, {"id": 3519, "number": 65, "type": "n", "fiveToThreeNts": [868], "threeToFiveNts": [772]}, {"id": 3520, "number": 66, "type": "n", "fiveToThreeNts": [869], "threeToFiveNts": [773]}, {"id": 3521, "number": 67, "type": "n", "fiveToThreeNts": [870], "threeToFiveNts": [774]}, {"id": 3522, "number": 68, "type": "n", "fiveToThreeNts": [871], "threeToFiveNts": [775]}, {"id": 3523, "number": 69, "type": "n", "fiveToThreeNts": [872], "threeToFiveNts": [776]}, {"id": 3524, "number": 70, "type": "n", "fiveToThreeNts": [873], "threeToFiveNts": [777]}, {"id": 3525, "number": 71, "type": "n", "fiveToThreeNts": [874], "threeToFiveNts": [778]}, {"id": 3526, "number": 72, "type": "n", "fiveToThreeNts": [875], "threeToFiveNts": [779]}, {"id": 3527, "number": 73, "type": "n", "fiveToThreeNts": [876], "threeToFiveNts": [780]}, {"id": 3528, "number": 74, "type": "n", "fiveToThreeNts": [877], "threeToFiveNts": [781]}, {"id": 3529, "number": 75, "type": "n", "fiveToThreeNts": [878], "threeToFiveNts": [782]}, {"id": 3530, "number": 76, "type": "n", "fiveToThreeNts": [879], "threeToFiveNts": [783]}, {"id": 3531, "number": 77, "type": "n", "fiveToThreeNts": [880], "threeToFiveNts": [784]}, {"id": 3532, "number": 78, "type": "n", "fiveToThreeNts": [881], "threeToFiveNts": [785]}, {"id": 3533, "number": 79, "type": "n", "fiveToThreeNts": [882], "threeToFiveNts": [786]}, {"id": 3534, "number": 80, "type": "n", "fiveToThreeNts": [883], "threeToFiveNts": [787]}, {"id": 3535, "number": 81, "type": "n", "fiveToThreeNts": [884], "threeToFiveNts": [788]}, {"id": 3536, "number": 82, "type": "n", "fiveToThreeNts": [885], "threeToFiveNts": [789]}, {"id": 3537, "number": 83, "type": "n", "fiveToThreeNts": [886], "threeToFiveNts": [790]}, {"id": 3538, "number": 84, "type": "n", "fiveToThreeNts": [887], "threeToFiveNts": [791]}, {"id": 3539, "number": 85, "type": "n", "fiveToThreeNts": [888], "threeToFiveNts": [792]}, {"id": 3540, "number": 86, "type": "n", "fiveToThreeNts": [889], "threeToFiveNts": [793]}, {"id": 3541, "number": 87, "type": "n", "fiveToThreeNts": [890], "threeToFiveNts": [794]}, {"id": 3542, "number": 88, "type": "n", "fiveToThreeNts": [891], "threeToFiveNts": [795]}, {"id": 3543, "number": 89, "type": "n", "fiveToThreeNts": [892], "threeToFiveNts": [796]}, {"id": 3544, "number": 90, "type": "n", "fiveToThreeNts": [893], "threeToFiveNts": [797]}, {"id": 3545, "number": 91, "type": "n", "fiveToThreeNts": [894], "threeToFiveNts": [798]}, {"id": 3546, "number": 92, "type": "n", "fiveToThreeNts": [895], "threeToFiveNts": [799]}, {"id": 3547, "number": 93, "type": "n", "fiveToThreeNts": [896], "threeToFiveNts": [800]}, {"id": 3548, "number": 94, "type": "n", "fiveToThreeNts": [897], "threeToFiveNts": [801]}, {"id": 3549, "number": 95, "type": "n", "fiveToThreeNts": [898], "threeToFiveNts": [802]}, {"id": 3550, "number": 96, "type": "n", "fiveToThreeNts": [899], "threeToFiveNts": [803]}, {"id": 3551, "number": 97, "type": "n", "fiveToThreeNts": [900], "threeToFiveNts": [804]}, {"id": 3552, "number": 98, "type": "n", "fiveToThreeNts": [901], "threeToFiveNts": [805]}, {"id": 3553, "number": 99, "type": "n", "fiveToThreeNts": [902], "threeToFiveNts": [806]}, {"id": 3554, "number": 100, "type": "n", "fiveToThreeNts": [903], "threeToFiveNts": [807]}, {"id": 3555, "number": 101, "type": "n", "fiveToThreeNts": [904], "threeToFiveNts": [808]}, {"id": 3556, "number": 102, "type": "n", "fiveToThreeNts": [905], "threeToFiveNts": [809]}, {"id": 3557, "number": 103, "type": "n", "fiveToThreeNts": [906], "threeToFiveNts": [810]}, {"id": 3558, "number": 104, "type": "n", "fiveToThreeNts": [907], "threeToFiveNts": [811]}, {"id": 3559, "number": 105, "type": "n", "fiveToThreeNts": [908], "threeToFiveNts": [812]}, {"id": 3560, "number": 106, "type": "n", "fiveToThreeNts": [909], "threeToFiveNts": [813]}, {"id": 3561, "number": 107, "type": "n", "fiveToThreeNts": [910], "threeToFiveNts": [814]}, {"id": 3562, "number": 108, "type": "n", "fiveToThreeNts": [911], "threeToFiveNts": [815]}, {"id": 3563, "number": 109, "type": "n", "fiveToThreeNts": [912], "threeToFiveNts": [816]}, {"id": 3564, "number": 110, "type": "n", "fiveToThreeNts": [913], "threeToFiveNts": [817]}, {"id": 3565, "number": 111, "type": "n", "fiveToThreeNts": [914], "threeToFiveNts": [818]}, {"id": 3566, "number": 112, "type": "n", "fiveToThreeNts": [915], "threeToFiveNts": [819]}, {"id": 3567, "number": 113, "type": "n", "fiveToThreeNts": [916], "threeToFiveNts": [820]}, {"id": 3568, "number": 114, "type": "n", "fiveToThreeNts": [917], "threeToFiveNts": [821]}, {"id": 3569, "number": 115, "type": "n", "fiveToThreeNts": [918], "threeToFiveNts": [822]}, {"id": 3570, "number": 116, "type": "n", "fiveToThreeNts": [919], "threeToFiveNts": [823]}, {"id": 3571, "number": 117, "type": "n", "fiveToThreeNts": [920], "threeToFiveNts": [824]}, {"id": 3572, "number": 118, "type": "n", "fiveToThreeNts": [921], "threeToFiveNts": [825]}, {"id": 3573, "number": 119, "type": "n", "fiveToThreeNts": [922], "threeToFiveNts": [826]}, {"id": 3574, "number": 120, "type": "n", "fiveToThreeNts": [923], "threeToFiveNts": [827]}, {"id": 3575, "number": 121, "type": "n", "fiveToThreeNts": [924], "threeToFiveNts": [828]}, {"id": 3576, "number": 122, "type": "n", "fiveToThreeNts": [925], "threeToFiveNts": [829]}, {"id": 3577, "number": 123, "type": "n", "fiveToThreeNts": [926], "threeToFiveNts": [830]}, {"id": 3578, "number": 124, "type": "n", "fiveToThreeNts": [927], "threeToFiveNts": [831]}, {"id": 3579, "number": 125, "type": "n", "fiveToThreeNts": [928], "threeToFiveNts": [832]}, {"id": 3580, "number": 126, "type": "n", "fiveToThreeNts": [929], "threeToFiveNts": [833]}, {"id": 3581, "number": 127, "type": "n", "fiveToThreeNts": [930], "threeToFiveNts": [834]}, {"id": 3582, "number": 128, "type": "n", "fiveToThreeNts": [931], "threeToFiveNts": [835]}, {"id": 3583, "number": 129, "type": "n", "fiveToThreeNts": [932], "threeToFiveNts": [836]}, {"id": 3584, "number": 130, "type": "n", "fiveToThreeNts": [933], "threeToFiveNts": [837]}, {"id": 3585, "number": 131, "type": "n", "fiveToThreeNts": [934], "threeToFiveNts": [838]}, {"id": 3586, "number": 132, "type": "n", "fiveToThreeNts": [935], "threeToFiveNts": [839]}]}, {"id": 3587, "firstActiveCell": 27, "lastActiveCell": 143, "lastCell": 159, "latticePosition": [13, 27], "initialAngle": 240, "cells": [{"id": 3588, "number": 0, "type": "n", "fiveToThreeNts": [], "threeToFiveNts": []}, {"id": 3589, "number": 1, "type": "n", "fiveToThreeNts": [], "threeToFiveNts": []}, {"id": 3590, "number": 2, "type": "n", "fiveToThreeNts": [], "threeToFiveNts": []}, {"id": 3591, "number": 3, "type": "n", "fiveToThreeNts": [], "threeToFiveNts": []}, {"id": 3592, "number": 4, "type": "n", "fiveToThreeNts": [], "threeToFiveNts": []}, {"id": 3593, "number": 5, "type": "n", "fiveToThreeNts": [], "threeToFiveNts": []}, {"id": 3594, "number": 6, "type": "n", "fiveToThreeNts": [], "threeToFiveNts": []}, {"id": 3595, "number": 7, "type": "n", "fiveToThreeNts": [], "threeToFiveNts": []}, {"id": 3596, "number": 8, "type": "n", "fiveToThreeNts": [], "threeToFiveNts": []}, {"id": 3597, "number": 9, "type": "n", "fiveToThreeNts": [], "threeToFiveNts": []}, {"id": 3598, "number": 10, "type": "n", "fiveToThreeNts": [], "threeToFiveNts": []}, {"id": 3599, "number": 11, "type": "n", "fiveToThreeNts": [], "threeToFiveNts": []}, {"id": 3600, "number": 12, "type": "n", "fiveToThreeNts": [], "threeToFiveNts": []}, {"id": 3601, "number": 13, "type": "n", "fiveToThreeNts": [], "threeToFiveNts": []}, {"id": 3602, "number": 14, "type": "n", "fiveToThreeNts": [], "threeToFiveNts": []}, {"id": 3603, "number": 15, "type": "n", "fiveToThreeNts": [], "threeToFiveNts": []}, {"id": 3604, "number": 16, "type": "n", "fiveToThreeNts": [], "threeToFiveNts": []}, {"id": 3605, "number": 17, "type": "n", "fiveToThreeNts": [], "threeToFiveNts": []}, {"id": 3606, "number": 18, "type": "n", "fiveToThreeNts": [], "threeToFiveNts": []}, {"id": 3607, "number": 19, "type": "n", "fiveToThreeNts": [], "threeToFiveNts": []}, {"id": 3608, "number": 20, "type": "n", "fiveToThreeNts": [], "threeToFiveNts": []}, {"id": 3609, "number": 21, "type": "n", "fiveToThreeNts": [], "threeToFiveNts": []}, {"id": 3610, "number": 22, "type": "n", "fiveToThreeNts": [], "threeToFiveNts": []}, {"id": 3611, "number": 23, "type": "n", "fiveToThreeNts": [], "threeToFiveNts": []}, {"id": 3612, "number": 24, "type": "n", "fiveToThreeNts": [], "threeToFiveNts": []}, {"id": 3613, "number": 25, "type": "n", "fiveToThreeNts": [], "threeToFiveNts": []}, {"id": 3614, "number": 26, "type": "n", "fiveToThreeNts": [], "threeToFiveNts": []}, {"id": 3615, "number": 27, "type": "n", "fiveToThreeNts": [936], "threeToFiveNts": [1053]}, {"id": 3616, "number": 28, "type": "n", "fiveToThreeNts": [937], "threeToFiveNts": [1054]}, {"id": 3617, "number": 29, "type": "n", "fiveToThreeNts": [938], "threeToFiveNts": [1055]}, {"id": 3618, "number": 30, "type": "n", "fiveToThreeNts": [939], "threeToFiveNts": [1056]}, {"id": 3619, "number": 31, "type": "n", "fiveToThreeNts": [940], "threeToFiveNts": [1057]}, {"id": 3620, "number": 32, "type": "n", "fiveToThreeNts": [941], "threeToFiveNts": [1058]}, {"id": 3621, "number": 33, "type": "n", "fiveToThreeNts": [942], "threeToFiveNts": [1059]}, {"id": 3622, "number": 34, "type": "n", "fiveToThreeNts": [943], "threeToFiveNts": [1060]}, {"id": 3623, "number": 35, "type": "n", "fiveToThreeNts": [944], "threeToFiveNts": [1061]}, {"id": 3624, "number": 36, "type": "n", "fiveToThreeNts": [945], "threeToFiveNts": [1062]}, {"id": 3625, "number": 37, "type": "n", "fiveToThreeNts": [946], "threeToFiveNts": [1063]}, {"id": 3626, "number": 38, "type": "n", "fiveToThreeNts": [947], "threeToFiveNts": [1064]}, {"id": 3627, "number": 39, "type": "n", "fiveToThreeNts": [948], "threeToFiveNts": [1065]}, {"id": 3628, "number": 40, "type": "n", "fiveToThreeNts": [949], "threeToFiveNts": [1066]}, {"id": 3629, "number": 41, "type": "n", "fiveToThreeNts": [950], "threeToFiveNts": [1067]}, {"id": 3630, "number": 42, "type": "n", "fiveToThreeNts": [951], "threeToFiveNts": [1068]}, {"id": 3631, "number": 43, "type": "n", "fiveToThreeNts": [952], "threeToFiveNts": [1069]}, {"id": 3632, "number": 44, "type": "n", "fiveToThreeNts": [953], "threeToFiveNts": [1070]}, {"id": 3633, "number": 45, "type": "n", "fiveToThreeNts": [954], "threeToFiveNts": [1071]}, {"id": 3634, "number": 46, "type": "n", "fiveToThreeNts": [955], "threeToFiveNts": [1072]}, {"id": 3635, "number": 47, "type": "n", "fiveToThreeNts": [956], "threeToFiveNts": [1073]}, {"id": 3636, "number": 48, "type": "n", "fiveToThreeNts": [957], "threeToFiveNts": [1074]}, {"id": 3637, "number": 49, "type": "n", "fiveToThreeNts": [958], "threeToFiveNts": [1075]}, {"id": 3638, "number": 50, "type": "n", "fiveToThreeNts": [959], "threeToFiveNts": [1076]}, {"id": 3639, "number": 51, "type": "n", "fiveToThreeNts": [960], "threeToFiveNts": [1077]}, {"id": 3640, "number": 52, "type": "n", "fiveToThreeNts": [961], "threeToFiveNts": [1078]}, {"id": 3641, "number": 53, "type": "n", "fiveToThreeNts": [962], "threeToFiveNts": [1079]}, {"id": 3642, "number": 54, "type": "n", "fiveToThreeNts": [963], "threeToFiveNts": [1080]}, {"id": 3643, "number": 55, "type": "n", "fiveToThreeNts": [964], "threeToFiveNts": [1081]}, {"id": 3644, "number": 56, "type": "n", "fiveToThreeNts": [965], "threeToFiveNts": [1082]}, {"id": 3645, "number": 57, "type": "n", "fiveToThreeNts": [966], "threeToFiveNts": [1083]}, {"id": 3646, "number": 58, "type": "n", "fiveToThreeNts": [967], "threeToFiveNts": [1084]}, {"id": 3647, "number": 59, "type": "n", "fiveToThreeNts": [968], "threeToFiveNts": [1085]}, {"id": 3648, "number": 60, "type": "n", "fiveToThreeNts": [969], "threeToFiveNts": [1086]}, {"id": 3649, "number": 61, "type": "n", "fiveToThreeNts": [970], "threeToFiveNts": [1087]}, {"id": 3650, "number": 62, "type": "n", "fiveToThreeNts": [971], "threeToFiveNts": [1088]}, {"id": 3651, "number": 63, "type": "n", "fiveToThreeNts": [972], "threeToFiveNts": [1089]}, {"id": 3652, "number": 64, "type": "n", "fiveToThreeNts": [973], "threeToFiveNts": [1090]}, {"id": 3653, "number": 65, "type": "n", "fiveToThreeNts": [974], "threeToFiveNts": [1091]}, {"id": 3654, "number": 66, "type": "n", "fiveToThreeNts": [975], "threeToFiveNts": [1092]}, {"id": 3655, "number": 67, "type": "n", "fiveToThreeNts": [976], "threeToFiveNts": [1093]}, {"id": 3656, "number": 68, "type": "n", "fiveToThreeNts": [977], "threeToFiveNts": [1094]}, {"id": 3657, "number": 69, "type": "n", "fiveToThreeNts": [978], "threeToFiveNts": [1095]}, {"id": 3658, "number": 70, "type": "n", "fiveToThreeNts": [979], "threeToFiveNts": [1096]}, {"id": 3659, "number": 71, "type": "n", "fiveToThreeNts": [980], "threeToFiveNts": [1097]}, {"id": 3660, "number": 72, "type": "n", "fiveToThreeNts": [981], "threeToFiveNts": [1098]}, {"id": 3661, "number": 73, "type": "n", "fiveToThreeNts": [982], "threeToFiveNts": [1099]}, {"id": 3662, "number": 74, "type": "n", "fiveToThreeNts": [983], "threeToFiveNts": [1100]}, {"id": 3663, "number": 75, "type": "n", "fiveToThreeNts": [984], "threeToFiveNts": [1101]}, {"id": 3664, "number": 76, "type": "n", "fiveToThreeNts": [985], "threeToFiveNts": [1102]}, {"id": 3665, "number": 77, "type": "n", "fiveToThreeNts": [986], "threeToFiveNts": [1103]}, {"id": 3666, "number": 78, "type": "n", "fiveToThreeNts": [987], "threeToFiveNts": [1104]}, {"id": 3667, "number": 79, "type": "n", "fiveToThreeNts": [988], "threeToFiveNts": [1105]}, {"id": 3668, "number": 80, "type": "n", "fiveToThreeNts": [989], "threeToFiveNts": [1106]}, {"id": 3669, "number": 81, "type": "n", "fiveToThreeNts": [990], "threeToFiveNts": [1107]}, {"id": 3670, "number": 82, "type": "n", "fiveToThreeNts": [991], "threeToFiveNts": [1108]}, {"id": 3671, "number": 83, "type": "n", "fiveToThreeNts": [992], "threeToFiveNts": [1109]}, {"id": 3672, "number": 84, "type": "n", "fiveToThreeNts": [993], "threeToFiveNts": [1110]}, {"id": 3673, "number": 85, "type": "n", "fiveToThreeNts": [994], "threeToFiveNts": [1111]}, {"id": 3674, "number": 86, "type": "n", "fiveToThreeNts": [995], "threeToFiveNts": [1112]}, {"id": 3675, "number": 87, "type": "n", "fiveToThreeNts": [996], "threeToFiveNts": [1113]}, {"id": 3676, "number": 88, "type": "n", "fiveToThreeNts": [997], "threeToFiveNts": [1114]}, {"id": 3677, "number": 89, "type": "n", "fiveToThreeNts": [998], "threeToFiveNts": [1115]}, {"id": 3678, "number": 90, "type": "n", "fiveToThreeNts": [999], "threeToFiveNts": [1116]}, {"id": 3679, "number": 91, "type": "n", "fiveToThreeNts": [1000], "threeToFiveNts": [1117]}, {"id": 3680, "number": 92, "type": "n", "fiveToThreeNts": [1001], "threeToFiveNts": [1118]}, {"id": 3681, "number": 93, "type": "n", "fiveToThreeNts": [1002], "threeToFiveNts": [1119]}, {"id": 3682, "number": 94, "type": "n", "fiveToThreeNts": [1003], "threeToFiveNts": [1120]}, {"id": 3683, "number": 95, "type": "n", "fiveToThreeNts": [1004], "threeToFiveNts": [1121]}, {"id": 3684, "number": 96, "type": "n", "fiveToThreeNts": [1005], "threeToFiveNts": [1122]}, {"id": 3685, "number": 97, "type": "n", "fiveToThreeNts": [1006], "threeToFiveNts": [1123]}, {"id": 3686, "number": 98, "type": "n", "fiveToThreeNts": [1007], "threeToFiveNts": [1124]}, {"id": 3687, "number": 99, "type": "n", "fiveToThreeNts": [1008], "threeToFiveNts": [1125]}, {"id": 3688, "number": 100, "type": "n", "fiveToThreeNts": [1009], "threeToFiveNts": [1126]}, {"id": 3689, "number": 101, "type": "n", "fiveToThreeNts": [1010], "threeToFiveNts": [1127]}, {"id": 3690, "number": 102, "type": "n", "fiveToThreeNts": [1011], "threeToFiveNts": [1128]}, {"id": 3691, "number": 103, "type": "n", "fiveToThreeNts": [1012], "threeToFiveNts": [1129]}, {"id": 3692, "number": 104, "type": "n", "fiveToThreeNts": [1013], "threeToFiveNts": [1130]}, {"id": 3693, "number": 105, "type": "n", "fiveToThreeNts": [1014], "threeToFiveNts": [1131]}, {"id": 3694, "number": 106, "type": "n", "fiveToThreeNts": [1015], "threeToFiveNts": [1132]}, {"id": 3695, "number": 107, "type": "n", "fiveToThreeNts": [1016], "threeToFiveNts": [1133]}, {"id": 3696, "number": 108, "type": "n", "fiveToThreeNts": [1017], "threeToFiveNts": [1134]}, {"id": 3697, "number": 109, "type": "n", "fiveToThreeNts": [1018], "threeToFiveNts": [1135]}, {"id": 3698, "number": 110, "type": "n", "fiveToThreeNts": [1019], "threeToFiveNts": [1136]}, {"id": 3699, "number": 111, "type": "n", "fiveToThreeNts": [1020], "threeToFiveNts": [1137]}, {"id": 3700, "number": 112, "type": "n", "fiveToThreeNts": [1021], "threeToFiveNts": [1138]}, {"id": 3701, "number": 113, "type": "n", "fiveToThreeNts": [1022], "threeToFiveNts": [1139]}, {"id": 3702, "number": 114, "type": "n", "fiveToThreeNts": [1023], "threeToFiveNts": [1140]}, {"id": 3703, "number": 115, "type": "n", "fiveToThreeNts": [1024], "threeToFiveNts": [1141]}, {"id": 3704, "number": 116, "type": "n", "fiveToThreeNts": [1025], "threeToFiveNts": [1142]}, {"id": 3705, "number": 117, "type": "n", "fiveToThreeNts": [1026], "threeToFiveNts": [1143]}, {"id": 3706, "number": 118, "type": "n", "fiveToThreeNts": [1027], "threeToFiveNts": [1144]}, {"id": 3707, "number": 119, "type": "n", "fiveToThreeNts": [1028], "threeToFiveNts": [1145]}, {"id": 3708, "number": 120, "type": "n", "fiveToThreeNts": [1029], "threeToFiveNts": [1146]}, {"id": 3709, "number": 121, "type": "n", "fiveToThreeNts": [1030], "threeToFiveNts": [1147]}, {"id": 3710, "number": 122, "type": "n", "fiveToThreeNts": [1031], "threeToFiveNts": [1148]}, {"id": 3711, "number": 123, "type": "n", "fiveToThreeNts": [1032], "threeToFiveNts": [1149]}, {"id": 3712, "number": 124, "type": "n", "fiveToThreeNts": [1033], "threeToFiveNts": [1150]}, {"id": 3713, "number": 125, "type": "n", "fiveToThreeNts": [1034], "threeToFiveNts": [1151]}, {"id": 3714, "number": 126, "type": "n", "fiveToThreeNts": [1035], "threeToFiveNts": [1152]}, {"id": 3715, "number": 127, "type": "n", "fiveToThreeNts": [1036], "threeToFiveNts": [1153]}, {"id": 3716, "number": 128, "type": "n", "fiveToThreeNts": [1037], "threeToFiveNts": [1154]}, {"id": 3717, "number": 129, "type": "n", "fiveToThreeNts": [1038], "threeToFiveNts": [1155]}, {"id": 3718, "number": 130, "type": "n", "fiveToThreeNts": [1039], "threeToFiveNts": [1156]}, {"id": 3719, "number": 131, "type": "n", "fiveToThreeNts": [1040], "threeToFiveNts": [1157]}, {"id": 3720, "number": 132, "type": "n", "fiveToThreeNts": [1041], "threeToFiveNts": [1158]}, {"id": 3721, "number": 133, "type": "n", "fiveToThreeNts": [1042], "threeToFiveNts": [1159]}, {"id": 3722, "number": 134, "type": "n", "fiveToThreeNts": [1043], "threeToFiveNts": [1160]}, {"id": 3723, "number": 135, "type": "n", "fiveToThreeNts": [1044], "threeToFiveNts": [1161]}, {"id": 3724, "number": 136, "type": "n", "fiveToThreeNts": [1045], "threeToFiveNts": [1162]}, {"id": 3725, "number": 137, "type": "n", "fiveToThreeNts": [1046], "threeToFiveNts": [1163]}, {"id": 3726, "number": 138, "type": "n", "fiveToThreeNts": [1047], "threeToFiveNts": [1164]}, {"id": 3727, "number": 139, "type": "n", "fiveToThreeNts": [1048], "threeToFiveNts": [1165]}, {"id": 3728, "number": 140, "type": "n", "fiveToThreeNts": [1049], "threeToFiveNts": [1166]}, {"id": 3729, "number": 141, "type": "n", "fiveToThreeNts": [1050], "threeToFiveNts": [1167]}, {"id": 3730, "number": 142, "type": "n", "fiveToThreeNts": [1051], "threeToFiveNts": [1168]}, {"id": 3731, "number": 143, "type": "n", "fiveToThreeNts": [1052], "threeToFiveNts": [1169]}]}, {"id": 3732, "firstActiveCell": 27, "lastActiveCell": 143, "lastCell": 159, "latticePosition": [13, 28], "initialAngle": 240, "cells": [{"id": 3733, "number": 0, "type": "n", "fiveToThreeNts": [], "threeToFiveNts": []}, {"id": 3734, "number": 1, "type": "n", "fiveToThreeNts": [], "threeToFiveNts": []}, {"id": 3735, "number": 2, "type": "n", "fiveToThreeNts": [], "threeToFiveNts": []}, {"id": 3736, "number": 3, "type": "n", "fiveToThreeNts": [], "threeToFiveNts": []}, {"id": 3737, "number": 4, "type": "n", "fiveToThreeNts": [], "threeToFiveNts": []}, {"id": 3738, "number": 5, "type": "n", "fiveToThreeNts": [], "threeToFiveNts": []}, {"id": 3739, "number": 6, "type": "n", "fiveToThreeNts": [], "threeToFiveNts": []}, {"id": 3740, "number": 7, "type": "n", "fiveToThreeNts": [], "threeToFiveNts": []}, {"id": 3741, "number": 8, "type": "n", "fiveToThreeNts": [], "threeToFiveNts": []}, {"id": 3742, "number": 9, "type": "n", "fiveToThreeNts": [], "threeToFiveNts": []}, {"id": 3743, "number": 10, "type": "n", "fiveToThreeNts": [], "threeToFiveNts": []}, {"id": 3744, "number": 11, "type": "n", "fiveToThreeNts": [], "threeToFiveNts": []}, {"id": 3745, "number": 12, "type": "n", "fiveToThreeNts": [], "threeToFiveNts": []}, {"id": 3746, "number": 13, "type": "n", "fiveToThreeNts": [], "threeToFiveNts": []}, {"id": 3747, "number": 14, "type": "n", "fiveToThreeNts": [], "threeToFiveNts": []}, {"id": 3748, "number": 15, "type": "n", "fiveToThreeNts": [], "threeToFiveNts": []}, {"id": 3749, "number": 16, "type": "n", "fiveToThreeNts": [], "threeToFiveNts": []}, {"id": 3750, "number": 17, "type": "n", "fiveToThreeNts": [], "threeToFiveNts": []}, {"id": 3751, "number": 18, "type": "n", "fiveToThreeNts": [], "threeToFiveNts": []}, {"id": 3752, "number": 19, "type": "n", "fiveToThreeNts": [], "threeToFiveNts": []}, {"id": 3753, "number": 20, "type": "n", "fiveToThreeNts": [], "threeToFiveNts": []}, {"id": 3754, "number": 21, "type": "n", "fiveToThreeNts": [], "threeToFiveNts": []}, {"id": 3755, "number": 22, "type": "n", "fiveToThreeNts": [], "threeToFiveNts": []}, {"id": 3756, "number": 23, "type": "n", "fiveToThreeNts": [], "threeToFiveNts": []}, {"id": 3757, "number": 24, "type": "n", "fiveToThreeNts": [], "threeToFiveNts": []}, {"id": 3758, "number": 25, "type": "n", "fiveToThreeNts": [], "threeToFiveNts": []}, {"id": 3759, "number": 26, "type": "n", "fiveToThreeNts": [], "threeToFiveNts": []}, {"id": 3760, "number": 27, "type": "n", "fiveToThreeNts": [1287], "threeToFiveNts": [1170]}, {"id": 3761, "number": 28, "type": "n", "fiveToThreeNts": [1288], "threeToFiveNts": [1171]}, {"id": 3762, "number": 29, "type": "n", "fiveToThreeNts": [1289], "threeToFiveNts": [1172]}, {"id": 3763, "number": 30, "type": "n", "fiveToThreeNts": [1290], "threeToFiveNts": [1173]}, {"id": 3764, "number": 31, "type": "n", "fiveToThreeNts": [1291], "threeToFiveNts": [1174]}, {"id": 3765, "number": 32, "type": "n", "fiveToThreeNts": [1292], "threeToFiveNts": [1175]}, {"id": 3766, "number": 33, "type": "n", "fiveToThreeNts": [1293], "threeToFiveNts": [1176]}, {"id": 3767, "number": 34, "type": "n", "fiveToThreeNts": [1294], "threeToFiveNts": [1177]}, {"id": 3768, "number": 35, "type": "n", "fiveToThreeNts": [1295], "threeToFiveNts": [1178]}, {"id": 3769, "number": 36, "type": "n", "fiveToThreeNts": [1296], "threeToFiveNts": [1179]}, {"id": 3770, "number": 37, "type": "n", "fiveToThreeNts": [1297], "threeToFiveNts": [1180]}, {"id": 3771, "number": 38, "type": "n", "fiveToThreeNts": [1298], "threeToFiveNts": [1181]}, {"id": 3772, "number": 39, "type": "n", "fiveToThreeNts": [1299], "threeToFiveNts": [1182]}, {"id": 3773, "number": 40, "type": "n", "fiveToThreeNts": [1300], "threeToFiveNts": [1183]}, {"id": 3774, "number": 41, "type": "n", "fiveToThreeNts": [1301], "threeToFiveNts": [1184]}, {"id": 3775, "number": 42, "type": "n", "fiveToThreeNts": [1302], "threeToFiveNts": [1185]}, {"id": 3776, "number": 43, "type": "n", "fiveToThreeNts": [1303], "threeToFiveNts": [1186]}, {"id": 3777, "number": 44, "type": "n", "fiveToThreeNts": [1304], "threeToFiveNts": [1187]}, {"id": 3778, "number": 45, "type": "n", "fiveToThreeNts": [1305], "threeToFiveNts": [1188]}, {"id": 3779, "number": 46, "type": "n", "fiveToThreeNts": [1306], "threeToFiveNts": [1189]}, {"id": 3780, "number": 47, "type": "n", "fiveToThreeNts": [1307], "threeToFiveNts": [1190]}, {"id": 3781, "number": 48, "type": "n", "fiveToThreeNts": [1308], "threeToFiveNts": [1191]}, {"id": 3782, "number": 49, "type": "n", "fiveToThreeNts": [1309], "threeToFiveNts": [1192]}, {"id": 3783, "number": 50, "type": "n", "fiveToThreeNts": [1310], "threeToFiveNts": [1193]}, {"id": 3784, "number": 51, "type": "n", "fiveToThreeNts": [1311], "threeToFiveNts": [1194]}, {"id": 3785, "number": 52, "type": "n", "fiveToThreeNts": [1312], "threeToFiveNts": [1195]}, {"id": 3786, "number": 53, "type": "n", "fiveToThreeNts": [1313], "threeToFiveNts": [1196]}, {"id": 3787, "number": 54, "type": "n", "fiveToThreeNts": [1314], "threeToFiveNts": [1197]}, {"id": 3788, "number": 55, "type": "n", "fiveToThreeNts": [1315], "threeToFiveNts": [1198]}, {"id": 3789, "number": 56, "type": "n", "fiveToThreeNts": [1316], "threeToFiveNts": [1199]}, {"id": 3790, "number": 57, "type": "n", "fiveToThreeNts": [1317], "threeToFiveNts": [1200]}, {"id": 3791, "number": 58, "type": "n", "fiveToThreeNts": [1318], "threeToFiveNts": [1201]}, {"id": 3792, "number": 59, "type": "n", "fiveToThreeNts": [1319], "threeToFiveNts": [1202]}, {"id": 3793, "number": 60, "type": "n", "fiveToThreeNts": [1320], "threeToFiveNts": [1203]}, {"id": 3794, "number": 61, "type": "n", "fiveToThreeNts": [1321], "threeToFiveNts": [1204]}, {"id": 3795, "number": 62, "type": "n", "fiveToThreeNts": [1322], "threeToFiveNts": [1205]}, {"id": 3796, "number": 63, "type": "n", "fiveToThreeNts": [1323], "threeToFiveNts": [1206]}, {"id": 3797, "number": 64, "type": "n", "fiveToThreeNts": [1324], "threeToFiveNts": [1207]}, {"id": 3798, "number": 65, "type": "n", "fiveToThreeNts": [1325], "threeToFiveNts": [1208]}, {"id": 3799, "number": 66, "type": "n", "fiveToThreeNts": [1326], "threeToFiveNts": [1209]}, {"id": 3800, "number": 67, "type": "n", "fiveToThreeNts": [1327], "threeToFiveNts": [1210]}, {"id": 3801, "number": 68, "type": "n", "fiveToThreeNts": [1328], "threeToFiveNts": [1211]}, {"id": 3802, "number": 69, "type": "n", "fiveToThreeNts": [1329], "threeToFiveNts": [1212]}, {"id": 3803, "number": 70, "type": "n", "fiveToThreeNts": [1330], "threeToFiveNts": [1213]}, {"id": 3804, "number": 71, "type": "n", "fiveToThreeNts": [1331], "threeToFiveNts": [1214]}, {"id": 3805, "number": 72, "type": "n", "fiveToThreeNts": [1332], "threeToFiveNts": [1215]}, {"id": 3806, "number": 73, "type": "n", "fiveToThreeNts": [1333], "threeToFiveNts": [1216]}, {"id": 3807, "number": 74, "type": "n", "fiveToThreeNts": [1334], "threeToFiveNts": [1217]}, {"id": 3808, "number": 75, "type": "n", "fiveToThreeNts": [1335], "threeToFiveNts": [1218]}, {"id": 3809, "number": 76, "type": "n", "fiveToThreeNts": [1336], "threeToFiveNts": [1219]}, {"id": 3810, "number": 77, "type": "n", "fiveToThreeNts": [1337], "threeToFiveNts": [1220]}, {"id": 3811, "number": 78, "type": "n", "fiveToThreeNts": [1338], "threeToFiveNts": [1221]}, {"id": 3812, "number": 79, "type": "n", "fiveToThreeNts": [1339], "threeToFiveNts": [1222]}, {"id": 3813, "number": 80, "type": "n", "fiveToThreeNts": [1340], "threeToFiveNts": [1223]}, {"id": 3814, "number": 81, "type": "n", "fiveToThreeNts": [1341], "threeToFiveNts": [1224]}, {"id": 3815, "number": 82, "type": "n", "fiveToThreeNts": [1342], "threeToFiveNts": [1225]}, {"id": 3816, "number": 83, "type": "n", "fiveToThreeNts": [1343], "threeToFiveNts": [1226]}, {"id": 3817, "number": 84, "type": "n", "fiveToThreeNts": [1344], "threeToFiveNts": [1227]}, {"id": 3818, "number": 85, "type": "n", "fiveToThreeNts": [1345], "threeToFiveNts": [1228]}, {"id": 3819, "number": 86, "type": "n", "fiveToThreeNts": [1346], "threeToFiveNts": [1229]}, {"id": 3820, "number": 87, "type": "n", "fiveToThreeNts": [1347], "threeToFiveNts": [1230]}, {"id": 3821, "number": 88, "type": "n", "fiveToThreeNts": [1348], "threeToFiveNts": [1231]}, {"id": 3822, "number": 89, "type": "n", "fiveToThreeNts": [1349], "threeToFiveNts": [1232]}, {"id": 3823, "number": 90, "type": "n", "fiveToThreeNts": [1350], "threeToFiveNts": [1233]}, {"id": 3824, "number": 91, "type": "n", "fiveToThreeNts": [1351], "threeToFiveNts": [1234]}, {"id": 3825, "number": 92, "type": "n", "fiveToThreeNts": [1352], "threeToFiveNts": [1235]}, {"id": 3826, "number": 93, "type": "n", "fiveToThreeNts": [1353], "threeToFiveNts": [1236]}, {"id": 3827, "number": 94, "type": "n", "fiveToThreeNts": [1354], "threeToFiveNts": [1237]}, {"id": 3828, "number": 95, "type": "n", "fiveToThreeNts": [1355], "threeToFiveNts": [1238]}, {"id": 3829, "number": 96, "type": "n", "fiveToThreeNts": [1356], "threeToFiveNts": [1239]}, {"id": 3830, "number": 97, "type": "n", "fiveToThreeNts": [1357], "threeToFiveNts": [1240]}, {"id": 3831, "number": 98, "type": "n", "fiveToThreeNts": [1358], "threeToFiveNts": [1241]}, {"id": 3832, "number": 99, "type": "n", "fiveToThreeNts": [1359], "threeToFiveNts": [1242]}, {"id": 3833, "number": 100, "type": "n", "fiveToThreeNts": [1360], "threeToFiveNts": [1243]}, {"id": 3834, "number": 101, "type": "n", "fiveToThreeNts": [1361], "threeToFiveNts": [1244]}, {"id": 3835, "number": 102, "type": "n", "fiveToThreeNts": [1362], "threeToFiveNts": [1245]}, {"id": 3836, "number": 103, "type": "n", "fiveToThreeNts": [1363], "threeToFiveNts": [1246]}, {"id": 3837, "number": 104, "type": "n", "fiveToThreeNts": [1364], "threeToFiveNts": [1247]}, {"id": 3838, "number": 105, "type": "n", "fiveToThreeNts": [1365], "threeToFiveNts": [1248]}, {"id": 3839, "number": 106, "type": "n", "fiveToThreeNts": [1366], "threeToFiveNts": [1249]}, {"id": 3840, "number": 107, "type": "n", "fiveToThreeNts": [1367], "threeToFiveNts": [1250]}, {"id": 3841, "number": 108, "type": "n", "fiveToThreeNts": [1368], "threeToFiveNts": [1251]}, {"id": 3842, "number": 109, "type": "n", "fiveToThreeNts": [1369], "threeToFiveNts": [1252]}, {"id": 3843, "number": 110, "type": "n", "fiveToThreeNts": [1370], "threeToFiveNts": [1253]}, {"id": 3844, "number": 111, "type": "n", "fiveToThreeNts": [1371], "threeToFiveNts": [1254]}, {"id": 3845, "number": 112, "type": "n", "fiveToThreeNts": [1372], "threeToFiveNts": [1255]}, {"id": 3846, "number": 113, "type": "n", "fiveToThreeNts": [1373], "threeToFiveNts": [1256]}, {"id": 3847, "number": 114, "type": "n", "fiveToThreeNts": [1374], "threeToFiveNts": [1257]}, {"id": 3848, "number": 115, "type": "n", "fiveToThreeNts": [1375], "threeToFiveNts": [1258]}, {"id": 3849, "number": 116, "type": "n", "fiveToThreeNts": [1376], "threeToFiveNts": [1259]}, {"id": 3850, "number": 117, "type": "n", "fiveToThreeNts": [1377], "threeToFiveNts": [1260]}, {"id": 3851, "number": 118, "type": "n", "fiveToThreeNts": [1378], "threeToFiveNts": [1261]}, {"id": 3852, "number": 119, "type": "n", "fiveToThreeNts": [1379], "threeToFiveNts": [1262]}, {"id": 3853, "number": 120, "type": "n", "fiveToThreeNts": [1380], "threeToFiveNts": [1263]}, {"id": 3854, "number": 121, "type": "n", "fiveToThreeNts": [1381], "threeToFiveNts": [1264]}, {"id": 3855, "number": 122, "type": "n", "fiveToThreeNts": [1382], "threeToFiveNts": [1265]}, {"id": 3856, "number": 123, "type": "n", "fiveToThreeNts": [1383], "threeToFiveNts": [1266]}, {"id": 3857, "number": 124, "type": "n", "fiveToThreeNts": [1384], "threeToFiveNts": [1267]}, {"id": 3858, "number": 125, "type": "n", "fiveToThreeNts": [1385], "threeToFiveNts": [1268]}, {"id": 3859, "number": 126, "type": "n", "fiveToThreeNts": [1386], "threeToFiveNts": [1269]}, {"id": 3860, "number": 127, "type": "n", "fiveToThreeNts": [1387], "threeToFiveNts": [1270]}, {"id": 3861, "number": 128, "type": "n", "fiveToThreeNts": [1388], "threeToFiveNts": [1271]}, {"id": 3862, "number": 129, "type": "n", "fiveToThreeNts": [1389], "threeToFiveNts": [1272]}, {"id": 3863, "number": 130, "type": "n", "fiveToThreeNts": [1390], "threeToFiveNts": [1273]}, {"id": 3864, "number": 131, "type": "n", "fiveToThreeNts": [1391], "threeToFiveNts": [1274]}, {"id": 3865, "number": 132, "type": "n", "fiveToThreeNts": [1392], "threeToFiveNts": [1275]}, {"id": 3866, "number": 133, "type": "n", "fiveToThreeNts": [1393], "threeToFiveNts": [1276]}, {"id": 3867, "number": 134, "type": "n", "fiveToThreeNts": [1394], "threeToFiveNts": [1277]}, {"id": 3868, "number": 135, "type": "n", "fiveToThreeNts": [1395], "threeToFiveNts": [1278]}, {"id": 3869, "number": 136, "type": "n", "fiveToThreeNts": [1396], "threeToFiveNts": [1279]}, {"id": 3870, "number": 137, "type": "n", "fiveToThreeNts": [1397], "threeToFiveNts": [1280]}, {"id": 3871, "number": 138, "type": "n", "fiveToThreeNts": [1398], "threeToFiveNts": [1281]}, {"id": 3872, "number": 139, "type": "n", "fiveToThreeNts": [1399], "threeToFiveNts": [1282]}, {"id": 3873, "number": 140, "type": "n", "fiveToThreeNts": [1400], "threeToFiveNts": [1283]}, {"id": 3874, "number": 141, "type": "n", "fiveToThreeNts": [1401], "threeToFiveNts": [1284]}, {"id": 3875, "number": 142, "type": "n", "fiveToThreeNts": [1402], "threeToFiveNts": [1285]}, {"id": 3876, "number": 143, "type": "n", "fiveToThreeNts": [1403], "threeToFiveNts": [1286]}]}, {"id": 3877, "firstActiveCell": 27, "lastActiveCell": 143, "lastCell": 159, "latticePosition": [13, 29], "initialAngle": 240, "cells": [{"id": 3878, "number": 0, "type": "n", "fiveToThreeNts": [], "threeToFiveNts": []}, {"id": 3879, "number": 1, "type": "n", "fiveToThreeNts": [], "threeToFiveNts": []}, {"id": 3880, "number": 2, "type": "n", "fiveToThreeNts": [], "threeToFiveNts": []}, {"id": 3881, "number": 3, "type": "n", "fiveToThreeNts": [], "threeToFiveNts": []}, {"id": 3882, "number": 4, "type": "n", "fiveToThreeNts": [], "threeToFiveNts": []}, {"id": 3883, "number": 5, "type": "n", "fiveToThreeNts": [], "threeToFiveNts": []}, {"id": 3884, "number": 6, "type": "n", "fiveToThreeNts": [], "threeToFiveNts": []}, {"id": 3885, "number": 7, "type": "n", "fiveToThreeNts": [], "threeToFiveNts": []}, {"id": 3886, "number": 8, "type": "n", "fiveToThreeNts": [], "threeToFiveNts": []}, {"id": 3887, "number": 9, "type": "n", "fiveToThreeNts": [], "threeToFiveNts": []}, {"id": 3888, "number": 10, "type": "n", "fiveToThreeNts": [], "threeToFiveNts": []}, {"id": 3889, "number": 11, "type": "n", "fiveToThreeNts": [], "threeToFiveNts": []}, {"id": 3890, "number": 12, "type": "n", "fiveToThreeNts": [], "threeToFiveNts": []}, {"id": 3891, "number": 13, "type": "n", "fiveToThreeNts": [], "threeToFiveNts": []}, {"id": 3892, "number": 14, "type": "n", "fiveToThreeNts": [], "threeToFiveNts": []}, {"id": 3893, "number": 15, "type": "n", "fiveToThreeNts": [], "threeToFiveNts": []}, {"id": 3894, "number": 16, "type": "n", "fiveToThreeNts": [], "threeToFiveNts": []}, {"id": 3895, "number": 17, "type": "n", "fiveToThreeNts": [], "threeToFiveNts": []}, {"id": 3896, "number": 18, "type": "n", "fiveToThreeNts": [], "threeToFiveNts": []}, {"id": 3897, "number": 19, "type": "n", "fiveToThreeNts": [], "threeToFiveNts": []}, {"id": 3898, "number": 20, "type": "n", "fiveToThreeNts": [], "threeToFiveNts": []}, {"id": 3899, "number": 21, "type": "n", "fiveToThreeNts": [], "threeToFiveNts": []}, {"id": 3900, "number": 22, "type": "n", "fiveToThreeNts": [], "threeToFiveNts": []}, {"id": 3901, "number": 23, "type": "n", "fiveToThreeNts": [], "threeToFiveNts": []}, {"id": 3902, "number": 24, "type": "n", "fiveToThreeNts": [], "threeToFiveNts": []}, {"id": 3903, "number": 25, "type": "n", "fiveToThreeNts": [], "threeToFiveNts": []}, {"id": 3904, "number": 26, "type": "n", "fiveToThreeNts": [], "threeToFiveNts": []}, {"id": 3905, "number": 27, "type": "n", "fiveToThreeNts": [1404], "threeToFiveNts": [1521]}, {"id": 3906, "number": 28, "type": "n", "fiveToThreeNts": [1405], "threeToFiveNts": [1522]}, {"id": 3907, "number": 29, "type": "n", "fiveToThreeNts": [1406], "threeToFiveNts": [1523]}, {"id": 3908, "number": 30, "type": "n", "fiveToThreeNts": [1407], "threeToFiveNts": [1524]}, {"id": 3909, "number": 31, "type": "n", "fiveToThreeNts": [1408], "threeToFiveNts": [1525]}, {"id": 3910, "number": 32, "type": "n", "fiveToThreeNts": [1409], "threeToFiveNts": [1526]}, {"id": 3911, "number": 33, "type": "n", "fiveToThreeNts": [1410], "threeToFiveNts": [1527]}, {"id": 3912, "number": 34, "type": "n", "fiveToThreeNts": [1411], "threeToFiveNts": [1528]}, {"id": 3913, "number": 35, "type": "n", "fiveToThreeNts": [1412], "threeToFiveNts": [1529]}, {"id": 3914, "number": 36, "type": "n", "fiveToThreeNts": [1413], "threeToFiveNts": [1530]}, {"id": 3915, "number": 37, "type": "n", "fiveToThreeNts": [1414], "threeToFiveNts": [1531]}, {"id": 3916, "number": 38, "type": "n", "fiveToThreeNts": [1415], "threeToFiveNts": [1532]}, {"id": 3917, "number": 39, "type": "n", "fiveToThreeNts": [1416], "threeToFiveNts": [1533]}, {"id": 3918, "number": 40, "type": "n", "fiveToThreeNts": [1417], "threeToFiveNts": [1534]}, {"id": 3919, "number": 41, "type": "n", "fiveToThreeNts": [1418], "threeToFiveNts": [1535]}, {"id": 3920, "number": 42, "type": "n", "fiveToThreeNts": [1419], "threeToFiveNts": [1536]}, {"id": 3921, "number": 43, "type": "n", "fiveToThreeNts": [1420], "threeToFiveNts": [1537]}, {"id": 3922, "number": 44, "type": "n", "fiveToThreeNts": [1421], "threeToFiveNts": [1538]}, {"id": 3923, "number": 45, "type": "n", "fiveToThreeNts": [1422], "threeToFiveNts": [1539]}, {"id": 3924, "number": 46, "type": "n", "fiveToThreeNts": [1423], "threeToFiveNts": [1540]}, {"id": 3925, "number": 47, "type": "n", "fiveToThreeNts": [1424], "threeToFiveNts": [1541]}, {"id": 3926, "number": 48, "type": "n", "fiveToThreeNts": [1425], "threeToFiveNts": [1542]}, {"id": 3927, "number": 49, "type": "n", "fiveToThreeNts": [1426], "threeToFiveNts": [1543]}, {"id": 3928, "number": 50, "type": "n", "fiveToThreeNts": [1427], "threeToFiveNts": [1544]}, {"id": 3929, "number": 51, "type": "n", "fiveToThreeNts": [1428], "threeToFiveNts": [1545]}, {"id": 3930, "number": 52, "type": "n", "fiveToThreeNts": [1429], "threeToFiveNts": [1546]}, {"id": 3931, "number": 53, "type": "n", "fiveToThreeNts": [1430], "threeToFiveNts": [1547]}, {"id": 3932, "number": 54, "type": "n", "fiveToThreeNts": [1431], "threeToFiveNts": [1548]}, {"id": 3933, "number": 55, "type": "n", "fiveToThreeNts": [1432], "threeToFiveNts": [1549]}, {"id": 3934, "number": 56, "type": "n", "fiveToThreeNts": [1433], "threeToFiveNts": [1550]}, {"id": 3935, "number": 57, "type": "n", "fiveToThreeNts": [1434], "threeToFiveNts": [1551]}, {"id": 3936, "number": 58, "type": "n", "fiveToThreeNts": [1435], "threeToFiveNts": [1552]}, {"id": 3937, "number": 59, "type": "n", "fiveToThreeNts": [1436], "threeToFiveNts": [1553]}, {"id": 3938, "number": 60, "type": "n", "fiveToThreeNts": [1437], "threeToFiveNts": [1554]}, {"id": 3939, "number": 61, "type": "n", "fiveToThreeNts": [1438], "threeToFiveNts": [1555]}, {"id": 3940, "number": 62, "type": "n", "fiveToThreeNts": [1439], "threeToFiveNts": [1556]}, {"id": 3941, "number": 63, "type": "n", "fiveToThreeNts": [1440], "threeToFiveNts": [1557]}, {"id": 3942, "number": 64, "type": "n", "fiveToThreeNts": [1441], "threeToFiveNts": [1558]}, {"id": 3943, "number": 65, "type": "n", "fiveToThreeNts": [1442], "threeToFiveNts": [1559]}, {"id": 3944, "number": 66, "type": "n", "fiveToThreeNts": [1443], "threeToFiveNts": [1560]}, {"id": 3945, "number": 67, "type": "n", "fiveToThreeNts": [1444], "threeToFiveNts": [1561]}, {"id": 3946, "number": 68, "type": "n", "fiveToThreeNts": [1445], "threeToFiveNts": [1562]}, {"id": 3947, "number": 69, "type": "n", "fiveToThreeNts": [1446], "threeToFiveNts": [1563]}, {"id": 3948, "number": 70, "type": "n", "fiveToThreeNts": [1447], "threeToFiveNts": [1564]}, {"id": 3949, "number": 71, "type": "n", "fiveToThreeNts": [1448], "threeToFiveNts": [1565]}, {"id": 3950, "number": 72, "type": "n", "fiveToThreeNts": [1449], "threeToFiveNts": [1566]}, {"id": 3951, "number": 73, "type": "n", "fiveToThreeNts": [1450], "threeToFiveNts": [1567]}, {"id": 3952, "number": 74, "type": "n", "fiveToThreeNts": [1451], "threeToFiveNts": [1568]}, {"id": 3953, "number": 75, "type": "n", "fiveToThreeNts": [1452], "threeToFiveNts": [1569]}, {"id": 3954, "number": 76, "type": "n", "fiveToThreeNts": [1453], "threeToFiveNts": [1570]}, {"id": 3955, "number": 77, "type": "n", "fiveToThreeNts": [1454], "threeToFiveNts": [1571]}, {"id": 3956, "number": 78, "type": "n", "fiveToThreeNts": [1455], "threeToFiveNts": [1572]}, {"id": 3957, "number": 79, "type": "n", "fiveToThreeNts": [1456], "threeToFiveNts": [1573]}, {"id": 3958, "number": 80, "type": "n", "fiveToThreeNts": [1457], "threeToFiveNts": [1574]}, {"id": 3959, "number": 81, "type": "n", "fiveToThreeNts": [1458], "threeToFiveNts": [1575]}, {"id": 3960, "number": 82, "type": "n", "fiveToThreeNts": [1459], "threeToFiveNts": [1576]}, {"id": 3961, "number": 83, "type": "n", "fiveToThreeNts": [1460], "threeToFiveNts": [1577]}, {"id": 3962, "number": 84, "type": "n", "fiveToThreeNts": [1461], "threeToFiveNts": [1578]}, {"id": 3963, "number": 85, "type": "n", "fiveToThreeNts": [1462], "threeToFiveNts": [1579]}, {"id": 3964, "number": 86, "type": "n", "fiveToThreeNts": [1463], "threeToFiveNts": [1580]}, {"id": 3965, "number": 87, "type": "n", "fiveToThreeNts": [1464], "threeToFiveNts": [1581]}, {"id": 3966, "number": 88, "type": "n", "fiveToThreeNts": [1465], "threeToFiveNts": [1582]}, {"id": 3967, "number": 89, "type": "n", "fiveToThreeNts": [1466], "threeToFiveNts": [1583]}, {"id": 3968, "number": 90, "type": "n", "fiveToThreeNts": [1467], "threeToFiveNts": [1584]}, {"id": 3969, "number": 91, "type": "n", "fiveToThreeNts": [1468], "threeToFiveNts": [1585]}, {"id": 3970, "number": 92, "type": "n", "fiveToThreeNts": [1469], "threeToFiveNts": [1586]}, {"id": 3971, "number": 93, "type": "n", "fiveToThreeNts": [1470], "threeToFiveNts": [1587]}, {"id": 3972, "number": 94, "type": "n", "fiveToThreeNts": [1471], "threeToFiveNts": [1588]}, {"id": 3973, "number": 95, "type": "n", "fiveToThreeNts": [1472], "threeToFiveNts": [1589]}, {"id": 3974, "number": 96, "type": "n", "fiveToThreeNts": [1473], "threeToFiveNts": [1590]}, {"id": 3975, "number": 97, "type": "n", "fiveToThreeNts": [1474], "threeToFiveNts": [1591]}, {"id": 3976, "number": 98, "type": "n", "fiveToThreeNts": [1475], "threeToFiveNts": [1592]}, {"id": 3977, "number": 99, "type": "n", "fiveToThreeNts": [1476], "threeToFiveNts": [1593]}, {"id": 3978, "number": 100, "type": "n", "fiveToThreeNts": [1477], "threeToFiveNts": [1594]}, {"id": 3979, "number": 101, "type": "n", "fiveToThreeNts": [1478], "threeToFiveNts": [1595]}, {"id": 3980, "number": 102, "type": "n", "fiveToThreeNts": [1479], "threeToFiveNts": [1596]}, {"id": 3981, "number": 103, "type": "n", "fiveToThreeNts": [1480], "threeToFiveNts": [1597]}, {"id": 3982, "number": 104, "type": "n", "fiveToThreeNts": [1481], "threeToFiveNts": [1598]}, {"id": 3983, "number": 105, "type": "n", "fiveToThreeNts": [1482], "threeToFiveNts": [1599]}, {"id": 3984, "number": 106, "type": "n", "fiveToThreeNts": [1483], "threeToFiveNts": [1600]}, {"id": 3985, "number": 107, "type": "n", "fiveToThreeNts": [1484], "threeToFiveNts": [1601]}, {"id": 3986, "number": 108, "type": "n", "fiveToThreeNts": [1485], "threeToFiveNts": [1602]}, {"id": 3987, "number": 109, "type": "n", "fiveToThreeNts": [1486], "threeToFiveNts": [1603]}, {"id": 3988, "number": 110, "type": "n", "fiveToThreeNts": [1487], "threeToFiveNts": [1604]}, {"id": 3989, "number": 111, "type": "n", "fiveToThreeNts": [1488], "threeToFiveNts": [1605]}, {"id": 3990, "number": 112, "type": "n", "fiveToThreeNts": [1489], "threeToFiveNts": [1606]}, {"id": 3991, "number": 113, "type": "n", "fiveToThreeNts": [1490], "threeToFiveNts": [1607]}, {"id": 3992, "number": 114, "type": "n", "fiveToThreeNts": [1491], "threeToFiveNts": [1608]}, {"id": 3993, "number": 115, "type": "n", "fiveToThreeNts": [1492], "threeToFiveNts": [1609]}, {"id": 3994, "number": 116, "type": "n", "fiveToThreeNts": [1493], "threeToFiveNts": [1610]}, {"id": 3995, "number": 117, "type": "n", "fiveToThreeNts": [1494], "threeToFiveNts": [1611]}, {"id": 3996, "number": 118, "type": "n", "fiveToThreeNts": [1495], "threeToFiveNts": [1612]}, {"id": 3997, "number": 119, "type": "n", "fiveToThreeNts": [1496], "threeToFiveNts": [1613]}, {"id": 3998, "number": 120, "type": "n", "fiveToThreeNts": [1497], "threeToFiveNts": [1614]}, {"id": 3999, "number": 121, "type": "n", "fiveToThreeNts": [1498], "threeToFiveNts": [1615]}, {"id": 4000, "number": 122, "type": "n", "fiveToThreeNts": [1499], "threeToFiveNts": [1616]}, {"id": 4001, "number": 123, "type": "n", "fiveToThreeNts": [1500], "threeToFiveNts": [1617]}, {"id": 4002, "number": 124, "type": "n", "fiveToThreeNts": [1501], "threeToFiveNts": [1618]}, {"id": 4003, "number": 125, "type": "n", "fiveToThreeNts": [1502], "threeToFiveNts": [1619]}, {"id": 4004, "number": 126, "type": "n", "fiveToThreeNts": [1503], "threeToFiveNts": [1620]}, {"id": 4005, "number": 127, "type": "n", "fiveToThreeNts": [1504], "threeToFiveNts": [1621]}, {"id": 4006, "number": 128, "type": "n", "fiveToThreeNts": [1505], "threeToFiveNts": [1622]}, {"id": 4007, "number": 129, "type": "n", "fiveToThreeNts": [1506], "threeToFiveNts": [1623]}, {"id": 4008, "number": 130, "type": "n", "fiveToThreeNts": [1507], "threeToFiveNts": [1624]}, {"id": 4009, "number": 131, "type": "n", "fiveToThreeNts": [1508], "threeToFiveNts": [1625]}, {"id": 4010, "number": 132, "type": "n", "fiveToThreeNts": [1509], "threeToFiveNts": [1626]}, {"id": 4011, "number": 133, "type": "n", "fiveToThreeNts": [1510], "threeToFiveNts": [1627]}, {"id": 4012, "number": 134, "type": "n", "fiveToThreeNts": [1511], "threeToFiveNts": [1628]}, {"id": 4013, "number": 135, "type": "n", "fiveToThreeNts": [1512], "threeToFiveNts": [1629]}, {"id": 4014, "number": 136, "type": "n", "fiveToThreeNts": [1513], "threeToFiveNts": [1630]}, {"id": 4015, "number": 137, "type": "n", "fiveToThreeNts": [1514], "threeToFiveNts": [1631]}, {"id": 4016, "number": 138, "type": "n", "fiveToThreeNts": [1515], "threeToFiveNts": [1632]}, {"id": 4017, "number": 139, "type": "n", "fiveToThreeNts": [1516], "threeToFiveNts": [1633]}, {"id": 4018, "number": 140, "type": "n", "fiveToThreeNts": [1517], "threeToFiveNts": [1634]}, {"id": 4019, "number": 141, "type": "n", "fiveToThreeNts": [1518], "threeToFiveNts": [1635]}, {"id": 4020, "number": 142, "type": "n", "fiveToThreeNts": [1519], "threeToFiveNts": [1636]}, {"id": 4021, "number": 143, "type": "n", "fiveToThreeNts": [1520], "threeToFiveNts": [1637]}]}, {"id": 4022, "firstActiveCell": 27, "lastActiveCell": 143, "lastCell": 159, "latticePosition": [13, 30], "initialAngle": 240, "cells": [{"id": 4023, "number": 0, "type": "n", "fiveToThreeNts": [], "threeToFiveNts": []}, {"id": 4024, "number": 1, "type": "n", "fiveToThreeNts": [], "threeToFiveNts": []}, {"id": 4025, "number": 2, "type": "n", "fiveToThreeNts": [], "threeToFiveNts": []}, {"id": 4026, "number": 3, "type": "n", "fiveToThreeNts": [], "threeToFiveNts": []}, {"id": 4027, "number": 4, "type": "n", "fiveToThreeNts": [], "threeToFiveNts": []}, {"id": 4028, "number": 5, "type": "n", "fiveToThreeNts": [], "threeToFiveNts": []}, {"id": 4029, "number": 6, "type": "n", "fiveToThreeNts": [], "threeToFiveNts": []}, {"id": 4030, "number": 7, "type": "n", "fiveToThreeNts": [], "threeToFiveNts": []}, {"id": 4031, "number": 8, "type": "n", "fiveToThreeNts": [], "threeToFiveNts": []}, {"id": 4032, "number": 9, "type": "n", "fiveToThreeNts": [], "threeToFiveNts": []}, {"id": 4033, "number": 10, "type": "n", "fiveToThreeNts": [], "threeToFiveNts": []}, {"id": 4034, "number": 11, "type": "n", "fiveToThreeNts": [], "threeToFiveNts": []}, {"id": 4035, "number": 12, "type": "n", "fiveToThreeNts": [], "threeToFiveNts": []}, {"id": 4036, "number": 13, "type": "n", "fiveToThreeNts": [], "threeToFiveNts": []}, {"id": 4037, "number": 14, "type": "n", "fiveToThreeNts": [], "threeToFiveNts": []}, {"id": 4038, "number": 15, "type": "n", "fiveToThreeNts": [], "threeToFiveNts": []}, {"id": 4039, "number": 16, "type": "n", "fiveToThreeNts": [], "threeToFiveNts": []}, {"id": 4040, "number": 17, "type": "n", "fiveToThreeNts": [], "threeToFiveNts": []}, {"id": 4041, "number": 18, "type": "n", "fiveToThreeNts": [], "threeToFiveNts": []}, {"id": 4042, "number": 19, "type": "n", "fiveToThreeNts": [], "threeToFiveNts": []}, {"id": 4043, "number": 20, "type": "n", "fiveToThreeNts": [], "threeToFiveNts": []}, {"id": 4044, "number": 21, "type": "n", "fiveToThreeNts": [], "threeToFiveNts": []}, {"id": 4045, "number": 22, "type": "n", "fiveToThreeNts": [], "threeToFiveNts": []}, {"id": 4046, "number": 23, "type": "n", "fiveToThreeNts": [], "threeToFiveNts": []}, {"id": 4047, "number": 24, "type": "n", "fiveToThreeNts": [], "threeToFiveNts": []}, {"id": 4048, "number": 25, "type": "n", "fiveToThreeNts": [], "threeToFiveNts": []}, {"id": 4049, "number": 26, "type": "n", "fiveToThreeNts": [], "threeToFiveNts": []}, {"id": 4050, "number": 27, "type": "n", "fiveToThreeNts": [1755], "threeToFiveNts": [1638]}, {"id": 4051, "number": 28, "type": "n", "fiveToThreeNts": [1756], "threeToFiveNts": [1639]}, {"id": 4052, "number": 29, "type": "n", "fiveToThreeNts": [1757], "threeToFiveNts": [1640]}, {"id": 4053, "number": 30, "type": "n", "fiveToThreeNts": [1758], "threeToFiveNts": [1641]}, {"id": 4054, "number": 31, "type": "n", "fiveToThreeNts": [1759], "threeToFiveNts": [1642]}, {"id": 4055, "number": 32, "type": "n", "fiveToThreeNts": [1760], "threeToFiveNts": [1643]}, {"id": 4056, "number": 33, "type": "n", "fiveToThreeNts": [1761], "threeToFiveNts": [1644]}, {"id": 4057, "number": 34, "type": "n", "fiveToThreeNts": [1762], "threeToFiveNts": [1645]}, {"id": 4058, "number": 35, "type": "n", "fiveToThreeNts": [1763], "threeToFiveNts": [1646]}, {"id": 4059, "number": 36, "type": "n", "fiveToThreeNts": [1764], "threeToFiveNts": [1647]}, {"id": 4060, "number": 37, "type": "n", "fiveToThreeNts": [1765], "threeToFiveNts": [1648]}, {"id": 4061, "number": 38, "type": "n", "fiveToThreeNts": [1766], "threeToFiveNts": [1649]}, {"id": 4062, "number": 39, "type": "n", "fiveToThreeNts": [1767], "threeToFiveNts": [1650]}, {"id": 4063, "number": 40, "type": "n", "fiveToThreeNts": [1768], "threeToFiveNts": [1651]}, {"id": 4064, "number": 41, "type": "n", "fiveToThreeNts": [1769], "threeToFiveNts": [1652]}, {"id": 4065, "number": 42, "type": "n", "fiveToThreeNts": [1770], "threeToFiveNts": [1653]}, {"id": 4066, "number": 43, "type": "n", "fiveToThreeNts": [1771], "threeToFiveNts": [1654]}, {"id": 4067, "number": 44, "type": "n", "fiveToThreeNts": [1772], "threeToFiveNts": [1655]}, {"id": 4068, "number": 45, "type": "n", "fiveToThreeNts": [1773], "threeToFiveNts": [1656]}, {"id": 4069, "number": 46, "type": "n", "fiveToThreeNts": [1774], "threeToFiveNts": [1657]}, {"id": 4070, "number": 47, "type": "n", "fiveToThreeNts": [1775], "threeToFiveNts": [1658]}, {"id": 4071, "number": 48, "type": "n", "fiveToThreeNts": [1776], "threeToFiveNts": [1659]}, {"id": 4072, "number": 49, "type": "n", "fiveToThreeNts": [1777], "threeToFiveNts": [1660]}, {"id": 4073, "number": 50, "type": "n", "fiveToThreeNts": [1778], "threeToFiveNts": [1661]}, {"id": 4074, "number": 51, "type": "n", "fiveToThreeNts": [1779], "threeToFiveNts": [1662]}, {"id": 4075, "number": 52, "type": "n", "fiveToThreeNts": [1780], "threeToFiveNts": [1663]}, {"id": 4076, "number": 53, "type": "n", "fiveToThreeNts": [1781], "threeToFiveNts": [1664]}, {"id": 4077, "number": 54, "type": "n", "fiveToThreeNts": [1782], "threeToFiveNts": [1665]}, {"id": 4078, "number": 55, "type": "n", "fiveToThreeNts": [1783], "threeToFiveNts": [1666]}, {"id": 4079, "number": 56, "type": "n", "fiveToThreeNts": [1784], "threeToFiveNts": [1667]}, {"id": 4080, "number": 57, "type": "n", "fiveToThreeNts": [1785], "threeToFiveNts": [1668]}, {"id": 4081, "number": 58, "type": "n", "fiveToThreeNts": [1786], "threeToFiveNts": [1669]}, {"id": 4082, "number": 59, "type": "n", "fiveToThreeNts": [1787], "threeToFiveNts": [1670]}, {"id": 4083, "number": 60, "type": "n", "fiveToThreeNts": [1788], "threeToFiveNts": [1671]}, {"id": 4084, "number": 61, "type": "n", "fiveToThreeNts": [1789], "threeToFiveNts": [1672]}, {"id": 4085, "number": 62, "type": "n", "fiveToThreeNts": [1790], "threeToFiveNts": [1673]}, {"id": 4086, "number": 63, "type": "n", "fiveToThreeNts": [1791], "threeToFiveNts": [1674]}, {"id": 4087, "number": 64, "type": "n", "fiveToThreeNts": [1792], "threeToFiveNts": [1675]}, {"id": 4088, "number": 65, "type": "n", "fiveToThreeNts": [1793], "threeToFiveNts": [1676]}, {"id": 4089, "number": 66, "type": "n", "fiveToThreeNts": [1794], "threeToFiveNts": [1677]}, {"id": 4090, "number": 67, "type": "n", "fiveToThreeNts": [1795], "threeToFiveNts": [1678]}, {"id": 4091, "number": 68, "type": "n", "fiveToThreeNts": [1796], "threeToFiveNts": [1679]}, {"id": 4092, "number": 69, "type": "n", "fiveToThreeNts": [1797], "threeToFiveNts": [1680]}, {"id": 4093, "number": 70, "type": "n", "fiveToThreeNts": [1798], "threeToFiveNts": [1681]}, {"id": 4094, "number": 71, "type": "n", "fiveToThreeNts": [1799], "threeToFiveNts": [1682]}, {"id": 4095, "number": 72, "type": "n", "fiveToThreeNts": [1800], "threeToFiveNts": [1683]}, {"id": 4096, "number": 73, "type": "n", "fiveToThreeNts": [1801], "threeToFiveNts": [1684]}, {"id": 4097, "number": 74, "type": "n", "fiveToThreeNts": [1802], "threeToFiveNts": [1685]}, {"id": 4098, "number": 75, "type": "n", "fiveToThreeNts": [1803], "threeToFiveNts": [1686]}, {"id": 4099, "number": 76, "type": "n", "fiveToThreeNts": [1804], "threeToFiveNts": [1687]}, {"id": 4100, "number": 77, "type": "n", "fiveToThreeNts": [1805], "threeToFiveNts": [1688]}, {"id": 4101, "number": 78, "type": "n", "fiveToThreeNts": [1806], "threeToFiveNts": [1689]}, {"id": 4102, "number": 79, "type": "n", "fiveToThreeNts": [1807], "threeToFiveNts": [1690]}, {"id": 4103, "number": 80, "type": "n", "fiveToThreeNts": [1808], "threeToFiveNts": [1691]}, {"id": 4104, "number": 81, "type": "n", "fiveToThreeNts": [1809], "threeToFiveNts": [1692]}, {"id": 4105, "number": 82, "type": "n", "fiveToThreeNts": [1810], "threeToFiveNts": [1693]}, {"id": 4106, "number": 83, "type": "n", "fiveToThreeNts": [1811], "threeToFiveNts": [1694]}, {"id": 4107, "number": 84, "type": "n", "fiveToThreeNts": [1812], "threeToFiveNts": [1695]}, {"id": 4108, "number": 85, "type": "n", "fiveToThreeNts": [1813], "threeToFiveNts": [1696]}, {"id": 4109, "number": 86, "type": "n", "fiveToThreeNts": [1814], "threeToFiveNts": [1697]}, {"id": 4110, "number": 87, "type": "n", "fiveToThreeNts": [1815], "threeToFiveNts": [1698]}, {"id": 4111, "number": 88, "type": "n", "fiveToThreeNts": [1816], "threeToFiveNts": [1699]}, {"id": 4112, "number": 89, "type": "n", "fiveToThreeNts": [1817], "threeToFiveNts": [1700]}, {"id": 4113, "number": 90, "type": "n", "fiveToThreeNts": [1818], "threeToFiveNts": [1701]}, {"id": 4114, "number": 91, "type": "n", "fiveToThreeNts": [1819], "threeToFiveNts": [1702]}, {"id": 4115, "number": 92, "type": "n", "fiveToThreeNts": [1820], "threeToFiveNts": [1703]}, {"id": 4116, "number": 93, "type": "n", "fiveToThreeNts": [1821], "threeToFiveNts": [1704]}, {"id": 4117, "number": 94, "type": "n", "fiveToThreeNts": [1822], "threeToFiveNts": [1705]}, {"id": 4118, "number": 95, "type": "n", "fiveToThreeNts": [1823], "threeToFiveNts": [1706]}, {"id": 4119, "number": 96, "type": "n", "fiveToThreeNts": [1824], "threeToFiveNts": [1707]}, {"id": 4120, "number": 97, "type": "n", "fiveToThreeNts": [1825], "threeToFiveNts": [1708]}, {"id": 4121, "number": 98, "type": "n", "fiveToThreeNts": [1826], "threeToFiveNts": [1709]}, {"id": 4122, "number": 99, "type": "n", "fiveToThreeNts": [1827], "threeToFiveNts": [1710]}, {"id": 4123, "number": 100, "type": "n", "fiveToThreeNts": [1828], "threeToFiveNts": [1711]}, {"id": 4124, "number": 101, "type": "n", "fiveToThreeNts": [1829], "threeToFiveNts": [1712]}, {"id": 4125, "number": 102, "type": "n", "fiveToThreeNts": [1830], "threeToFiveNts": [1713]}, {"id": 4126, "number": 103, "type": "n", "fiveToThreeNts": [1831], "threeToFiveNts": [1714]}, {"id": 4127, "number": 104, "type": "n", "fiveToThreeNts": [1832], "threeToFiveNts": [1715]}, {"id": 4128, "number": 105, "type": "n", "fiveToThreeNts": [1833], "threeToFiveNts": [1716]}, {"id": 4129, "number": 106, "type": "n", "fiveToThreeNts": [1834], "threeToFiveNts": [1717]}, {"id": 4130, "number": 107, "type": "n", "fiveToThreeNts": [1835], "threeToFiveNts": [1718]}, {"id": 4131, "number": 108, "type": "n", "fiveToThreeNts": [1836], "threeToFiveNts": [1719]}, {"id": 4132, "number": 109, "type": "n", "fiveToThreeNts": [1837], "threeToFiveNts": [1720]}, {"id": 4133, "number": 110, "type": "n", "fiveToThreeNts": [1838], "threeToFiveNts": [1721]}, {"id": 4134, "number": 111, "type": "n", "fiveToThreeNts": [1839], "threeToFiveNts": [1722]}, {"id": 4135, "number": 112, "type": "n", "fiveToThreeNts": [1840], "threeToFiveNts": [1723]}, {"id": 4136, "number": 113, "type": "n", "fiveToThreeNts": [1841], "threeToFiveNts": [1724]}, {"id": 4137, "number": 114, "type": "n", "fiveToThreeNts": [1842], "threeToFiveNts": [1725]}, {"id": 4138, "number": 115, "type": "n", "fiveToThreeNts": [1843], "threeToFiveNts": [1726]}, {"id": 4139, "number": 116, "type": "n", "fiveToThreeNts": [1844], "threeToFiveNts": [1727]}, {"id": 4140, "number": 117, "type": "n", "fiveToThreeNts": [1845], "threeToFiveNts": [1728]}, {"id": 4141, "number": 118, "type": "n", "fiveToThreeNts": [1846], "threeToFiveNts": [1729]}, {"id": 4142, "number": 119, "type": "n", "fiveToThreeNts": [1847], "threeToFiveNts": [1730]}, {"id": 4143, "number": 120, "type": "n", "fiveToThreeNts": [1848], "threeToFiveNts": [1731]}, {"id": 4144, "number": 121, "type": "n", "fiveToThreeNts": [1849], "threeToFiveNts": [1732]}, {"id": 4145, "number": 122, "type": "n", "fiveToThreeNts": [1850], "threeToFiveNts": [1733]}, {"id": 4146, "number": 123, "type": "n", "fiveToThreeNts": [1851], "threeToFiveNts": [1734]}, {"id": 4147, "number": 124, "type": "n", "fiveToThreeNts": [1852], "threeToFiveNts": [1735]}, {"id": 4148, "number": 125, "type": "n", "fiveToThreeNts": [1853], "threeToFiveNts": [1736]}, {"id": 4149, "number": 126, "type": "n", "fiveToThreeNts": [1854], "threeToFiveNts": [1737]}, {"id": 4150, "number": 127, "type": "n", "fiveToThreeNts": [1855], "threeToFiveNts": [1738]}, {"id": 4151, "number": 128, "type": "n", "fiveToThreeNts": [1856], "threeToFiveNts": [1739]}, {"id": 4152, "number": 129, "type": "n", "fiveToThreeNts": [1857], "threeToFiveNts": [1740]}, {"id": 4153, "number": 130, "type": "n", "fiveToThreeNts": [1858], "threeToFiveNts": [1741]}, {"id": 4154, "number": 131, "type": "n", "fiveToThreeNts": [1859], "threeToFiveNts": [1742]}, {"id": 4155, "number": 132, "type": "n", "fiveToThreeNts": [1860], "threeToFiveNts": [1743]}, {"id": 4156, "number": 133, "type": "n", "fiveToThreeNts": [1861], "threeToFiveNts": [1744]}, {"id": 4157, "number": 134, "type": "n", "fiveToThreeNts": [1862], "threeToFiveNts": [1745]}, {"id": 4158, "number": 135, "type": "n", "fiveToThreeNts": [1863], "threeToFiveNts": [1746]}, {"id": 4159, "number": 136, "type": "n", "fiveToThreeNts": [1864], "threeToFiveNts": [1747]}, {"id": 4160, "number": 137, "type": "n", "fiveToThreeNts": [1865], "threeToFiveNts": [1748]}, {"id": 4161, "number": 138, "type": "n", "fiveToThreeNts": [1866], "threeToFiveNts": [1749]}, {"id": 4162, "number": 139, "type": "n", "fiveToThreeNts": [1867], "threeToFiveNts": [1750]}, {"id": 4163, "number": 140, "type": "n", "fiveToThreeNts": [1868], "threeToFiveNts": [1751]}, {"id": 4164, "number": 141, "type": "n", "fiveToThreeNts": [1869], "threeToFiveNts": [1752]}, {"id": 4165, "number": 142, "type": "n", "fiveToThreeNts": [1870], "threeToFiveNts": [1753]}, {"id": 4166, "number": 143, "type": "n", "fiveToThreeNts": [1871], "threeToFiveNts": [1754]}]}, {"id": 4167, "firstActiveCell": 37, "lastActiveCell": 132, "lastCell": 159, "latticePosition": [13, 31], "initialAngle": 240, "cells": [{"id": 4168, "number": 0, "type": "n", "fiveToThreeNts": [], "threeToFiveNts": []}, {"id": 4169, "number": 1, "type": "n", "fiveToThreeNts": [], "threeToFiveNts": []}, {"id": 4170, "number": 2, "type": "n", "fiveToThreeNts": [], "threeToFiveNts": []}, {"id": 4171, "number": 3, "type": "n", "fiveToThreeNts": [], "threeToFiveNts": []}, {"id": 4172, "number": 4, "type": "n", "fiveToThreeNts": [], "threeToFiveNts": []}, {"id": 4173, "number": 5, "type": "n", "fiveToThreeNts": [], "threeToFiveNts": []}, {"id": 4174, "number": 6, "type": "n", "fiveToThreeNts": [], "threeToFiveNts": []}, {"id": 4175, "number": 7, "type": "n", "fiveToThreeNts": [], "threeToFiveNts": []}, {"id": 4176, "number": 8, "type": "n", "fiveToThreeNts": [], "threeToFiveNts": []}, {"id": 4177, "number": 9, "type": "n", "fiveToThreeNts": [], "threeToFiveNts": []}, {"id": 4178, "number": 10, "type": "n", "fiveToThreeNts": [], "threeToFiveNts": []}, {"id": 4179, "number": 11, "type": "n", "fiveToThreeNts": [], "threeToFiveNts": []}, {"id": 4180, "number": 12, "type": "n", "fiveToThreeNts": [], "threeToFiveNts": []}, {"id": 4181, "number": 13, "type": "n", "fiveToThreeNts": [], "threeToFiveNts": []}, {"id": 4182, "number": 14, "type": "n", "fiveToThreeNts": [], "threeToFiveNts": []}, {"id": 4183, "number": 15, "type": "n", "fiveToThreeNts": [], "threeToFiveNts": []}, {"id": 4184, "number": 16, "type": "n", "fiveToThreeNts": [], "threeToFiveNts": []}, {"id": 4185, "number": 17, "type": "n", "fiveToThreeNts": [], "threeToFiveNts": []}, {"id": 4186, "number": 18, "type": "n", "fiveToThreeNts": [], "threeToFiveNts": []}, {"id": 4187, "number": 19, "type": "n", "fiveToThreeNts": [], "threeToFiveNts": []}, {"id": 4188, "number": 20, "type": "n", "fiveToThreeNts": [], "threeToFiveNts": []}, {"id": 4189, "number": 21, "type": "n", "fiveToThreeNts": [], "threeToFiveNts": []}, {"id": 4190, "number": 22, "type": "n", "fiveToThreeNts": [], "threeToFiveNts": []}, {"id": 4191, "number": 23, "type": "n", "fiveToThreeNts": [], "threeToFiveNts": []}, {"id": 4192, "number": 24, "type": "n", "fiveToThreeNts": [], "threeToFiveNts": []}, {"id": 4193, "number": 25, "type": "n", "fiveToThreeNts": [], "threeToFiveNts": []}, {"id": 4194, "number": 26, "type": "n", "fiveToThreeNts": [], "threeToFiveNts": []}, {"id": 4195, "number": 27, "type": "n", "fiveToThreeNts": [], "threeToFiveNts": []}, {"id": 4196, "number": 28, "type": "n", "fiveToThreeNts": [], "threeToFiveNts": []}, {"id": 4197, "number": 29, "type": "n", "fiveToThreeNts": [], "threeToFiveNts": []}, {"id": 4198, "number": 30, "type": "n", "fiveToThreeNts": [], "threeToFiveNts": []}, {"id": 4199, "number": 31, "type": "n", "fiveToThreeNts": [], "threeToFiveNts": []}, {"id": 4200, "number": 32, "type": "n", "fiveToThreeNts": [], "threeToFiveNts": []}, {"id": 4201, "number": 33, "type": "n", "fiveToThreeNts": [], "threeToFiveNts": []}, {"id": 4202, "number": 34, "type": "n", "fiveToThreeNts": [], "threeToFiveNts": []}, {"id": 4203, "number": 35, "type": "n", "fiveToThreeNts": [], "threeToFiveNts": []}, {"id": 4204, "number": 36, "type": "n", "fiveToThreeNts": [], "threeToFiveNts": []}, {"id": 4205, "number": 37, "type": "n", "fiveToThreeNts": [1872], "threeToFiveNts": [1968]}, {"id": 4206, "number": 38, "type": "n", "fiveToThreeNts": [1873], "threeToFiveNts": [1969]}, {"id": 4207, "number": 39, "type": "n", "fiveToThreeNts": [1874], "threeToFiveNts": [1970]}, {"id": 4208, "number": 40, "type": "n", "fiveToThreeNts": [1875], "threeToFiveNts": [1971]}, {"id": 4209, "number": 41, "type": "n", "fiveToThreeNts": [1876], "threeToFiveNts": [1972]}, {"id": 4210, "number": 42, "type": "n", "fiveToThreeNts": [1877], "threeToFiveNts": [1973]}, {"id": 4211, "number": 43, "type": "n", "fiveToThreeNts": [1878], "threeToFiveNts": [1974]}, {"id": 4212, "number": 44, "type": "n", "fiveToThreeNts": [1879], "threeToFiveNts": [1975]}, {"id": 4213, "number": 45, "type": "n", "fiveToThreeNts": [1880], "threeToFiveNts": [1976]}, {"id": 4214, "number": 46, "type": "n", "fiveToThreeNts": [1881], "threeToFiveNts": [1977]}, {"id": 4215, "number": 47, "type": "n", "fiveToThreeNts": [1882], "threeToFiveNts": [1978]}, {"id": 4216, "number": 48, "type": "n", "fiveToThreeNts": [1883], "threeToFiveNts": [1979]}, {"id": 4217, "number": 49, "type": "n", "fiveToThreeNts": [1884], "threeToFiveNts": [1980]}, {"id": 4218, "number": 50, "type": "n", "fiveToThreeNts": [1885], "threeToFiveNts": [1981]}, {"id": 4219, "number": 51, "type": "n", "fiveToThreeNts": [1886], "threeToFiveNts": [1982]}, {"id": 4220, "number": 52, "type": "n", "fiveToThreeNts": [1887], "threeToFiveNts": [1983]}, {"id": 4221, "number": 53, "type": "n", "fiveToThreeNts": [1888], "threeToFiveNts": [1984]}, {"id": 4222, "number": 54, "type": "n", "fiveToThreeNts": [1889], "threeToFiveNts": [1985]}, {"id": 4223, "number": 55, "type": "n", "fiveToThreeNts": [1890], "threeToFiveNts": [1986]}, {"id": 4224, "number": 56, "type": "n", "fiveToThreeNts": [1891], "threeToFiveNts": [1987]}, {"id": 4225, "number": 57, "type": "n", "fiveToThreeNts": [1892], "threeToFiveNts": [1988]}, {"id": 4226, "number": 58, "type": "n", "fiveToThreeNts": [1893], "threeToFiveNts": [1989]}, {"id": 4227, "number": 59, "type": "n", "fiveToThreeNts": [1894], "threeToFiveNts": [1990]}, {"id": 4228, "number": 60, "type": "n", "fiveToThreeNts": [1895], "threeToFiveNts": [1991]}, {"id": 4229, "number": 61, "type": "n", "fiveToThreeNts": [1896], "threeToFiveNts": [1992]}, {"id": 4230, "number": 62, "type": "n", "fiveToThreeNts": [1897], "threeToFiveNts": [1993]}, {"id": 4231, "number": 63, "type": "n", "fiveToThreeNts": [1898], "threeToFiveNts": [1994]}, {"id": 4232, "number": 64, "type": "n", "fiveToThreeNts": [1899], "threeToFiveNts": [1995]}, {"id": 4233, "number": 65, "type": "n", "fiveToThreeNts": [1900], "threeToFiveNts": [1996]}, {"id": 4234, "number": 66, "type": "n", "fiveToThreeNts": [1901], "threeToFiveNts": [1997]}, {"id": 4235, "number": 67, "type": "n", "fiveToThreeNts": [1902], "threeToFiveNts": [1998]}, {"id": 4236, "number": 68, "type": "n", "fiveToThreeNts": [1903], "threeToFiveNts": [1999]}, {"id": 4237, "number": 69, "type": "n", "fiveToThreeNts": [1904], "threeToFiveNts": [2000]}, {"id": 4238, "number": 70, "type": "n", "fiveToThreeNts": [1905], "threeToFiveNts": [2001]}, {"id": 4239, "number": 71, "type": "n", "fiveToThreeNts": [1906], "threeToFiveNts": [2002]}, {"id": 4240, "number": 72, "type": "n", "fiveToThreeNts": [1907], "threeToFiveNts": [2003]}, {"id": 4241, "number": 73, "type": "n", "fiveToThreeNts": [1908], "threeToFiveNts": [2004]}, {"id": 4242, "number": 74, "type": "n", "fiveToThreeNts": [1909], "threeToFiveNts": [2005]}, {"id": 4243, "number": 75, "type": "n", "fiveToThreeNts": [1910], "threeToFiveNts": [2006]}, {"id": 4244, "number": 76, "type": "n", "fiveToThreeNts": [1911], "threeToFiveNts": [2007]}, {"id": 4245, "number": 77, "type": "n", "fiveToThreeNts": [1912], "threeToFiveNts": [2008]}, {"id": 4246, "number": 78, "type": "n", "fiveToThreeNts": [1913], "threeToFiveNts": [2009]}, {"id": 4247, "number": 79, "type": "n", "fiveToThreeNts": [1914], "threeToFiveNts": [2010]}, {"id": 4248, "number": 80, "type": "n", "fiveToThreeNts": [1915], "threeToFiveNts": [2011]}, {"id": 4249, "number": 81, "type": "n", "fiveToThreeNts": [1916], "threeToFiveNts": [2012]}, {"id": 4250, "number": 82, "type": "n", "fiveToThreeNts": [1917], "threeToFiveNts": [2013]}, {"id": 4251, "number": 83, "type": "n", "fiveToThreeNts": [1918], "threeToFiveNts": [2014]}, {"id": 4252, "number": 84, "type": "n", "fiveToThreeNts": [1919], "threeToFiveNts": [2015]}, {"id": 4253, "number": 85, "type": "n", "fiveToThreeNts": [1920], "threeToFiveNts": [2016]}, {"id": 4254, "number": 86, "type": "n", "fiveToThreeNts": [1921], "threeToFiveNts": [2017]}, {"id": 4255, "number": 87, "type": "n", "fiveToThreeNts": [1922], "threeToFiveNts": [2018]}, {"id": 4256, "number": 88, "type": "n", "fiveToThreeNts": [1923], "threeToFiveNts": [2019]}, {"id": 4257, "number": 89, "type": "n", "fiveToThreeNts": [1924], "threeToFiveNts": [2020]}, {"id": 4258, "number": 90, "type": "n", "fiveToThreeNts": [1925], "threeToFiveNts": [2021]}, {"id": 4259, "number": 91, "type": "n", "fiveToThreeNts": [1926], "threeToFiveNts": [2022]}, {"id": 4260, "number": 92, "type": "n", "fiveToThreeNts": [1927], "threeToFiveNts": [2023]}, {"id": 4261, "number": 93, "type": "n", "fiveToThreeNts": [1928], "threeToFiveNts": [2024]}, {"id": 4262, "number": 94, "type": "n", "fiveToThreeNts": [1929], "threeToFiveNts": [2025]}, {"id": 4263, "number": 95, "type": "n", "fiveToThreeNts": [1930], "threeToFiveNts": [2026]}, {"id": 4264, "number": 96, "type": "n", "fiveToThreeNts": [1931], "threeToFiveNts": [2027]}, {"id": 4265, "number": 97, "type": "n", "fiveToThreeNts": [1932], "threeToFiveNts": [2028]}, {"id": 4266, "number": 98, "type": "n", "fiveToThreeNts": [1933], "threeToFiveNts": [2029]}, {"id": 4267, "number": 99, "type": "n", "fiveToThreeNts": [1934], "threeToFiveNts": [2030]}, {"id": 4268, "number": 100, "type": "n", "fiveToThreeNts": [1935], "threeToFiveNts": [2031]}, {"id": 4269, "number": 101, "type": "n", "fiveToThreeNts": [1936], "threeToFiveNts": [2032]}, {"id": 4270, "number": 102, "type": "n", "fiveToThreeNts": [1937], "threeToFiveNts": [2033]}, {"id": 4271, "number": 103, "type": "n", "fiveToThreeNts": [1938], "threeToFiveNts": [2034]}, {"id": 4272, "number": 104, "type": "n", "fiveToThreeNts": [1939], "threeToFiveNts": [2035]}, {"id": 4273, "number": 105, "type": "n", "fiveToThreeNts": [1940], "threeToFiveNts": [2036]}, {"id": 4274, "number": 106, "type": "n", "fiveToThreeNts": [1941], "threeToFiveNts": [2037]}, {"id": 4275, "number": 107, "type": "n", "fiveToThreeNts": [1942], "threeToFiveNts": [2038]}, {"id": 4276, "number": 108, "type": "n", "fiveToThreeNts": [1943], "threeToFiveNts": [2039]}, {"id": 4277, "number": 109, "type": "n", "fiveToThreeNts": [1944], "threeToFiveNts": [2040]}, {"id": 4278, "number": 110, "type": "n", "fiveToThreeNts": [1945], "threeToFiveNts": [2041]}, {"id": 4279, "number": 111, "type": "n", "fiveToThreeNts": [1946], "threeToFiveNts": [2042]}, {"id": 4280, "number": 112, "type": "n", "fiveToThreeNts": [1947], "threeToFiveNts": [2043]}, {"id": 4281, "number": 113, "type": "n", "fiveToThreeNts": [1948], "threeToFiveNts": [2044]}, {"id": 4282, "number": 114, "type": "n", "fiveToThreeNts": [1949], "threeToFiveNts": [2045]}, {"id": 4283, "number": 115, "type": "n", "fiveToThreeNts": [1950], "threeToFiveNts": [2046]}, {"id": 4284, "number": 116, "type": "n", "fiveToThreeNts": [1951], "threeToFiveNts": [2047]}, {"id": 4285, "number": 117, "type": "n", "fiveToThreeNts": [1952], "threeToFiveNts": [2048]}, {"id": 4286, "number": 118, "type": "n", "fiveToThreeNts": [1953], "threeToFiveNts": [2049]}, {"id": 4287, "number": 119, "type": "n", "fiveToThreeNts": [1954], "threeToFiveNts": [2050]}, {"id": 4288, "number": 120, "type": "n", "fiveToThreeNts": [1955], "threeToFiveNts": [2051]}, {"id": 4289, "number": 121, "type": "n", "fiveToThreeNts": [1956], "threeToFiveNts": [2052]}, {"id": 4290, "number": 122, "type": "n", "fiveToThreeNts": [1957], "threeToFiveNts": [2053]}, {"id": 4291, "number": 123, "type": "n", "fiveToThreeNts": [1958], "threeToFiveNts": [2054]}, {"id": 4292, "number": 124, "type": "n", "fiveToThreeNts": [1959], "threeToFiveNts": [2055]}, {"id": 4293, "number": 125, "type": "n", "fiveToThreeNts": [1960], "threeToFiveNts": [2056]}, {"id": 4294, "number": 126, "type": "n", "fiveToThreeNts": [1961], "threeToFiveNts": [2057]}, {"id": 4295, "number": 127, "type": "n", "fiveToThreeNts": [1962], "threeToFiveNts": [2058]}, {"id": 4296, "number": 128, "type": "n", "fiveToThreeNts": [1963], "threeToFiveNts": [2059]}, {"id": 4297, "number": 129, "type": "n", "fiveToThreeNts": [1964], "threeToFiveNts": [2060]}, {"id": 4298, "number": 130, "type": "n", "fiveToThreeNts": [1965], "threeToFiveNts": [2061]}, {"id": 4299, "number": 131, "type": "n", "fiveToThreeNts": [1966], "threeToFiveNts": [2062]}, {"id": 4300, "number": 132, "type": "n", "fiveToThreeNts": [1967], "threeToFiveNts": [2063]}]}, {"id": 4301, "firstActiveCell": 37, "lastActiveCell": 132, "lastCell": 159, "latticePosition": [13, 32], "initialAngle": 240, "cells": [{"id": 4302, "number": 0, "type": "n", "fiveToThreeNts": [], "threeToFiveNts": []}, {"id": 4303, "number": 1, "type": "n", "fiveToThreeNts": [], "threeToFiveNts": []}, {"id": 4304, "number": 2, "type": "n", "fiveToThreeNts": [], "threeToFiveNts": []}, {"id": 4305, "number": 3, "type": "n", "fiveToThreeNts": [], "threeToFiveNts": []}, {"id": 4306, "number": 4, "type": "n", "fiveToThreeNts": [], "threeToFiveNts": []}, {"id": 4307, "number": 5, "type": "n", "fiveToThreeNts": [], "threeToFiveNts": []}, {"id": 4308, "number": 6, "type": "n", "fiveToThreeNts": [], "threeToFiveNts": []}, {"id": 4309, "number": 7, "type": "n", "fiveToThreeNts": [], "threeToFiveNts": []}, {"id": 4310, "number": 8, "type": "n", "fiveToThreeNts": [], "threeToFiveNts": []}, {"id": 4311, "number": 9, "type": "n", "fiveToThreeNts": [], "threeToFiveNts": []}, {"id": 4312, "number": 10, "type": "n", "fiveToThreeNts": [], "threeToFiveNts": []}, {"id": 4313, "number": 11, "type": "n", "fiveToThreeNts": [], "threeToFiveNts": []}, {"id": 4314, "number": 12, "type": "n", "fiveToThreeNts": [], "threeToFiveNts": []}, {"id": 4315, "number": 13, "type": "n", "fiveToThreeNts": [], "threeToFiveNts": []}, {"id": 4316, "number": 14, "type": "n", "fiveToThreeNts": [], "threeToFiveNts": []}, {"id": 4317, "number": 15, "type": "n", "fiveToThreeNts": [], "threeToFiveNts": []}, {"id": 4318, "number": 16, "type": "n", "fiveToThreeNts": [], "threeToFiveNts": []}, {"id": 4319, "number": 17, "type": "n", "fiveToThreeNts": [], "threeToFiveNts": []}, {"id": 4320, "number": 18, "type": "n", "fiveToThreeNts": [], "threeToFiveNts": []}, {"id": 4321, "number": 19, "type": "n", "fiveToThreeNts": [], "threeToFiveNts": []}, {"id": 4322, "number": 20, "type": "n", "fiveToThreeNts": [], "threeToFiveNts": []}, {"id": 4323, "number": 21, "type": "n", "fiveToThreeNts": [], "threeToFiveNts": []}, {"id": 4324, "number": 22, "type": "n", "fiveToThreeNts": [], "threeToFiveNts": []}, {"id": 4325, "number": 23, "type": "n", "fiveToThreeNts": [], "threeToFiveNts": []}, {"id": 4326, "number": 24, "type": "n", "fiveToThreeNts": [], "threeToFiveNts": []}, {"id": 4327, "number": 25, "type": "n", "fiveToThreeNts": [], "threeToFiveNts": []}, {"id": 4328, "number": 26, "type": "n", "fiveToThreeNts": [], "threeToFiveNts": []}, {"id": 4329, "number": 27, "type": "n", "fiveToThreeNts": [], "threeToFiveNts": []}, {"id": 4330, "number": 28, "type": "n", "fiveToThreeNts": [], "threeToFiveNts": []}, {"id": 4331, "number": 29, "type": "n", "fiveToThreeNts": [], "threeToFiveNts": []}, {"id": 4332, "number": 30, "type": "n", "fiveToThreeNts": [], "threeToFiveNts": []}, {"id": 4333, "number": 31, "type": "n", "fiveToThreeNts": [], "threeToFiveNts": []}, {"id": 4334, "number": 32, "type": "n", "fiveToThreeNts": [], "threeToFiveNts": []}, {"id": 4335, "number": 33, "type": "n", "fiveToThreeNts": [], "threeToFiveNts": []}, {"id": 4336, "number": 34, "type": "n", "fiveToThreeNts": [], "threeToFiveNts": []}, {"id": 4337, "number": 35, "type": "n", "fiveToThreeNts": [], "threeToFiveNts": []}, {"id": 4338, "number": 36, "type": "n", "fiveToThreeNts": [], "threeToFiveNts": []}, {"id": 4339, "number": 37, "type": "n", "fiveToThreeNts": [2117], "threeToFiveNts": [2064]}, {"id": 4340, "number": 38, "type": "n", "fiveToThreeNts": [2118], "threeToFiveNts": [2065]}, {"id": 4341, "number": 39, "type": "n", "fiveToThreeNts": [2119], "threeToFiveNts": [2066]}, {"id": 4342, "number": 40, "type": "n", "fiveToThreeNts": [2120], "threeToFiveNts": [2067]}, {"id": 4343, "number": 41, "type": "n", "fiveToThreeNts": [2121], "threeToFiveNts": [2068]}, {"id": 4344, "number": 42, "type": "n", "fiveToThreeNts": [2122], "threeToFiveNts": [2069]}, {"id": 4345, "number": 43, "type": "n", "fiveToThreeNts": [2123], "threeToFiveNts": [2070]}, {"id": 4346, "number": 44, "type": "n", "fiveToThreeNts": [2124], "threeToFiveNts": [2071]}, {"id": 4347, "number": 45, "type": "n", "fiveToThreeNts": [2125], "threeToFiveNts": [2072]}, {"id": 4348, "number": 46, "type": "n", "fiveToThreeNts": [2126], "threeToFiveNts": [2073]}, {"id": 4349, "number": 47, "type": "n", "fiveToThreeNts": [2127], "threeToFiveNts": [2074]}, {"id": 4350, "number": 48, "type": "n", "fiveToThreeNts": [2128], "threeToFiveNts": [2075]}, {"id": 4351, "number": 49, "type": "n", "fiveToThreeNts": [2129], "threeToFiveNts": [2076]}, {"id": 4352, "number": 50, "type": "n", "fiveToThreeNts": [2130], "threeToFiveNts": [2077]}, {"id": 4353, "number": 51, "type": "n", "fiveToThreeNts": [2131], "threeToFiveNts": [2078]}, {"id": 4354, "number": 52, "type": "n", "fiveToThreeNts": [2132], "threeToFiveNts": [2079]}, {"id": 4355, "number": 53, "type": "n", "fiveToThreeNts": [2133], "threeToFiveNts": [2080]}, {"id": 4356, "number": 54, "type": "n", "fiveToThreeNts": [2134], "threeToFiveNts": [2081]}, {"id": 4357, "number": 55, "type": "n", "fiveToThreeNts": [2135], "threeToFiveNts": [2082]}, {"id": 4358, "number": 56, "type": "n", "fiveToThreeNts": [2136], "threeToFiveNts": [2083]}, {"id": 4359, "number": 57, "type": "n", "fiveToThreeNts": [2137], "threeToFiveNts": [2084]}, {"id": 4360, "number": 58, "type": "n", "fiveToThreeNts": [2138], "threeToFiveNts": [2085]}, {"id": 4361, "number": 59, "type": "n", "fiveToThreeNts": [2139], "threeToFiveNts": [2086]}, {"id": 4362, "number": 60, "type": "n", "fiveToThreeNts": [2140], "threeToFiveNts": [2087]}, {"id": 4363, "number": 61, "type": "n", "fiveToThreeNts": [2141], "threeToFiveNts": [2088]}, {"id": 4364, "number": 62, "type": "n", "fiveToThreeNts": [2142], "threeToFiveNts": [2089]}, {"id": 4365, "number": 63, "type": "n", "fiveToThreeNts": [2143], "threeToFiveNts": [2090]}, {"id": 4366, "number": 64, "type": "n", "fiveToThreeNts": [], "threeToFiveNts": []}, {"id": 4367, "number": 65, "type": "n", "fiveToThreeNts": [], "threeToFiveNts": []}, {"id": 4368, "number": 66, "type": "n", "fiveToThreeNts": [], "threeToFiveNts": []}, {"id": 4369, "number": 67, "type": "n", "fiveToThreeNts": [], "threeToFiveNts": []}, {"id": 4370, "number": 68, "type": "n", "fiveToThreeNts": [], "threeToFiveNts": []}, {"id": 4371, "number": 69, "type": "n", "fiveToThreeNts": [], "threeToFiveNts": []}, {"id": 4372, "number": 70, "type": "n", "fiveToThreeNts": [], "threeToFiveNts": []}, {"id": 4373, "number": 71, "type": "n", "fiveToThreeNts": [], "threeToFiveNts": []}, {"id": 4374, "number": 72, "type": "n", "fiveToThreeNts": [], "threeToFiveNts": []}, {"id": 4375, "number": 73, "type": "n", "fiveToThreeNts": [], "threeToFiveNts": []}, {"id": 4376, "number": 74, "type": "n", "fiveToThreeNts": [], "threeToFiveNts": []}, {"id": 4377, "number": 75, "type": "n", "fiveToThreeNts": [], "threeToFiveNts": []}, {"id": 4378, "number": 76, "type": "n", "fiveToThreeNts": [], "threeToFiveNts": []}, {"id": 4379, "number": 77, "type": "n", "fiveToThreeNts": [], "threeToFiveNts": []}, {"id": 4380, "number": 78, "type": "n", "fiveToThreeNts": [], "threeToFiveNts": []}, {"id": 4381, "number": 79, "type": "n", "fiveToThreeNts": [], "threeToFiveNts": []}, {"id": 4382, "number": 80, "type": "n", "fiveToThreeNts": [], "threeToFiveNts": []}, {"id": 4383, "number": 81, "type": "n", "fiveToThreeNts": [], "threeToFiveNts": []}, {"id": 4384, "number": 82, "type": "n", "fiveToThreeNts": [], "threeToFiveNts": []}, {"id": 4385, "number": 83, "type": "n", "fiveToThreeNts": [], "threeToFiveNts": []}, {"id": 4386, "number": 84, "type": "n", "fiveToThreeNts": [], "threeToFiveNts": []}, {"id": 4387, "number": 85, "type": "n", "fiveToThreeNts": [], "threeToFiveNts": []}, {"id": 4388, "number": 86, "type": "n", "fiveToThreeNts": [], "threeToFiveNts": []}, {"id": 4389, "number": 87, "type": "n", "fiveToThreeNts": [], "threeToFiveNts": []}, {"id": 4390, "number": 88, "type": "n", "fiveToThreeNts": [], "threeToFiveNts": []}, {"id": 4391, "number": 89, "type": "n", "fiveToThreeNts": [], "threeToFiveNts": []}, {"id": 4392, "number": 90, "type": "n", "fiveToThreeNts": [], "threeToFiveNts": []}, {"id": 4393, "number": 91, "type": "n", "fiveToThreeNts": [], "threeToFiveNts": []}, {"id": 4394, "number": 92, "type": "n", "fiveToThreeNts": [], "threeToFiveNts": []}, {"id": 4395, "number": 93, "type": "n", "fiveToThreeNts": [], "threeToFiveNts": []}, {"id": 4396, "number": 94, "type": "n", "fiveToThreeNts": [], "threeToFiveNts": []}, {"id": 4397, "number": 95, "type": "n", "fiveToThreeNts": [], "threeToFiveNts": []}, {"id": 4398, "number": 96, "type": "n", "fiveToThreeNts": [], "threeToFiveNts": []}, {"id": 4399, "number": 97, "type": "n", "fiveToThreeNts": [], "threeToFiveNts": []}, {"id": 4400, "number": 98, "type": "n", "fiveToThreeNts": [], "threeToFiveNts": []}, {"id": 4401, "number": 99, "type": "n", "fiveToThreeNts": [], "threeToFiveNts": []}, {"id": 4402, "number": 100, "type": "n", "fiveToThreeNts": [], "threeToFiveNts": []}, {"id": 4403, "number": 101, "type": "n", "fiveToThreeNts": [], "threeToFiveNts": []}, {"id": 4404, "number": 102, "type": "n", "fiveToThreeNts": [], "threeToFiveNts": []}, {"id": 4405, "number": 103, "type": "n", "fiveToThreeNts": [], "threeToFiveNts": []}, {"id": 4406, "number": 104, "type": "n", "fiveToThreeNts": [], "threeToFiveNts": []}, {"id": 4407, "number": 105, "type": "n", "fiveToThreeNts": [], "threeToFiveNts": []}, {"id": 4408, "number": 106, "type": "n", "fiveToThreeNts": [], "threeToFiveNts": []}, {"id": 4409, "number": 107, "type": "n", "fiveToThreeNts": [2144], "threeToFiveNts": [2091]}, {"id": 4410, "number": 108, "type": "n", "fiveToThreeNts": [2145], "threeToFiveNts": [2092]}, {"id": 4411, "number": 109, "type": "n", "fiveToThreeNts": [2146], "threeToFiveNts": [2093]}, {"id": 4412, "number": 110, "type": "n", "fiveToThreeNts": [2147], "threeToFiveNts": [2094]}, {"id": 4413, "number": 111, "type": "n", "fiveToThreeNts": [2148], "threeToFiveNts": [2095]}, {"id": 4414, "number": 112, "type": "n", "fiveToThreeNts": [2149], "threeToFiveNts": [2096]}, {"id": 4415, "number": 113, "type": "n", "fiveToThreeNts": [2150], "threeToFiveNts": [2097]}, {"id": 4416, "number": 114, "type": "n", "fiveToThreeNts": [2151], "threeToFiveNts": [2098]}, {"id": 4417, "number": 115, "type": "n", "fiveToThreeNts": [2152], "threeToFiveNts": [2099]}, {"id": 4418, "number": 116, "type": "n", "fiveToThreeNts": [2153], "threeToFiveNts": [2100]}, {"id": 4419, "number": 117, "type": "n", "fiveToThreeNts": [2154], "threeToFiveNts": [2101]}, {"id": 4420, "number": 118, "type": "n", "fiveToThreeNts": [2155], "threeToFiveNts": [2102]}, {"id": 4421, "number": 119, "type": "n", "fiveToThreeNts": [2156], "threeToFiveNts": [2103]}, {"id": 4422, "number": 120, "type": "n", "fiveToThreeNts": [2157], "threeToFiveNts": [2104]}, {"id": 4423, "number": 121, "type": "n", "fiveToThreeNts": [2158], "threeToFiveNts": [2105]}, {"id": 4424, "number": 122, "type": "n", "fiveToThreeNts": [2159], "threeToFiveNts": [2106]}, {"id": 4425, "number": 123, "type": "n", "fiveToThreeNts": [2160], "threeToFiveNts": [2107]}, {"id": 4426, "number": 124, "type": "n", "fiveToThreeNts": [2161], "threeToFiveNts": [2108]}, {"id": 4427, "number": 125, "type": "n", "fiveToThreeNts": [2162], "threeToFiveNts": [2109]}, {"id": 4428, "number": 126, "type": "n", "fiveToThreeNts": [2163], "threeToFiveNts": [2110]}, {"id": 4429, "number": 127, "type": "n", "fiveToThreeNts": [2164], "threeToFiveNts": [2111]}, {"id": 4430, "number": 128, "type": "n", "fiveToThreeNts": [2165], "threeToFiveNts": [2112]}, {"id": 4431, "number": 129, "type": "n", "fiveToThreeNts": [2166], "threeToFiveNts": [2113]}, {"id": 4432, "number": 130, "type": "n", "fiveToThreeNts": [2167], "threeToFiveNts": [2114]}, {"id": 4433, "number": 131, "type": "n", "fiveToThreeNts": [2168], "threeToFiveNts": [2115]}, {"id": 4434, "number": 132, "type": "n", "fiveToThreeNts": [2169], "threeToFiveNts": [2116]}]}, {"id": 4435, "firstActiveCell": 48, "lastActiveCell": 122, "lastCell": 159, "latticePosition": [13, 33], "initialAngle": 240, "cells": [{"id": 4436, "number": 0, "type": "n", "fiveToThreeNts": [], "threeToFiveNts": []}, {"id": 4437, "number": 1, "type": "n", "fiveToThreeNts": [], "threeToFiveNts": []}, {"id": 4438, "number": 2, "type": "n", "fiveToThreeNts": [], "threeToFiveNts": []}, {"id": 4439, "number": 3, "type": "n", "fiveToThreeNts": [], "threeToFiveNts": []}, {"id": 4440, "number": 4, "type": "n", "fiveToThreeNts": [], "threeToFiveNts": []}, {"id": 4441, "number": 5, "type": "n", "fiveToThreeNts": [], "threeToFiveNts": []}, {"id": 4442, "number": 6, "type": "n", "fiveToThreeNts": [], "threeToFiveNts": []}, {"id": 4443, "number": 7, "type": "n", "fiveToThreeNts": [], "threeToFiveNts": []}, {"id": 4444, "number": 8, "type": "n", "fiveToThreeNts": [], "threeToFiveNts": []}, {"id": 4445, "number": 9, "type": "n", "fiveToThreeNts": [], "threeToFiveNts": []}, {"id": 4446, "number": 10, "type": "n", "fiveToThreeNts": [], "threeToFiveNts": []}, {"id": 4447, "number": 11, "type": "n", "fiveToThreeNts": [], "threeToFiveNts": []}, {"id": 4448, "number": 12, "type": "n", "fiveToThreeNts": [], "threeToFiveNts": []}, {"id": 4449, "number": 13, "type": "n", "fiveToThreeNts": [], "threeToFiveNts": []}, {"id": 4450, "number": 14, "type": "n", "fiveToThreeNts": [], "threeToFiveNts": []}, {"id": 4451, "number": 15, "type": "n", "fiveToThreeNts": [], "threeToFiveNts": []}, {"id": 4452, "number": 16, "type": "n", "fiveToThreeNts": [], "threeToFiveNts": []}, {"id": 4453, "number": 17, "type": "n", "fiveToThreeNts": [], "threeToFiveNts": []}, {"id": 4454, "number": 18, "type": "n", "fiveToThreeNts": [], "threeToFiveNts": []}, {"id": 4455, "number": 19, "type": "n", "fiveToThreeNts": [], "threeToFiveNts": []}, {"id": 4456, "number": 20, "type": "n", "fiveToThreeNts": [], "threeToFiveNts": []}, {"id": 4457, "number": 21, "type": "n", "fiveToThreeNts": [], "threeToFiveNts": []}, {"id": 4458, "number": 22, "type": "n", "fiveToThreeNts": [], "threeToFiveNts": []}, {"id": 4459, "number": 23, "type": "n", "fiveToThreeNts": [], "threeToFiveNts": []}, {"id": 4460, "number": 24, "type": "n", "fiveToThreeNts": [], "threeToFiveNts": []}, {"id": 4461, "number": 25, "type": "n", "fiveToThreeNts": [], "threeToFiveNts": []}, {"id": 4462, "number": 26, "type": "n", "fiveToThreeNts": [], "threeToFiveNts": []}, {"id": 4463, "number": 27, "type": "n", "fiveToThreeNts": [], "threeToFiveNts": []}, {"id": 4464, "number": 28, "type": "n", "fiveToThreeNts": [], "threeToFiveNts": []}, {"id": 4465, "number": 29, "type": "n", "fiveToThreeNts": [], "threeToFiveNts": []}, {"id": 4466, "number": 30, "type": "n", "fiveToThreeNts": [], "threeToFiveNts": []}, {"id": 4467, "number": 31, "type": "n", "fiveToThreeNts": [], "threeToFiveNts": []}, {"id": 4468, "number": 32, "type": "n", "fiveToThreeNts": [], "threeToFiveNts": []}, {"id": 4469, "number": 33, "type": "n", "fiveToThreeNts": [], "threeToFiveNts": []}, {"id": 4470, "number": 34, "type": "n", "fiveToThreeNts": [], "threeToFiveNts": []}, {"id": 4471, "number": 35, "type": "n", "fiveToThreeNts": [], "threeToFiveNts": []}, {"id": 4472, "number": 36, "type": "n", "fiveToThreeNts": [], "threeToFiveNts": []}, {"id": 4473, "number": 37, "type": "n", "fiveToThreeNts": [], "threeToFiveNts": []}, {"id": 4474, "number": 38, "type": "n", "fiveToThreeNts": [], "threeToFiveNts": []}, {"id": 4475, "number": 39, "type": "n", "fiveToThreeNts": [], "threeToFiveNts": []}, {"id": 4476, "number": 40, "type": "n", "fiveToThreeNts": [], "threeToFiveNts": []}, {"id": 4477, "number": 41, "type": "n", "fiveToThreeNts": [], "threeToFiveNts": []}, {"id": 4478, "number": 42, "type": "n", "fiveToThreeNts": [], "threeToFiveNts": []}, {"id": 4479, "number": 43, "type": "n", "fiveToThreeNts": [], "threeToFiveNts": []}, {"id": 4480, "number": 44, "type": "n", "fiveToThreeNts": [], "threeToFiveNts": []}, {"id": 4481, "number": 45, "type": "n", "fiveToThreeNts": [], "threeToFiveNts": []}, {"id": 4482, "number": 46, "type": "n", "fiveToThreeNts": [], "threeToFiveNts": []}, {"id": 4483, "number": 47, "type": "n", "fiveToThreeNts": [], "threeToFiveNts": []}, {"id": 4484, "number": 48, "type": "n", "fiveToThreeNts": [2170], "threeToFiveNts": [2202]}, {"id": 4485, "number": 49, "type": "n", "fiveToThreeNts": [2171], "threeToFiveNts": [2203]}, {"id": 4486, "number": 50, "type": "n", "fiveToThreeNts": [2172], "threeToFiveNts": [2204]}, {"id": 4487, "number": 51, "type": "n", "fiveToThreeNts": [2173], "threeToFiveNts": [2205]}, {"id": 4488, "number": 52, "type": "n", "fiveToThreeNts": [2174], "threeToFiveNts": [2206]}, {"id": 4489, "number": 53, "type": "n", "fiveToThreeNts": [2175], "threeToFiveNts": [2207]}, {"id": 4490, "number": 54, "type": "n", "fiveToThreeNts": [2176], "threeToFiveNts": [2208]}, {"id": 4491, "number": 55, "type": "n", "fiveToThreeNts": [2177], "threeToFiveNts": [2209]}, {"id": 4492, "number": 56, "type": "n", "fiveToThreeNts": [2178], "threeToFiveNts": [2210]}, {"id": 4493, "number": 57, "type": "n", "fiveToThreeNts": [2179], "threeToFiveNts": [2211]}, {"id": 4494, "number": 58, "type": "n", "fiveToThreeNts": [2180], "threeToFiveNts": [2212]}, {"id": 4495, "number": 59, "type": "n", "fiveToThreeNts": [2181], "threeToFiveNts": [2213]}, {"id": 4496, "number": 60, "type": "n", "fiveToThreeNts": [2182], "threeToFiveNts": [2214]}, {"id": 4497, "number": 61, "type": "n", "fiveToThreeNts": [2183], "threeToFiveNts": [2215]}, {"id": 4498, "number": 62, "type": "n", "fiveToThreeNts": [2184], "threeToFiveNts": [2216]}, {"id": 4499, "number": 63, "type": "n", "fiveToThreeNts": [2185], "threeToFiveNts": [2217]}, {"id": 4500, "number": 64, "type": "n", "fiveToThreeNts": [], "threeToFiveNts": []}, {"id": 4501, "number": 65, "type": "n", "fiveToThreeNts": [], "threeToFiveNts": []}, {"id": 4502, "number": 66, "type": "n", "fiveToThreeNts": [], "threeToFiveNts": []}, {"id": 4503, "number": 67, "type": "n", "fiveToThreeNts": [], "threeToFiveNts": []}, {"id": 4504, "number": 68, "type": "n", "fiveToThreeNts": [], "threeToFiveNts": []}, {"id": 4505, "number": 69, "type": "n", "fiveToThreeNts": [], "threeToFiveNts": []}, {"id": 4506, "number": 70, "type": "n", "fiveToThreeNts": [], "threeToFiveNts": []}, {"id": 4507, "number": 71, "type": "n", "fiveToThreeNts": [], "threeToFiveNts": []}, {"id": 4508, "number": 72, "type": "n", "fiveToThreeNts": [], "threeToFiveNts": []}, {"id": 4509, "number": 73, "type": "n", "fiveToThreeNts": [], "threeToFiveNts": []}, {"id": 4510, "number": 74, "type": "n", "fiveToThreeNts": [], "threeToFiveNts": []}, {"id": 4511, "number": 75, "type": "n", "fiveToThreeNts": [], "threeToFiveNts": []}, {"id": 4512, "number": 76, "type": "n", "fiveToThreeNts": [], "threeToFiveNts": []}, {"id": 4513, "number": 77, "type": "n", "fiveToThreeNts": [], "threeToFiveNts": []}, {"id": 4514, "number": 78, "type": "n", "fiveToThreeNts": [], "threeToFiveNts": []}, {"id": 4515, "number": 79, "type": "n", "fiveToThreeNts": [], "threeToFiveNts": []}, {"id": 4516, "number": 80, "type": "n", "fiveToThreeNts": [], "threeToFiveNts": []}, {"id": 4517, "number": 81, "type": "n", "fiveToThreeNts": [], "threeToFiveNts": []}, {"id": 4518, "number": 82, "type": "n", "fiveToThreeNts": [], "threeToFiveNts": []}, {"id": 4519, "number": 83, "type": "n", "fiveToThreeNts": [], "threeToFiveNts": []}, {"id": 4520, "number": 84, "type": "n", "fiveToThreeNts": [], "threeToFiveNts": []}, {"id": 4521, "number": 85, "type": "n", "fiveToThreeNts": [], "threeToFiveNts": []}, {"id": 4522, "number": 86, "type": "n", "fiveToThreeNts": [], "threeToFiveNts": []}, {"id": 4523, "number": 87, "type": "n", "fiveToThreeNts": [], "threeToFiveNts": []}, {"id": 4524, "number": 88, "type": "n", "fiveToThreeNts": [], "threeToFiveNts": []}, {"id": 4525, "number": 89, "type": "n", "fiveToThreeNts": [], "threeToFiveNts": []}, {"id": 4526, "number": 90, "type": "n", "fiveToThreeNts": [], "threeToFiveNts": []}, {"id": 4527, "number": 91, "type": "n", "fiveToThreeNts": [], "threeToFiveNts": []}, {"id": 4528, "number": 92, "type": "n", "fiveToThreeNts": [], "threeToFiveNts": []}, {"id": 4529, "number": 93, "type": "n", "fiveToThreeNts": [], "threeToFiveNts": []}, {"id": 4530, "number": 94, "type": "n", "fiveToThreeNts": [], "threeToFiveNts": []}, {"id": 4531, "number": 95, "type": "n", "fiveToThreeNts": [], "threeToFiveNts": []}, {"id": 4532, "number": 96, "type": "n", "fiveToThreeNts": [], "threeToFiveNts": []}, {"id": 4533, "number": 97, "type": "n", "fiveToThreeNts": [], "threeToFiveNts": []}, {"id": 4534, "number": 98, "type": "n", "fiveToThreeNts": [], "threeToFiveNts": []}, {"id": 4535, "number": 99, "type": "n", "fiveToThreeNts": [], "threeToFiveNts": []}, {"id": 4536, "number": 100, "type": "n", "fiveToThreeNts": [], "threeToFiveNts": []}, {"id": 4537, "number": 101, "type": "n", "fiveToThreeNts": [], "threeToFiveNts": []}, {"id": 4538, "number": 102, "type": "n", "fiveToThreeNts": [], "threeToFiveNts": []}, {"id": 4539, "number": 103, "type": "n", "fiveToThreeNts": [], "threeToFiveNts": []}, {"id": 4540, "number": 104, "type": "n", "fiveToThreeNts": [], "threeToFiveNts": []}, {"id": 4541, "number": 105, "type": "n", "fiveToThreeNts": [], "threeToFiveNts": []}, {"id": 4542, "number": 106, "type": "n", "fiveToThreeNts": [], "threeToFiveNts": []}, {"id": 4543, "number": 107, "type": "n", "fiveToThreeNts": [2186], "threeToFiveNts": [2218]}, {"id": 4544, "number": 108, "type": "n", "fiveToThreeNts": [2187], "threeToFiveNts": [2219]}, {"id": 4545, "number": 109, "type": "n", "fiveToThreeNts": [2188], "threeToFiveNts": [2220]}, {"id": 4546, "number": 110, "type": "n", "fiveToThreeNts": [2189], "threeToFiveNts": [2221]}, {"id": 4547, "number": 111, "type": "n", "fiveToThreeNts": [2190], "threeToFiveNts": [2222]}, {"id": 4548, "number": 112, "type": "n", "fiveToThreeNts": [2191], "threeToFiveNts": [2223]}, {"id": 4549, "number": 113, "type": "n", "fiveToThreeNts": [2192], "threeToFiveNts": [2224]}, {"id": 4550, "number": 114, "type": "n", "fiveToThreeNts": [2193], "threeToFiveNts": [2225]}, {"id": 4551, "number": 115, "type": "n", "fiveToThreeNts": [2194], "threeToFiveNts": [2226]}, {"id": 4552, "number": 116, "type": "n", "fiveToThreeNts": [2195], "threeToFiveNts": [2227]}, {"id": 4553, "number": 117, "type": "n", "fiveToThreeNts": [2196], "threeToFiveNts": [2228]}, {"id": 4554, "number": 118, "type": "n", "fiveToThreeNts": [2197], "threeToFiveNts": [2229]}, {"id": 4555, "number": 119, "type": "n", "fiveToThreeNts": [2198], "threeToFiveNts": [2230]}, {"id": 4556, "number": 120, "type": "n", "fiveToThreeNts": [2199], "threeToFiveNts": [2231]}, {"id": 4557, "number": 121, "type": "n", "fiveToThreeNts": [2200], "threeToFiveNts": [2232]}, {"id": 4558, "number": 122, "type": "n", "fiveToThreeNts": [2201], "threeToFiveNts": [2233]}]}, {"id": 4559, "firstActiveCell": 48, "lastActiveCell": 122, "lastCell": 159, "latticePosition": [13, 34], "initialAngle": 240, "cells": [{"id": 4560, "number": 0, "type": "n", "fiveToThreeNts": [], "threeToFiveNts": []}, {"id": 4561, "number": 1, "type": "n", "fiveToThreeNts": [], "threeToFiveNts": []}, {"id": 4562, "number": 2, "type": "n", "fiveToThreeNts": [], "threeToFiveNts": []}, {"id": 4563, "number": 3, "type": "n", "fiveToThreeNts": [], "threeToFiveNts": []}, {"id": 4564, "number": 4, "type": "n", "fiveToThreeNts": [], "threeToFiveNts": []}, {"id": 4565, "number": 5, "type": "n", "fiveToThreeNts": [], "threeToFiveNts": []}, {"id": 4566, "number": 6, "type": "n", "fiveToThreeNts": [], "threeToFiveNts": []}, {"id": 4567, "number": 7, "type": "n", "fiveToThreeNts": [], "threeToFiveNts": []}, {"id": 4568, "number": 8, "type": "n", "fiveToThreeNts": [], "threeToFiveNts": []}, {"id": 4569, "number": 9, "type": "n", "fiveToThreeNts": [], "threeToFiveNts": []}, {"id": 4570, "number": 10, "type": "n", "fiveToThreeNts": [], "threeToFiveNts": []}, {"id": 4571, "number": 11, "type": "n", "fiveToThreeNts": [], "threeToFiveNts": []}, {"id": 4572, "number": 12, "type": "n", "fiveToThreeNts": [], "threeToFiveNts": []}, {"id": 4573, "number": 13, "type": "n", "fiveToThreeNts": [], "threeToFiveNts": []}, {"id": 4574, "number": 14, "type": "n", "fiveToThreeNts": [], "threeToFiveNts": []}, {"id": 4575, "number": 15, "type": "n", "fiveToThreeNts": [], "threeToFiveNts": []}, {"id": 4576, "number": 16, "type": "n", "fiveToThreeNts": [], "threeToFiveNts": []}, {"id": 4577, "number": 17, "type": "n", "fiveToThreeNts": [], "threeToFiveNts": []}, {"id": 4578, "number": 18, "type": "n", "fiveToThreeNts": [], "threeToFiveNts": []}, {"id": 4579, "number": 19, "type": "n", "fiveToThreeNts": [], "threeToFiveNts": []}, {"id": 4580, "number": 20, "type": "n", "fiveToThreeNts": [], "threeToFiveNts": []}, {"id": 4581, "number": 21, "type": "n", "fiveToThreeNts": [], "threeToFiveNts": []}, {"id": 4582, "number": 22, "type": "n", "fiveToThreeNts": [], "threeToFiveNts": []}, {"id": 4583, "number": 23, "type": "n", "fiveToThreeNts": [], "threeToFiveNts": []}, {"id": 4584, "number": 24, "type": "n", "fiveToThreeNts": [], "threeToFiveNts": []}, {"id": 4585, "number": 25, "type": "n", "fiveToThreeNts": [], "threeToFiveNts": []}, {"id": 4586, "number": 26, "type": "n", "fiveToThreeNts": [], "threeToFiveNts": []}, {"id": 4587, "number": 27, "type": "n", "fiveToThreeNts": [], "threeToFiveNts": []}, {"id": 4588, "number": 28, "type": "n", "fiveToThreeNts": [], "threeToFiveNts": []}, {"id": 4589, "number": 29, "type": "n", "fiveToThreeNts": [], "threeToFiveNts": []}, {"id": 4590, "number": 30, "type": "n", "fiveToThreeNts": [], "threeToFiveNts": []}, {"id": 4591, "number": 31, "type": "n", "fiveToThreeNts": [], "threeToFiveNts": []}, {"id": 4592, "number": 32, "type": "n", "fiveToThreeNts": [], "threeToFiveNts": []}, {"id": 4593, "number": 33, "type": "n", "fiveToThreeNts": [], "threeToFiveNts": []}, {"id": 4594, "number": 34, "type": "n", "fiveToThreeNts": [], "threeToFiveNts": []}, {"id": 4595, "number": 35, "type": "n", "fiveToThreeNts": [], "threeToFiveNts": []}, {"id": 4596, "number": 36, "type": "n", "fiveToThreeNts": [], "threeToFiveNts": []}, {"id": 4597, "number": 37, "type": "n", "fiveToThreeNts": [], "threeToFiveNts": []}, {"id": 4598, "number": 38, "type": "n", "fiveToThreeNts": [], "threeToFiveNts": []}, {"id": 4599, "number": 39, "type": "n", "fiveToThreeNts": [], "threeToFiveNts": []}, {"id": 4600, "number": 40, "type": "n", "fiveToThreeNts": [], "threeToFiveNts": []}, {"id": 4601, "number": 41, "type": "n", "fiveToThreeNts": [], "threeToFiveNts": []}, {"id": 4602, "number": 42, "type": "n", "fiveToThreeNts": [], "threeToFiveNts": []}, {"id": 4603, "number": 43, "type": "n", "fiveToThreeNts": [], "threeToFiveNts": []}, {"id": 4604, "number": 44, "type": "n", "fiveToThreeNts": [], "threeToFiveNts": []}, {"id": 4605, "number": 45, "type": "n", "fiveToThreeNts": [], "threeToFiveNts": []}, {"id": 4606, "number": 46, "type": "n", "fiveToThreeNts": [], "threeToFiveNts": []}, {"id": 4607, "number": 47, "type": "n", "fiveToThreeNts": [], "threeToFiveNts": []}, {"id": 4608, "number": 48, "type": "n", "fiveToThreeNts": [2288], "threeToFiveNts": [2234]}, {"id": 4609, "number": 49, "type": "n", "fiveToThreeNts": [2289], "threeToFiveNts": [2235]}, {"id": 4610, "number": 50, "type": "n", "fiveToThreeNts": [2290], "threeToFiveNts": [2236]}, {"id": 4611, "number": 51, "type": "n", "fiveToThreeNts": [2291], "threeToFiveNts": [2237]}, {"id": 4612, "number": 52, "type": "n", "fiveToThreeNts": [2292], "threeToFiveNts": [2238]}, {"id": 4613, "number": 53, "type": "n", "fiveToThreeNts": [2293], "threeToFiveNts": [2239]}, {"id": 4614, "number": 54, "type": "n", "fiveToThreeNts": [2294], "threeToFiveNts": [2240]}, {"id": 4615, "number": 55, "type": "n", "fiveToThreeNts": [2295], "threeToFiveNts": [2241]}, {"id": 4616, "number": 56, "type": "n", "fiveToThreeNts": [2296], "threeToFiveNts": [2242]}, {"id": 4617, "number": 57, "type": "n", "fiveToThreeNts": [2297], "threeToFiveNts": [2243]}, {"id": 4618, "number": 58, "type": "n", "fiveToThreeNts": [2298], "threeToFiveNts": [2244]}, {"id": 4619, "number": 59, "type": "n", "fiveToThreeNts": [2299], "threeToFiveNts": [2245]}, {"id": 4620, "number": 60, "type": "n", "fiveToThreeNts": [2300], "threeToFiveNts": [2246]}, {"id": 4621, "number": 61, "type": "n", "fiveToThreeNts": [2301], "threeToFiveNts": [2247]}, {"id": 4622, "number": 62, "type": "n", "fiveToThreeNts": [2302], "threeToFiveNts": [2248]}, {"id": 4623, "number": 63, "type": "n", "fiveToThreeNts": [2303], "threeToFiveNts": [2249]}, {"id": 4624, "number": 64, "type": "n", "fiveToThreeNts": [2304], "threeToFiveNts": [2250]}, {"id": 4625, "number": 65, "type": "n", "fiveToThreeNts": [2305], "threeToFiveNts": [2251]}, {"id": 4626, "number": 66, "type": "n", "fiveToThreeNts": [2306], "threeToFiveNts": [2252]}, {"id": 4627, "number": 67, "type": "n", "fiveToThreeNts": [2307], "threeToFiveNts": [2253]}, {"id": 4628, "number": 68, "type": "n", "fiveToThreeNts": [2308], "threeToFiveNts": [2254]}, {"id": 4629, "number": 69, "type": "n", "fiveToThreeNts": [2309], "threeToFiveNts": [2255]}, {"id": 4630, "number": 70, "type": "n", "fiveToThreeNts": [2310], "threeToFiveNts": [2256]}, {"id": 4631, "number": 71, "type": "n", "fiveToThreeNts": [2311], "threeToFiveNts": [2257]}, {"id": 4632, "number": 72, "type": "n", "fiveToThreeNts": [2312], "threeToFiveNts": [2258]}, {"id": 4633, "number": 73, "type": "n", "fiveToThreeNts": [2313], "threeToFiveNts": [2259]}, {"id": 4634, "number": 74, "type": "n", "fiveToThreeNts": [2314], "threeToFiveNts": [2260]}, {"id": 4635, "number": 75, "type": "n", "fiveToThreeNts": [], "threeToFiveNts": []}, {"id": 4636, "number": 76, "type": "n", "fiveToThreeNts": [], "threeToFiveNts": []}, {"id": 4637, "number": 77, "type": "n", "fiveToThreeNts": [], "threeToFiveNts": []}, {"id": 4638, "number": 78, "type": "n", "fiveToThreeNts": [], "threeToFiveNts": []}, {"id": 4639, "number": 79, "type": "n", "fiveToThreeNts": [], "threeToFiveNts": []}, {"id": 4640, "number": 80, "type": "n", "fiveToThreeNts": [], "threeToFiveNts": []}, {"id": 4641, "number": 81, "type": "n", "fiveToThreeNts": [], "threeToFiveNts": []}, {"id": 4642, "number": 82, "type": "n", "fiveToThreeNts": [], "threeToFiveNts": []}, {"id": 4643, "number": 83, "type": "n", "fiveToThreeNts": [], "threeToFiveNts": []}, {"id": 4644, "number": 84, "type": "n", "fiveToThreeNts": [], "threeToFiveNts": []}, {"id": 4645, "number": 85, "type": "n", "fiveToThreeNts": [], "threeToFiveNts": []}, {"id": 4646, "number": 86, "type": "n", "fiveToThreeNts": [], "threeToFiveNts": []}, {"id": 4647, "number": 87, "type": "n", "fiveToThreeNts": [], "threeToFiveNts": []}, {"id": 4648, "number": 88, "type": "n", "fiveToThreeNts": [], "threeToFiveNts": []}, {"id": 4649, "number": 89, "type": "n", "fiveToThreeNts": [], "threeToFiveNts": []}, {"id": 4650, "number": 90, "type": "n", "fiveToThreeNts": [], "threeToFiveNts": []}, {"id": 4651, "number": 91, "type": "n", "fiveToThreeNts": [], "threeToFiveNts": []}, {"id": 4652, "number": 92, "type": "n", "fiveToThreeNts": [], "threeToFiveNts": []}, {"id": 4653, "number": 93, "type": "n", "fiveToThreeNts": [], "threeToFiveNts": []}, {"id": 4654, "number": 94, "type": "n", "fiveToThreeNts": [], "threeToFiveNts": []}, {"id": 4655, "number": 95, "type": "n", "fiveToThreeNts": [], "threeToFiveNts": []}, {"id": 4656, "number": 96, "type": "n", "fiveToThreeNts": [2315], "threeToFiveNts": [2261]}, {"id": 4657, "number": 97, "type": "n", "fiveToThreeNts": [2316], "threeToFiveNts": [2262]}, {"id": 4658, "number": 98, "type": "n", "fiveToThreeNts": [2317], "threeToFiveNts": [2263]}, {"id": 4659, "number": 99, "type": "n", "fiveToThreeNts": [2318], "threeToFiveNts": [2264]}, {"id": 4660, "number": 100, "type": "n", "fiveToThreeNts": [2319], "threeToFiveNts": [2265]}, {"id": 4661, "number": 101, "type": "n", "fiveToThreeNts": [2320], "threeToFiveNts": [2266]}, {"id": 4662, "number": 102, "type": "n", "fiveToThreeNts": [2321], "threeToFiveNts": [2267]}, {"id": 4663, "number": 103, "type": "n", "fiveToThreeNts": [2322], "threeToFiveNts": [2268]}, {"id": 4664, "number": 104, "type": "n", "fiveToThreeNts": [2323], "threeToFiveNts": [2269]}, {"id": 4665, "number": 105, "type": "n", "fiveToThreeNts": [2324], "threeToFiveNts": [2270]}, {"id": 4666, "number": 106, "type": "n", "fiveToThreeNts": [2325], "threeToFiveNts": [2271]}, {"id": 4667, "number": 107, "type": "n", "fiveToThreeNts": [2326], "threeToFiveNts": [2272]}, {"id": 4668, "number": 108, "type": "n", "fiveToThreeNts": [2327], "threeToFiveNts": [2273]}, {"id": 4669, "number": 109, "type": "n", "fiveToThreeNts": [2328], "threeToFiveNts": [2274]}, {"id": 4670, "number": 110, "type": "n", "fiveToThreeNts": [2329], "threeToFiveNts": [2275]}, {"id": 4671, "number": 111, "type": "n", "fiveToThreeNts": [2330], "threeToFiveNts": [2276]}, {"id": 4672, "number": 112, "type": "n", "fiveToThreeNts": [2331], "threeToFiveNts": [2277]}, {"id": 4673, "number": 113, "type": "n", "fiveToThreeNts": [2332], "threeToFiveNts": [2278]}, {"id": 4674, "number": 114, "type": "n", "fiveToThreeNts": [2333], "threeToFiveNts": [2279]}, {"id": 4675, "number": 115, "type": "n", "fiveToThreeNts": [2334], "threeToFiveNts": [2280]}, {"id": 4676, "number": 116, "type": "n", "fiveToThreeNts": [2335], "threeToFiveNts": [2281]}, {"id": 4677, "number": 117, "type": "n", "fiveToThreeNts": [2336], "threeToFiveNts": [2282]}, {"id": 4678, "number": 118, "type": "n", "fiveToThreeNts": [2337], "threeToFiveNts": [2283]}, {"id": 4679, "number": 119, "type": "n", "fiveToThreeNts": [2338], "threeToFiveNts": [2284]}, {"id": 4680, "number": 120, "type": "n", "fiveToThreeNts": [2339], "threeToFiveNts": [2285]}, {"id": 4681, "number": 121, "type": "n", "fiveToThreeNts": [2340], "threeToFiveNts": [2286]}, {"id": 4682, "number": 122, "type": "n", "fiveToThreeNts": [2341], "threeToFiveNts": [2287]}]}, {"id": 4683, "firstActiveCell": 59, "lastActiveCell": 111, "lastCell": 159, "latticePosition": [13, 35], "initialAngle": 240, "cells": [{"id": 4684, "number": 0, "type": "n", "fiveToThreeNts": [], "threeToFiveNts": []}, {"id": 4685, "number": 1, "type": "n", "fiveToThreeNts": [], "threeToFiveNts": []}, {"id": 4686, "number": 2, "type": "n", "fiveToThreeNts": [], "threeToFiveNts": []}, {"id": 4687, "number": 3, "type": "n", "fiveToThreeNts": [], "threeToFiveNts": []}, {"id": 4688, "number": 4, "type": "n", "fiveToThreeNts": [], "threeToFiveNts": []}, {"id": 4689, "number": 5, "type": "n", "fiveToThreeNts": [], "threeToFiveNts": []}, {"id": 4690, "number": 6, "type": "n", "fiveToThreeNts": [], "threeToFiveNts": []}, {"id": 4691, "number": 7, "type": "n", "fiveToThreeNts": [], "threeToFiveNts": []}, {"id": 4692, "number": 8, "type": "n", "fiveToThreeNts": [], "threeToFiveNts": []}, {"id": 4693, "number": 9, "type": "n", "fiveToThreeNts": [], "threeToFiveNts": []}, {"id": 4694, "number": 10, "type": "n", "fiveToThreeNts": [], "threeToFiveNts": []}, {"id": 4695, "number": 11, "type": "n", "fiveToThreeNts": [], "threeToFiveNts": []}, {"id": 4696, "number": 12, "type": "n", "fiveToThreeNts": [], "threeToFiveNts": []}, {"id": 4697, "number": 13, "type": "n", "fiveToThreeNts": [], "threeToFiveNts": []}, {"id": 4698, "number": 14, "type": "n", "fiveToThreeNts": [], "threeToFiveNts": []}, {"id": 4699, "number": 15, "type": "n", "fiveToThreeNts": [], "threeToFiveNts": []}, {"id": 4700, "number": 16, "type": "n", "fiveToThreeNts": [], "threeToFiveNts": []}, {"id": 4701, "number": 17, "type": "n", "fiveToThreeNts": [], "threeToFiveNts": []}, {"id": 4702, "number": 18, "type": "n", "fiveToThreeNts": [], "threeToFiveNts": []}, {"id": 4703, "number": 19, "type": "n", "fiveToThreeNts": [], "threeToFiveNts": []}, {"id": 4704, "number": 20, "type": "n", "fiveToThreeNts": [], "threeToFiveNts": []}, {"id": 4705, "number": 21, "type": "n", "fiveToThreeNts": [], "threeToFiveNts": []}, {"id": 4706, "number": 22, "type": "n", "fiveToThreeNts": [], "threeToFiveNts": []}, {"id": 4707, "number": 23, "type": "n", "fiveToThreeNts": [], "threeToFiveNts": []}, {"id": 4708, "number": 24, "type": "n", "fiveToThreeNts": [], "threeToFiveNts": []}, {"id": 4709, "number": 25, "type": "n", "fiveToThreeNts": [], "threeToFiveNts": []}, {"id": 4710, "number": 26, "type": "n", "fiveToThreeNts": [], "threeToFiveNts": []}, {"id": 4711, "number": 27, "type": "n", "fiveToThreeNts": [], "threeToFiveNts": []}, {"id": 4712, "number": 28, "type": "n", "fiveToThreeNts": [], "threeToFiveNts": []}, {"id": 4713, "number": 29, "type": "n", "fiveToThreeNts": [], "threeToFiveNts": []}, {"id": 4714, "number": 30, "type": "n", "fiveToThreeNts": [], "threeToFiveNts": []}, {"id": 4715, "number": 31, "type": "n", "fiveToThreeNts": [], "threeToFiveNts": []}, {"id": 4716, "number": 32, "type": "n", "fiveToThreeNts": [], "threeToFiveNts": []}, {"id": 4717, "number": 33, "type": "n", "fiveToThreeNts": [], "threeToFiveNts": []}, {"id": 4718, "number": 34, "type": "n", "fiveToThreeNts": [], "threeToFiveNts": []}, {"id": 4719, "number": 35, "type": "n", "fiveToThreeNts": [], "threeToFiveNts": []}, {"id": 4720, "number": 36, "type": "n", "fiveToThreeNts": [], "threeToFiveNts": []}, {"id": 4721, "number": 37, "type": "n", "fiveToThreeNts": [], "threeToFiveNts": []}, {"id": 4722, "number": 38, "type": "n", "fiveToThreeNts": [], "threeToFiveNts": []}, {"id": 4723, "number": 39, "type": "n", "fiveToThreeNts": [], "threeToFiveNts": []}, {"id": 4724, "number": 40, "type": "n", "fiveToThreeNts": [], "threeToFiveNts": []}, {"id": 4725, "number": 41, "type": "n", "fiveToThreeNts": [], "threeToFiveNts": []}, {"id": 4726, "number": 42, "type": "n", "fiveToThreeNts": [], "threeToFiveNts": []}, {"id": 4727, "number": 43, "type": "n", "fiveToThreeNts": [], "threeToFiveNts": []}, {"id": 4728, "number": 44, "type": "n", "fiveToThreeNts": [], "threeToFiveNts": []}, {"id": 4729, "number": 45, "type": "n", "fiveToThreeNts": [], "threeToFiveNts": []}, {"id": 4730, "number": 46, "type": "n", "fiveToThreeNts": [], "threeToFiveNts": []}, {"id": 4731, "number": 47, "type": "n", "fiveToThreeNts": [], "threeToFiveNts": []}, {"id": 4732, "number": 48, "type": "n", "fiveToThreeNts": [], "threeToFiveNts": []}, {"id": 4733, "number": 49, "type": "n", "fiveToThreeNts": [], "threeToFiveNts": []}, {"id": 4734, "number": 50, "type": "n", "fiveToThreeNts": [], "threeToFiveNts": []}, {"id": 4735, "number": 51, "type": "n", "fiveToThreeNts": [], "threeToFiveNts": []}, {"id": 4736, "number": 52, "type": "n", "fiveToThreeNts": [], "threeToFiveNts": []}, {"id": 4737, "number": 53, "type": "n", "fiveToThreeNts": [], "threeToFiveNts": []}, {"id": 4738, "number": 54, "type": "n", "fiveToThreeNts": [], "threeToFiveNts": []}, {"id": 4739, "number": 55, "type": "n", "fiveToThreeNts": [], "threeToFiveNts": []}, {"id": 4740, "number": 56, "type": "n", "fiveToThreeNts": [], "threeToFiveNts": []}, {"id": 4741, "number": 57, "type": "n", "fiveToThreeNts": [], "threeToFiveNts": []}, {"id": 4742, "number": 58, "type": "n", "fiveToThreeNts": [], "threeToFiveNts": []}, {"id": 4743, "number": 59, "type": "n", "fiveToThreeNts": [2342], "threeToFiveNts": [2374]}, {"id": 4744, "number": 60, "type": "n", "fiveToThreeNts": [2343], "threeToFiveNts": [2375]}, {"id": 4745, "number": 61, "type": "n", "fiveToThreeNts": [2344], "threeToFiveNts": [2376]}, {"id": 4746, "number": 62, "type": "n", "fiveToThreeNts": [2345], "threeToFiveNts": [2377]}, {"id": 4747, "number": 63, "type": "n", "fiveToThreeNts": [2346], "threeToFiveNts": [2378]}, {"id": 4748, "number": 64, "type": "n", "fiveToThreeNts": [2347], "threeToFiveNts": [2379]}, {"id": 4749, "number": 65, "type": "n", "fiveToThreeNts": [2348], "threeToFiveNts": [2380]}, {"id": 4750, "number": 66, "type": "n", "fiveToThreeNts": [2349], "threeToFiveNts": [2381]}, {"id": 4751, "number": 67, "type": "n", "fiveToThreeNts": [2350], "threeToFiveNts": [2382]}, {"id": 4752, "number": 68, "type": "n", "fiveToThreeNts": [2351], "threeToFiveNts": [2383]}, {"id": 4753, "number": 69, "type": "n", "fiveToThreeNts": [2352], "threeToFiveNts": [2384]}, {"id": 4754, "number": 70, "type": "n", "fiveToThreeNts": [2353], "threeToFiveNts": [2385]}, {"id": 4755, "number": 71, "type": "n", "fiveToThreeNts": [2354], "threeToFiveNts": [2386]}, {"id": 4756, "number": 72, "type": "n", "fiveToThreeNts": [2355], "threeToFiveNts": [2387]}, {"id": 4757, "number": 73, "type": "n", "fiveToThreeNts": [2356], "threeToFiveNts": [2388]}, {"id": 4758, "number": 74, "type": "n", "fiveToThreeNts": [2357], "threeToFiveNts": [2389]}, {"id": 4759, "number": 75, "type": "n", "fiveToThreeNts": [], "threeToFiveNts": []}, {"id": 4760, "number": 76, "type": "n", "fiveToThreeNts": [], "threeToFiveNts": []}, {"id": 4761, "number": 77, "type": "n", "fiveToThreeNts": [], "threeToFiveNts": []}, {"id": 4762, "number": 78, "type": "n", "fiveToThreeNts": [], "threeToFiveNts": []}, {"id": 4763, "number": 79, "type": "n", "fiveToThreeNts": [], "threeToFiveNts": []}, {"id": 4764, "number": 80, "type": "n", "fiveToThreeNts": [], "threeToFiveNts": []}, {"id": 4765, "number": 81, "type": "n", "fiveToThreeNts": [], "threeToFiveNts": []}, {"id": 4766, "number": 82, "type": "n", "fiveToThreeNts": [], "threeToFiveNts": []}, {"id": 4767, "number": 83, "type": "n", "fiveToThreeNts": [], "threeToFiveNts": []}, {"id": 4768, "number": 84, "type": "n", "fiveToThreeNts": [], "threeToFiveNts": []}, {"id": 4769, "number": 85, "type": "n", "fiveToThreeNts": [], "threeToFiveNts": []}, {"id": 4770, "number": 86, "type": "n", "fiveToThreeNts": [], "threeToFiveNts": []}, {"id": 4771, "number": 87, "type": "n", "fiveToThreeNts": [], "threeToFiveNts": []}, {"id": 4772, "number": 88, "type": "n", "fiveToThreeNts": [], "threeToFiveNts": []}, {"id": 4773, "number": 89, "type": "n", "fiveToThreeNts": [], "threeToFiveNts": []}, {"id": 4774, "number": 90, "type": "n", "fiveToThreeNts": [], "threeToFiveNts": []}, {"id": 4775, "number": 91, "type": "n", "fiveToThreeNts": [], "threeToFiveNts": []}, {"id": 4776, "number": 92, "type": "n", "fiveToThreeNts": [], "threeToFiveNts": []}, {"id": 4777, "number": 93, "type": "n", "fiveToThreeNts": [], "threeToFiveNts": []}, {"id": 4778, "number": 94, "type": "n", "fiveToThreeNts": [], "threeToFiveNts": []}, {"id": 4779, "number": 95, "type": "n", "fiveToThreeNts": [], "threeToFiveNts": []}, {"id": 4780, "number": 96, "type": "n", "fiveToThreeNts": [2358], "threeToFiveNts": [2390]}, {"id": 4781, "number": 97, "type": "n", "fiveToThreeNts": [2359], "threeToFiveNts": [2391]}, {"id": 4782, "number": 98, "type": "n", "fiveToThreeNts": [2360], "threeToFiveNts": [2392]}, {"id": 4783, "number": 99, "type": "n", "fiveToThreeNts": [2361], "threeToFiveNts": [2393]}, {"id": 4784, "number": 100, "type": "n", "fiveToThreeNts": [2362], "threeToFiveNts": [2394]}, {"id": 4785, "number": 101, "type": "n", "fiveToThreeNts": [2363], "threeToFiveNts": [2395]}, {"id": 4786, "number": 102, "type": "n", "fiveToThreeNts": [2364], "threeToFiveNts": [2396]}, {"id": 4787, "number": 103, "type": "n", "fiveToThreeNts": [2365], "threeToFiveNts": [2397]}, {"id": 4788, "number": 104, "type": "n", "fiveToThreeNts": [2366], "threeToFiveNts": [2398]}, {"id": 4789, "number": 105, "type": "n", "fiveToThreeNts": [2367], "threeToFiveNts": [2399]}, {"id": 4790, "number": 106, "type": "n", "fiveToThreeNts": [2368], "threeToFiveNts": [2400]}, {"id": 4791, "number": 107, "type": "n", "fiveToThreeNts": [2369], "threeToFiveNts": [2401]}, {"id": 4792, "number": 108, "type": "n", "fiveToThreeNts": [2370], "threeToFiveNts": [2402]}, {"id": 4793, "number": 109, "type": "n", "fiveToThreeNts": [2371], "threeToFiveNts": [2403]}, {"id": 4794, "number": 110, "type": "n", "fiveToThreeNts": [2372], "threeToFiveNts": [2404]}, {"id": 4795, "number": 111, "type": "n", "fiveToThreeNts": [2373], "threeToFiveNts": [2405]}]}, {"id": 4796, "firstActiveCell": 59, "lastActiveCell": 111, "lastCell": 159, "latticePosition": [13, 36], "initialAngle": 240, "cells": [{"id": 4797, "number": 0, "type": "n", "fiveToThreeNts": [], "threeToFiveNts": []}, {"id": 4798, "number": 1, "type": "n", "fiveToThreeNts": [], "threeToFiveNts": []}, {"id": 4799, "number": 2, "type": "n", "fiveToThreeNts": [], "threeToFiveNts": []}, {"id": 4800, "number": 3, "type": "n", "fiveToThreeNts": [], "threeToFiveNts": []}, {"id": 4801, "number": 4, "type": "n", "fiveToThreeNts": [], "threeToFiveNts": []}, {"id": 4802, "number": 5, "type": "n", "fiveToThreeNts": [], "threeToFiveNts": []}, {"id": 4803, "number": 6, "type": "n", "fiveToThreeNts": [], "threeToFiveNts": []}, {"id": 4804, "number": 7, "type": "n", "fiveToThreeNts": [], "threeToFiveNts": []}, {"id": 4805, "number": 8, "type": "n", "fiveToThreeNts": [], "threeToFiveNts": []}, {"id": 4806, "number": 9, "type": "n", "fiveToThreeNts": [], "threeToFiveNts": []}, {"id": 4807, "number": 10, "type": "n", "fiveToThreeNts": [], "threeToFiveNts": []}, {"id": 4808, "number": 11, "type": "n", "fiveToThreeNts": [], "threeToFiveNts": []}, {"id": 4809, "number": 12, "type": "n", "fiveToThreeNts": [], "threeToFiveNts": []}, {"id": 4810, "number": 13, "type": "n", "fiveToThreeNts": [], "threeToFiveNts": []}, {"id": 4811, "number": 14, "type": "n", "fiveToThreeNts": [], "threeToFiveNts": []}, {"id": 4812, "number": 15, "type": "n", "fiveToThreeNts": [], "threeToFiveNts": []}, {"id": 4813, "number": 16, "type": "n", "fiveToThreeNts": [], "threeToFiveNts": []}, {"id": 4814, "number": 17, "type": "n", "fiveToThreeNts": [], "threeToFiveNts": []}, {"id": 4815, "number": 18, "type": "n", "fiveToThreeNts": [], "threeToFiveNts": []}, {"id": 4816, "number": 19, "type": "n", "fiveToThreeNts": [], "threeToFiveNts": []}, {"id": 4817, "number": 20, "type": "n", "fiveToThreeNts": [], "threeToFiveNts": []}, {"id": 4818, "number": 21, "type": "n", "fiveToThreeNts": [], "threeToFiveNts": []}, {"id": 4819, "number": 22, "type": "n", "fiveToThreeNts": [], "threeToFiveNts": []}, {"id": 4820, "number": 23, "type": "n", "fiveToThreeNts": [], "threeToFiveNts": []}, {"id": 4821, "number": 24, "type": "n", "fiveToThreeNts": [], "threeToFiveNts": []}, {"id": 4822, "number": 25, "type": "n", "fiveToThreeNts": [], "threeToFiveNts": []}, {"id": 4823, "number": 26, "type": "n", "fiveToThreeNts": [], "threeToFiveNts": []}, {"id": 4824, "number": 27, "type": "n", "fiveToThreeNts": [], "threeToFiveNts": []}, {"id": 4825, "number": 28, "type": "n", "fiveToThreeNts": [], "threeToFiveNts": []}, {"id": 4826, "number": 29, "type": "n", "fiveToThreeNts": [], "threeToFiveNts": []}, {"id": 4827, "number": 30, "type": "n", "fiveToThreeNts": [], "threeToFiveNts": []}, {"id": 4828, "number": 31, "type": "n", "fiveToThreeNts": [], "threeToFiveNts": []}, {"id": 4829, "number": 32, "type": "n", "fiveToThreeNts": [], "threeToFiveNts": []}, {"id": 4830, "number": 33, "type": "n", "fiveToThreeNts": [], "threeToFiveNts": []}, {"id": 4831, "number": 34, "type": "n", "fiveToThreeNts": [], "threeToFiveNts": []}, {"id": 4832, "number": 35, "type": "n", "fiveToThreeNts": [], "threeToFiveNts": []}, {"id": 4833, "number": 36, "type": "n", "fiveToThreeNts": [], "threeToFiveNts": []}, {"id": 4834, "number": 37, "type": "n", "fiveToThreeNts": [], "threeToFiveNts": []}, {"id": 4835, "number": 38, "type": "n", "fiveToThreeNts": [], "threeToFiveNts": []}, {"id": 4836, "number": 39, "type": "n", "fiveToThreeNts": [], "threeToFiveNts": []}, {"id": 4837, "number": 40, "type": "n", "fiveToThreeNts": [], "threeToFiveNts": []}, {"id": 4838, "number": 41, "type": "n", "fiveToThreeNts": [], "threeToFiveNts": []}, {"id": 4839, "number": 42, "type": "n", "fiveToThreeNts": [], "threeToFiveNts": []}, {"id": 4840, "number": 43, "type": "n", "fiveToThreeNts": [], "threeToFiveNts": []}, {"id": 4841, "number": 44, "type": "n", "fiveToThreeNts": [], "threeToFiveNts": []}, {"id": 4842, "number": 45, "type": "n", "fiveToThreeNts": [], "threeToFiveNts": []}, {"id": 4843, "number": 46, "type": "n", "fiveToThreeNts": [], "threeToFiveNts": []}, {"id": 4844, "number": 47, "type": "n", "fiveToThreeNts": [], "threeToFiveNts": []}, {"id": 4845, "number": 48, "type": "n", "fiveToThreeNts": [], "threeToFiveNts": []}, {"id": 4846, "number": 49, "type": "n", "fiveToThreeNts": [], "threeToFiveNts": []}, {"id": 4847, "number": 50, "type": "n", "fiveToThreeNts": [], "threeToFiveNts": []}, {"id": 4848, "number": 51, "type": "n", "fiveToThreeNts": [], "threeToFiveNts": []}, {"id": 4849, "number": 52, "type": "n", "fiveToThreeNts": [], "threeToFiveNts": []}, {"id": 4850, "number": 53, "type": "n", "fiveToThreeNts": [], "threeToFiveNts": []}, {"id": 4851, "number": 54, "type": "n", "fiveToThreeNts": [], "threeToFiveNts": []}, {"id": 4852, "number": 55, "type": "n", "fiveToThreeNts": [], "threeToFiveNts": []}, {"id": 4853, "number": 56, "type": "n", "fiveToThreeNts": [], "threeToFiveNts": []}, {"id": 4854, "number": 57, "type": "n", "fiveToThreeNts": [], "threeToFiveNts": []}, {"id": 4855, "number": 58, "type": "n", "fiveToThreeNts": [], "threeToFiveNts": []}, {"id": 4856, "number": 59, "type": "n", "fiveToThreeNts": [2459], "threeToFiveNts": [2406]}, {"id": 4857, "number": 60, "type": "n", "fiveToThreeNts": [2460], "threeToFiveNts": [2407]}, {"id": 4858, "number": 61, "type": "n", "fiveToThreeNts": [2461], "threeToFiveNts": [2408]}, {"id": 4859, "number": 62, "type": "n", "fiveToThreeNts": [2462], "threeToFiveNts": [2409]}, {"id": 4860, "number": 63, "type": "n", "fiveToThreeNts": [2463], "threeToFiveNts": [2410]}, {"id": 4861, "number": 64, "type": "n", "fiveToThreeNts": [2464], "threeToFiveNts": [2411]}, {"id": 4862, "number": 65, "type": "n", "fiveToThreeNts": [2465], "threeToFiveNts": [2412]}, {"id": 4863, "number": 66, "type": "n", "fiveToThreeNts": [2466], "threeToFiveNts": [2413]}, {"id": 4864, "number": 67, "type": "n", "fiveToThreeNts": [2467], "threeToFiveNts": [2414]}, {"id": 4865, "number": 68, "type": "n", "fiveToThreeNts": [2468], "threeToFiveNts": [2415]}, {"id": 4866, "number": 69, "type": "n", "fiveToThreeNts": [2469], "threeToFiveNts": [2416]}, {"id": 4867, "number": 70, "type": "n", "fiveToThreeNts": [2470], "threeToFiveNts": [2417]}, {"id": 4868, "number": 71, "type": "n", "fiveToThreeNts": [2471], "threeToFiveNts": [2418]}, {"id": 4869, "number": 72, "type": "n", "fiveToThreeNts": [2472], "threeToFiveNts": [2419]}, {"id": 4870, "number": 73, "type": "n", "fiveToThreeNts": [2473], "threeToFiveNts": [2420]}, {"id": 4871, "number": 74, "type": "n", "fiveToThreeNts": [2474], "threeToFiveNts": [2421]}, {"id": 4872, "number": 75, "type": "n", "fiveToThreeNts": [2475], "threeToFiveNts": [2422]}, {"id": 4873, "number": 76, "type": "n", "fiveToThreeNts": [2476], "threeToFiveNts": [2423]}, {"id": 4874, "number": 77, "type": "n", "fiveToThreeNts": [2477], "threeToFiveNts": [2424]}, {"id": 4875, "number": 78, "type": "n", "fiveToThreeNts": [2478], "threeToFiveNts": [2425]}, {"id": 4876, "number": 79, "type": "n", "fiveToThreeNts": [2479], "threeToFiveNts": [2426]}, {"id": 4877, "number": 80, "type": "n", "fiveToThreeNts": [2480], "threeToFiveNts": [2427]}, {"id": 4878, "number": 81, "type": "n", "fiveToThreeNts": [2481], "threeToFiveNts": [2428]}, {"id": 4879, "number": 82, "type": "n", "fiveToThreeNts": [2482], "threeToFiveNts": [2429]}, {"id": 4880, "number": 83, "type": "n", "fiveToThreeNts": [2483], "threeToFiveNts": [2430]}, {"id": 4881, "number": 84, "type": "n", "fiveToThreeNts": [2484], "threeToFiveNts": [2431]}, {"id": 4882, "number": 85, "type": "n", "fiveToThreeNts": [2485], "threeToFiveNts": [2432]}, {"id": 4883, "number": 86, "type": "n", "fiveToThreeNts": [2486], "threeToFiveNts": [2433]}, {"id": 4884, "number": 87, "type": "n", "fiveToThreeNts": [2487], "threeToFiveNts": [2434]}, {"id": 4885, "number": 88, "type": "n", "fiveToThreeNts": [2488], "threeToFiveNts": [2435]}, {"id": 4886, "number": 89, "type": "n", "fiveToThreeNts": [2489], "threeToFiveNts": [2436]}, {"id": 4887, "number": 90, "type": "n", "fiveToThreeNts": [2490], "threeToFiveNts": [2437]}, {"id": 4888, "number": 91, "type": "n", "fiveToThreeNts": [2491], "threeToFiveNts": [2438]}, {"id": 4889, "number": 92, "type": "n", "fiveToThreeNts": [2492], "threeToFiveNts": [2439]}, {"id": 4890, "number": 93, "type": "n", "fiveToThreeNts": [2493], "threeToFiveNts": [2440]}, {"id": 4891, "number": 94, "type": "n", "fiveToThreeNts": [2494], "threeToFiveNts": [2441]}, {"id": 4892, "number": 95, "type": "n", "fiveToThreeNts": [2495], "threeToFiveNts": [2442]}, {"id": 4893, "number": 96, "type": "n", "fiveToThreeNts": [2496], "threeToFiveNts": [2443]}, {"id": 4894, "number": 97, "type": "n", "fiveToThreeNts": [2497], "threeToFiveNts": [2444]}, {"id": 4895, "number": 98, "type": "n", "fiveToThreeNts": [2498], "threeToFiveNts": [2445]}, {"id": 4896, "number": 99, "type": "n", "fiveToThreeNts": [2499], "threeToFiveNts": [2446]}, {"id": 4897, "number": 100, "type": "n", "fiveToThreeNts": [2500], "threeToFiveNts": [2447]}, {"id": 4898, "number": 101, "type": "n", "fiveToThreeNts": [2501], "threeToFiveNts": [2448]}, {"id": 4899, "number": 102, "type": "n", "fiveToThreeNts": [2502], "threeToFiveNts": [2449]}, {"id": 4900, "number": 103, "type": "n", "fiveToThreeNts": [2503], "threeToFiveNts": [2450]}, {"id": 4901, "number": 104, "type": "n", "fiveToThreeNts": [2504], "threeToFiveNts": [2451]}, {"id": 4902, "number": 105, "type": "n", "fiveToThreeNts": [2505], "threeToFiveNts": [2452]}, {"id": 4903, "number": 106, "type": "n", "fiveToThreeNts": [2506], "threeToFiveNts": [2453]}, {"id": 4904, "number": 107, "type": "n", "fiveToThreeNts": [2507], "threeToFiveNts": [2454]}, {"id": 4905, "number": 108, "type": "n", "fiveToThreeNts": [2508], "threeToFiveNts": [2455]}, {"id": 4906, "number": 109, "type": "n", "fiveToThreeNts": [2509], "threeToFiveNts": [2456]}, {"id": 4907, "number": 110, "type": "n", "fiveToThreeNts": [2510], "threeToFiveNts": [2457]}, {"id": 4908, "number": 111, "type": "n", "fiveToThreeNts": [2511], "threeToFiveNts": [2458]}]}, {"id": 4909, "firstActiveCell": 69, "lastActiveCell": 100, "lastCell": 159, "latticePosition": [13, 37], "initialAngle": 240, "cells": [{"id": 4910, "number": 0, "type": "n", "fiveToThreeNts": [], "threeToFiveNts": []}, {"id": 4911, "number": 1, "type": "n", "fiveToThreeNts": [], "threeToFiveNts": []}, {"id": 4912, "number": 2, "type": "n", "fiveToThreeNts": [], "threeToFiveNts": []}, {"id": 4913, "number": 3, "type": "n", "fiveToThreeNts": [], "threeToFiveNts": []}, {"id": 4914, "number": 4, "type": "n", "fiveToThreeNts": [], "threeToFiveNts": []}, {"id": 4915, "number": 5, "type": "n", "fiveToThreeNts": [], "threeToFiveNts": []}, {"id": 4916, "number": 6, "type": "n", "fiveToThreeNts": [], "threeToFiveNts": []}, {"id": 4917, "number": 7, "type": "n", "fiveToThreeNts": [], "threeToFiveNts": []}, {"id": 4918, "number": 8, "type": "n", "fiveToThreeNts": [], "threeToFiveNts": []}, {"id": 4919, "number": 9, "type": "n", "fiveToThreeNts": [], "threeToFiveNts": []}, {"id": 4920, "number": 10, "type": "n", "fiveToThreeNts": [], "threeToFiveNts": []}, {"id": 4921, "number": 11, "type": "n", "fiveToThreeNts": [], "threeToFiveNts": []}, {"id": 4922, "number": 12, "type": "n", "fiveToThreeNts": [], "threeToFiveNts": []}, {"id": 4923, "number": 13, "type": "n", "fiveToThreeNts": [], "threeToFiveNts": []}, {"id": 4924, "number": 14, "type": "n", "fiveToThreeNts": [], "threeToFiveNts": []}, {"id": 4925, "number": 15, "type": "n", "fiveToThreeNts": [], "threeToFiveNts": []}, {"id": 4926, "number": 16, "type": "n", "fiveToThreeNts": [], "threeToFiveNts": []}, {"id": 4927, "number": 17, "type": "n", "fiveToThreeNts": [], "threeToFiveNts": []}, {"id": 4928, "number": 18, "type": "n", "fiveToThreeNts": [], "threeToFiveNts": []}, {"id": 4929, "number": 19, "type": "n", "fiveToThreeNts": [], "threeToFiveNts": []}, {"id": 4930, "number": 20, "type": "n", "fiveToThreeNts": [], "threeToFiveNts": []}, {"id": 4931, "number": 21, "type": "n", "fiveToThreeNts": [], "threeToFiveNts": []}, {"id": 4932, "number": 22, "type": "n", "fiveToThreeNts": [], "threeToFiveNts": []}, {"id": 4933, "number": 23, "type": "n", "fiveToThreeNts": [], "threeToFiveNts": []}, {"id": 4934, "number": 24, "type": "n", "fiveToThreeNts": [], "threeToFiveNts": []}, {"id": 4935, "number": 25, "type": "n", "fiveToThreeNts": [], "threeToFiveNts": []}, {"id": 4936, "number": 26, "type": "n", "fiveToThreeNts": [], "threeToFiveNts": []}, {"id": 4937, "number": 27, "type": "n", "fiveToThreeNts": [], "threeToFiveNts": []}, {"id": 4938, "number": 28, "type": "n", "fiveToThreeNts": [], "threeToFiveNts": []}, {"id": 4939, "number": 29, "type": "n", "fiveToThreeNts": [], "threeToFiveNts": []}, {"id": 4940, "number": 30, "type": "n", "fiveToThreeNts": [], "threeToFiveNts": []}, {"id": 4941, "number": 31, "type": "n", "fiveToThreeNts": [], "threeToFiveNts": []}, {"id": 4942, "number": 32, "type": "n", "fiveToThreeNts": [], "threeToFiveNts": []}, {"id": 4943, "number": 33, "type": "n", "fiveToThreeNts": [], "threeToFiveNts": []}, {"id": 4944, "number": 34, "type": "n", "fiveToThreeNts": [], "threeToFiveNts": []}, {"id": 4945, "number": 35, "type": "n", "fiveToThreeNts": [], "threeToFiveNts": []}, {"id": 4946, "number": 36, "type": "n", "fiveToThreeNts": [], "threeToFiveNts": []}, {"id": 4947, "number": 37, "type": "n", "fiveToThreeNts": [], "threeToFiveNts": []}, {"id": 4948, "number": 38, "type": "n", "fiveToThreeNts": [], "threeToFiveNts": []}, {"id": 4949, "number": 39, "type": "n", "fiveToThreeNts": [], "threeToFiveNts": []}, {"id": 4950, "number": 40, "type": "n", "fiveToThreeNts": [], "threeToFiveNts": []}, {"id": 4951, "number": 41, "type": "n", "fiveToThreeNts": [], "threeToFiveNts": []}, {"id": 4952, "number": 42, "type": "n", "fiveToThreeNts": [], "threeToFiveNts": []}, {"id": 4953, "number": 43, "type": "n", "fiveToThreeNts": [], "threeToFiveNts": []}, {"id": 4954, "number": 44, "type": "n", "fiveToThreeNts": [], "threeToFiveNts": []}, {"id": 4955, "number": 45, "type": "n", "fiveToThreeNts": [], "threeToFiveNts": []}, {"id": 4956, "number": 46, "type": "n", "fiveToThreeNts": [], "threeToFiveNts": []}, {"id": 4957, "number": 47, "type": "n", "fiveToThreeNts": [], "threeToFiveNts": []}, {"id": 4958, "number": 48, "type": "n", "fiveToThreeNts": [], "threeToFiveNts": []}, {"id": 4959, "number": 49, "type": "n", "fiveToThreeNts": [], "threeToFiveNts": []}, {"id": 4960, "number": 50, "type": "n", "fiveToThreeNts": [], "threeToFiveNts": []}, {"id": 4961, "number": 51, "type": "n", "fiveToThreeNts": [], "threeToFiveNts": []}, {"id": 4962, "number": 52, "type": "n", "fiveToThreeNts": [], "threeToFiveNts": []}, {"id": 4963, "number": 53, "type": "n", "fiveToThreeNts": [], "threeToFiveNts": []}, {"id": 4964, "number": 54, "type": "n", "fiveToThreeNts": [], "threeToFiveNts": []}, {"id": 4965, "number": 55, "type": "n", "fiveToThreeNts": [], "threeToFiveNts": []}, {"id": 4966, "number": 56, "type": "n", "fiveToThreeNts": [], "threeToFiveNts": []}, {"id": 4967, "number": 57, "type": "n", "fiveToThreeNts": [], "threeToFiveNts": []}, {"id": 4968, "number": 58, "type": "n", "fiveToThreeNts": [], "threeToFiveNts": []}, {"id": 4969, "number": 59, "type": "n", "fiveToThreeNts": [], "threeToFiveNts": []}, {"id": 4970, "number": 60, "type": "n", "fiveToThreeNts": [], "threeToFiveNts": []}, {"id": 4971, "number": 61, "type": "n", "fiveToThreeNts": [], "threeToFiveNts": []}, {"id": 4972, "number": 62, "type": "n", "fiveToThreeNts": [], "threeToFiveNts": []}, {"id": 4973, "number": 63, "type": "n", "fiveToThreeNts": [], "threeToFiveNts": []}, {"id": 4974, "number": 64, "type": "n", "fiveToThreeNts": [], "threeToFiveNts": []}, {"id": 4975, "number": 65, "type": "n", "fiveToThreeNts": [], "threeToFiveNts": []}, {"id": 4976, "number": 66, "type": "n", "fiveToThreeNts": [], "threeToFiveNts": []}, {"id": 4977, "number": 67, "type": "n", "fiveToThreeNts": [], "threeToFiveNts": []}, {"id": 4978, "number": 68, "type": "n", "fiveToThreeNts": [], "threeToFiveNts": []}, {"id": 4979, "number": 69, "type": "n", "fiveToThreeNts": [2512], "threeToFiveNts": [2544]}, {"id": 4980, "number": 70, "type": "n", "fiveToThreeNts": [2513], "threeToFiveNts": [2545]}, {"id": 4981, "number": 71, "type": "n", "fiveToThreeNts": [2514], "threeToFiveNts": [2546]}, {"id": 4982, "number": 72, "type": "n", "fiveToThreeNts": [2515], "threeToFiveNts": [2547]}, {"id": 4983, "number": 73, "type": "n", "fiveToThreeNts": [2516], "threeToFiveNts": [2548]}, {"id": 4984, "number": 74, "type": "n", "fiveToThreeNts": [2517], "threeToFiveNts": [2549]}, {"id": 4985, "number": 75, "type": "n", "fiveToThreeNts": [2518], "threeToFiveNts": [2550]}, {"id": 4986, "number": 76, "type": "n", "fiveToThreeNts": [2519], "threeToFiveNts": [2551]}, {"id": 4987, "number": 77, "type": "n", "fiveToThreeNts": [2520], "threeToFiveNts": [2552]}, {"id": 4988, "number": 78, "type": "n", "fiveToThreeNts": [2521], "threeToFiveNts": [2553]}, {"id": 4989, "number": 79, "type": "n", "fiveToThreeNts": [2522], "threeToFiveNts": [2554]}, {"id": 4990, "number": 80, "type": "n", "fiveToThreeNts": [2523], "threeToFiveNts": [2555]}, {"id": 4991, "number": 81, "type": "n", "fiveToThreeNts": [2524], "threeToFiveNts": [2556]}, {"id": 4992, "number": 82, "type": "n", "fiveToThreeNts": [2525], "threeToFiveNts": [2557]}, {"id": 4993, "number": 83, "type": "n", "fiveToThreeNts": [2526], "threeToFiveNts": [2558]}, {"id": 4994, "number": 84, "type": "n", "fiveToThreeNts": [2527], "threeToFiveNts": [2559]}, {"id": 4995, "number": 85, "type": "n", "fiveToThreeNts": [2528], "threeToFiveNts": [2560]}, {"id": 4996, "number": 86, "type": "n", "fiveToThreeNts": [2529], "threeToFiveNts": [2561]}, {"id": 4997, "number": 87, "type": "n", "fiveToThreeNts": [2530], "threeToFiveNts": [2562]}, {"id": 4998, "number": 88, "type": "n", "fiveToThreeNts": [2531], "threeToFiveNts": [2563]}, {"id": 4999, "number": 89, "type": "n", "fiveToThreeNts": [2532], "threeToFiveNts": [2564]}, {"id": 5000, "number": 90, "type": "n", "fiveToThreeNts": [2533], "threeToFiveNts": [2565]}, {"id": 5001, "number": 91, "type": "n", "fiveToThreeNts": [2534], "threeToFiveNts": [2566]}, {"id": 5002, "number": 92, "type": "n", "fiveToThreeNts": [2535], "threeToFiveNts": [2567]}, {"id": 5003, "number": 93, "type": "n", "fiveToThreeNts": [2536], "threeToFiveNts": [2568]}, {"id": 5004, "number": 94, "type": "n", "fiveToThreeNts": [2537], "threeToFiveNts": [2569]}, {"id": 5005, "number": 95, "type": "n", "fiveToThreeNts": [2538], "threeToFiveNts": [2570]}, {"id": 5006, "number": 96, "type": "n", "fiveToThreeNts": [2539], "threeToFiveNts": [2571]}, {"id": 5007, "number": 97, "type": "n", "fiveToThreeNts": [2540], "threeToFiveNts": [2572]}, {"id": 5008, "number": 98, "type": "n", "fiveToThreeNts": [2541], "threeToFiveNts": [2573]}, {"id": 5009, "number": 99, "type": "n", "fiveToThreeNts": [2542], "threeToFiveNts": [2574]}, {"id": 5010, "number": 100, "type": "n", "fiveToThreeNts": [2543], "threeToFiveNts": [2575]}]}, {"id": 5011, "firstActiveCell": 69, "lastActiveCell": 100, "lastCell": 159, "latticePosition": [13, 38], "initialAngle": 240, "cells": [{"id": 5012, "number": 0, "type": "n", "fiveToThreeNts": [], "threeToFiveNts": []}, {"id": 5013, "number": 1, "type": "n", "fiveToThreeNts": [], "threeToFiveNts": []}, {"id": 5014, "number": 2, "type": "n", "fiveToThreeNts": [], "threeToFiveNts": []}, {"id": 5015, "number": 3, "type": "n", "fiveToThreeNts": [], "threeToFiveNts": []}, {"id": 5016, "number": 4, "type": "n", "fiveToThreeNts": [], "threeToFiveNts": []}, {"id": 5017, "number": 5, "type": "n", "fiveToThreeNts": [], "threeToFiveNts": []}, {"id": 5018, "number": 6, "type": "n", "fiveToThreeNts": [], "threeToFiveNts": []}, {"id": 5019, "number": 7, "type": "n", "fiveToThreeNts": [], "threeToFiveNts": []}, {"id": 5020, "number": 8, "type": "n", "fiveToThreeNts": [], "threeToFiveNts": []}, {"id": 5021, "number": 9, "type": "n", "fiveToThreeNts": [], "threeToFiveNts": []}, {"id": 5022, "number": 10, "type": "n", "fiveToThreeNts": [], "threeToFiveNts": []}, {"id": 5023, "number": 11, "type": "n", "fiveToThreeNts": [], "threeToFiveNts": []}, {"id": 5024, "number": 12, "type": "n", "fiveToThreeNts": [], "threeToFiveNts": []}, {"id": 5025, "number": 13, "type": "n", "fiveToThreeNts": [], "threeToFiveNts": []}, {"id": 5026, "number": 14, "type": "n", "fiveToThreeNts": [], "threeToFiveNts": []}, {"id": 5027, "number": 15, "type": "n", "fiveToThreeNts": [], "threeToFiveNts": []}, {"id": 5028, "number": 16, "type": "n", "fiveToThreeNts": [], "threeToFiveNts": []}, {"id": 5029, "number": 17, "type": "n", "fiveToThreeNts": [], "threeToFiveNts": []}, {"id": 5030, "number": 18, "type": "n", "fiveToThreeNts": [], "threeToFiveNts": []}, {"id": 5031, "number": 19, "type": "n", "fiveToThreeNts": [], "threeToFiveNts": []}, {"id": 5032, "number": 20, "type": "n", "fiveToThreeNts": [], "threeToFiveNts": []}, {"id": 5033, "number": 21, "type": "n", "fiveToThreeNts": [], "threeToFiveNts": []}, {"id": 5034, "number": 22, "type": "n", "fiveToThreeNts": [], "threeToFiveNts": []}, {"id": 5035, "number": 23, "type": "n", "fiveToThreeNts": [], "threeToFiveNts": []}, {"id": 5036, "number": 24, "type": "n", "fiveToThreeNts": [], "threeToFiveNts": []}, {"id": 5037, "number": 25, "type": "n", "fiveToThreeNts": [], "threeToFiveNts": []}, {"id": 5038, "number": 26, "type": "n", "fiveToThreeNts": [], "threeToFiveNts": []}, {"id": 5039, "number": 27, "type": "n", "fiveToThreeNts": [], "threeToFiveNts": []}, {"id": 5040, "number": 28, "type": "n", "fiveToThreeNts": [], "threeToFiveNts": []}, {"id": 5041, "number": 29, "type": "n", "fiveToThreeNts": [], "threeToFiveNts": []}, {"id": 5042, "number": 30, "type": "n", "fiveToThreeNts": [], "threeToFiveNts": []}, {"id": 5043, "number": 31, "type": "n", "fiveToThreeNts": [], "threeToFiveNts": []}, {"id": 5044, "number": 32, "type": "n", "fiveToThreeNts": [], "threeToFiveNts": []}, {"id": 5045, "number": 33, "type": "n", "fiveToThreeNts": [], "threeToFiveNts": []}, {"id": 5046, "number": 34, "type": "n", "fiveToThreeNts": [], "threeToFiveNts": []}, {"id": 5047, "number": 35, "type": "n", "fiveToThreeNts": [], "threeToFiveNts": []}, {"id": 5048, "number": 36, "type": "n", "fiveToThreeNts": [], "threeToFiveNts": []}, {"id": 5049, "number": 37, "type": "n", "fiveToThreeNts": [], "threeToFiveNts": []}, {"id": 5050, "number": 38, "type": "n", "fiveToThreeNts": [], "threeToFiveNts": []}, {"id": 5051, "number": 39, "type": "n", "fiveToThreeNts": [], "threeToFiveNts": []}, {"id": 5052, "number": 40, "type": "n", "fiveToThreeNts": [], "threeToFiveNts": []}, {"id": 5053, "number": 41, "type": "n", "fiveToThreeNts": [], "threeToFiveNts": []}, {"id": 5054, "number": 42, "type": "n", "fiveToThreeNts": [], "threeToFiveNts": []}, {"id": 5055, "number": 43, "type": "n", "fiveToThreeNts": [], "threeToFiveNts": []}, {"id": 5056, "number": 44, "type": "n", "fiveToThreeNts": [], "threeToFiveNts": []}, {"id": 5057, "number": 45, "type": "n", "fiveToThreeNts": [], "threeToFiveNts": []}, {"id": 5058, "number": 46, "type": "n", "fiveToThreeNts": [], "threeToFiveNts": []}, {"id": 5059, "number": 47, "type": "n", "fiveToThreeNts": [], "threeToFiveNts": []}, {"id": 5060, "number": 48, "type": "n", "fiveToThreeNts": [], "threeToFiveNts": []}, {"id": 5061, "number": 49, "type": "n", "fiveToThreeNts": [], "threeToFiveNts": []}, {"id": 5062, "number": 50, "type": "n", "fiveToThreeNts": [], "threeToFiveNts": []}, {"id": 5063, "number": 51, "type": "n", "fiveToThreeNts": [], "threeToFiveNts": []}, {"id": 5064, "number": 52, "type": "n", "fiveToThreeNts": [], "threeToFiveNts": []}, {"id": 5065, "number": 53, "type": "n", "fiveToThreeNts": [], "threeToFiveNts": []}, {"id": 5066, "number": 54, "type": "n", "fiveToThreeNts": [], "threeToFiveNts": []}, {"id": 5067, "number": 55, "type": "n", "fiveToThreeNts": [], "threeToFiveNts": []}, {"id": 5068, "number": 56, "type": "n", "fiveToThreeNts": [], "threeToFiveNts": []}, {"id": 5069, "number": 57, "type": "n", "fiveToThreeNts": [], "threeToFiveNts": []}, {"id": 5070, "number": 58, "type": "n", "fiveToThreeNts": [], "threeToFiveNts": []}, {"id": 5071, "number": 59, "type": "n", "fiveToThreeNts": [], "threeToFiveNts": []}, {"id": 5072, "number": 60, "type": "n", "fiveToThreeNts": [], "threeToFiveNts": []}, {"id": 5073, "number": 61, "type": "n", "fiveToThreeNts": [], "threeToFiveNts": []}, {"id": 5074, "number": 62, "type": "n", "fiveToThreeNts": [], "threeToFiveNts": []}, {"id": 5075, "number": 63, "type": "n", "fiveToThreeNts": [], "threeToFiveNts": []}, {"id": 5076, "number": 64, "type": "n", "fiveToThreeNts": [], "threeToFiveNts": []}, {"id": 5077, "number": 65, "type": "n", "fiveToThreeNts": [], "threeToFiveNts": []}, {"id": 5078, "number": 66, "type": "n", "fiveToThreeNts": [], "threeToFiveNts": []}, {"id": 5079, "number": 67, "type": "n", "fiveToThreeNts": [], "threeToFiveNts": []}, {"id": 5080, "number": 68, "type": "n", "fiveToThreeNts": [], "threeToFiveNts": []}, {"id": 5081, "number": 69, "type": "n", "fiveToThreeNts": [2608], "threeToFiveNts": [2576]}, {"id": 5082, "number": 70, "type": "n", "fiveToThreeNts": [2609], "threeToFiveNts": [2577]}, {"id": 5083, "number": 71, "type": "n", "fiveToThreeNts": [2610], "threeToFiveNts": [2578]}, {"id": 5084, "number": 72, "type": "n", "fiveToThreeNts": [2611], "threeToFiveNts": [2579]}, {"id": 5085, "number": 73, "type": "n", "fiveToThreeNts": [2612], "threeToFiveNts": [2580]}, {"id": 5086, "number": 74, "type": "n", "fiveToThreeNts": [2613], "threeToFiveNts": [2581]}, {"id": 5087, "number": 75, "type": "n", "fiveToThreeNts": [2614], "threeToFiveNts": [2582]}, {"id": 5088, "number": 76, "type": "n", "fiveToThreeNts": [2615], "threeToFiveNts": [2583]}, {"id": 5089, "number": 77, "type": "n", "fiveToThreeNts": [2616], "threeToFiveNts": [2584]}, {"id": 5090, "number": 78, "type": "n", "fiveToThreeNts": [2617], "threeToFiveNts": [2585]}, {"id": 5091, "number": 79, "type": "n", "fiveToThreeNts": [2618], "threeToFiveNts": [2586]}, {"id": 5092, "number": 80, "type": "n", "fiveToThreeNts": [2619], "threeToFiveNts": [2587]}, {"id": 5093, "number": 81, "type": "n", "fiveToThreeNts": [2620], "threeToFiveNts": [2588]}, {"id": 5094, "number": 82, "type": "n", "fiveToThreeNts": [2621], "threeToFiveNts": [2589]}, {"id": 5095, "number": 83, "type": "n", "fiveToThreeNts": [2622], "threeToFiveNts": [2590]}, {"id": 5096, "number": 84, "type": "n", "fiveToThreeNts": [2623], "threeToFiveNts": [2591]}, {"id": 5097, "number": 85, "type": "n", "fiveToThreeNts": [2624], "threeToFiveNts": [2592]}, {"id": 5098, "number": 86, "type": "n", "fiveToThreeNts": [2625], "threeToFiveNts": [2593]}, {"id": 5099, "number": 87, "type": "n", "fiveToThreeNts": [2626], "threeToFiveNts": [2594]}, {"id": 5100, "number": 88, "type": "n", "fiveToThreeNts": [2627], "threeToFiveNts": [2595]}, {"id": 5101, "number": 89, "type": "n", "fiveToThreeNts": [2628], "threeToFiveNts": [2596]}, {"id": 5102, "number": 90, "type": "n", "fiveToThreeNts": [2629], "threeToFiveNts": [2597]}, {"id": 5103, "number": 91, "type": "n", "fiveToThreeNts": [2630], "threeToFiveNts": [2598]}, {"id": 5104, "number": 92, "type": "n", "fiveToThreeNts": [2631], "threeToFiveNts": [2599]}, {"id": 5105, "number": 93, "type": "n", "fiveToThreeNts": [2632], "threeToFiveNts": [2600]}, {"id": 5106, "number": 94, "type": "n", "fiveToThreeNts": [2633], "threeToFiveNts": [2601]}, {"id": 5107, "number": 95, "type": "n", "fiveToThreeNts": [2634], "threeToFiveNts": [2602]}, {"id": 5108, "number": 96, "type": "n", "fiveToThreeNts": [2635], "threeToFiveNts": [2603]}, {"id": 5109, "number": 97, "type": "n", "fiveToThreeNts": [2636], "threeToFiveNts": [2604]}, {"id": 5110, "number": 98, "type": "n", "fiveToThreeNts": [2637], "threeToFiveNts": [2605]}, {"id": 5111, "number": 99, "type": "n", "fiveToThreeNts": [2638], "threeToFiveNts": [2606]}, {"id": 5112, "number": 100, "type": "n", "fiveToThreeNts": [2639], "threeToFiveNts": [2607]}]}], "type": "square"}], "structures": [{"id": 5113, "name": "Lattice-based structure", "naStrands": [{"id": 5114, "name": "DNA_strand", "naType": "DNA", "chainName": "NULL", "color": "#0000FF", "isScaffold": true, "pdbFileId": -1, "fivePrimeId": 24, "threePrimeId": 23, "nucleotides": [{"id": 24, "nbAbbrev": "N", "pair": 56, "prev": -1, "next": 25, "pdbId": -1, "altPositions": []}, {"id": 25, "nbAbbrev": "N", "pair": 57, "prev": 24, "next": 26, "pdbId": -1, "altPositions": []}, {"id": 26, "nbAbbrev": "N", "pair": 58, "prev": 25, "next": 27, "pdbId": -1, "altPositions": []}, {"id": 27, "nbAbbrev": "N", "pair": 59, "prev": 26, "next": 28, "pdbId": -1, "altPositions": []}, {"id": 28, "nbAbbrev": "N", "pair": 60, "prev": 27, "next": 29, "pdbId": -1, "altPositions": []}, {"id": 29, "nbAbbrev": "N", "pair": 61, "prev": 28, "next": 30, "pdbId": -1, "altPositions": []}, {"id": 30, "nbAbbrev": "N", "pair": 62, "prev": 29, "next": 31, "pdbId": -1, "altPositions": []}, {"id": 31, "nbAbbrev": "N", "pair": 63, "prev": 30, "next": 95, "pdbId": -1, "altPositions": []}, {"id": 95, "nbAbbrev": "N", "pair": 127, "prev": 31, "next": 94, "pdbId": -1, "altPositions": []}, {"id": 94, "nbAbbrev": "N", "pair": 126, "prev": 95, "next": 93, "pdbId": -1, "altPositions": []}, {"id": 93, "nbAbbrev": "N", "pair": 125, "prev": 94, "next": 92, "pdbId": -1, "altPositions": []}, {"id": 92, "nbAbbrev": "N", "pair": 124, "prev": 93, "next": 91, "pdbId": -1, "altPositions": []}, {"id": 91, "nbAbbrev": "N", "pair": 123, "prev": 92, "next": 90, "pdbId": -1, "altPositions": []}, {"id": 90, "nbAbbrev": "N", "pair": 122, "prev": 91, "next": 89, "pdbId": -1, "altPositions": []}, {"id": 89, "nbAbbrev": "N", "pair": 121, "prev": 90, "next": 88, "pdbId": -1, "altPositions": []}, {"id": 88, "nbAbbrev": "N", "pair": 120, "prev": 89, "next": 87, "pdbId": -1, "altPositions": []}, {"id": 87, "nbAbbrev": "N", "pair": 119, "prev": 88, "next": 86, "pdbId": -1, "altPositions": []}, {"id": 86, "nbAbbrev": "N", "pair": 118, "prev": 87, "next": 85, "pdbId": -1, "altPositions": []}, {"id": 85, "nbAbbrev": "N", "pair": 117, "prev": 86, "next": 84, "pdbId": -1, "altPositions": []}, {"id": 84, "nbAbbrev": "N", "pair": 116, "prev": 85, "next": 83, "pdbId": -1, "altPositions": []}, {"id": 83, "nbAbbrev": "N", "pair": 115, "prev": 84, "next": 82, "pdbId": -1, "altPositions": []}, {"id": 82, "nbAbbrev": "N", "pair": 114, "prev": 83, "next": 81, "pdbId": -1, "altPositions": []}, {"id": 81, "nbAbbrev": "N", "pair": 113, "prev": 82, "next": 80, "pdbId": -1, "altPositions": []}, {"id": 80, "nbAbbrev": "N", "pair": 112, "prev": 81, "next": 154, "pdbId": -1, "altPositions": []}, {"id": 154, "nbAbbrev": "N", "pair": 207, "prev": 80, "next": 155, "pdbId": -1, "altPositions": []}, {"id": 155, "nbAbbrev": "N", "pair": 208, "prev": 154, "next": 156, "pdbId": -1, "altPositions": []}, {"id": 156, "nbAbbrev": "N", "pair": 209, "prev": 155, "next": 157, "pdbId": -1, "altPositions": []}, {"id": 157, "nbAbbrev": "N", "pair": 210, "prev": 156, "next": 158, "pdbId": -1, "altPositions": []}, {"id": 158, "nbAbbrev": "N", "pair": 211, "prev": 157, "next": 159, "pdbId": -1, "altPositions": []}, {"id": 159, "nbAbbrev": "N", "pair": 212, "prev": 158, "next": 160, "pdbId": -1, "altPositions": []}, {"id": 160, "nbAbbrev": "N", "pair": 213, "prev": 159, "next": 161, "pdbId": -1, "altPositions": []}, {"id": 161, "nbAbbrev": "N", "pair": 214, "prev": 160, "next": 162, "pdbId": -1, "altPositions": []}, {"id": 162, "nbAbbrev": "N", "pair": 215, "prev": 161, "next": 163, "pdbId": -1, "altPositions": []}, {"id": 163, "nbAbbrev": "N", "pair": 216, "prev": 162, "next": 164, "pdbId": -1, "altPositions": []}, {"id": 164, "nbAbbrev": "N", "pair": 217, "prev": 163, "next": 165, "pdbId": -1, "altPositions": []}, {"id": 165, "nbAbbrev": "N", "pair": 218, "prev": 164, "next": 166, "pdbId": -1, "altPositions": []}, {"id": 166, "nbAbbrev": "N", "pair": 219, "prev": 165, "next": 167, "pdbId": -1, "altPositions": []}, {"id": 167, "nbAbbrev": "N", "pair": 220, "prev": 166, "next": 168, "pdbId": -1, "altPositions": []}, {"id": 168, "nbAbbrev": "N", "pair": 221, "prev": 167, "next": 169, "pdbId": -1, "altPositions": []}, {"id": 169, "nbAbbrev": "N", "pair": 222, "prev": 168, "next": 170, "pdbId": -1, "altPositions": []}, {"id": 170, "nbAbbrev": "N", "pair": 223, "prev": 169, "next": 171, "pdbId": -1, "altPositions": []}, {"id": 171, "nbAbbrev": "N", "pair": 224, "prev": 170, "next": 172, "pdbId": -1, "altPositions": []}, {"id": 172, "nbAbbrev": "N", "pair": 225, "prev": 171, "next": 173, "pdbId": -1, "altPositions": []}, {"id": 173, "nbAbbrev": "N", "pair": 226, "prev": 172, "next": 174, "pdbId": -1, "altPositions": []}, {"id": 174, "nbAbbrev": "N", "pair": 227, "prev": 173, "next": 175, "pdbId": -1, "altPositions": []}, {"id": 175, "nbAbbrev": "N", "pair": 228, "prev": 174, "next": 176, "pdbId": -1, "altPositions": []}, {"id": 176, "nbAbbrev": "N", "pair": 229, "prev": 175, "next": 177, "pdbId": -1, "altPositions": []}, {"id": 177, "nbAbbrev": "N", "pair": 230, "prev": 176, "next": 178, "pdbId": -1, "altPositions": []}, {"id": 178, "nbAbbrev": "N", "pair": 231, "prev": 177, "next": 179, "pdbId": -1, "altPositions": []}, {"id": 179, "nbAbbrev": "N", "pair": 232, "prev": 178, "next": 180, "pdbId": -1, "altPositions": []}, {"id": 180, "nbAbbrev": "N", "pair": 233, "prev": 179, "next": 286, "pdbId": -1, "altPositions": []}, {"id": 286, "nbAbbrev": "N", "pair": 339, "prev": 180, "next": 285, "pdbId": -1, "altPositions": []}, {"id": 285, "nbAbbrev": "N", "pair": 338, "prev": 286, "next": 284, "pdbId": -1, "altPositions": []}, {"id": 284, "nbAbbrev": "N", "pair": 337, "prev": 285, "next": 283, "pdbId": -1, "altPositions": []}, {"id": 283, "nbAbbrev": "N", "pair": 336, "prev": 284, "next": 282, "pdbId": -1, "altPositions": []}, {"id": 282, "nbAbbrev": "N", "pair": 335, "prev": 283, "next": 281, "pdbId": -1, "altPositions": []}, {"id": 281, "nbAbbrev": "N", "pair": 334, "prev": 282, "next": 280, "pdbId": -1, "altPositions": []}, {"id": 280, "nbAbbrev": "N", "pair": 333, "prev": 281, "next": 279, "pdbId": -1, "altPositions": []}, {"id": 279, "nbAbbrev": "N", "pair": 332, "prev": 280, "next": 278, "pdbId": -1, "altPositions": []}, {"id": 278, "nbAbbrev": "N", "pair": 331, "prev": 279, "next": 277, "pdbId": -1, "altPositions": []}, {"id": 277, "nbAbbrev": "N", "pair": 330, "prev": 278, "next": 276, "pdbId": -1, "altPositions": []}, {"id": 276, "nbAbbrev": "N", "pair": 329, "prev": 277, "next": 275, "pdbId": -1, "altPositions": []}, {"id": 275, "nbAbbrev": "N", "pair": 328, "prev": 276, "next": 274, "pdbId": -1, "altPositions": []}, {"id": 274, "nbAbbrev": "N", "pair": 327, "prev": 275, "next": 273, "pdbId": -1, "altPositions": []}, {"id": 273, "nbAbbrev": "N", "pair": 326, "prev": 274, "next": 272, "pdbId": -1, "altPositions": []}, {"id": 272, "nbAbbrev": "N", "pair": 325, "prev": 273, "next": 271, "pdbId": -1, "altPositions": []}, {"id": 271, "nbAbbrev": "N", "pair": 324, "prev": 272, "next": 270, "pdbId": -1, "altPositions": []}, {"id": 270, "nbAbbrev": "N", "pair": 323, "prev": 271, "next": 269, "pdbId": -1, "altPositions": []}, {"id": 269, "nbAbbrev": "N", "pair": 322, "prev": 270, "next": 268, "pdbId": -1, "altPositions": []}, {"id": 268, "nbAbbrev": "N", "pair": 321, "prev": 269, "next": 267, "pdbId": -1, "altPositions": []}, {"id": 267, "nbAbbrev": "N", "pair": 320, "prev": 268, "next": 266, "pdbId": -1, "altPositions": []}, {"id": 266, "nbAbbrev": "N", "pair": 319, "prev": 267, "next": 265, "pdbId": -1, "altPositions": []}, {"id": 265, "nbAbbrev": "N", "pair": 318, "prev": 266, "next": 264, "pdbId": -1, "altPositions": []}, {"id": 264, "nbAbbrev": "N", "pair": 317, "prev": 265, "next": 263, "pdbId": -1, "altPositions": []}, {"id": 263, "nbAbbrev": "N", "pair": 316, "prev": 264, "next": 262, "pdbId": -1, "altPositions": []}, {"id": 262, "nbAbbrev": "N", "pair": 315, "prev": 263, "next": 261, "pdbId": -1, "altPositions": []}, {"id": 261, "nbAbbrev": "N", "pair": 314, "prev": 262, "next": 260, "pdbId": -1, "altPositions": []}, {"id": 260, "nbAbbrev": "N", "pair": 313, "prev": 261, "next": 377, "pdbId": -1, "altPositions": []}, {"id": 377, "nbAbbrev": "N", "pair": 452, "prev": 260, "next": 378, "pdbId": -1, "altPositions": []}, {"id": 378, "nbAbbrev": "N", "pair": 453, "prev": 377, "next": 379, "pdbId": -1, "altPositions": []}, {"id": 379, "nbAbbrev": "N", "pair": 454, "prev": 378, "next": 380, "pdbId": -1, "altPositions": []}, {"id": 380, "nbAbbrev": "N", "pair": 455, "prev": 379, "next": 381, "pdbId": -1, "altPositions": []}, {"id": 381, "nbAbbrev": "N", "pair": 456, "prev": 380, "next": 382, "pdbId": -1, "altPositions": []}, {"id": 382, "nbAbbrev": "N", "pair": 457, "prev": 381, "next": 521, "pdbId": -1, "altPositions": []}, {"id": 521, "nbAbbrev": "N", "pair": 574, "prev": 382, "next": 520, "pdbId": -1, "altPositions": []}, {"id": 520, "nbAbbrev": "N", "pair": 573, "prev": 521, "next": 519, "pdbId": -1, "altPositions": []}, {"id": 519, "nbAbbrev": "N", "pair": 572, "prev": 520, "next": 518, "pdbId": -1, "altPositions": []}, {"id": 518, "nbAbbrev": "N", "pair": 571, "prev": 519, "next": 517, "pdbId": -1, "altPositions": []}, {"id": 517, "nbAbbrev": "N", "pair": 570, "prev": 518, "next": 516, "pdbId": -1, "altPositions": []}, {"id": 516, "nbAbbrev": "N", "pair": 569, "prev": 517, "next": 633, "pdbId": -1, "altPositions": []}, {"id": 633, "nbAbbrev": "N", "pair": 707, "prev": 516, "next": 634, "pdbId": -1, "altPositions": []}, {"id": 634, "nbAbbrev": "N", "pair": 708, "prev": 633, "next": 635, "pdbId": -1, "altPositions": []}, {"id": 635, "nbAbbrev": "N", "pair": 709, "prev": 634, "next": 636, "pdbId": -1, "altPositions": []}, {"id": 636, "nbAbbrev": "N", "pair": 710, "prev": 635, "next": 637, "pdbId": -1, "altPositions": []}, {"id": 637, "nbAbbrev": "N", "pair": 711, "prev": 636, "next": 638, "pdbId": -1, "altPositions": []}, {"id": 638, "nbAbbrev": "N", "pair": 712, "prev": 637, "next": 639, "pdbId": -1, "altPositions": []}, {"id": 639, "nbAbbrev": "N", "pair": 713, "prev": 638, "next": 640, "pdbId": -1, "altPositions": []}, {"id": 640, "nbAbbrev": "N", "pair": 714, "prev": 639, "next": 641, "pdbId": -1, "altPositions": []}, {"id": 641, "nbAbbrev": "N", "pair": 715, "prev": 640, "next": 642, "pdbId": -1, "altPositions": []}, {"id": 642, "nbAbbrev": "N", "pair": 716, "prev": 641, "next": 643, "pdbId": -1, "altPositions": []}, {"id": 643, "nbAbbrev": "N", "pair": 717, "prev": 642, "next": 526, "pdbId": -1, "altPositions": []}, {"id": 526, "nbAbbrev": "N", "pair": 579, "prev": 643, "next": 525, "pdbId": -1, "altPositions": []}, {"id": 525, "nbAbbrev": "N", "pair": 578, "prev": 526, "next": 524, "pdbId": -1, "altPositions": []}, {"id": 524, "nbAbbrev": "N", "pair": 577, "prev": 525, "next": 523, "pdbId": -1, "altPositions": []}, {"id": 523, "nbAbbrev": "N", "pair": 576, "prev": 524, "next": 522, "pdbId": -1, "altPositions": []}, {"id": 522, "nbAbbrev": "N", "pair": 575, "prev": 523, "next": 383, "pdbId": -1, "altPositions": []}, {"id": 383, "nbAbbrev": "N", "pair": 458, "prev": 522, "next": 384, "pdbId": -1, "altPositions": []}, {"id": 384, "nbAbbrev": "N", "pair": 459, "prev": 383, "next": 385, "pdbId": -1, "altPositions": []}, {"id": 385, "nbAbbrev": "N", "pair": 460, "prev": 384, "next": 386, "pdbId": -1, "altPositions": []}, {"id": 386, "nbAbbrev": "N", "pair": 461, "prev": 385, "next": 387, "pdbId": -1, "altPositions": []}, {"id": 387, "nbAbbrev": "N", "pair": 462, "prev": 386, "next": 388, "pdbId": -1, "altPositions": []}, {"id": 388, "nbAbbrev": "N", "pair": 463, "prev": 387, "next": 389, "pdbId": -1, "altPositions": []}, {"id": 389, "nbAbbrev": "N", "pair": 464, "prev": 388, "next": 390, "pdbId": -1, "altPositions": []}, {"id": 390, "nbAbbrev": "N", "pair": 465, "prev": 389, "next": 391, "pdbId": -1, "altPositions": []}, {"id": 391, "nbAbbrev": "N", "pair": 466, "prev": 390, "next": 392, "pdbId": -1, "altPositions": []}, {"id": 392, "nbAbbrev": "N", "pair": 467, "prev": 391, "next": 393, "pdbId": -1, "altPositions": []}, {"id": 393, "nbAbbrev": "N", "pair": 468, "prev": 392, "next": 394, "pdbId": -1, "altPositions": []}, {"id": 394, "nbAbbrev": "N", "pair": 469, "prev": 393, "next": 395, "pdbId": -1, "altPositions": []}, {"id": 395, "nbAbbrev": "N", "pair": 470, "prev": 394, "next": 396, "pdbId": -1, "altPositions": []}, {"id": 396, "nbAbbrev": "N", "pair": 471, "prev": 395, "next": 397, "pdbId": -1, "altPositions": []}, {"id": 397, "nbAbbrev": "N", "pair": 472, "prev": 396, "next": 398, "pdbId": -1, "altPositions": []}, {"id": 398, "nbAbbrev": "N", "pair": 473, "prev": 397, "next": 399, "pdbId": -1, "altPositions": []}, {"id": 399, "nbAbbrev": "N", "pair": 474, "prev": 398, "next": 400, "pdbId": -1, "altPositions": []}, {"id": 400, "nbAbbrev": "N", "pair": 475, "prev": 399, "next": 401, "pdbId": -1, "altPositions": []}, {"id": 401, "nbAbbrev": "N", "pair": 476, "prev": 400, "next": 402, "pdbId": -1, "altPositions": []}, {"id": 402, "nbAbbrev": "N", "pair": 477, "prev": 401, "next": 403, "pdbId": -1, "altPositions": []}, {"id": 403, "nbAbbrev": "N", "pair": 478, "prev": 402, "next": 404, "pdbId": -1, "altPositions": []}, {"id": 404, "nbAbbrev": "N", "pair": 479, "prev": 403, "next": 405, "pdbId": -1, "altPositions": []}, {"id": 405, "nbAbbrev": "N", "pair": 480, "prev": 404, "next": 406, "pdbId": -1, "altPositions": []}, {"id": 406, "nbAbbrev": "N", "pair": 481, "prev": 405, "next": 407, "pdbId": -1, "altPositions": []}, {"id": 407, "nbAbbrev": "N", "pair": 482, "prev": 406, "next": 408, "pdbId": -1, "altPositions": []}, {"id": 408, "nbAbbrev": "N", "pair": 483, "prev": 407, "next": 409, "pdbId": -1, "altPositions": []}, {"id": 409, "nbAbbrev": "N", "pair": 484, "prev": 408, "next": 410, "pdbId": -1, "altPositions": []}, {"id": 410, "nbAbbrev": "N", "pair": 485, "prev": 409, "next": 411, "pdbId": -1, "altPositions": []}, {"id": 411, "nbAbbrev": "N", "pair": 486, "prev": 410, "next": 412, "pdbId": -1, "altPositions": []}, {"id": 412, "nbAbbrev": "N", "pair": 487, "prev": 411, "next": 413, "pdbId": -1, "altPositions": []}, {"id": 413, "nbAbbrev": "N", "pair": 488, "prev": 412, "next": 414, "pdbId": -1, "altPositions": []}, {"id": 414, "nbAbbrev": "N", "pair": 489, "prev": 413, "next": 542, "pdbId": -1, "altPositions": []}, {"id": 542, "nbAbbrev": "N", "pair": 595, "prev": 414, "next": 541, "pdbId": -1, "altPositions": []}, {"id": 541, "nbAbbrev": "N", "pair": 594, "prev": 542, "next": 540, "pdbId": -1, "altPositions": []}, {"id": 540, "nbAbbrev": "N", "pair": 593, "prev": 541, "next": 539, "pdbId": -1, "altPositions": []}, {"id": 539, "nbAbbrev": "N", "pair": 592, "prev": 540, "next": 538, "pdbId": -1, "altPositions": []}, {"id": 538, "nbAbbrev": "N", "pair": 591, "prev": 539, "next": 537, "pdbId": -1, "altPositions": []}, {"id": 537, "nbAbbrev": "N", "pair": 590, "prev": 538, "next": 536, "pdbId": -1, "altPositions": []}, {"id": 536, "nbAbbrev": "N", "pair": 589, "prev": 537, "next": 535, "pdbId": -1, "altPositions": []}, {"id": 535, "nbAbbrev": "N", "pair": 588, "prev": 536, "next": 534, "pdbId": -1, "altPositions": []}, {"id": 534, "nbAbbrev": "N", "pair": 587, "prev": 535, "next": 533, "pdbId": -1, "altPositions": []}, {"id": 533, "nbAbbrev": "N", "pair": 586, "prev": 534, "next": 532, "pdbId": -1, "altPositions": []}, {"id": 532, "nbAbbrev": "N", "pair": 585, "prev": 533, "next": 531, "pdbId": -1, "altPositions": []}, {"id": 531, "nbAbbrev": "N", "pair": 584, "prev": 532, "next": 530, "pdbId": -1, "altPositions": []}, {"id": 530, "nbAbbrev": "N", "pair": 583, "prev": 531, "next": 529, "pdbId": -1, "altPositions": []}, {"id": 529, "nbAbbrev": "N", "pair": 582, "prev": 530, "next": 528, "pdbId": -1, "altPositions": []}, {"id": 528, "nbAbbrev": "N", "pair": 581, "prev": 529, "next": 527, "pdbId": -1, "altPositions": []}, {"id": 527, "nbAbbrev": "N", "pair": 580, "prev": 528, "next": 644, "pdbId": -1, "altPositions": []}, {"id": 644, "nbAbbrev": "N", "pair": 718, "prev": 527, "next": 645, "pdbId": -1, "altPositions": []}, {"id": 645, "nbAbbrev": "N", "pair": 719, "prev": 644, "next": 646, "pdbId": -1, "altPositions": []}, {"id": 646, "nbAbbrev": "N", "pair": 720, "prev": 645, "next": 647, "pdbId": -1, "altPositions": []}, {"id": 647, "nbAbbrev": "N", "pair": 721, "prev": 646, "next": 648, "pdbId": -1, "altPositions": []}, {"id": 648, "nbAbbrev": "N", "pair": 722, "prev": 647, "next": 649, "pdbId": -1, "altPositions": []}, {"id": 649, "nbAbbrev": "N", "pair": 723, "prev": 648, "next": 650, "pdbId": -1, "altPositions": []}, {"id": 650, "nbAbbrev": "N", "pair": 724, "prev": 649, "next": 651, "pdbId": -1, "altPositions": []}, {"id": 651, "nbAbbrev": "N", "pair": 725, "prev": 650, "next": 652, "pdbId": -1, "altPositions": []}, {"id": 652, "nbAbbrev": "N", "pair": 726, "prev": 651, "next": 653, "pdbId": -1, "altPositions": []}, {"id": 653, "nbAbbrev": "N", "pair": 727, "prev": 652, "next": 654, "pdbId": -1, "altPositions": []}, {"id": 654, "nbAbbrev": "N", "pair": 728, "prev": 653, "next": 655, "pdbId": -1, "altPositions": []}, {"id": 655, "nbAbbrev": "N", "pair": 729, "prev": 654, "next": 656, "pdbId": -1, "altPositions": []}, {"id": 656, "nbAbbrev": "N", "pair": 730, "prev": 655, "next": 657, "pdbId": -1, "altPositions": []}, {"id": 657, "nbAbbrev": "N", "pair": 731, "prev": 656, "next": 658, "pdbId": -1, "altPositions": []}, {"id": 658, "nbAbbrev": "N", "pair": 732, "prev": 657, "next": 659, "pdbId": -1, "altPositions": []}, {"id": 659, "nbAbbrev": "N", "pair": 733, "prev": 658, "next": 660, "pdbId": -1, "altPositions": []}, {"id": 660, "nbAbbrev": "N", "pair": 734, "prev": 659, "next": 661, "pdbId": -1, "altPositions": []}, {"id": 661, "nbAbbrev": "N", "pair": 735, "prev": 660, "next": 662, "pdbId": -1, "altPositions": []}, {"id": 662, "nbAbbrev": "N", "pair": 736, "prev": 661, "next": 663, "pdbId": -1, "altPositions": []}, {"id": 663, "nbAbbrev": "N", "pair": 737, "prev": 662, "next": 664, "pdbId": -1, "altPositions": []}, {"id": 664, "nbAbbrev": "N", "pair": 738, "prev": 663, "next": 665, "pdbId": -1, "altPositions": []}, {"id": 665, "nbAbbrev": "N", "pair": 739, "prev": 664, "next": 666, "pdbId": -1, "altPositions": []}, {"id": 666, "nbAbbrev": "N", "pair": 740, "prev": 665, "next": 667, "pdbId": -1, "altPositions": []}, {"id": 667, "nbAbbrev": "N", "pair": 741, "prev": 666, "next": 668, "pdbId": -1, "altPositions": []}, {"id": 668, "nbAbbrev": "N", "pair": 742, "prev": 667, "next": 669, "pdbId": -1, "altPositions": []}, {"id": 669, "nbAbbrev": "N", "pair": 743, "prev": 668, "next": 839, "pdbId": -1, "altPositions": []}, {"id": 839, "nbAbbrev": "N", "pair": 935, "prev": 669, "next": 838, "pdbId": -1, "altPositions": []}, {"id": 838, "nbAbbrev": "N", "pair": 934, "prev": 839, "next": 837, "pdbId": -1, "altPositions": []}, {"id": 837, "nbAbbrev": "N", "pair": 933, "prev": 838, "next": 836, "pdbId": -1, "altPositions": []}, {"id": 836, "nbAbbrev": "N", "pair": 932, "prev": 837, "next": 835, "pdbId": -1, "altPositions": []}, {"id": 835, "nbAbbrev": "N", "pair": 931, "prev": 836, "next": 834, "pdbId": -1, "altPositions": []}, {"id": 834, "nbAbbrev": "N", "pair": 930, "prev": 835, "next": 833, "pdbId": -1, "altPositions": []}, {"id": 833, "nbAbbrev": "N", "pair": 929, "prev": 834, "next": 832, "pdbId": -1, "altPositions": []}, {"id": 832, "nbAbbrev": "N", "pair": 928, "prev": 833, "next": 831, "pdbId": -1, "altPositions": []}, {"id": 831, "nbAbbrev": "N", "pair": 927, "prev": 832, "next": 830, "pdbId": -1, "altPositions": []}, {"id": 830, "nbAbbrev": "N", "pair": 926, "prev": 831, "next": 829, "pdbId": -1, "altPositions": []}, {"id": 829, "nbAbbrev": "N", "pair": 925, "prev": 830, "next": 828, "pdbId": -1, "altPositions": []}, {"id": 828, "nbAbbrev": "N", "pair": 924, "prev": 829, "next": 827, "pdbId": -1, "altPositions": []}, {"id": 827, "nbAbbrev": "N", "pair": 923, "prev": 828, "next": 826, "pdbId": -1, "altPositions": []}, {"id": 826, "nbAbbrev": "N", "pair": 922, "prev": 827, "next": 825, "pdbId": -1, "altPositions": []}, {"id": 825, "nbAbbrev": "N", "pair": 921, "prev": 826, "next": 824, "pdbId": -1, "altPositions": []}, {"id": 824, "nbAbbrev": "N", "pair": 920, "prev": 825, "next": 823, "pdbId": -1, "altPositions": []}, {"id": 823, "nbAbbrev": "N", "pair": 919, "prev": 824, "next": 822, "pdbId": -1, "altPositions": []}, {"id": 822, "nbAbbrev": "N", "pair": 918, "prev": 823, "next": 821, "pdbId": -1, "altPositions": []}, {"id": 821, "nbAbbrev": "N", "pair": 917, "prev": 822, "next": 820, "pdbId": -1, "altPositions": []}, {"id": 820, "nbAbbrev": "N", "pair": 916, "prev": 821, "next": 819, "pdbId": -1, "altPositions": []}, {"id": 819, "nbAbbrev": "N", "pair": 915, "prev": 820, "next": 818, "pdbId": -1, "altPositions": []}, {"id": 818, "nbAbbrev": "N", "pair": 914, "prev": 819, "next": 817, "pdbId": -1, "altPositions": []}, {"id": 817, "nbAbbrev": "N", "pair": 913, "prev": 818, "next": 816, "pdbId": -1, "altPositions": []}, {"id": 816, "nbAbbrev": "N", "pair": 912, "prev": 817, "next": 815, "pdbId": -1, "altPositions": []}, {"id": 815, "nbAbbrev": "N", "pair": 911, "prev": 816, "next": 814, "pdbId": -1, "altPositions": []}, {"id": 814, "nbAbbrev": "N", "pair": 910, "prev": 815, "next": 813, "pdbId": -1, "altPositions": []}, {"id": 813, "nbAbbrev": "N", "pair": 909, "prev": 814, "next": 812, "pdbId": -1, "altPositions": []}, {"id": 812, "nbAbbrev": "N", "pair": 908, "prev": 813, "next": 811, "pdbId": -1, "altPositions": []}, {"id": 811, "nbAbbrev": "N", "pair": 907, "prev": 812, "next": 810, "pdbId": -1, "altPositions": []}, {"id": 810, "nbAbbrev": "N", "pair": 906, "prev": 811, "next": 809, "pdbId": -1, "altPositions": []}, {"id": 809, "nbAbbrev": "N", "pair": 905, "prev": 810, "next": 808, "pdbId": -1, "altPositions": []}, {"id": 808, "nbAbbrev": "N", "pair": 904, "prev": 809, "next": 807, "pdbId": -1, "altPositions": []}, {"id": 807, "nbAbbrev": "N", "pair": 903, "prev": 808, "next": 806, "pdbId": -1, "altPositions": []}, {"id": 806, "nbAbbrev": "N", "pair": 902, "prev": 807, "next": 805, "pdbId": -1, "altPositions": []}, {"id": 805, "nbAbbrev": "N", "pair": 901, "prev": 806, "next": 804, "pdbId": -1, "altPositions": []}, {"id": 804, "nbAbbrev": "N", "pair": 900, "prev": 805, "next": 803, "pdbId": -1, "altPositions": []}, {"id": 803, "nbAbbrev": "N", "pair": 899, "prev": 804, "next": 802, "pdbId": -1, "altPositions": []}, {"id": 802, "nbAbbrev": "N", "pair": 898, "prev": 803, "next": 801, "pdbId": -1, "altPositions": []}, {"id": 801, "nbAbbrev": "N", "pair": 897, "prev": 802, "next": 800, "pdbId": -1, "altPositions": []}, {"id": 800, "nbAbbrev": "N", "pair": 896, "prev": 801, "next": 799, "pdbId": -1, "altPositions": []}, {"id": 799, "nbAbbrev": "N", "pair": 895, "prev": 800, "next": 798, "pdbId": -1, "altPositions": []}, {"id": 798, "nbAbbrev": "N", "pair": 894, "prev": 799, "next": 797, "pdbId": -1, "altPositions": []}, {"id": 797, "nbAbbrev": "N", "pair": 893, "prev": 798, "next": 796, "pdbId": -1, "altPositions": []}, {"id": 796, "nbAbbrev": "N", "pair": 892, "prev": 797, "next": 795, "pdbId": -1, "altPositions": []}, {"id": 795, "nbAbbrev": "N", "pair": 891, "prev": 796, "next": 794, "pdbId": -1, "altPositions": []}, {"id": 794, "nbAbbrev": "N", "pair": 890, "prev": 795, "next": 793, "pdbId": -1, "altPositions": []}, {"id": 793, "nbAbbrev": "N", "pair": 889, "prev": 794, "next": 792, "pdbId": -1, "altPositions": []}, {"id": 792, "nbAbbrev": "N", "pair": 888, "prev": 793, "next": 994, "pdbId": -1, "altPositions": []}, {"id": 994, "nbAbbrev": "N", "pair": 1111, "prev": 792, "next": 995, "pdbId": -1, "altPositions": []}, {"id": 995, "nbAbbrev": "N", "pair": 1112, "prev": 994, "next": 996, "pdbId": -1, "altPositions": []}, {"id": 996, "nbAbbrev": "N", "pair": 1113, "prev": 995, "next": 997, "pdbId": -1, "altPositions": []}, {"id": 997, "nbAbbrev": "N", "pair": 1114, "prev": 996, "next": 998, "pdbId": -1, "altPositions": []}, {"id": 998, "nbAbbrev": "N", "pair": 1115, "prev": 997, "next": 999, "pdbId": -1, "altPositions": []}, {"id": 999, "nbAbbrev": "N", "pair": 1116, "prev": 998, "next": 1000, "pdbId": -1, "altPositions": []}, {"id": 1000, "nbAbbrev": "N", "pair": 1117, "prev": 999, "next": 1001, "pdbId": -1, "altPositions": []}, {"id": 1001, "nbAbbrev": "N", "pair": 1118, "prev": 1000, "next": 1002, "pdbId": -1, "altPositions": []}, {"id": 1002, "nbAbbrev": "N", "pair": 1119, "prev": 1001, "next": 1003, "pdbId": -1, "altPositions": []}, {"id": 1003, "nbAbbrev": "N", "pair": 1120, "prev": 1002, "next": 1004, "pdbId": -1, "altPositions": []}, {"id": 1004, "nbAbbrev": "N", "pair": 1121, "prev": 1003, "next": 1005, "pdbId": -1, "altPositions": []}, {"id": 1005, "nbAbbrev": "N", "pair": 1122, "prev": 1004, "next": 1006, "pdbId": -1, "altPositions": []}, {"id": 1006, "nbAbbrev": "N", "pair": 1123, "prev": 1005, "next": 1007, "pdbId": -1, "altPositions": []}, {"id": 1007, "nbAbbrev": "N", "pair": 1124, "prev": 1006, "next": 1008, "pdbId": -1, "altPositions": []}, {"id": 1008, "nbAbbrev": "N", "pair": 1125, "prev": 1007, "next": 1009, "pdbId": -1, "altPositions": []}, {"id": 1009, "nbAbbrev": "N", "pair": 1126, "prev": 1008, "next": 1010, "pdbId": -1, "altPositions": []}, {"id": 1010, "nbAbbrev": "N", "pair": 1127, "prev": 1009, "next": 1011, "pdbId": -1, "altPositions": []}, {"id": 1011, "nbAbbrev": "N", "pair": 1128, "prev": 1010, "next": 1012, "pdbId": -1, "altPositions": []}, {"id": 1012, "nbAbbrev": "N", "pair": 1129, "prev": 1011, "next": 1013, "pdbId": -1, "altPositions": []}, {"id": 1013, "nbAbbrev": "N", "pair": 1130, "prev": 1012, "next": 1014, "pdbId": -1, "altPositions": []}, {"id": 1014, "nbAbbrev": "N", "pair": 1131, "prev": 1013, "next": 1015, "pdbId": -1, "altPositions": []}, {"id": 1015, "nbAbbrev": "N", "pair": 1132, "prev": 1014, "next": 1016, "pdbId": -1, "altPositions": []}, {"id": 1016, "nbAbbrev": "N", "pair": 1133, "prev": 1015, "next": 1017, "pdbId": -1, "altPositions": []}, {"id": 1017, "nbAbbrev": "N", "pair": 1134, "prev": 1016, "next": 1018, "pdbId": -1, "altPositions": []}, {"id": 1018, "nbAbbrev": "N", "pair": 1135, "prev": 1017, "next": 1019, "pdbId": -1, "altPositions": []}, {"id": 1019, "nbAbbrev": "N", "pair": 1136, "prev": 1018, "next": 1020, "pdbId": -1, "altPositions": []}, {"id": 1020, "nbAbbrev": "N", "pair": 1137, "prev": 1019, "next": 1021, "pdbId": -1, "altPositions": []}, {"id": 1021, "nbAbbrev": "N", "pair": 1138, "prev": 1020, "next": 1022, "pdbId": -1, "altPositions": []}, {"id": 1022, "nbAbbrev": "N", "pair": 1139, "prev": 1021, "next": 1023, "pdbId": -1, "altPositions": []}, {"id": 1023, "nbAbbrev": "N", "pair": 1140, "prev": 1022, "next": 1024, "pdbId": -1, "altPositions": []}, {"id": 1024, "nbAbbrev": "N", "pair": 1141, "prev": 1023, "next": 1025, "pdbId": -1, "altPositions": []}, {"id": 1025, "nbAbbrev": "N", "pair": 1142, "prev": 1024, "next": 1026, "pdbId": -1, "altPositions": []}, {"id": 1026, "nbAbbrev": "N", "pair": 1143, "prev": 1025, "next": 1027, "pdbId": -1, "altPositions": []}, {"id": 1027, "nbAbbrev": "N", "pair": 1144, "prev": 1026, "next": 1028, "pdbId": -1, "altPositions": []}, {"id": 1028, "nbAbbrev": "N", "pair": 1145, "prev": 1027, "next": 1029, "pdbId": -1, "altPositions": []}, {"id": 1029, "nbAbbrev": "N", "pair": 1146, "prev": 1028, "next": 1030, "pdbId": -1, "altPositions": []}, {"id": 1030, "nbAbbrev": "N", "pair": 1147, "prev": 1029, "next": 1031, "pdbId": -1, "altPositions": []}, {"id": 1031, "nbAbbrev": "N", "pair": 1148, "prev": 1030, "next": 1032, "pdbId": -1, "altPositions": []}, {"id": 1032, "nbAbbrev": "N", "pair": 1149, "prev": 1031, "next": 1033, "pdbId": -1, "altPositions": []}, {"id": 1033, "nbAbbrev": "N", "pair": 1150, "prev": 1032, "next": 1034, "pdbId": -1, "altPositions": []}, {"id": 1034, "nbAbbrev": "N", "pair": 1151, "prev": 1033, "next": 1035, "pdbId": -1, "altPositions": []}, {"id": 1035, "nbAbbrev": "N", "pair": 1152, "prev": 1034, "next": 1036, "pdbId": -1, "altPositions": []}, {"id": 1036, "nbAbbrev": "N", "pair": 1153, "prev": 1035, "next": 1037, "pdbId": -1, "altPositions": []}, {"id": 1037, "nbAbbrev": "N", "pair": 1154, "prev": 1036, "next": 1038, "pdbId": -1, "altPositions": []}, {"id": 1038, "nbAbbrev": "N", "pair": 1155, "prev": 1037, "next": 1039, "pdbId": -1, "altPositions": []}, {"id": 1039, "nbAbbrev": "N", "pair": 1156, "prev": 1038, "next": 1040, "pdbId": -1, "altPositions": []}, {"id": 1040, "nbAbbrev": "N", "pair": 1157, "prev": 1039, "next": 1041, "pdbId": -1, "altPositions": []}, {"id": 1041, "nbAbbrev": "N", "pair": 1158, "prev": 1040, "next": 1042, "pdbId": -1, "altPositions": []}, {"id": 1042, "nbAbbrev": "N", "pair": 1159, "prev": 1041, "next": 1043, "pdbId": -1, "altPositions": []}, {"id": 1043, "nbAbbrev": "N", "pair": 1160, "prev": 1042, "next": 1044, "pdbId": -1, "altPositions": []}, {"id": 1044, "nbAbbrev": "N", "pair": 1161, "prev": 1043, "next": 1045, "pdbId": -1, "altPositions": []}, {"id": 1045, "nbAbbrev": "N", "pair": 1162, "prev": 1044, "next": 1046, "pdbId": -1, "altPositions": []}, {"id": 1046, "nbAbbrev": "N", "pair": 1163, "prev": 1045, "next": 1047, "pdbId": -1, "altPositions": []}, {"id": 1047, "nbAbbrev": "N", "pair": 1164, "prev": 1046, "next": 1048, "pdbId": -1, "altPositions": []}, {"id": 1048, "nbAbbrev": "N", "pair": 1165, "prev": 1047, "next": 1049, "pdbId": -1, "altPositions": []}, {"id": 1049, "nbAbbrev": "N", "pair": 1166, "prev": 1048, "next": 1050, "pdbId": -1, "altPositions": []}, {"id": 1050, "nbAbbrev": "N", "pair": 1167, "prev": 1049, "next": 1051, "pdbId": -1, "altPositions": []}, {"id": 1051, "nbAbbrev": "N", "pair": 1168, "prev": 1050, "next": 1052, "pdbId": -1, "altPositions": []}, {"id": 1052, "nbAbbrev": "N", "pair": 1169, "prev": 1051, "next": 1286, "pdbId": -1, "altPositions": []}, {"id": 1286, "nbAbbrev": "N", "pair": 1403, "prev": 1052, "next": 1285, "pdbId": -1, "altPositions": []}, {"id": 1285, "nbAbbrev": "N", "pair": 1402, "prev": 1286, "next": 1284, "pdbId": -1, "altPositions": []}, {"id": 1284, "nbAbbrev": "N", "pair": 1401, "prev": 1285, "next": 1283, "pdbId": -1, "altPositions": []}, {"id": 1283, "nbAbbrev": "N", "pair": 1400, "prev": 1284, "next": 1282, "pdbId": -1, "altPositions": []}, {"id": 1282, "nbAbbrev": "N", "pair": 1399, "prev": 1283, "next": 1281, "pdbId": -1, "altPositions": []}, {"id": 1281, "nbAbbrev": "N", "pair": 1398, "prev": 1282, "next": 1280, "pdbId": -1, "altPositions": []}, {"id": 1280, "nbAbbrev": "N", "pair": 1397, "prev": 1281, "next": 1279, "pdbId": -1, "altPositions": []}, {"id": 1279, "nbAbbrev": "N", "pair": 1396, "prev": 1280, "next": 1278, "pdbId": -1, "altPositions": []}, {"id": 1278, "nbAbbrev": "N", "pair": 1395, "prev": 1279, "next": 1277, "pdbId": -1, "altPositions": []}, {"id": 1277, "nbAbbrev": "N", "pair": 1394, "prev": 1278, "next": 1276, "pdbId": -1, "altPositions": []}, {"id": 1276, "nbAbbrev": "N", "pair": 1393, "prev": 1277, "next": 1275, "pdbId": -1, "altPositions": []}, {"id": 1275, "nbAbbrev": "N", "pair": 1392, "prev": 1276, "next": 1274, "pdbId": -1, "altPositions": []}, {"id": 1274, "nbAbbrev": "N", "pair": 1391, "prev": 1275, "next": 1273, "pdbId": -1, "altPositions": []}, {"id": 1273, "nbAbbrev": "N", "pair": 1390, "prev": 1274, "next": 1272, "pdbId": -1, "altPositions": []}, {"id": 1272, "nbAbbrev": "N", "pair": 1389, "prev": 1273, "next": 1271, "pdbId": -1, "altPositions": []}, {"id": 1271, "nbAbbrev": "N", "pair": 1388, "prev": 1272, "next": 1270, "pdbId": -1, "altPositions": []}, {"id": 1270, "nbAbbrev": "N", "pair": 1387, "prev": 1271, "next": 1269, "pdbId": -1, "altPositions": []}, {"id": 1269, "nbAbbrev": "N", "pair": 1386, "prev": 1270, "next": 1268, "pdbId": -1, "altPositions": []}, {"id": 1268, "nbAbbrev": "N", "pair": 1385, "prev": 1269, "next": 1267, "pdbId": -1, "altPositions": []}, {"id": 1267, "nbAbbrev": "N", "pair": 1384, "prev": 1268, "next": 1266, "pdbId": -1, "altPositions": []}, {"id": 1266, "nbAbbrev": "N", "pair": 1383, "prev": 1267, "next": 1265, "pdbId": -1, "altPositions": []}, {"id": 1265, "nbAbbrev": "N", "pair": 1382, "prev": 1266, "next": 1264, "pdbId": -1, "altPositions": []}, {"id": 1264, "nbAbbrev": "N", "pair": 1381, "prev": 1265, "next": 1263, "pdbId": -1, "altPositions": []}, {"id": 1263, "nbAbbrev": "N", "pair": 1380, "prev": 1264, "next": 1262, "pdbId": -1, "altPositions": []}, {"id": 1262, "nbAbbrev": "N", "pair": 1379, "prev": 1263, "next": 1261, "pdbId": -1, "altPositions": []}, {"id": 1261, "nbAbbrev": "N", "pair": 1378, "prev": 1262, "next": 1260, "pdbId": -1, "altPositions": []}, {"id": 1260, "nbAbbrev": "N", "pair": 1377, "prev": 1261, "next": 1259, "pdbId": -1, "altPositions": []}, {"id": 1259, "nbAbbrev": "N", "pair": 1376, "prev": 1260, "next": 1258, "pdbId": -1, "altPositions": []}, {"id": 1258, "nbAbbrev": "N", "pair": 1375, "prev": 1259, "next": 1257, "pdbId": -1, "altPositions": []}, {"id": 1257, "nbAbbrev": "N", "pair": 1374, "prev": 1258, "next": 1256, "pdbId": -1, "altPositions": []}, {"id": 1256, "nbAbbrev": "N", "pair": 1373, "prev": 1257, "next": 1255, "pdbId": -1, "altPositions": []}, {"id": 1255, "nbAbbrev": "N", "pair": 1372, "prev": 1256, "next": 1254, "pdbId": -1, "altPositions": []}, {"id": 1254, "nbAbbrev": "N", "pair": 1371, "prev": 1255, "next": 1253, "pdbId": -1, "altPositions": []}, {"id": 1253, "nbAbbrev": "N", "pair": 1370, "prev": 1254, "next": 1252, "pdbId": -1, "altPositions": []}, {"id": 1252, "nbAbbrev": "N", "pair": 1369, "prev": 1253, "next": 1251, "pdbId": -1, "altPositions": []}, {"id": 1251, "nbAbbrev": "N", "pair": 1368, "prev": 1252, "next": 1250, "pdbId": -1, "altPositions": []}, {"id": 1250, "nbAbbrev": "N", "pair": 1367, "prev": 1251, "next": 1249, "pdbId": -1, "altPositions": []}, {"id": 1249, "nbAbbrev": "N", "pair": 1366, "prev": 1250, "next": 1248, "pdbId": -1, "altPositions": []}, {"id": 1248, "nbAbbrev": "N", "pair": 1365, "prev": 1249, "next": 1247, "pdbId": -1, "altPositions": []}, {"id": 1247, "nbAbbrev": "N", "pair": 1364, "prev": 1248, "next": 1246, "pdbId": -1, "altPositions": []}, {"id": 1246, "nbAbbrev": "N", "pair": 1363, "prev": 1247, "next": 1245, "pdbId": -1, "altPositions": []}, {"id": 1245, "nbAbbrev": "N", "pair": 1362, "prev": 1246, "next": 1244, "pdbId": -1, "altPositions": []}, {"id": 1244, "nbAbbrev": "N", "pair": 1361, "prev": 1245, "next": 1243, "pdbId": -1, "altPositions": []}, {"id": 1243, "nbAbbrev": "N", "pair": 1360, "prev": 1244, "next": 1242, "pdbId": -1, "altPositions": []}, {"id": 1242, "nbAbbrev": "N", "pair": 1359, "prev": 1243, "next": 1241, "pdbId": -1, "altPositions": []}, {"id": 1241, "nbAbbrev": "N", "pair": 1358, "prev": 1242, "next": 1240, "pdbId": -1, "altPositions": []}, {"id": 1240, "nbAbbrev": "N", "pair": 1357, "prev": 1241, "next": 1239, "pdbId": -1, "altPositions": []}, {"id": 1239, "nbAbbrev": "N", "pair": 1356, "prev": 1240, "next": 1238, "pdbId": -1, "altPositions": []}, {"id": 1238, "nbAbbrev": "N", "pair": 1355, "prev": 1239, "next": 1237, "pdbId": -1, "altPositions": []}, {"id": 1237, "nbAbbrev": "N", "pair": 1354, "prev": 1238, "next": 1236, "pdbId": -1, "altPositions": []}, {"id": 1236, "nbAbbrev": "N", "pair": 1353, "prev": 1237, "next": 1235, "pdbId": -1, "altPositions": []}, {"id": 1235, "nbAbbrev": "N", "pair": 1352, "prev": 1236, "next": 1234, "pdbId": -1, "altPositions": []}, {"id": 1234, "nbAbbrev": "N", "pair": 1351, "prev": 1235, "next": 1233, "pdbId": -1, "altPositions": []}, {"id": 1233, "nbAbbrev": "N", "pair": 1350, "prev": 1234, "next": 1232, "pdbId": -1, "altPositions": []}, {"id": 1232, "nbAbbrev": "N", "pair": 1349, "prev": 1233, "next": 1231, "pdbId": -1, "altPositions": []}, {"id": 1231, "nbAbbrev": "N", "pair": 1348, "prev": 1232, "next": 1230, "pdbId": -1, "altPositions": []}, {"id": 1230, "nbAbbrev": "N", "pair": 1347, "prev": 1231, "next": 1229, "pdbId": -1, "altPositions": []}, {"id": 1229, "nbAbbrev": "N", "pair": 1346, "prev": 1230, "next": 1228, "pdbId": -1, "altPositions": []}, {"id": 1228, "nbAbbrev": "N", "pair": 1345, "prev": 1229, "next": 1462, "pdbId": -1, "altPositions": []}, {"id": 1462, "nbAbbrev": "N", "pair": 1579, "prev": 1228, "next": 1463, "pdbId": -1, "altPositions": []}, {"id": 1463, "nbAbbrev": "N", "pair": 1580, "prev": 1462, "next": 1464, "pdbId": -1, "altPositions": []}, {"id": 1464, "nbAbbrev": "N", "pair": 1581, "prev": 1463, "next": 1465, "pdbId": -1, "altPositions": []}, {"id": 1465, "nbAbbrev": "N", "pair": 1582, "prev": 1464, "next": 1466, "pdbId": -1, "altPositions": []}, {"id": 1466, "nbAbbrev": "N", "pair": 1583, "prev": 1465, "next": 1467, "pdbId": -1, "altPositions": []}, {"id": 1467, "nbAbbrev": "N", "pair": 1584, "prev": 1466, "next": 1468, "pdbId": -1, "altPositions": []}, {"id": 1468, "nbAbbrev": "N", "pair": 1585, "prev": 1467, "next": 1469, "pdbId": -1, "altPositions": []}, {"id": 1469, "nbAbbrev": "N", "pair": 1586, "prev": 1468, "next": 1470, "pdbId": -1, "altPositions": []}, {"id": 1470, "nbAbbrev": "N", "pair": 1587, "prev": 1469, "next": 1471, "pdbId": -1, "altPositions": []}, {"id": 1471, "nbAbbrev": "N", "pair": 1588, "prev": 1470, "next": 1472, "pdbId": -1, "altPositions": []}, {"id": 1472, "nbAbbrev": "N", "pair": 1589, "prev": 1471, "next": 1473, "pdbId": -1, "altPositions": []}, {"id": 1473, "nbAbbrev": "N", "pair": 1590, "prev": 1472, "next": 1474, "pdbId": -1, "altPositions": []}, {"id": 1474, "nbAbbrev": "N", "pair": 1591, "prev": 1473, "next": 1475, "pdbId": -1, "altPositions": []}, {"id": 1475, "nbAbbrev": "N", "pair": 1592, "prev": 1474, "next": 1476, "pdbId": -1, "altPositions": []}, {"id": 1476, "nbAbbrev": "N", "pair": 1593, "prev": 1475, "next": 1477, "pdbId": -1, "altPositions": []}, {"id": 1477, "nbAbbrev": "N", "pair": 1594, "prev": 1476, "next": 1478, "pdbId": -1, "altPositions": []}, {"id": 1478, "nbAbbrev": "N", "pair": 1595, "prev": 1477, "next": 1479, "pdbId": -1, "altPositions": []}, {"id": 1479, "nbAbbrev": "N", "pair": 1596, "prev": 1478, "next": 1480, "pdbId": -1, "altPositions": []}, {"id": 1480, "nbAbbrev": "N", "pair": 1597, "prev": 1479, "next": 1481, "pdbId": -1, "altPositions": []}, {"id": 1481, "nbAbbrev": "N", "pair": 1598, "prev": 1480, "next": 1482, "pdbId": -1, "altPositions": []}, {"id": 1482, "nbAbbrev": "N", "pair": 1599, "prev": 1481, "next": 1483, "pdbId": -1, "altPositions": []}, {"id": 1483, "nbAbbrev": "N", "pair": 1600, "prev": 1482, "next": 1484, "pdbId": -1, "altPositions": []}, {"id": 1484, "nbAbbrev": "N", "pair": 1601, "prev": 1483, "next": 1485, "pdbId": -1, "altPositions": []}, {"id": 1485, "nbAbbrev": "N", "pair": 1602, "prev": 1484, "next": 1486, "pdbId": -1, "altPositions": []}, {"id": 1486, "nbAbbrev": "N", "pair": 1603, "prev": 1485, "next": 1487, "pdbId": -1, "altPositions": []}, {"id": 1487, "nbAbbrev": "N", "pair": 1604, "prev": 1486, "next": 1488, "pdbId": -1, "altPositions": []}, {"id": 1488, "nbAbbrev": "N", "pair": 1605, "prev": 1487, "next": 1489, "pdbId": -1, "altPositions": []}, {"id": 1489, "nbAbbrev": "N", "pair": 1606, "prev": 1488, "next": 1490, "pdbId": -1, "altPositions": []}, {"id": 1490, "nbAbbrev": "N", "pair": 1607, "prev": 1489, "next": 1491, "pdbId": -1, "altPositions": []}, {"id": 1491, "nbAbbrev": "N", "pair": 1608, "prev": 1490, "next": 1492, "pdbId": -1, "altPositions": []}, {"id": 1492, "nbAbbrev": "N", "pair": 1609, "prev": 1491, "next": 1493, "pdbId": -1, "altPositions": []}, {"id": 1493, "nbAbbrev": "N", "pair": 1610, "prev": 1492, "next": 1494, "pdbId": -1, "altPositions": []}, {"id": 1494, "nbAbbrev": "N", "pair": 1611, "prev": 1493, "next": 1495, "pdbId": -1, "altPositions": []}, {"id": 1495, "nbAbbrev": "N", "pair": 1612, "prev": 1494, "next": 1496, "pdbId": -1, "altPositions": []}, {"id": 1496, "nbAbbrev": "N", "pair": 1613, "prev": 1495, "next": 1497, "pdbId": -1, "altPositions": []}, {"id": 1497, "nbAbbrev": "N", "pair": 1614, "prev": 1496, "next": 1498, "pdbId": -1, "altPositions": []}, {"id": 1498, "nbAbbrev": "N", "pair": 1615, "prev": 1497, "next": 1499, "pdbId": -1, "altPositions": []}, {"id": 1499, "nbAbbrev": "N", "pair": 1616, "prev": 1498, "next": 1500, "pdbId": -1, "altPositions": []}, {"id": 1500, "nbAbbrev": "N", "pair": 1617, "prev": 1499, "next": 1501, "pdbId": -1, "altPositions": []}, {"id": 1501, "nbAbbrev": "N", "pair": 1618, "prev": 1500, "next": 1502, "pdbId": -1, "altPositions": []}, {"id": 1502, "nbAbbrev": "N", "pair": 1619, "prev": 1501, "next": 1503, "pdbId": -1, "altPositions": []}, {"id": 1503, "nbAbbrev": "N", "pair": 1620, "prev": 1502, "next": 1504, "pdbId": -1, "altPositions": []}, {"id": 1504, "nbAbbrev": "N", "pair": 1621, "prev": 1503, "next": 1505, "pdbId": -1, "altPositions": []}, {"id": 1505, "nbAbbrev": "N", "pair": 1622, "prev": 1504, "next": 1506, "pdbId": -1, "altPositions": []}, {"id": 1506, "nbAbbrev": "N", "pair": 1623, "prev": 1505, "next": 1507, "pdbId": -1, "altPositions": []}, {"id": 1507, "nbAbbrev": "N", "pair": 1624, "prev": 1506, "next": 1508, "pdbId": -1, "altPositions": []}, {"id": 1508, "nbAbbrev": "N", "pair": 1625, "prev": 1507, "next": 1509, "pdbId": -1, "altPositions": []}, {"id": 1509, "nbAbbrev": "N", "pair": 1626, "prev": 1508, "next": 1510, "pdbId": -1, "altPositions": []}, {"id": 1510, "nbAbbrev": "N", "pair": 1627, "prev": 1509, "next": 1511, "pdbId": -1, "altPositions": []}, {"id": 1511, "nbAbbrev": "N", "pair": 1628, "prev": 1510, "next": 1512, "pdbId": -1, "altPositions": []}, {"id": 1512, "nbAbbrev": "N", "pair": 1629, "prev": 1511, "next": 1513, "pdbId": -1, "altPositions": []}, {"id": 1513, "nbAbbrev": "N", "pair": 1630, "prev": 1512, "next": 1514, "pdbId": -1, "altPositions": []}, {"id": 1514, "nbAbbrev": "N", "pair": 1631, "prev": 1513, "next": 1515, "pdbId": -1, "altPositions": []}, {"id": 1515, "nbAbbrev": "N", "pair": 1632, "prev": 1514, "next": 1516, "pdbId": -1, "altPositions": []}, {"id": 1516, "nbAbbrev": "N", "pair": 1633, "prev": 1515, "next": 1517, "pdbId": -1, "altPositions": []}, {"id": 1517, "nbAbbrev": "N", "pair": 1634, "prev": 1516, "next": 1518, "pdbId": -1, "altPositions": []}, {"id": 1518, "nbAbbrev": "N", "pair": 1635, "prev": 1517, "next": 1519, "pdbId": -1, "altPositions": []}, {"id": 1519, "nbAbbrev": "N", "pair": 1636, "prev": 1518, "next": 1520, "pdbId": -1, "altPositions": []}, {"id": 1520, "nbAbbrev": "N", "pair": 1637, "prev": 1519, "next": 1754, "pdbId": -1, "altPositions": []}, {"id": 1754, "nbAbbrev": "N", "pair": 1871, "prev": 1520, "next": 1753, "pdbId": -1, "altPositions": []}, {"id": 1753, "nbAbbrev": "N", "pair": 1870, "prev": 1754, "next": 1752, "pdbId": -1, "altPositions": []}, {"id": 1752, "nbAbbrev": "N", "pair": 1869, "prev": 1753, "next": 1751, "pdbId": -1, "altPositions": []}, {"id": 1751, "nbAbbrev": "N", "pair": 1868, "prev": 1752, "next": 1750, "pdbId": -1, "altPositions": []}, {"id": 1750, "nbAbbrev": "N", "pair": 1867, "prev": 1751, "next": 1749, "pdbId": -1, "altPositions": []}, {"id": 1749, "nbAbbrev": "N", "pair": 1866, "prev": 1750, "next": 1748, "pdbId": -1, "altPositions": []}, {"id": 1748, "nbAbbrev": "N", "pair": 1865, "prev": 1749, "next": 1747, "pdbId": -1, "altPositions": []}, {"id": 1747, "nbAbbrev": "N", "pair": 1864, "prev": 1748, "next": 1746, "pdbId": -1, "altPositions": []}, {"id": 1746, "nbAbbrev": "N", "pair": 1863, "prev": 1747, "next": 1745, "pdbId": -1, "altPositions": []}, {"id": 1745, "nbAbbrev": "N", "pair": 1862, "prev": 1746, "next": 1744, "pdbId": -1, "altPositions": []}, {"id": 1744, "nbAbbrev": "N", "pair": 1861, "prev": 1745, "next": 1743, "pdbId": -1, "altPositions": []}, {"id": 1743, "nbAbbrev": "N", "pair": 1860, "prev": 1744, "next": 1742, "pdbId": -1, "altPositions": []}, {"id": 1742, "nbAbbrev": "N", "pair": 1859, "prev": 1743, "next": 1741, "pdbId": -1, "altPositions": []}, {"id": 1741, "nbAbbrev": "N", "pair": 1858, "prev": 1742, "next": 1740, "pdbId": -1, "altPositions": []}, {"id": 1740, "nbAbbrev": "N", "pair": 1857, "prev": 1741, "next": 1739, "pdbId": -1, "altPositions": []}, {"id": 1739, "nbAbbrev": "N", "pair": 1856, "prev": 1740, "next": 1738, "pdbId": -1, "altPositions": []}, {"id": 1738, "nbAbbrev": "N", "pair": 1855, "prev": 1739, "next": 1737, "pdbId": -1, "altPositions": []}, {"id": 1737, "nbAbbrev": "N", "pair": 1854, "prev": 1738, "next": 1736, "pdbId": -1, "altPositions": []}, {"id": 1736, "nbAbbrev": "N", "pair": 1853, "prev": 1737, "next": 1735, "pdbId": -1, "altPositions": []}, {"id": 1735, "nbAbbrev": "N", "pair": 1852, "prev": 1736, "next": 1734, "pdbId": -1, "altPositions": []}, {"id": 1734, "nbAbbrev": "N", "pair": 1851, "prev": 1735, "next": 1733, "pdbId": -1, "altPositions": []}, {"id": 1733, "nbAbbrev": "N", "pair": 1850, "prev": 1734, "next": 1732, "pdbId": -1, "altPositions": []}, {"id": 1732, "nbAbbrev": "N", "pair": 1849, "prev": 1733, "next": 1731, "pdbId": -1, "altPositions": []}, {"id": 1731, "nbAbbrev": "N", "pair": 1848, "prev": 1732, "next": 1730, "pdbId": -1, "altPositions": []}, {"id": 1730, "nbAbbrev": "N", "pair": 1847, "prev": 1731, "next": 1729, "pdbId": -1, "altPositions": []}, {"id": 1729, "nbAbbrev": "N", "pair": 1846, "prev": 1730, "next": 1728, "pdbId": -1, "altPositions": []}, {"id": 1728, "nbAbbrev": "N", "pair": 1845, "prev": 1729, "next": 1727, "pdbId": -1, "altPositions": []}, {"id": 1727, "nbAbbrev": "N", "pair": 1844, "prev": 1728, "next": 1726, "pdbId": -1, "altPositions": []}, {"id": 1726, "nbAbbrev": "N", "pair": 1843, "prev": 1727, "next": 1725, "pdbId": -1, "altPositions": []}, {"id": 1725, "nbAbbrev": "N", "pair": 1842, "prev": 1726, "next": 1724, "pdbId": -1, "altPositions": []}, {"id": 1724, "nbAbbrev": "N", "pair": 1841, "prev": 1725, "next": 1723, "pdbId": -1, "altPositions": []}, {"id": 1723, "nbAbbrev": "N", "pair": 1840, "prev": 1724, "next": 1722, "pdbId": -1, "altPositions": []}, {"id": 1722, "nbAbbrev": "N", "pair": 1839, "prev": 1723, "next": 1721, "pdbId": -1, "altPositions": []}, {"id": 1721, "nbAbbrev": "N", "pair": 1838, "prev": 1722, "next": 1720, "pdbId": -1, "altPositions": []}, {"id": 1720, "nbAbbrev": "N", "pair": 1837, "prev": 1721, "next": 1719, "pdbId": -1, "altPositions": []}, {"id": 1719, "nbAbbrev": "N", "pair": 1836, "prev": 1720, "next": 1718, "pdbId": -1, "altPositions": []}, {"id": 1718, "nbAbbrev": "N", "pair": 1835, "prev": 1719, "next": 1717, "pdbId": -1, "altPositions": []}, {"id": 1717, "nbAbbrev": "N", "pair": 1834, "prev": 1718, "next": 1716, "pdbId": -1, "altPositions": []}, {"id": 1716, "nbAbbrev": "N", "pair": 1833, "prev": 1717, "next": 1715, "pdbId": -1, "altPositions": []}, {"id": 1715, "nbAbbrev": "N", "pair": 1832, "prev": 1716, "next": 1714, "pdbId": -1, "altPositions": []}, {"id": 1714, "nbAbbrev": "N", "pair": 1831, "prev": 1715, "next": 1713, "pdbId": -1, "altPositions": []}, {"id": 1713, "nbAbbrev": "N", "pair": 1830, "prev": 1714, "next": 1712, "pdbId": -1, "altPositions": []}, {"id": 1712, "nbAbbrev": "N", "pair": 1829, "prev": 1713, "next": 1711, "pdbId": -1, "altPositions": []}, {"id": 1711, "nbAbbrev": "N", "pair": 1828, "prev": 1712, "next": 1710, "pdbId": -1, "altPositions": []}, {"id": 1710, "nbAbbrev": "N", "pair": 1827, "prev": 1711, "next": 1709, "pdbId": -1, "altPositions": []}, {"id": 1709, "nbAbbrev": "N", "pair": 1826, "prev": 1710, "next": 1708, "pdbId": -1, "altPositions": []}, {"id": 1708, "nbAbbrev": "N", "pair": 1825, "prev": 1709, "next": 1707, "pdbId": -1, "altPositions": []}, {"id": 1707, "nbAbbrev": "N", "pair": 1824, "prev": 1708, "next": 1706, "pdbId": -1, "altPositions": []}, {"id": 1706, "nbAbbrev": "N", "pair": 1823, "prev": 1707, "next": 1705, "pdbId": -1, "altPositions": []}, {"id": 1705, "nbAbbrev": "N", "pair": 1822, "prev": 1706, "next": 1704, "pdbId": -1, "altPositions": []}, {"id": 1704, "nbAbbrev": "N", "pair": 1821, "prev": 1705, "next": 1703, "pdbId": -1, "altPositions": []}, {"id": 1703, "nbAbbrev": "N", "pair": 1820, "prev": 1704, "next": 1702, "pdbId": -1, "altPositions": []}, {"id": 1702, "nbAbbrev": "N", "pair": 1819, "prev": 1703, "next": 1701, "pdbId": -1, "altPositions": []}, {"id": 1701, "nbAbbrev": "N", "pair": 1818, "prev": 1702, "next": 1700, "pdbId": -1, "altPositions": []}, {"id": 1700, "nbAbbrev": "N", "pair": 1817, "prev": 1701, "next": 1699, "pdbId": -1, "altPositions": []}, {"id": 1699, "nbAbbrev": "N", "pair": 1816, "prev": 1700, "next": 1698, "pdbId": -1, "altPositions": []}, {"id": 1698, "nbAbbrev": "N", "pair": 1815, "prev": 1699, "next": 1697, "pdbId": -1, "altPositions": []}, {"id": 1697, "nbAbbrev": "N", "pair": 1814, "prev": 1698, "next": 1696, "pdbId": -1, "altPositions": []}, {"id": 1696, "nbAbbrev": "N", "pair": 1813, "prev": 1697, "next": 1920, "pdbId": -1, "altPositions": []}, {"id": 1920, "nbAbbrev": "N", "pair": 2016, "prev": 1696, "next": 1921, "pdbId": -1, "altPositions": []}, {"id": 1921, "nbAbbrev": "N", "pair": 2017, "prev": 1920, "next": 1922, "pdbId": -1, "altPositions": []}, {"id": 1922, "nbAbbrev": "N", "pair": 2018, "prev": 1921, "next": 1923, "pdbId": -1, "altPositions": []}, {"id": 1923, "nbAbbrev": "N", "pair": 2019, "prev": 1922, "next": 1924, "pdbId": -1, "altPositions": []}, {"id": 1924, "nbAbbrev": "N", "pair": 2020, "prev": 1923, "next": 1925, "pdbId": -1, "altPositions": []}, {"id": 1925, "nbAbbrev": "N", "pair": 2021, "prev": 1924, "next": 1926, "pdbId": -1, "altPositions": []}, {"id": 1926, "nbAbbrev": "N", "pair": 2022, "prev": 1925, "next": 1927, "pdbId": -1, "altPositions": []}, {"id": 1927, "nbAbbrev": "N", "pair": 2023, "prev": 1926, "next": 1928, "pdbId": -1, "altPositions": []}, {"id": 1928, "nbAbbrev": "N", "pair": 2024, "prev": 1927, "next": 1929, "pdbId": -1, "altPositions": []}, {"id": 1929, "nbAbbrev": "N", "pair": 2025, "prev": 1928, "next": 1930, "pdbId": -1, "altPositions": []}, {"id": 1930, "nbAbbrev": "N", "pair": 2026, "prev": 1929, "next": 1931, "pdbId": -1, "altPositions": []}, {"id": 1931, "nbAbbrev": "N", "pair": 2027, "prev": 1930, "next": 1932, "pdbId": -1, "altPositions": []}, {"id": 1932, "nbAbbrev": "N", "pair": 2028, "prev": 1931, "next": 1933, "pdbId": -1, "altPositions": []}, {"id": 1933, "nbAbbrev": "N", "pair": 2029, "prev": 1932, "next": 1934, "pdbId": -1, "altPositions": []}, {"id": 1934, "nbAbbrev": "N", "pair": 2030, "prev": 1933, "next": 1935, "pdbId": -1, "altPositions": []}, {"id": 1935, "nbAbbrev": "N", "pair": 2031, "prev": 1934, "next": 1936, "pdbId": -1, "altPositions": []}, {"id": 1936, "nbAbbrev": "N", "pair": 2032, "prev": 1935, "next": 1937, "pdbId": -1, "altPositions": []}, {"id": 1937, "nbAbbrev": "N", "pair": 2033, "prev": 1936, "next": 1938, "pdbId": -1, "altPositions": []}, {"id": 1938, "nbAbbrev": "N", "pair": 2034, "prev": 1937, "next": 1939, "pdbId": -1, "altPositions": []}, {"id": 1939, "nbAbbrev": "N", "pair": 2035, "prev": 1938, "next": 1940, "pdbId": -1, "altPositions": []}, {"id": 1940, "nbAbbrev": "N", "pair": 2036, "prev": 1939, "next": 1941, "pdbId": -1, "altPositions": []}, {"id": 1941, "nbAbbrev": "N", "pair": 2037, "prev": 1940, "next": 1942, "pdbId": -1, "altPositions": []}, {"id": 1942, "nbAbbrev": "N", "pair": 2038, "prev": 1941, "next": 1943, "pdbId": -1, "altPositions": []}, {"id": 1943, "nbAbbrev": "N", "pair": 2039, "prev": 1942, "next": 1944, "pdbId": -1, "altPositions": []}, {"id": 1944, "nbAbbrev": "N", "pair": 2040, "prev": 1943, "next": 1945, "pdbId": -1, "altPositions": []}, {"id": 1945, "nbAbbrev": "N", "pair": 2041, "prev": 1944, "next": 1946, "pdbId": -1, "altPositions": []}, {"id": 1946, "nbAbbrev": "N", "pair": 2042, "prev": 1945, "next": 1947, "pdbId": -1, "altPositions": []}, {"id": 1947, "nbAbbrev": "N", "pair": 2043, "prev": 1946, "next": 1948, "pdbId": -1, "altPositions": []}, {"id": 1948, "nbAbbrev": "N", "pair": 2044, "prev": 1947, "next": 1949, "pdbId": -1, "altPositions": []}, {"id": 1949, "nbAbbrev": "N", "pair": 2045, "prev": 1948, "next": 1950, "pdbId": -1, "altPositions": []}, {"id": 1950, "nbAbbrev": "N", "pair": 2046, "prev": 1949, "next": 1951, "pdbId": -1, "altPositions": []}, {"id": 1951, "nbAbbrev": "N", "pair": 2047, "prev": 1950, "next": 1952, "pdbId": -1, "altPositions": []}, {"id": 1952, "nbAbbrev": "N", "pair": 2048, "prev": 1951, "next": 1953, "pdbId": -1, "altPositions": []}, {"id": 1953, "nbAbbrev": "N", "pair": 2049, "prev": 1952, "next": 1954, "pdbId": -1, "altPositions": []}, {"id": 1954, "nbAbbrev": "N", "pair": 2050, "prev": 1953, "next": 1955, "pdbId": -1, "altPositions": []}, {"id": 1955, "nbAbbrev": "N", "pair": 2051, "prev": 1954, "next": 1956, "pdbId": -1, "altPositions": []}, {"id": 1956, "nbAbbrev": "N", "pair": 2052, "prev": 1955, "next": 1957, "pdbId": -1, "altPositions": []}, {"id": 1957, "nbAbbrev": "N", "pair": 2053, "prev": 1956, "next": 1958, "pdbId": -1, "altPositions": []}, {"id": 1958, "nbAbbrev": "N", "pair": 2054, "prev": 1957, "next": 1959, "pdbId": -1, "altPositions": []}, {"id": 1959, "nbAbbrev": "N", "pair": 2055, "prev": 1958, "next": 1960, "pdbId": -1, "altPositions": []}, {"id": 1960, "nbAbbrev": "N", "pair": 2056, "prev": 1959, "next": 1961, "pdbId": -1, "altPositions": []}, {"id": 1961, "nbAbbrev": "N", "pair": 2057, "prev": 1960, "next": 1962, "pdbId": -1, "altPositions": []}, {"id": 1962, "nbAbbrev": "N", "pair": 2058, "prev": 1961, "next": 1963, "pdbId": -1, "altPositions": []}, {"id": 1963, "nbAbbrev": "N", "pair": 2059, "prev": 1962, "next": 1964, "pdbId": -1, "altPositions": []}, {"id": 1964, "nbAbbrev": "N", "pair": 2060, "prev": 1963, "next": 1965, "pdbId": -1, "altPositions": []}, {"id": 1965, "nbAbbrev": "N", "pair": 2061, "prev": 1964, "next": 1966, "pdbId": -1, "altPositions": []}, {"id": 1966, "nbAbbrev": "N", "pair": 2062, "prev": 1965, "next": 1967, "pdbId": -1, "altPositions": []}, {"id": 1967, "nbAbbrev": "N", "pair": 2063, "prev": 1966, "next": 2116, "pdbId": -1, "altPositions": []}, {"id": 2116, "nbAbbrev": "N", "pair": 2169, "prev": 1967, "next": 2115, "pdbId": -1, "altPositions": []}, {"id": 2115, "nbAbbrev": "N", "pair": 2168, "prev": 2116, "next": 2114, "pdbId": -1, "altPositions": []}, {"id": 2114, "nbAbbrev": "N", "pair": 2167, "prev": 2115, "next": 2113, "pdbId": -1, "altPositions": []}, {"id": 2113, "nbAbbrev": "N", "pair": 2166, "prev": 2114, "next": 2112, "pdbId": -1, "altPositions": []}, {"id": 2112, "nbAbbrev": "N", "pair": 2165, "prev": 2113, "next": 2111, "pdbId": -1, "altPositions": []}, {"id": 2111, "nbAbbrev": "N", "pair": 2164, "prev": 2112, "next": 2110, "pdbId": -1, "altPositions": []}, {"id": 2110, "nbAbbrev": "N", "pair": 2163, "prev": 2111, "next": 2109, "pdbId": -1, "altPositions": []}, {"id": 2109, "nbAbbrev": "N", "pair": 2162, "prev": 2110, "next": 2108, "pdbId": -1, "altPositions": []}, {"id": 2108, "nbAbbrev": "N", "pair": 2161, "prev": 2109, "next": 2107, "pdbId": -1, "altPositions": []}, {"id": 2107, "nbAbbrev": "N", "pair": 2160, "prev": 2108, "next": 2106, "pdbId": -1, "altPositions": []}, {"id": 2106, "nbAbbrev": "N", "pair": 2159, "prev": 2107, "next": 2105, "pdbId": -1, "altPositions": []}, {"id": 2105, "nbAbbrev": "N", "pair": 2158, "prev": 2106, "next": 2104, "pdbId": -1, "altPositions": []}, {"id": 2104, "nbAbbrev": "N", "pair": 2157, "prev": 2105, "next": 2103, "pdbId": -1, "altPositions": []}, {"id": 2103, "nbAbbrev": "N", "pair": 2156, "prev": 2104, "next": 2102, "pdbId": -1, "altPositions": []}, {"id": 2102, "nbAbbrev": "N", "pair": 2155, "prev": 2103, "next": 2101, "pdbId": -1, "altPositions": []}, {"id": 2101, "nbAbbrev": "N", "pair": 2154, "prev": 2102, "next": 2100, "pdbId": -1, "altPositions": []}, {"id": 2100, "nbAbbrev": "N", "pair": 2153, "prev": 2101, "next": 2099, "pdbId": -1, "altPositions": []}, {"id": 2099, "nbAbbrev": "N", "pair": 2152, "prev": 2100, "next": 2098, "pdbId": -1, "altPositions": []}, {"id": 2098, "nbAbbrev": "N", "pair": 2151, "prev": 2099, "next": 2097, "pdbId": -1, "altPositions": []}, {"id": 2097, "nbAbbrev": "N", "pair": 2150, "prev": 2098, "next": 2096, "pdbId": -1, "altPositions": []}, {"id": 2096, "nbAbbrev": "N", "pair": 2149, "prev": 2097, "next": 2095, "pdbId": -1, "altPositions": []}, {"id": 2095, "nbAbbrev": "N", "pair": 2148, "prev": 2096, "next": 2094, "pdbId": -1, "altPositions": []}, {"id": 2094, "nbAbbrev": "N", "pair": 2147, "prev": 2095, "next": 2093, "pdbId": -1, "altPositions": []}, {"id": 2093, "nbAbbrev": "N", "pair": 2146, "prev": 2094, "next": 2092, "pdbId": -1, "altPositions": []}, {"id": 2092, "nbAbbrev": "N", "pair": 2145, "prev": 2093, "next": 2091, "pdbId": -1, "altPositions": []}, {"id": 2091, "nbAbbrev": "N", "pair": 2144, "prev": 2092, "next": 2186, "pdbId": -1, "altPositions": []}, {"id": 2186, "nbAbbrev": "N", "pair": 2218, "prev": 2091, "next": 2187, "pdbId": -1, "altPositions": []}, {"id": 2187, "nbAbbrev": "N", "pair": 2219, "prev": 2186, "next": 2188, "pdbId": -1, "altPositions": []}, {"id": 2188, "nbAbbrev": "N", "pair": 2220, "prev": 2187, "next": 2189, "pdbId": -1, "altPositions": []}, {"id": 2189, "nbAbbrev": "N", "pair": 2221, "prev": 2188, "next": 2190, "pdbId": -1, "altPositions": []}, {"id": 2190, "nbAbbrev": "N", "pair": 2222, "prev": 2189, "next": 2191, "pdbId": -1, "altPositions": []}, {"id": 2191, "nbAbbrev": "N", "pair": 2223, "prev": 2190, "next": 2192, "pdbId": -1, "altPositions": []}, {"id": 2192, "nbAbbrev": "N", "pair": 2224, "prev": 2191, "next": 2193, "pdbId": -1, "altPositions": []}, {"id": 2193, "nbAbbrev": "N", "pair": 2225, "prev": 2192, "next": 2194, "pdbId": -1, "altPositions": []}, {"id": 2194, "nbAbbrev": "N", "pair": 2226, "prev": 2193, "next": 2195, "pdbId": -1, "altPositions": []}, {"id": 2195, "nbAbbrev": "N", "pair": 2227, "prev": 2194, "next": 2196, "pdbId": -1, "altPositions": []}, {"id": 2196, "nbAbbrev": "N", "pair": 2228, "prev": 2195, "next": 2197, "pdbId": -1, "altPositions": []}, {"id": 2197, "nbAbbrev": "N", "pair": 2229, "prev": 2196, "next": 2198, "pdbId": -1, "altPositions": []}, {"id": 2198, "nbAbbrev": "N", "pair": 2230, "prev": 2197, "next": 2199, "pdbId": -1, "altPositions": []}, {"id": 2199, "nbAbbrev": "N", "pair": 2231, "prev": 2198, "next": 2200, "pdbId": -1, "altPositions": []}, {"id": 2200, "nbAbbrev": "N", "pair": 2232, "prev": 2199, "next": 2201, "pdbId": -1, "altPositions": []}, {"id": 2201, "nbAbbrev": "N", "pair": 2233, "prev": 2200, "next": 2287, "pdbId": -1, "altPositions": []}, {"id": 2287, "nbAbbrev": "N", "pair": 2341, "prev": 2201, "next": 2286, "pdbId": -1, "altPositions": []}, {"id": 2286, "nbAbbrev": "N", "pair": 2340, "prev": 2287, "next": 2285, "pdbId": -1, "altPositions": []}, {"id": 2285, "nbAbbrev": "N", "pair": 2339, "prev": 2286, "next": 2284, "pdbId": -1, "altPositions": []}, {"id": 2284, "nbAbbrev": "N", "pair": 2338, "prev": 2285, "next": 2283, "pdbId": -1, "altPositions": []}, {"id": 2283, "nbAbbrev": "N", "pair": 2337, "prev": 2284, "next": 2282, "pdbId": -1, "altPositions": []}, {"id": 2282, "nbAbbrev": "N", "pair": 2336, "prev": 2283, "next": 2281, "pdbId": -1, "altPositions": []}, {"id": 2281, "nbAbbrev": "N", "pair": 2335, "prev": 2282, "next": 2280, "pdbId": -1, "altPositions": []}, {"id": 2280, "nbAbbrev": "N", "pair": 2334, "prev": 2281, "next": 2279, "pdbId": -1, "altPositions": []}, {"id": 2279, "nbAbbrev": "N", "pair": 2333, "prev": 2280, "next": 2278, "pdbId": -1, "altPositions": []}, {"id": 2278, "nbAbbrev": "N", "pair": 2332, "prev": 2279, "next": 2277, "pdbId": -1, "altPositions": []}, {"id": 2277, "nbAbbrev": "N", "pair": 2331, "prev": 2278, "next": 2276, "pdbId": -1, "altPositions": []}, {"id": 2276, "nbAbbrev": "N", "pair": 2330, "prev": 2277, "next": 2275, "pdbId": -1, "altPositions": []}, {"id": 2275, "nbAbbrev": "N", "pair": 2329, "prev": 2276, "next": 2274, "pdbId": -1, "altPositions": []}, {"id": 2274, "nbAbbrev": "N", "pair": 2328, "prev": 2275, "next": 2273, "pdbId": -1, "altPositions": []}, {"id": 2273, "nbAbbrev": "N", "pair": 2327, "prev": 2274, "next": 2272, "pdbId": -1, "altPositions": []}, {"id": 2272, "nbAbbrev": "N", "pair": 2326, "prev": 2273, "next": 2271, "pdbId": -1, "altPositions": []}, {"id": 2271, "nbAbbrev": "N", "pair": 2325, "prev": 2272, "next": 2270, "pdbId": -1, "altPositions": []}, {"id": 2270, "nbAbbrev": "N", "pair": 2324, "prev": 2271, "next": 2269, "pdbId": -1, "altPositions": []}, {"id": 2269, "nbAbbrev": "N", "pair": 2323, "prev": 2270, "next": 2268, "pdbId": -1, "altPositions": []}, {"id": 2268, "nbAbbrev": "N", "pair": 2322, "prev": 2269, "next": 2267, "pdbId": -1, "altPositions": []}, {"id": 2267, "nbAbbrev": "N", "pair": 2321, "prev": 2268, "next": 2266, "pdbId": -1, "altPositions": []}, {"id": 2266, "nbAbbrev": "N", "pair": 2320, "prev": 2267, "next": 2265, "pdbId": -1, "altPositions": []}, {"id": 2265, "nbAbbrev": "N", "pair": 2319, "prev": 2266, "next": 2264, "pdbId": -1, "altPositions": []}, {"id": 2264, "nbAbbrev": "N", "pair": 2318, "prev": 2265, "next": 2263, "pdbId": -1, "altPositions": []}, {"id": 2263, "nbAbbrev": "N", "pair": 2317, "prev": 2264, "next": 2262, "pdbId": -1, "altPositions": []}, {"id": 2262, "nbAbbrev": "N", "pair": 2316, "prev": 2263, "next": 2261, "pdbId": -1, "altPositions": []}, {"id": 2261, "nbAbbrev": "N", "pair": 2315, "prev": 2262, "next": 2358, "pdbId": -1, "altPositions": []}, {"id": 2358, "nbAbbrev": "N", "pair": 2390, "prev": 2261, "next": 2359, "pdbId": -1, "altPositions": []}, {"id": 2359, "nbAbbrev": "N", "pair": 2391, "prev": 2358, "next": 2360, "pdbId": -1, "altPositions": []}, {"id": 2360, "nbAbbrev": "N", "pair": 2392, "prev": 2359, "next": 2361, "pdbId": -1, "altPositions": []}, {"id": 2361, "nbAbbrev": "N", "pair": 2393, "prev": 2360, "next": 2362, "pdbId": -1, "altPositions": []}, {"id": 2362, "nbAbbrev": "N", "pair": 2394, "prev": 2361, "next": 2363, "pdbId": -1, "altPositions": []}, {"id": 2363, "nbAbbrev": "N", "pair": 2395, "prev": 2362, "next": 2364, "pdbId": -1, "altPositions": []}, {"id": 2364, "nbAbbrev": "N", "pair": 2396, "prev": 2363, "next": 2365, "pdbId": -1, "altPositions": []}, {"id": 2365, "nbAbbrev": "N", "pair": 2397, "prev": 2364, "next": 2366, "pdbId": -1, "altPositions": []}, {"id": 2366, "nbAbbrev": "N", "pair": 2398, "prev": 2365, "next": 2367, "pdbId": -1, "altPositions": []}, {"id": 2367, "nbAbbrev": "N", "pair": 2399, "prev": 2366, "next": 2368, "pdbId": -1, "altPositions": []}, {"id": 2368, "nbAbbrev": "N", "pair": 2400, "prev": 2367, "next": 2369, "pdbId": -1, "altPositions": []}, {"id": 2369, "nbAbbrev": "N", "pair": 2401, "prev": 2368, "next": 2370, "pdbId": -1, "altPositions": []}, {"id": 2370, "nbAbbrev": "N", "pair": 2402, "prev": 2369, "next": 2371, "pdbId": -1, "altPositions": []}, {"id": 2371, "nbAbbrev": "N", "pair": 2403, "prev": 2370, "next": 2372, "pdbId": -1, "altPositions": []}, {"id": 2372, "nbAbbrev": "N", "pair": 2404, "prev": 2371, "next": 2373, "pdbId": -1, "altPositions": []}, {"id": 2373, "nbAbbrev": "N", "pair": 2405, "prev": 2372, "next": 2458, "pdbId": -1, "altPositions": []}, {"id": 2458, "nbAbbrev": "N", "pair": 2511, "prev": 2373, "next": 2457, "pdbId": -1, "altPositions": []}, {"id": 2457, "nbAbbrev": "N", "pair": 2510, "prev": 2458, "next": 2456, "pdbId": -1, "altPositions": []}, {"id": 2456, "nbAbbrev": "N", "pair": 2509, "prev": 2457, "next": 2455, "pdbId": -1, "altPositions": []}, {"id": 2455, "nbAbbrev": "N", "pair": 2508, "prev": 2456, "next": 2454, "pdbId": -1, "altPositions": []}, {"id": 2454, "nbAbbrev": "N", "pair": 2507, "prev": 2455, "next": 2453, "pdbId": -1, "altPositions": []}, {"id": 2453, "nbAbbrev": "N", "pair": 2506, "prev": 2454, "next": 2452, "pdbId": -1, "altPositions": []}, {"id": 2452, "nbAbbrev": "N", "pair": 2505, "prev": 2453, "next": 2451, "pdbId": -1, "altPositions": []}, {"id": 2451, "nbAbbrev": "N", "pair": 2504, "prev": 2452, "next": 2450, "pdbId": -1, "altPositions": []}, {"id": 2450, "nbAbbrev": "N", "pair": 2503, "prev": 2451, "next": 2449, "pdbId": -1, "altPositions": []}, {"id": 2449, "nbAbbrev": "N", "pair": 2502, "prev": 2450, "next": 2448, "pdbId": -1, "altPositions": []}, {"id": 2448, "nbAbbrev": "N", "pair": 2501, "prev": 2449, "next": 2447, "pdbId": -1, "altPositions": []}, {"id": 2447, "nbAbbrev": "N", "pair": 2500, "prev": 2448, "next": 2446, "pdbId": -1, "altPositions": []}, {"id": 2446, "nbAbbrev": "N", "pair": 2499, "prev": 2447, "next": 2445, "pdbId": -1, "altPositions": []}, {"id": 2445, "nbAbbrev": "N", "pair": 2498, "prev": 2446, "next": 2444, "pdbId": -1, "altPositions": []}, {"id": 2444, "nbAbbrev": "N", "pair": 2497, "prev": 2445, "next": 2443, "pdbId": -1, "altPositions": []}, {"id": 2443, "nbAbbrev": "N", "pair": 2496, "prev": 2444, "next": 2442, "pdbId": -1, "altPositions": []}, {"id": 2442, "nbAbbrev": "N", "pair": 2495, "prev": 2443, "next": 2441, "pdbId": -1, "altPositions": []}, {"id": 2441, "nbAbbrev": "N", "pair": 2494, "prev": 2442, "next": 2440, "pdbId": -1, "altPositions": []}, {"id": 2440, "nbAbbrev": "N", "pair": 2493, "prev": 2441, "next": 2439, "pdbId": -1, "altPositions": []}, {"id": 2439, "nbAbbrev": "N", "pair": 2492, "prev": 2440, "next": 2438, "pdbId": -1, "altPositions": []}, {"id": 2438, "nbAbbrev": "N", "pair": 2491, "prev": 2439, "next": 2437, "pdbId": -1, "altPositions": []}, {"id": 2437, "nbAbbrev": "N", "pair": 2490, "prev": 2438, "next": 2436, "pdbId": -1, "altPositions": []}, {"id": 2436, "nbAbbrev": "N", "pair": 2489, "prev": 2437, "next": 2435, "pdbId": -1, "altPositions": []}, {"id": 2435, "nbAbbrev": "N", "pair": 2488, "prev": 2436, "next": 2434, "pdbId": -1, "altPositions": []}, {"id": 2434, "nbAbbrev": "N", "pair": 2487, "prev": 2435, "next": 2433, "pdbId": -1, "altPositions": []}, {"id": 2433, "nbAbbrev": "N", "pair": 2486, "prev": 2434, "next": 2432, "pdbId": -1, "altPositions": []}, {"id": 2432, "nbAbbrev": "N", "pair": 2485, "prev": 2433, "next": 2528, "pdbId": -1, "altPositions": []}, {"id": 2528, "nbAbbrev": "N", "pair": 2560, "prev": 2432, "next": 2529, "pdbId": -1, "altPositions": []}, {"id": 2529, "nbAbbrev": "N", "pair": 2561, "prev": 2528, "next": 2530, "pdbId": -1, "altPositions": []}, {"id": 2530, "nbAbbrev": "N", "pair": 2562, "prev": 2529, "next": 2531, "pdbId": -1, "altPositions": []}, {"id": 2531, "nbAbbrev": "N", "pair": 2563, "prev": 2530, "next": 2532, "pdbId": -1, "altPositions": []}, {"id": 2532, "nbAbbrev": "N", "pair": 2564, "prev": 2531, "next": 2533, "pdbId": -1, "altPositions": []}, {"id": 2533, "nbAbbrev": "N", "pair": 2565, "prev": 2532, "next": 2534, "pdbId": -1, "altPositions": []}, {"id": 2534, "nbAbbrev": "N", "pair": 2566, "prev": 2533, "next": 2535, "pdbId": -1, "altPositions": []}, {"id": 2535, "nbAbbrev": "N", "pair": 2567, "prev": 2534, "next": 2536, "pdbId": -1, "altPositions": []}, {"id": 2536, "nbAbbrev": "N", "pair": 2568, "prev": 2535, "next": 2537, "pdbId": -1, "altPositions": []}, {"id": 2537, "nbAbbrev": "N", "pair": 2569, "prev": 2536, "next": 2538, "pdbId": -1, "altPositions": []}, {"id": 2538, "nbAbbrev": "N", "pair": 2570, "prev": 2537, "next": 2539, "pdbId": -1, "altPositions": []}, {"id": 2539, "nbAbbrev": "N", "pair": 2571, "prev": 2538, "next": 2540, "pdbId": -1, "altPositions": []}, {"id": 2540, "nbAbbrev": "N", "pair": 2572, "prev": 2539, "next": 2541, "pdbId": -1, "altPositions": []}, {"id": 2541, "nbAbbrev": "N", "pair": 2573, "prev": 2540, "next": 2542, "pdbId": -1, "altPositions": []}, {"id": 2542, "nbAbbrev": "N", "pair": 2574, "prev": 2541, "next": 2543, "pdbId": -1, "altPositions": []}, {"id": 2543, "nbAbbrev": "N", "pair": 2575, "prev": 2542, "next": 2607, "pdbId": -1, "altPositions": []}, {"id": 2607, "nbAbbrev": "N", "pair": 2639, "prev": 2543, "next": 2606, "pdbId": -1, "altPositions": []}, {"id": 2606, "nbAbbrev": "N", "pair": 2638, "prev": 2607, "next": 2605, "pdbId": -1, "altPositions": []}, {"id": 2605, "nbAbbrev": "N", "pair": 2637, "prev": 2606, "next": 2604, "pdbId": -1, "altPositions": []}, {"id": 2604, "nbAbbrev": "N", "pair": 2636, "prev": 2605, "next": 2603, "pdbId": -1, "altPositions": []}, {"id": 2603, "nbAbbrev": "N", "pair": 2635, "prev": 2604, "next": 2602, "pdbId": -1, "altPositions": []}, {"id": 2602, "nbAbbrev": "N", "pair": 2634, "prev": 2603, "next": 2601, "pdbId": -1, "altPositions": []}, {"id": 2601, "nbAbbrev": "N", "pair": 2633, "prev": 2602, "next": 2600, "pdbId": -1, "altPositions": []}, {"id": 2600, "nbAbbrev": "N", "pair": 2632, "prev": 2601, "next": 2599, "pdbId": -1, "altPositions": []}, {"id": 2599, "nbAbbrev": "N", "pair": 2631, "prev": 2600, "next": 2598, "pdbId": -1, "altPositions": []}, {"id": 2598, "nbAbbrev": "N", "pair": 2630, "prev": 2599, "next": 2597, "pdbId": -1, "altPositions": []}, {"id": 2597, "nbAbbrev": "N", "pair": 2629, "prev": 2598, "next": 2596, "pdbId": -1, "altPositions": []}, {"id": 2596, "nbAbbrev": "N", "pair": 2628, "prev": 2597, "next": 2595, "pdbId": -1, "altPositions": []}, {"id": 2595, "nbAbbrev": "N", "pair": 2627, "prev": 2596, "next": 2594, "pdbId": -1, "altPositions": []}, {"id": 2594, "nbAbbrev": "N", "pair": 2626, "prev": 2595, "next": 2593, "pdbId": -1, "altPositions": []}, {"id": 2593, "nbAbbrev": "N", "pair": 2625, "prev": 2594, "next": 2592, "pdbId": -1, "altPositions": []}, {"id": 2592, "nbAbbrev": "N", "pair": 2624, "prev": 2593, "next": 2591, "pdbId": -1, "altPositions": []}, {"id": 2591, "nbAbbrev": "N", "pair": 2623, "prev": 2592, "next": 2590, "pdbId": -1, "altPositions": []}, {"id": 2590, "nbAbbrev": "N", "pair": 2622, "prev": 2591, "next": 2589, "pdbId": -1, "altPositions": []}, {"id": 2589, "nbAbbrev": "N", "pair": 2621, "prev": 2590, "next": 2588, "pdbId": -1, "altPositions": []}, {"id": 2588, "nbAbbrev": "N", "pair": 2620, "prev": 2589, "next": 2587, "pdbId": -1, "altPositions": []}, {"id": 2587, "nbAbbrev": "N", "pair": 2619, "prev": 2588, "next": 2586, "pdbId": -1, "altPositions": []}, {"id": 2586, "nbAbbrev": "N", "pair": 2618, "prev": 2587, "next": 2585, "pdbId": -1, "altPositions": []}, {"id": 2585, "nbAbbrev": "N", "pair": 2617, "prev": 2586, "next": 2584, "pdbId": -1, "altPositions": []}, {"id": 2584, "nbAbbrev": "N", "pair": 2616, "prev": 2585, "next": 2583, "pdbId": -1, "altPositions": []}, {"id": 2583, "nbAbbrev": "N", "pair": 2615, "prev": 2584, "next": 2582, "pdbId": -1, "altPositions": []}, {"id": 2582, "nbAbbrev": "N", "pair": 2614, "prev": 2583, "next": 2581, "pdbId": -1, "altPositions": []}, {"id": 2581, "nbAbbrev": "N", "pair": 2613, "prev": 2582, "next": 2580, "pdbId": -1, "altPositions": []}, {"id": 2580, "nbAbbrev": "N", "pair": 2612, "prev": 2581, "next": 2579, "pdbId": -1, "altPositions": []}, {"id": 2579, "nbAbbrev": "N", "pair": 2611, "prev": 2580, "next": 2578, "pdbId": -1, "altPositions": []}, {"id": 2578, "nbAbbrev": "N", "pair": 2610, "prev": 2579, "next": 2577, "pdbId": -1, "altPositions": []}, {"id": 2577, "nbAbbrev": "N", "pair": 2609, "prev": 2578, "next": 2576, "pdbId": -1, "altPositions": []}, {"id": 2576, "nbAbbrev": "N", "pair": 2608, "prev": 2577, "next": 2512, "pdbId": -1, "altPositions": []}, {"id": 2512, "nbAbbrev": "N", "pair": 2544, "prev": 2576, "next": 2513, "pdbId": -1, "altPositions": []}, {"id": 2513, "nbAbbrev": "N", "pair": 2545, "prev": 2512, "next": 2514, "pdbId": -1, "altPositions": []}, {"id": 2514, "nbAbbrev": "N", "pair": 2546, "prev": 2513, "next": 2515, "pdbId": -1, "altPositions": []}, {"id": 2515, "nbAbbrev": "N", "pair": 2547, "prev": 2514, "next": 2516, "pdbId": -1, "altPositions": []}, {"id": 2516, "nbAbbrev": "N", "pair": 2548, "prev": 2515, "next": 2517, "pdbId": -1, "altPositions": []}, {"id": 2517, "nbAbbrev": "N", "pair": 2549, "prev": 2516, "next": 2518, "pdbId": -1, "altPositions": []}, {"id": 2518, "nbAbbrev": "N", "pair": 2550, "prev": 2517, "next": 2519, "pdbId": -1, "altPositions": []}, {"id": 2519, "nbAbbrev": "N", "pair": 2551, "prev": 2518, "next": 2520, "pdbId": -1, "altPositions": []}, {"id": 2520, "nbAbbrev": "N", "pair": 2552, "prev": 2519, "next": 2521, "pdbId": -1, "altPositions": []}, {"id": 2521, "nbAbbrev": "N", "pair": 2553, "prev": 2520, "next": 2522, "pdbId": -1, "altPositions": []}, {"id": 2522, "nbAbbrev": "N", "pair": 2554, "prev": 2521, "next": 2523, "pdbId": -1, "altPositions": []}, {"id": 2523, "nbAbbrev": "N", "pair": 2555, "prev": 2522, "next": 2524, "pdbId": -1, "altPositions": []}, {"id": 2524, "nbAbbrev": "N", "pair": 2556, "prev": 2523, "next": 2525, "pdbId": -1, "altPositions": []}, {"id": 2525, "nbAbbrev": "N", "pair": 2557, "prev": 2524, "next": 2526, "pdbId": -1, "altPositions": []}, {"id": 2526, "nbAbbrev": "N", "pair": 2558, "prev": 2525, "next": 2527, "pdbId": -1, "altPositions": []}, {"id": 2527, "nbAbbrev": "N", "pair": 2559, "prev": 2526, "next": 2431, "pdbId": -1, "altPositions": []}, {"id": 2431, "nbAbbrev": "N", "pair": 2484, "prev": 2527, "next": 2430, "pdbId": -1, "altPositions": []}, {"id": 2430, "nbAbbrev": "N", "pair": 2483, "prev": 2431, "next": 2429, "pdbId": -1, "altPositions": []}, {"id": 2429, "nbAbbrev": "N", "pair": 2482, "prev": 2430, "next": 2428, "pdbId": -1, "altPositions": []}, {"id": 2428, "nbAbbrev": "N", "pair": 2481, "prev": 2429, "next": 2427, "pdbId": -1, "altPositions": []}, {"id": 2427, "nbAbbrev": "N", "pair": 2480, "prev": 2428, "next": 2426, "pdbId": -1, "altPositions": []}, {"id": 2426, "nbAbbrev": "N", "pair": 2479, "prev": 2427, "next": 2425, "pdbId": -1, "altPositions": []}, {"id": 2425, "nbAbbrev": "N", "pair": 2478, "prev": 2426, "next": 2424, "pdbId": -1, "altPositions": []}, {"id": 2424, "nbAbbrev": "N", "pair": 2477, "prev": 2425, "next": 2423, "pdbId": -1, "altPositions": []}, {"id": 2423, "nbAbbrev": "N", "pair": 2476, "prev": 2424, "next": 2422, "pdbId": -1, "altPositions": []}, {"id": 2422, "nbAbbrev": "N", "pair": 2475, "prev": 2423, "next": 2421, "pdbId": -1, "altPositions": []}, {"id": 2421, "nbAbbrev": "N", "pair": 2474, "prev": 2422, "next": 2420, "pdbId": -1, "altPositions": []}, {"id": 2420, "nbAbbrev": "N", "pair": 2473, "prev": 2421, "next": 2419, "pdbId": -1, "altPositions": []}, {"id": 2419, "nbAbbrev": "N", "pair": 2472, "prev": 2420, "next": 2418, "pdbId": -1, "altPositions": []}, {"id": 2418, "nbAbbrev": "N", "pair": 2471, "prev": 2419, "next": 2417, "pdbId": -1, "altPositions": []}, {"id": 2417, "nbAbbrev": "N", "pair": 2470, "prev": 2418, "next": 2416, "pdbId": -1, "altPositions": []}, {"id": 2416, "nbAbbrev": "N", "pair": 2469, "prev": 2417, "next": 2415, "pdbId": -1, "altPositions": []}, {"id": 2415, "nbAbbrev": "N", "pair": 2468, "prev": 2416, "next": 2414, "pdbId": -1, "altPositions": []}, {"id": 2414, "nbAbbrev": "N", "pair": 2467, "prev": 2415, "next": 2413, "pdbId": -1, "altPositions": []}, {"id": 2413, "nbAbbrev": "N", "pair": 2466, "prev": 2414, "next": 2412, "pdbId": -1, "altPositions": []}, {"id": 2412, "nbAbbrev": "N", "pair": 2465, "prev": 2413, "next": 2411, "pdbId": -1, "altPositions": []}, {"id": 2411, "nbAbbrev": "N", "pair": 2464, "prev": 2412, "next": 2410, "pdbId": -1, "altPositions": []}, {"id": 2410, "nbAbbrev": "N", "pair": 2463, "prev": 2411, "next": 2409, "pdbId": -1, "altPositions": []}, {"id": 2409, "nbAbbrev": "N", "pair": 2462, "prev": 2410, "next": 2408, "pdbId": -1, "altPositions": []}, {"id": 2408, "nbAbbrev": "N", "pair": 2461, "prev": 2409, "next": 2407, "pdbId": -1, "altPositions": []}, {"id": 2407, "nbAbbrev": "N", "pair": 2460, "prev": 2408, "next": 2406, "pdbId": -1, "altPositions": []}, {"id": 2406, "nbAbbrev": "N", "pair": 2459, "prev": 2407, "next": 2342, "pdbId": -1, "altPositions": []}, {"id": 2342, "nbAbbrev": "N", "pair": 2374, "prev": 2406, "next": 2343, "pdbId": -1, "altPositions": []}, {"id": 2343, "nbAbbrev": "N", "pair": 2375, "prev": 2342, "next": 2344, "pdbId": -1, "altPositions": []}, {"id": 2344, "nbAbbrev": "N", "pair": 2376, "prev": 2343, "next": 2345, "pdbId": -1, "altPositions": []}, {"id": 2345, "nbAbbrev": "N", "pair": 2377, "prev": 2344, "next": 2346, "pdbId": -1, "altPositions": []}, {"id": 2346, "nbAbbrev": "N", "pair": 2378, "prev": 2345, "next": 2347, "pdbId": -1, "altPositions": []}, {"id": 2347, "nbAbbrev": "N", "pair": 2379, "prev": 2346, "next": 2348, "pdbId": -1, "altPositions": []}, {"id": 2348, "nbAbbrev": "N", "pair": 2380, "prev": 2347, "next": 2349, "pdbId": -1, "altPositions": []}, {"id": 2349, "nbAbbrev": "N", "pair": 2381, "prev": 2348, "next": 2350, "pdbId": -1, "altPositions": []}, {"id": 2350, "nbAbbrev": "N", "pair": 2382, "prev": 2349, "next": 2351, "pdbId": -1, "altPositions": []}, {"id": 2351, "nbAbbrev": "N", "pair": 2383, "prev": 2350, "next": 2352, "pdbId": -1, "altPositions": []}, {"id": 2352, "nbAbbrev": "N", "pair": 2384, "prev": 2351, "next": 2353, "pdbId": -1, "altPositions": []}, {"id": 2353, "nbAbbrev": "N", "pair": 2385, "prev": 2352, "next": 2354, "pdbId": -1, "altPositions": []}, {"id": 2354, "nbAbbrev": "N", "pair": 2386, "prev": 2353, "next": 2355, "pdbId": -1, "altPositions": []}, {"id": 2355, "nbAbbrev": "N", "pair": 2387, "prev": 2354, "next": 2356, "pdbId": -1, "altPositions": []}, {"id": 2356, "nbAbbrev": "N", "pair": 2388, "prev": 2355, "next": 2357, "pdbId": -1, "altPositions": []}, {"id": 2357, "nbAbbrev": "N", "pair": 2389, "prev": 2356, "next": 2260, "pdbId": -1, "altPositions": []}, {"id": 2260, "nbAbbrev": "N", "pair": 2314, "prev": 2357, "next": 2259, "pdbId": -1, "altPositions": []}, {"id": 2259, "nbAbbrev": "N", "pair": 2313, "prev": 2260, "next": 2258, "pdbId": -1, "altPositions": []}, {"id": 2258, "nbAbbrev": "N", "pair": 2312, "prev": 2259, "next": 2257, "pdbId": -1, "altPositions": []}, {"id": 2257, "nbAbbrev": "N", "pair": 2311, "prev": 2258, "next": 2256, "pdbId": -1, "altPositions": []}, {"id": 2256, "nbAbbrev": "N", "pair": 2310, "prev": 2257, "next": 2255, "pdbId": -1, "altPositions": []}, {"id": 2255, "nbAbbrev": "N", "pair": 2309, "prev": 2256, "next": 2254, "pdbId": -1, "altPositions": []}, {"id": 2254, "nbAbbrev": "N", "pair": 2308, "prev": 2255, "next": 2253, "pdbId": -1, "altPositions": []}, {"id": 2253, "nbAbbrev": "N", "pair": 2307, "prev": 2254, "next": 2252, "pdbId": -1, "altPositions": []}, {"id": 2252, "nbAbbrev": "N", "pair": 2306, "prev": 2253, "next": 2251, "pdbId": -1, "altPositions": []}, {"id": 2251, "nbAbbrev": "N", "pair": 2305, "prev": 2252, "next": 2250, "pdbId": -1, "altPositions": []}, {"id": 2250, "nbAbbrev": "N", "pair": 2304, "prev": 2251, "next": 2249, "pdbId": -1, "altPositions": []}, {"id": 2249, "nbAbbrev": "N", "pair": 2303, "prev": 2250, "next": 2248, "pdbId": -1, "altPositions": []}, {"id": 2248, "nbAbbrev": "N", "pair": 2302, "prev": 2249, "next": 2247, "pdbId": -1, "altPositions": []}, {"id": 2247, "nbAbbrev": "N", "pair": 2301, "prev": 2248, "next": 2246, "pdbId": -1, "altPositions": []}, {"id": 2246, "nbAbbrev": "N", "pair": 2300, "prev": 2247, "next": 2245, "pdbId": -1, "altPositions": []}, {"id": 2245, "nbAbbrev": "N", "pair": 2299, "prev": 2246, "next": 2244, "pdbId": -1, "altPositions": []}, {"id": 2244, "nbAbbrev": "N", "pair": 2298, "prev": 2245, "next": 2243, "pdbId": -1, "altPositions": []}, {"id": 2243, "nbAbbrev": "N", "pair": 2297, "prev": 2244, "next": 2242, "pdbId": -1, "altPositions": []}, {"id": 2242, "nbAbbrev": "N", "pair": 2296, "prev": 2243, "next": 2241, "pdbId": -1, "altPositions": []}, {"id": 2241, "nbAbbrev": "N", "pair": 2295, "prev": 2242, "next": 2240, "pdbId": -1, "altPositions": []}, {"id": 2240, "nbAbbrev": "N", "pair": 2294, "prev": 2241, "next": 2239, "pdbId": -1, "altPositions": []}, {"id": 2239, "nbAbbrev": "N", "pair": 2293, "prev": 2240, "next": 2238, "pdbId": -1, "altPositions": []}, {"id": 2238, "nbAbbrev": "N", "pair": 2292, "prev": 2239, "next": 2237, "pdbId": -1, "altPositions": []}, {"id": 2237, "nbAbbrev": "N", "pair": 2291, "prev": 2238, "next": 2236, "pdbId": -1, "altPositions": []}, {"id": 2236, "nbAbbrev": "N", "pair": 2290, "prev": 2237, "next": 2235, "pdbId": -1, "altPositions": []}, {"id": 2235, "nbAbbrev": "N", "pair": 2289, "prev": 2236, "next": 2234, "pdbId": -1, "altPositions": []}, {"id": 2234, "nbAbbrev": "N", "pair": 2288, "prev": 2235, "next": 2170, "pdbId": -1, "altPositions": []}, {"id": 2170, "nbAbbrev": "N", "pair": 2202, "prev": 2234, "next": 2171, "pdbId": -1, "altPositions": []}, {"id": 2171, "nbAbbrev": "N", "pair": 2203, "prev": 2170, "next": 2172, "pdbId": -1, "altPositions": []}, {"id": 2172, "nbAbbrev": "N", "pair": 2204, "prev": 2171, "next": 2173, "pdbId": -1, "altPositions": []}, {"id": 2173, "nbAbbrev": "N", "pair": 2205, "prev": 2172, "next": 2174, "pdbId": -1, "altPositions": []}, {"id": 2174, "nbAbbrev": "N", "pair": 2206, "prev": 2173, "next": 2175, "pdbId": -1, "altPositions": []}, {"id": 2175, "nbAbbrev": "N", "pair": 2207, "prev": 2174, "next": 2176, "pdbId": -1, "altPositions": []}, {"id": 2176, "nbAbbrev": "N", "pair": 2208, "prev": 2175, "next": 2177, "pdbId": -1, "altPositions": []}, {"id": 2177, "nbAbbrev": "N", "pair": 2209, "prev": 2176, "next": 2178, "pdbId": -1, "altPositions": []}, {"id": 2178, "nbAbbrev": "N", "pair": 2210, "prev": 2177, "next": 2179, "pdbId": -1, "altPositions": []}, {"id": 2179, "nbAbbrev": "N", "pair": 2211, "prev": 2178, "next": 2180, "pdbId": -1, "altPositions": []}, {"id": 2180, "nbAbbrev": "N", "pair": 2212, "prev": 2179, "next": 2181, "pdbId": -1, "altPositions": []}, {"id": 2181, "nbAbbrev": "N", "pair": 2213, "prev": 2180, "next": 2182, "pdbId": -1, "altPositions": []}, {"id": 2182, "nbAbbrev": "N", "pair": 2214, "prev": 2181, "next": 2183, "pdbId": -1, "altPositions": []}, {"id": 2183, "nbAbbrev": "N", "pair": 2215, "prev": 2182, "next": 2184, "pdbId": -1, "altPositions": []}, {"id": 2184, "nbAbbrev": "N", "pair": 2216, "prev": 2183, "next": 2185, "pdbId": -1, "altPositions": []}, {"id": 2185, "nbAbbrev": "N", "pair": 2217, "prev": 2184, "next": 2090, "pdbId": -1, "altPositions": []}, {"id": 2090, "nbAbbrev": "N", "pair": 2143, "prev": 2185, "next": 2089, "pdbId": -1, "altPositions": []}, {"id": 2089, "nbAbbrev": "N", "pair": 2142, "prev": 2090, "next": 2088, "pdbId": -1, "altPositions": []}, {"id": 2088, "nbAbbrev": "N", "pair": 2141, "prev": 2089, "next": 2087, "pdbId": -1, "altPositions": []}, {"id": 2087, "nbAbbrev": "N", "pair": 2140, "prev": 2088, "next": 2086, "pdbId": -1, "altPositions": []}, {"id": 2086, "nbAbbrev": "N", "pair": 2139, "prev": 2087, "next": 2085, "pdbId": -1, "altPositions": []}, {"id": 2085, "nbAbbrev": "N", "pair": 2138, "prev": 2086, "next": 2084, "pdbId": -1, "altPositions": []}, {"id": 2084, "nbAbbrev": "N", "pair": 2137, "prev": 2085, "next": 2083, "pdbId": -1, "altPositions": []}, {"id": 2083, "nbAbbrev": "N", "pair": 2136, "prev": 2084, "next": 2082, "pdbId": -1, "altPositions": []}, {"id": 2082, "nbAbbrev": "N", "pair": 2135, "prev": 2083, "next": 2081, "pdbId": -1, "altPositions": []}, {"id": 2081, "nbAbbrev": "N", "pair": 2134, "prev": 2082, "next": 2080, "pdbId": -1, "altPositions": []}, {"id": 2080, "nbAbbrev": "N", "pair": 2133, "prev": 2081, "next": 2079, "pdbId": -1, "altPositions": []}, {"id": 2079, "nbAbbrev": "N", "pair": 2132, "prev": 2080, "next": 2078, "pdbId": -1, "altPositions": []}, {"id": 2078, "nbAbbrev": "N", "pair": 2131, "prev": 2079, "next": 2077, "pdbId": -1, "altPositions": []}, {"id": 2077, "nbAbbrev": "N", "pair": 2130, "prev": 2078, "next": 2076, "pdbId": -1, "altPositions": []}, {"id": 2076, "nbAbbrev": "N", "pair": 2129, "prev": 2077, "next": 2075, "pdbId": -1, "altPositions": []}, {"id": 2075, "nbAbbrev": "N", "pair": 2128, "prev": 2076, "next": 2074, "pdbId": -1, "altPositions": []}, {"id": 2074, "nbAbbrev": "N", "pair": 2127, "prev": 2075, "next": 2073, "pdbId": -1, "altPositions": []}, {"id": 2073, "nbAbbrev": "N", "pair": 2126, "prev": 2074, "next": 2072, "pdbId": -1, "altPositions": []}, {"id": 2072, "nbAbbrev": "N", "pair": 2125, "prev": 2073, "next": 2071, "pdbId": -1, "altPositions": []}, {"id": 2071, "nbAbbrev": "N", "pair": 2124, "prev": 2072, "next": 2070, "pdbId": -1, "altPositions": []}, {"id": 2070, "nbAbbrev": "N", "pair": 2123, "prev": 2071, "next": 2069, "pdbId": -1, "altPositions": []}, {"id": 2069, "nbAbbrev": "N", "pair": 2122, "prev": 2070, "next": 2068, "pdbId": -1, "altPositions": []}, {"id": 2068, "nbAbbrev": "N", "pair": 2121, "prev": 2069, "next": 2067, "pdbId": -1, "altPositions": []}, {"id": 2067, "nbAbbrev": "N", "pair": 2120, "prev": 2068, "next": 2066, "pdbId": -1, "altPositions": []}, {"id": 2066, "nbAbbrev": "N", "pair": 2119, "prev": 2067, "next": 2065, "pdbId": -1, "altPositions": []}, {"id": 2065, "nbAbbrev": "N", "pair": 2118, "prev": 2066, "next": 2064, "pdbId": -1, "altPositions": []}, {"id": 2064, "nbAbbrev": "N", "pair": 2117, "prev": 2065, "next": 1872, "pdbId": -1, "altPositions": []}, {"id": 1872, "nbAbbrev": "N", "pair": 1968, "prev": 2064, "next": 1873, "pdbId": -1, "altPositions": []}, {"id": 1873, "nbAbbrev": "N", "pair": 1969, "prev": 1872, "next": 1874, "pdbId": -1, "altPositions": []}, {"id": 1874, "nbAbbrev": "N", "pair": 1970, "prev": 1873, "next": 1875, "pdbId": -1, "altPositions": []}, {"id": 1875, "nbAbbrev": "N", "pair": 1971, "prev": 1874, "next": 1876, "pdbId": -1, "altPositions": []}, {"id": 1876, "nbAbbrev": "N", "pair": 1972, "prev": 1875, "next": 1877, "pdbId": -1, "altPositions": []}, {"id": 1877, "nbAbbrev": "N", "pair": 1973, "prev": 1876, "next": 1878, "pdbId": -1, "altPositions": []}, {"id": 1878, "nbAbbrev": "N", "pair": 1974, "prev": 1877, "next": 1879, "pdbId": -1, "altPositions": []}, {"id": 1879, "nbAbbrev": "N", "pair": 1975, "prev": 1878, "next": 1880, "pdbId": -1, "altPositions": []}, {"id": 1880, "nbAbbrev": "N", "pair": 1976, "prev": 1879, "next": 1881, "pdbId": -1, "altPositions": []}, {"id": 1881, "nbAbbrev": "N", "pair": 1977, "prev": 1880, "next": 1882, "pdbId": -1, "altPositions": []}, {"id": 1882, "nbAbbrev": "N", "pair": 1978, "prev": 1881, "next": 1883, "pdbId": -1, "altPositions": []}, {"id": 1883, "nbAbbrev": "N", "pair": 1979, "prev": 1882, "next": 1884, "pdbId": -1, "altPositions": []}, {"id": 1884, "nbAbbrev": "N", "pair": 1980, "prev": 1883, "next": 1885, "pdbId": -1, "altPositions": []}, {"id": 1885, "nbAbbrev": "N", "pair": 1981, "prev": 1884, "next": 1886, "pdbId": -1, "altPositions": []}, {"id": 1886, "nbAbbrev": "N", "pair": 1982, "prev": 1885, "next": 1887, "pdbId": -1, "altPositions": []}, {"id": 1887, "nbAbbrev": "N", "pair": 1983, "prev": 1886, "next": 1888, "pdbId": -1, "altPositions": []}, {"id": 1888, "nbAbbrev": "N", "pair": 1984, "prev": 1887, "next": 1889, "pdbId": -1, "altPositions": []}, {"id": 1889, "nbAbbrev": "N", "pair": 1985, "prev": 1888, "next": 1890, "pdbId": -1, "altPositions": []}, {"id": 1890, "nbAbbrev": "N", "pair": 1986, "prev": 1889, "next": 1891, "pdbId": -1, "altPositions": []}, {"id": 1891, "nbAbbrev": "N", "pair": 1987, "prev": 1890, "next": 1892, "pdbId": -1, "altPositions": []}, {"id": 1892, "nbAbbrev": "N", "pair": 1988, "prev": 1891, "next": 1893, "pdbId": -1, "altPositions": []}, {"id": 1893, "nbAbbrev": "N", "pair": 1989, "prev": 1892, "next": 1894, "pdbId": -1, "altPositions": []}, {"id": 1894, "nbAbbrev": "N", "pair": 1990, "prev": 1893, "next": 1895, "pdbId": -1, "altPositions": []}, {"id": 1895, "nbAbbrev": "N", "pair": 1991, "prev": 1894, "next": 1896, "pdbId": -1, "altPositions": []}, {"id": 1896, "nbAbbrev": "N", "pair": 1992, "prev": 1895, "next": 1897, "pdbId": -1, "altPositions": []}, {"id": 1897, "nbAbbrev": "N", "pair": 1993, "prev": 1896, "next": 1898, "pdbId": -1, "altPositions": []}, {"id": 1898, "nbAbbrev": "N", "pair": 1994, "prev": 1897, "next": 1899, "pdbId": -1, "altPositions": []}, {"id": 1899, "nbAbbrev": "N", "pair": 1995, "prev": 1898, "next": 1900, "pdbId": -1, "altPositions": []}, {"id": 1900, "nbAbbrev": "N", "pair": 1996, "prev": 1899, "next": 1901, "pdbId": -1, "altPositions": []}, {"id": 1901, "nbAbbrev": "N", "pair": 1997, "prev": 1900, "next": 1902, "pdbId": -1, "altPositions": []}, {"id": 1902, "nbAbbrev": "N", "pair": 1998, "prev": 1901, "next": 1903, "pdbId": -1, "altPositions": []}, {"id": 1903, "nbAbbrev": "N", "pair": 1999, "prev": 1902, "next": 1904, "pdbId": -1, "altPositions": []}, {"id": 1904, "nbAbbrev": "N", "pair": 2000, "prev": 1903, "next": 1905, "pdbId": -1, "altPositions": []}, {"id": 1905, "nbAbbrev": "N", "pair": 2001, "prev": 1904, "next": 1906, "pdbId": -1, "altPositions": []}, {"id": 1906, "nbAbbrev": "N", "pair": 2002, "prev": 1905, "next": 1907, "pdbId": -1, "altPositions": []}, {"id": 1907, "nbAbbrev": "N", "pair": 2003, "prev": 1906, "next": 1908, "pdbId": -1, "altPositions": []}, {"id": 1908, "nbAbbrev": "N", "pair": 2004, "prev": 1907, "next": 1909, "pdbId": -1, "altPositions": []}, {"id": 1909, "nbAbbrev": "N", "pair": 2005, "prev": 1908, "next": 1910, "pdbId": -1, "altPositions": []}, {"id": 1910, "nbAbbrev": "N", "pair": 2006, "prev": 1909, "next": 1911, "pdbId": -1, "altPositions": []}, {"id": 1911, "nbAbbrev": "N", "pair": 2007, "prev": 1910, "next": 1912, "pdbId": -1, "altPositions": []}, {"id": 1912, "nbAbbrev": "N", "pair": 2008, "prev": 1911, "next": 1913, "pdbId": -1, "altPositions": []}, {"id": 1913, "nbAbbrev": "N", "pair": 2009, "prev": 1912, "next": 1914, "pdbId": -1, "altPositions": []}, {"id": 1914, "nbAbbrev": "N", "pair": 2010, "prev": 1913, "next": 1915, "pdbId": -1, "altPositions": []}, {"id": 1915, "nbAbbrev": "N", "pair": 2011, "prev": 1914, "next": 1916, "pdbId": -1, "altPositions": []}, {"id": 1916, "nbAbbrev": "N", "pair": 2012, "prev": 1915, "next": 1917, "pdbId": -1, "altPositions": []}, {"id": 1917, "nbAbbrev": "N", "pair": 2013, "prev": 1916, "next": 1918, "pdbId": -1, "altPositions": []}, {"id": 1918, "nbAbbrev": "N", "pair": 2014, "prev": 1917, "next": 1919, "pdbId": -1, "altPositions": []}, {"id": 1919, "nbAbbrev": "N", "pair": 2015, "prev": 1918, "next": 1695, "pdbId": -1, "altPositions": []}, {"id": 1695, "nbAbbrev": "N", "pair": 1812, "prev": 1919, "next": 1694, "pdbId": -1, "altPositions": []}, {"id": 1694, "nbAbbrev": "N", "pair": 1811, "prev": 1695, "next": 1693, "pdbId": -1, "altPositions": []}, {"id": 1693, "nbAbbrev": "N", "pair": 1810, "prev": 1694, "next": 1692, "pdbId": -1, "altPositions": []}, {"id": 1692, "nbAbbrev": "N", "pair": 1809, "prev": 1693, "next": 1691, "pdbId": -1, "altPositions": []}, {"id": 1691, "nbAbbrev": "N", "pair": 1808, "prev": 1692, "next": 1690, "pdbId": -1, "altPositions": []}, {"id": 1690, "nbAbbrev": "N", "pair": 1807, "prev": 1691, "next": 1689, "pdbId": -1, "altPositions": []}, {"id": 1689, "nbAbbrev": "N", "pair": 1806, "prev": 1690, "next": 1688, "pdbId": -1, "altPositions": []}, {"id": 1688, "nbAbbrev": "N", "pair": 1805, "prev": 1689, "next": 1687, "pdbId": -1, "altPositions": []}, {"id": 1687, "nbAbbrev": "N", "pair": 1804, "prev": 1688, "next": 1686, "pdbId": -1, "altPositions": []}, {"id": 1686, "nbAbbrev": "N", "pair": 1803, "prev": 1687, "next": 1685, "pdbId": -1, "altPositions": []}, {"id": 1685, "nbAbbrev": "N", "pair": 1802, "prev": 1686, "next": 1684, "pdbId": -1, "altPositions": []}, {"id": 1684, "nbAbbrev": "N", "pair": 1801, "prev": 1685, "next": 1683, "pdbId": -1, "altPositions": []}, {"id": 1683, "nbAbbrev": "N", "pair": 1800, "prev": 1684, "next": 1682, "pdbId": -1, "altPositions": []}, {"id": 1682, "nbAbbrev": "N", "pair": 1799, "prev": 1683, "next": 1681, "pdbId": -1, "altPositions": []}, {"id": 1681, "nbAbbrev": "N", "pair": 1798, "prev": 1682, "next": 1680, "pdbId": -1, "altPositions": []}, {"id": 1680, "nbAbbrev": "N", "pair": 1797, "prev": 1681, "next": 1679, "pdbId": -1, "altPositions": []}, {"id": 1679, "nbAbbrev": "N", "pair": 1796, "prev": 1680, "next": 1678, "pdbId": -1, "altPositions": []}, {"id": 1678, "nbAbbrev": "N", "pair": 1795, "prev": 1679, "next": 1677, "pdbId": -1, "altPositions": []}, {"id": 1677, "nbAbbrev": "N", "pair": 1794, "prev": 1678, "next": 1676, "pdbId": -1, "altPositions": []}, {"id": 1676, "nbAbbrev": "N", "pair": 1793, "prev": 1677, "next": 1675, "pdbId": -1, "altPositions": []}, {"id": 1675, "nbAbbrev": "N", "pair": 1792, "prev": 1676, "next": 1674, "pdbId": -1, "altPositions": []}, {"id": 1674, "nbAbbrev": "N", "pair": 1791, "prev": 1675, "next": 1673, "pdbId": -1, "altPositions": []}, {"id": 1673, "nbAbbrev": "N", "pair": 1790, "prev": 1674, "next": 1672, "pdbId": -1, "altPositions": []}, {"id": 1672, "nbAbbrev": "N", "pair": 1789, "prev": 1673, "next": 1671, "pdbId": -1, "altPositions": []}, {"id": 1671, "nbAbbrev": "N", "pair": 1788, "prev": 1672, "next": 1670, "pdbId": -1, "altPositions": []}, {"id": 1670, "nbAbbrev": "N", "pair": 1787, "prev": 1671, "next": 1669, "pdbId": -1, "altPositions": []}, {"id": 1669, "nbAbbrev": "N", "pair": 1786, "prev": 1670, "next": 1668, "pdbId": -1, "altPositions": []}, {"id": 1668, "nbAbbrev": "N", "pair": 1785, "prev": 1669, "next": 1667, "pdbId": -1, "altPositions": []}, {"id": 1667, "nbAbbrev": "N", "pair": 1784, "prev": 1668, "next": 1666, "pdbId": -1, "altPositions": []}, {"id": 1666, "nbAbbrev": "N", "pair": 1783, "prev": 1667, "next": 1665, "pdbId": -1, "altPositions": []}, {"id": 1665, "nbAbbrev": "N", "pair": 1782, "prev": 1666, "next": 1664, "pdbId": -1, "altPositions": []}, {"id": 1664, "nbAbbrev": "N", "pair": 1781, "prev": 1665, "next": 1663, "pdbId": -1, "altPositions": []}, {"id": 1663, "nbAbbrev": "N", "pair": 1780, "prev": 1664, "next": 1662, "pdbId": -1, "altPositions": []}, {"id": 1662, "nbAbbrev": "N", "pair": 1779, "prev": 1663, "next": 1661, "pdbId": -1, "altPositions": []}, {"id": 1661, "nbAbbrev": "N", "pair": 1778, "prev": 1662, "next": 1660, "pdbId": -1, "altPositions": []}, {"id": 1660, "nbAbbrev": "N", "pair": 1777, "prev": 1661, "next": 1659, "pdbId": -1, "altPositions": []}, {"id": 1659, "nbAbbrev": "N", "pair": 1776, "prev": 1660, "next": 1658, "pdbId": -1, "altPositions": []}, {"id": 1658, "nbAbbrev": "N", "pair": 1775, "prev": 1659, "next": 1657, "pdbId": -1, "altPositions": []}, {"id": 1657, "nbAbbrev": "N", "pair": 1774, "prev": 1658, "next": 1656, "pdbId": -1, "altPositions": []}, {"id": 1656, "nbAbbrev": "N", "pair": 1773, "prev": 1657, "next": 1655, "pdbId": -1, "altPositions": []}, {"id": 1655, "nbAbbrev": "N", "pair": 1772, "prev": 1656, "next": 1654, "pdbId": -1, "altPositions": []}, {"id": 1654, "nbAbbrev": "N", "pair": 1771, "prev": 1655, "next": 1653, "pdbId": -1, "altPositions": []}, {"id": 1653, "nbAbbrev": "N", "pair": 1770, "prev": 1654, "next": 1652, "pdbId": -1, "altPositions": []}, {"id": 1652, "nbAbbrev": "N", "pair": 1769, "prev": 1653, "next": 1651, "pdbId": -1, "altPositions": []}, {"id": 1651, "nbAbbrev": "N", "pair": 1768, "prev": 1652, "next": 1650, "pdbId": -1, "altPositions": []}, {"id": 1650, "nbAbbrev": "N", "pair": 1767, "prev": 1651, "next": 1649, "pdbId": -1, "altPositions": []}, {"id": 1649, "nbAbbrev": "N", "pair": 1766, "prev": 1650, "next": 1648, "pdbId": -1, "altPositions": []}, {"id": 1648, "nbAbbrev": "N", "pair": 1765, "prev": 1649, "next": 1647, "pdbId": -1, "altPositions": []}, {"id": 1647, "nbAbbrev": "N", "pair": 1764, "prev": 1648, "next": 1646, "pdbId": -1, "altPositions": []}, {"id": 1646, "nbAbbrev": "N", "pair": 1763, "prev": 1647, "next": 1645, "pdbId": -1, "altPositions": []}, {"id": 1645, "nbAbbrev": "N", "pair": 1762, "prev": 1646, "next": 1644, "pdbId": -1, "altPositions": []}, {"id": 1644, "nbAbbrev": "N", "pair": 1761, "prev": 1645, "next": 1643, "pdbId": -1, "altPositions": []}, {"id": 1643, "nbAbbrev": "N", "pair": 1760, "prev": 1644, "next": 1642, "pdbId": -1, "altPositions": []}, {"id": 1642, "nbAbbrev": "N", "pair": 1759, "prev": 1643, "next": 1641, "pdbId": -1, "altPositions": []}, {"id": 1641, "nbAbbrev": "N", "pair": 1758, "prev": 1642, "next": 1640, "pdbId": -1, "altPositions": []}, {"id": 1640, "nbAbbrev": "N", "pair": 1757, "prev": 1641, "next": 1639, "pdbId": -1, "altPositions": []}, {"id": 1639, "nbAbbrev": "N", "pair": 1756, "prev": 1640, "next": 1638, "pdbId": -1, "altPositions": []}, {"id": 1638, "nbAbbrev": "N", "pair": 1755, "prev": 1639, "next": 1404, "pdbId": -1, "altPositions": []}, {"id": 1404, "nbAbbrev": "N", "pair": 1521, "prev": 1638, "next": 1405, "pdbId": -1, "altPositions": []}, {"id": 1405, "nbAbbrev": "N", "pair": 1522, "prev": 1404, "next": 1406, "pdbId": -1, "altPositions": []}, {"id": 1406, "nbAbbrev": "N", "pair": 1523, "prev": 1405, "next": 1407, "pdbId": -1, "altPositions": []}, {"id": 1407, "nbAbbrev": "N", "pair": 1524, "prev": 1406, "next": 1408, "pdbId": -1, "altPositions": []}, {"id": 1408, "nbAbbrev": "N", "pair": 1525, "prev": 1407, "next": 1409, "pdbId": -1, "altPositions": []}, {"id": 1409, "nbAbbrev": "N", "pair": 1526, "prev": 1408, "next": 1410, "pdbId": -1, "altPositions": []}, {"id": 1410, "nbAbbrev": "N", "pair": 1527, "prev": 1409, "next": 1411, "pdbId": -1, "altPositions": []}, {"id": 1411, "nbAbbrev": "N", "pair": 1528, "prev": 1410, "next": 1412, "pdbId": -1, "altPositions": []}, {"id": 1412, "nbAbbrev": "N", "pair": 1529, "prev": 1411, "next": 1413, "pdbId": -1, "altPositions": []}, {"id": 1413, "nbAbbrev": "N", "pair": 1530, "prev": 1412, "next": 1414, "pdbId": -1, "altPositions": []}, {"id": 1414, "nbAbbrev": "N", "pair": 1531, "prev": 1413, "next": 1415, "pdbId": -1, "altPositions": []}, {"id": 1415, "nbAbbrev": "N", "pair": 1532, "prev": 1414, "next": 1416, "pdbId": -1, "altPositions": []}, {"id": 1416, "nbAbbrev": "N", "pair": 1533, "prev": 1415, "next": 1417, "pdbId": -1, "altPositions": []}, {"id": 1417, "nbAbbrev": "N", "pair": 1534, "prev": 1416, "next": 1418, "pdbId": -1, "altPositions": []}, {"id": 1418, "nbAbbrev": "N", "pair": 1535, "prev": 1417, "next": 1419, "pdbId": -1, "altPositions": []}, {"id": 1419, "nbAbbrev": "N", "pair": 1536, "prev": 1418, "next": 1420, "pdbId": -1, "altPositions": []}, {"id": 1420, "nbAbbrev": "N", "pair": 1537, "prev": 1419, "next": 1421, "pdbId": -1, "altPositions": []}, {"id": 1421, "nbAbbrev": "N", "pair": 1538, "prev": 1420, "next": 1422, "pdbId": -1, "altPositions": []}, {"id": 1422, "nbAbbrev": "N", "pair": 1539, "prev": 1421, "next": 1423, "pdbId": -1, "altPositions": []}, {"id": 1423, "nbAbbrev": "N", "pair": 1540, "prev": 1422, "next": 1424, "pdbId": -1, "altPositions": []}, {"id": 1424, "nbAbbrev": "N", "pair": 1541, "prev": 1423, "next": 1425, "pdbId": -1, "altPositions": []}, {"id": 1425, "nbAbbrev": "N", "pair": 1542, "prev": 1424, "next": 1426, "pdbId": -1, "altPositions": []}, {"id": 1426, "nbAbbrev": "N", "pair": 1543, "prev": 1425, "next": 1427, "pdbId": -1, "altPositions": []}, {"id": 1427, "nbAbbrev": "N", "pair": 1544, "prev": 1426, "next": 1428, "pdbId": -1, "altPositions": []}, {"id": 1428, "nbAbbrev": "N", "pair": 1545, "prev": 1427, "next": 1429, "pdbId": -1, "altPositions": []}, {"id": 1429, "nbAbbrev": "N", "pair": 1546, "prev": 1428, "next": 1430, "pdbId": -1, "altPositions": []}, {"id": 1430, "nbAbbrev": "N", "pair": 1547, "prev": 1429, "next": 1431, "pdbId": -1, "altPositions": []}, {"id": 1431, "nbAbbrev": "N", "pair": 1548, "prev": 1430, "next": 1432, "pdbId": -1, "altPositions": []}, {"id": 1432, "nbAbbrev": "N", "pair": 1549, "prev": 1431, "next": 1433, "pdbId": -1, "altPositions": []}, {"id": 1433, "nbAbbrev": "N", "pair": 1550, "prev": 1432, "next": 1434, "pdbId": -1, "altPositions": []}, {"id": 1434, "nbAbbrev": "N", "pair": 1551, "prev": 1433, "next": 1435, "pdbId": -1, "altPositions": []}, {"id": 1435, "nbAbbrev": "N", "pair": 1552, "prev": 1434, "next": 1436, "pdbId": -1, "altPositions": []}, {"id": 1436, "nbAbbrev": "N", "pair": 1553, "prev": 1435, "next": 1437, "pdbId": -1, "altPositions": []}, {"id": 1437, "nbAbbrev": "N", "pair": 1554, "prev": 1436, "next": 1438, "pdbId": -1, "altPositions": []}, {"id": 1438, "nbAbbrev": "N", "pair": 1555, "prev": 1437, "next": 1439, "pdbId": -1, "altPositions": []}, {"id": 1439, "nbAbbrev": "N", "pair": 1556, "prev": 1438, "next": 1440, "pdbId": -1, "altPositions": []}, {"id": 1440, "nbAbbrev": "N", "pair": 1557, "prev": 1439, "next": 1441, "pdbId": -1, "altPositions": []}, {"id": 1441, "nbAbbrev": "N", "pair": 1558, "prev": 1440, "next": 1442, "pdbId": -1, "altPositions": []}, {"id": 1442, "nbAbbrev": "N", "pair": 1559, "prev": 1441, "next": 1443, "pdbId": -1, "altPositions": []}, {"id": 1443, "nbAbbrev": "N", "pair": 1560, "prev": 1442, "next": 1444, "pdbId": -1, "altPositions": []}, {"id": 1444, "nbAbbrev": "N", "pair": 1561, "prev": 1443, "next": 1445, "pdbId": -1, "altPositions": []}, {"id": 1445, "nbAbbrev": "N", "pair": 1562, "prev": 1444, "next": 1446, "pdbId": -1, "altPositions": []}, {"id": 1446, "nbAbbrev": "N", "pair": 1563, "prev": 1445, "next": 1447, "pdbId": -1, "altPositions": []}, {"id": 1447, "nbAbbrev": "N", "pair": 1564, "prev": 1446, "next": 1448, "pdbId": -1, "altPositions": []}, {"id": 1448, "nbAbbrev": "N", "pair": 1565, "prev": 1447, "next": 1449, "pdbId": -1, "altPositions": []}, {"id": 1449, "nbAbbrev": "N", "pair": 1566, "prev": 1448, "next": 1450, "pdbId": -1, "altPositions": []}, {"id": 1450, "nbAbbrev": "N", "pair": 1567, "prev": 1449, "next": 1451, "pdbId": -1, "altPositions": []}, {"id": 1451, "nbAbbrev": "N", "pair": 1568, "prev": 1450, "next": 1452, "pdbId": -1, "altPositions": []}, {"id": 1452, "nbAbbrev": "N", "pair": 1569, "prev": 1451, "next": 1453, "pdbId": -1, "altPositions": []}, {"id": 1453, "nbAbbrev": "N", "pair": 1570, "prev": 1452, "next": 1454, "pdbId": -1, "altPositions": []}, {"id": 1454, "nbAbbrev": "N", "pair": 1571, "prev": 1453, "next": 1455, "pdbId": -1, "altPositions": []}, {"id": 1455, "nbAbbrev": "N", "pair": 1572, "prev": 1454, "next": 1456, "pdbId": -1, "altPositions": []}, {"id": 1456, "nbAbbrev": "N", "pair": 1573, "prev": 1455, "next": 1457, "pdbId": -1, "altPositions": []}, {"id": 1457, "nbAbbrev": "N", "pair": 1574, "prev": 1456, "next": 1458, "pdbId": -1, "altPositions": []}, {"id": 1458, "nbAbbrev": "N", "pair": 1575, "prev": 1457, "next": 1459, "pdbId": -1, "altPositions": []}, {"id": 1459, "nbAbbrev": "N", "pair": 1576, "prev": 1458, "next": 1460, "pdbId": -1, "altPositions": []}, {"id": 1460, "nbAbbrev": "N", "pair": 1577, "prev": 1459, "next": 1461, "pdbId": -1, "altPositions": []}, {"id": 1461, "nbAbbrev": "N", "pair": 1578, "prev": 1460, "next": 1227, "pdbId": -1, "altPositions": []}, {"id": 1227, "nbAbbrev": "N", "pair": 1344, "prev": 1461, "next": 1226, "pdbId": -1, "altPositions": []}, {"id": 1226, "nbAbbrev": "N", "pair": 1343, "prev": 1227, "next": 1225, "pdbId": -1, "altPositions": []}, {"id": 1225, "nbAbbrev": "N", "pair": 1342, "prev": 1226, "next": 1224, "pdbId": -1, "altPositions": []}, {"id": 1224, "nbAbbrev": "N", "pair": 1341, "prev": 1225, "next": 1223, "pdbId": -1, "altPositions": []}, {"id": 1223, "nbAbbrev": "N", "pair": 1340, "prev": 1224, "next": 1222, "pdbId": -1, "altPositions": []}, {"id": 1222, "nbAbbrev": "N", "pair": 1339, "prev": 1223, "next": 1221, "pdbId": -1, "altPositions": []}, {"id": 1221, "nbAbbrev": "N", "pair": 1338, "prev": 1222, "next": 1220, "pdbId": -1, "altPositions": []}, {"id": 1220, "nbAbbrev": "N", "pair": 1337, "prev": 1221, "next": 1219, "pdbId": -1, "altPositions": []}, {"id": 1219, "nbAbbrev": "N", "pair": 1336, "prev": 1220, "next": 1218, "pdbId": -1, "altPositions": []}, {"id": 1218, "nbAbbrev": "N", "pair": 1335, "prev": 1219, "next": 1217, "pdbId": -1, "altPositions": []}, {"id": 1217, "nbAbbrev": "N", "pair": 1334, "prev": 1218, "next": 1216, "pdbId": -1, "altPositions": []}, {"id": 1216, "nbAbbrev": "N", "pair": 1333, "prev": 1217, "next": 1215, "pdbId": -1, "altPositions": []}, {"id": 1215, "nbAbbrev": "N", "pair": 1332, "prev": 1216, "next": 1214, "pdbId": -1, "altPositions": []}, {"id": 1214, "nbAbbrev": "N", "pair": 1331, "prev": 1215, "next": 1213, "pdbId": -1, "altPositions": []}, {"id": 1213, "nbAbbrev": "N", "pair": 1330, "prev": 1214, "next": 1212, "pdbId": -1, "altPositions": []}, {"id": 1212, "nbAbbrev": "N", "pair": 1329, "prev": 1213, "next": 1211, "pdbId": -1, "altPositions": []}, {"id": 1211, "nbAbbrev": "N", "pair": 1328, "prev": 1212, "next": 1210, "pdbId": -1, "altPositions": []}, {"id": 1210, "nbAbbrev": "N", "pair": 1327, "prev": 1211, "next": 1209, "pdbId": -1, "altPositions": []}, {"id": 1209, "nbAbbrev": "N", "pair": 1326, "prev": 1210, "next": 1208, "pdbId": -1, "altPositions": []}, {"id": 1208, "nbAbbrev": "N", "pair": 1325, "prev": 1209, "next": 1207, "pdbId": -1, "altPositions": []}, {"id": 1207, "nbAbbrev": "N", "pair": 1324, "prev": 1208, "next": 1206, "pdbId": -1, "altPositions": []}, {"id": 1206, "nbAbbrev": "N", "pair": 1323, "prev": 1207, "next": 1205, "pdbId": -1, "altPositions": []}, {"id": 1205, "nbAbbrev": "N", "pair": 1322, "prev": 1206, "next": 1204, "pdbId": -1, "altPositions": []}, {"id": 1204, "nbAbbrev": "N", "pair": 1321, "prev": 1205, "next": 1203, "pdbId": -1, "altPositions": []}, {"id": 1203, "nbAbbrev": "N", "pair": 1320, "prev": 1204, "next": 1202, "pdbId": -1, "altPositions": []}, {"id": 1202, "nbAbbrev": "N", "pair": 1319, "prev": 1203, "next": 1201, "pdbId": -1, "altPositions": []}, {"id": 1201, "nbAbbrev": "N", "pair": 1318, "prev": 1202, "next": 1200, "pdbId": -1, "altPositions": []}, {"id": 1200, "nbAbbrev": "N", "pair": 1317, "prev": 1201, "next": 1199, "pdbId": -1, "altPositions": []}, {"id": 1199, "nbAbbrev": "N", "pair": 1316, "prev": 1200, "next": 1198, "pdbId": -1, "altPositions": []}, {"id": 1198, "nbAbbrev": "N", "pair": 1315, "prev": 1199, "next": 1197, "pdbId": -1, "altPositions": []}, {"id": 1197, "nbAbbrev": "N", "pair": 1314, "prev": 1198, "next": 1196, "pdbId": -1, "altPositions": []}, {"id": 1196, "nbAbbrev": "N", "pair": 1313, "prev": 1197, "next": 1195, "pdbId": -1, "altPositions": []}, {"id": 1195, "nbAbbrev": "N", "pair": 1312, "prev": 1196, "next": 1194, "pdbId": -1, "altPositions": []}, {"id": 1194, "nbAbbrev": "N", "pair": 1311, "prev": 1195, "next": 1193, "pdbId": -1, "altPositions": []}, {"id": 1193, "nbAbbrev": "N", "pair": 1310, "prev": 1194, "next": 1192, "pdbId": -1, "altPositions": []}, {"id": 1192, "nbAbbrev": "N", "pair": 1309, "prev": 1193, "next": 1191, "pdbId": -1, "altPositions": []}, {"id": 1191, "nbAbbrev": "N", "pair": 1308, "prev": 1192, "next": 1190, "pdbId": -1, "altPositions": []}, {"id": 1190, "nbAbbrev": "N", "pair": 1307, "prev": 1191, "next": 1189, "pdbId": -1, "altPositions": []}, {"id": 1189, "nbAbbrev": "N", "pair": 1306, "prev": 1190, "next": 1188, "pdbId": -1, "altPositions": []}, {"id": 1188, "nbAbbrev": "N", "pair": 1305, "prev": 1189, "next": 1187, "pdbId": -1, "altPositions": []}, {"id": 1187, "nbAbbrev": "N", "pair": 1304, "prev": 1188, "next": 1186, "pdbId": -1, "altPositions": []}, {"id": 1186, "nbAbbrev": "N", "pair": 1303, "prev": 1187, "next": 1185, "pdbId": -1, "altPositions": []}, {"id": 1185, "nbAbbrev": "N", "pair": 1302, "prev": 1186, "next": 1184, "pdbId": -1, "altPositions": []}, {"id": 1184, "nbAbbrev": "N", "pair": 1301, "prev": 1185, "next": 1183, "pdbId": -1, "altPositions": []}, {"id": 1183, "nbAbbrev": "N", "pair": 1300, "prev": 1184, "next": 1182, "pdbId": -1, "altPositions": []}, {"id": 1182, "nbAbbrev": "N", "pair": 1299, "prev": 1183, "next": 1181, "pdbId": -1, "altPositions": []}, {"id": 1181, "nbAbbrev": "N", "pair": 1298, "prev": 1182, "next": 1180, "pdbId": -1, "altPositions": []}, {"id": 1180, "nbAbbrev": "N", "pair": 1297, "prev": 1181, "next": 1179, "pdbId": -1, "altPositions": []}, {"id": 1179, "nbAbbrev": "N", "pair": 1296, "prev": 1180, "next": 1178, "pdbId": -1, "altPositions": []}, {"id": 1178, "nbAbbrev": "N", "pair": 1295, "prev": 1179, "next": 1177, "pdbId": -1, "altPositions": []}, {"id": 1177, "nbAbbrev": "N", "pair": 1294, "prev": 1178, "next": 1176, "pdbId": -1, "altPositions": []}, {"id": 1176, "nbAbbrev": "N", "pair": 1293, "prev": 1177, "next": 1175, "pdbId": -1, "altPositions": []}, {"id": 1175, "nbAbbrev": "N", "pair": 1292, "prev": 1176, "next": 1174, "pdbId": -1, "altPositions": []}, {"id": 1174, "nbAbbrev": "N", "pair": 1291, "prev": 1175, "next": 1173, "pdbId": -1, "altPositions": []}, {"id": 1173, "nbAbbrev": "N", "pair": 1290, "prev": 1174, "next": 1172, "pdbId": -1, "altPositions": []}, {"id": 1172, "nbAbbrev": "N", "pair": 1289, "prev": 1173, "next": 1171, "pdbId": -1, "altPositions": []}, {"id": 1171, "nbAbbrev": "N", "pair": 1288, "prev": 1172, "next": 1170, "pdbId": -1, "altPositions": []}, {"id": 1170, "nbAbbrev": "N", "pair": 1287, "prev": 1171, "next": 936, "pdbId": -1, "altPositions": []}, {"id": 936, "nbAbbrev": "N", "pair": 1053, "prev": 1170, "next": 937, "pdbId": -1, "altPositions": []}, {"id": 937, "nbAbbrev": "N", "pair": 1054, "prev": 936, "next": 938, "pdbId": -1, "altPositions": []}, {"id": 938, "nbAbbrev": "N", "pair": 1055, "prev": 937, "next": 939, "pdbId": -1, "altPositions": []}, {"id": 939, "nbAbbrev": "N", "pair": 1056, "prev": 938, "next": 940, "pdbId": -1, "altPositions": []}, {"id": 940, "nbAbbrev": "N", "pair": 1057, "prev": 939, "next": 941, "pdbId": -1, "altPositions": []}, {"id": 941, "nbAbbrev": "N", "pair": 1058, "prev": 940, "next": 942, "pdbId": -1, "altPositions": []}, {"id": 942, "nbAbbrev": "N", "pair": 1059, "prev": 941, "next": 943, "pdbId": -1, "altPositions": []}, {"id": 943, "nbAbbrev": "N", "pair": 1060, "prev": 942, "next": 944, "pdbId": -1, "altPositions": []}, {"id": 944, "nbAbbrev": "N", "pair": 1061, "prev": 943, "next": 945, "pdbId": -1, "altPositions": []}, {"id": 945, "nbAbbrev": "N", "pair": 1062, "prev": 944, "next": 946, "pdbId": -1, "altPositions": []}, {"id": 946, "nbAbbrev": "N", "pair": 1063, "prev": 945, "next": 947, "pdbId": -1, "altPositions": []}, {"id": 947, "nbAbbrev": "N", "pair": 1064, "prev": 946, "next": 948, "pdbId": -1, "altPositions": []}, {"id": 948, "nbAbbrev": "N", "pair": 1065, "prev": 947, "next": 949, "pdbId": -1, "altPositions": []}, {"id": 949, "nbAbbrev": "N", "pair": 1066, "prev": 948, "next": 950, "pdbId": -1, "altPositions": []}, {"id": 950, "nbAbbrev": "N", "pair": 1067, "prev": 949, "next": 951, "pdbId": -1, "altPositions": []}, {"id": 951, "nbAbbrev": "N", "pair": 1068, "prev": 950, "next": 952, "pdbId": -1, "altPositions": []}, {"id": 952, "nbAbbrev": "N", "pair": 1069, "prev": 951, "next": 953, "pdbId": -1, "altPositions": []}, {"id": 953, "nbAbbrev": "N", "pair": 1070, "prev": 952, "next": 954, "pdbId": -1, "altPositions": []}, {"id": 954, "nbAbbrev": "N", "pair": 1071, "prev": 953, "next": 955, "pdbId": -1, "altPositions": []}, {"id": 955, "nbAbbrev": "N", "pair": 1072, "prev": 954, "next": 956, "pdbId": -1, "altPositions": []}, {"id": 956, "nbAbbrev": "N", "pair": 1073, "prev": 955, "next": 957, "pdbId": -1, "altPositions": []}, {"id": 957, "nbAbbrev": "N", "pair": 1074, "prev": 956, "next": 958, "pdbId": -1, "altPositions": []}, {"id": 958, "nbAbbrev": "N", "pair": 1075, "prev": 957, "next": 959, "pdbId": -1, "altPositions": []}, {"id": 959, "nbAbbrev": "N", "pair": 1076, "prev": 958, "next": 960, "pdbId": -1, "altPositions": []}, {"id": 960, "nbAbbrev": "N", "pair": 1077, "prev": 959, "next": 961, "pdbId": -1, "altPositions": []}, {"id": 961, "nbAbbrev": "N", "pair": 1078, "prev": 960, "next": 962, "pdbId": -1, "altPositions": []}, {"id": 962, "nbAbbrev": "N", "pair": 1079, "prev": 961, "next": 963, "pdbId": -1, "altPositions": []}, {"id": 963, "nbAbbrev": "N", "pair": 1080, "prev": 962, "next": 964, "pdbId": -1, "altPositions": []}, {"id": 964, "nbAbbrev": "N", "pair": 1081, "prev": 963, "next": 965, "pdbId": -1, "altPositions": []}, {"id": 965, "nbAbbrev": "N", "pair": 1082, "prev": 964, "next": 966, "pdbId": -1, "altPositions": []}, {"id": 966, "nbAbbrev": "N", "pair": 1083, "prev": 965, "next": 967, "pdbId": -1, "altPositions": []}, {"id": 967, "nbAbbrev": "N", "pair": 1084, "prev": 966, "next": 968, "pdbId": -1, "altPositions": []}, {"id": 968, "nbAbbrev": "N", "pair": 1085, "prev": 967, "next": 969, "pdbId": -1, "altPositions": []}, {"id": 969, "nbAbbrev": "N", "pair": 1086, "prev": 968, "next": 970, "pdbId": -1, "altPositions": []}, {"id": 970, "nbAbbrev": "N", "pair": 1087, "prev": 969, "next": 971, "pdbId": -1, "altPositions": []}, {"id": 971, "nbAbbrev": "N", "pair": 1088, "prev": 970, "next": 972, "pdbId": -1, "altPositions": []}, {"id": 972, "nbAbbrev": "N", "pair": 1089, "prev": 971, "next": 973, "pdbId": -1, "altPositions": []}, {"id": 973, "nbAbbrev": "N", "pair": 1090, "prev": 972, "next": 974, "pdbId": -1, "altPositions": []}, {"id": 974, "nbAbbrev": "N", "pair": 1091, "prev": 973, "next": 975, "pdbId": -1, "altPositions": []}, {"id": 975, "nbAbbrev": "N", "pair": 1092, "prev": 974, "next": 976, "pdbId": -1, "altPositions": []}, {"id": 976, "nbAbbrev": "N", "pair": 1093, "prev": 975, "next": 977, "pdbId": -1, "altPositions": []}, {"id": 977, "nbAbbrev": "N", "pair": 1094, "prev": 976, "next": 978, "pdbId": -1, "altPositions": []}, {"id": 978, "nbAbbrev": "N", "pair": 1095, "prev": 977, "next": 979, "pdbId": -1, "altPositions": []}, {"id": 979, "nbAbbrev": "N", "pair": 1096, "prev": 978, "next": 980, "pdbId": -1, "altPositions": []}, {"id": 980, "nbAbbrev": "N", "pair": 1097, "prev": 979, "next": 981, "pdbId": -1, "altPositions": []}, {"id": 981, "nbAbbrev": "N", "pair": 1098, "prev": 980, "next": 982, "pdbId": -1, "altPositions": []}, {"id": 982, "nbAbbrev": "N", "pair": 1099, "prev": 981, "next": 983, "pdbId": -1, "altPositions": []}, {"id": 983, "nbAbbrev": "N", "pair": 1100, "prev": 982, "next": 984, "pdbId": -1, "altPositions": []}, {"id": 984, "nbAbbrev": "N", "pair": 1101, "prev": 983, "next": 985, "pdbId": -1, "altPositions": []}, {"id": 985, "nbAbbrev": "N", "pair": 1102, "prev": 984, "next": 986, "pdbId": -1, "altPositions": []}, {"id": 986, "nbAbbrev": "N", "pair": 1103, "prev": 985, "next": 987, "pdbId": -1, "altPositions": []}, {"id": 987, "nbAbbrev": "N", "pair": 1104, "prev": 986, "next": 988, "pdbId": -1, "altPositions": []}, {"id": 988, "nbAbbrev": "N", "pair": 1105, "prev": 987, "next": 989, "pdbId": -1, "altPositions": []}, {"id": 989, "nbAbbrev": "N", "pair": 1106, "prev": 988, "next": 990, "pdbId": -1, "altPositions": []}, {"id": 990, "nbAbbrev": "N", "pair": 1107, "prev": 989, "next": 991, "pdbId": -1, "altPositions": []}, {"id": 991, "nbAbbrev": "N", "pair": 1108, "prev": 990, "next": 992, "pdbId": -1, "altPositions": []}, {"id": 992, "nbAbbrev": "N", "pair": 1109, "prev": 991, "next": 993, "pdbId": -1, "altPositions": []}, {"id": 993, "nbAbbrev": "N", "pair": 1110, "prev": 992, "next": 791, "pdbId": -1, "altPositions": []}, {"id": 791, "nbAbbrev": "N", "pair": 887, "prev": 993, "next": 790, "pdbId": -1, "altPositions": []}, {"id": 790, "nbAbbrev": "N", "pair": 886, "prev": 791, "next": 789, "pdbId": -1, "altPositions": []}, {"id": 789, "nbAbbrev": "N", "pair": 885, "prev": 790, "next": 788, "pdbId": -1, "altPositions": []}, {"id": 788, "nbAbbrev": "N", "pair": 884, "prev": 789, "next": 787, "pdbId": -1, "altPositions": []}, {"id": 787, "nbAbbrev": "N", "pair": 883, "prev": 788, "next": 786, "pdbId": -1, "altPositions": []}, {"id": 786, "nbAbbrev": "N", "pair": 882, "prev": 787, "next": 785, "pdbId": -1, "altPositions": []}, {"id": 785, "nbAbbrev": "N", "pair": 881, "prev": 786, "next": 784, "pdbId": -1, "altPositions": []}, {"id": 784, "nbAbbrev": "N", "pair": 880, "prev": 785, "next": 783, "pdbId": -1, "altPositions": []}, {"id": 783, "nbAbbrev": "N", "pair": 879, "prev": 784, "next": 782, "pdbId": -1, "altPositions": []}, {"id": 782, "nbAbbrev": "N", "pair": 878, "prev": 783, "next": 781, "pdbId": -1, "altPositions": []}, {"id": 781, "nbAbbrev": "N", "pair": 877, "prev": 782, "next": 780, "pdbId": -1, "altPositions": []}, {"id": 780, "nbAbbrev": "N", "pair": 876, "prev": 781, "next": 779, "pdbId": -1, "altPositions": []}, {"id": 779, "nbAbbrev": "N", "pair": 875, "prev": 780, "next": 778, "pdbId": -1, "altPositions": []}, {"id": 778, "nbAbbrev": "N", "pair": 874, "prev": 779, "next": 777, "pdbId": -1, "altPositions": []}, {"id": 777, "nbAbbrev": "N", "pair": 873, "prev": 778, "next": 776, "pdbId": -1, "altPositions": []}, {"id": 776, "nbAbbrev": "N", "pair": 872, "prev": 777, "next": 775, "pdbId": -1, "altPositions": []}, {"id": 775, "nbAbbrev": "N", "pair": 871, "prev": 776, "next": 774, "pdbId": -1, "altPositions": []}, {"id": 774, "nbAbbrev": "N", "pair": 870, "prev": 775, "next": 773, "pdbId": -1, "altPositions": []}, {"id": 773, "nbAbbrev": "N", "pair": 869, "prev": 774, "next": 772, "pdbId": -1, "altPositions": []}, {"id": 772, "nbAbbrev": "N", "pair": 868, "prev": 773, "next": 771, "pdbId": -1, "altPositions": []}, {"id": 771, "nbAbbrev": "N", "pair": 867, "prev": 772, "next": 770, "pdbId": -1, "altPositions": []}, {"id": 770, "nbAbbrev": "N", "pair": 866, "prev": 771, "next": 769, "pdbId": -1, "altPositions": []}, {"id": 769, "nbAbbrev": "N", "pair": 865, "prev": 770, "next": 768, "pdbId": -1, "altPositions": []}, {"id": 768, "nbAbbrev": "N", "pair": 864, "prev": 769, "next": 767, "pdbId": -1, "altPositions": []}, {"id": 767, "nbAbbrev": "N", "pair": 863, "prev": 768, "next": 766, "pdbId": -1, "altPositions": []}, {"id": 766, "nbAbbrev": "N", "pair": 862, "prev": 767, "next": 765, "pdbId": -1, "altPositions": []}, {"id": 765, "nbAbbrev": "N", "pair": 861, "prev": 766, "next": 764, "pdbId": -1, "altPositions": []}, {"id": 764, "nbAbbrev": "N", "pair": 860, "prev": 765, "next": 763, "pdbId": -1, "altPositions": []}, {"id": 763, "nbAbbrev": "N", "pair": 859, "prev": 764, "next": 762, "pdbId": -1, "altPositions": []}, {"id": 762, "nbAbbrev": "N", "pair": 858, "prev": 763, "next": 761, "pdbId": -1, "altPositions": []}, {"id": 761, "nbAbbrev": "N", "pair": 857, "prev": 762, "next": 760, "pdbId": -1, "altPositions": []}, {"id": 760, "nbAbbrev": "N", "pair": 856, "prev": 761, "next": 759, "pdbId": -1, "altPositions": []}, {"id": 759, "nbAbbrev": "N", "pair": 855, "prev": 760, "next": 758, "pdbId": -1, "altPositions": []}, {"id": 758, "nbAbbrev": "N", "pair": 854, "prev": 759, "next": 757, "pdbId": -1, "altPositions": []}, {"id": 757, "nbAbbrev": "N", "pair": 853, "prev": 758, "next": 756, "pdbId": -1, "altPositions": []}, {"id": 756, "nbAbbrev": "N", "pair": 852, "prev": 757, "next": 755, "pdbId": -1, "altPositions": []}, {"id": 755, "nbAbbrev": "N", "pair": 851, "prev": 756, "next": 754, "pdbId": -1, "altPositions": []}, {"id": 754, "nbAbbrev": "N", "pair": 850, "prev": 755, "next": 753, "pdbId": -1, "altPositions": []}, {"id": 753, "nbAbbrev": "N", "pair": 849, "prev": 754, "next": 752, "pdbId": -1, "altPositions": []}, {"id": 752, "nbAbbrev": "N", "pair": 848, "prev": 753, "next": 751, "pdbId": -1, "altPositions": []}, {"id": 751, "nbAbbrev": "N", "pair": 847, "prev": 752, "next": 750, "pdbId": -1, "altPositions": []}, {"id": 750, "nbAbbrev": "N", "pair": 846, "prev": 751, "next": 749, "pdbId": -1, "altPositions": []}, {"id": 749, "nbAbbrev": "N", "pair": 845, "prev": 750, "next": 748, "pdbId": -1, "altPositions": []}, {"id": 748, "nbAbbrev": "N", "pair": 844, "prev": 749, "next": 747, "pdbId": -1, "altPositions": []}, {"id": 747, "nbAbbrev": "N", "pair": 843, "prev": 748, "next": 746, "pdbId": -1, "altPositions": []}, {"id": 746, "nbAbbrev": "N", "pair": 842, "prev": 747, "next": 745, "pdbId": -1, "altPositions": []}, {"id": 745, "nbAbbrev": "N", "pair": 841, "prev": 746, "next": 744, "pdbId": -1, "altPositions": []}, {"id": 744, "nbAbbrev": "N", "pair": 840, "prev": 745, "next": 596, "pdbId": -1, "altPositions": []}, {"id": 596, "nbAbbrev": "N", "pair": 670, "prev": 744, "next": 597, "pdbId": -1, "altPositions": []}, {"id": 597, "nbAbbrev": "N", "pair": 671, "prev": 596, "next": 598, "pdbId": -1, "altPositions": []}, {"id": 598, "nbAbbrev": "N", "pair": 672, "prev": 597, "next": 599, "pdbId": -1, "altPositions": []}, {"id": 599, "nbAbbrev": "N", "pair": 673, "prev": 598, "next": 600, "pdbId": -1, "altPositions": []}, {"id": 600, "nbAbbrev": "N", "pair": 674, "prev": 599, "next": 601, "pdbId": -1, "altPositions": []}, {"id": 601, "nbAbbrev": "N", "pair": 675, "prev": 600, "next": 602, "pdbId": -1, "altPositions": []}, {"id": 602, "nbAbbrev": "N", "pair": 676, "prev": 601, "next": 603, "pdbId": -1, "altPositions": []}, {"id": 603, "nbAbbrev": "N", "pair": 677, "prev": 602, "next": 604, "pdbId": -1, "altPositions": []}, {"id": 604, "nbAbbrev": "N", "pair": 678, "prev": 603, "next": 605, "pdbId": -1, "altPositions": []}, {"id": 605, "nbAbbrev": "N", "pair": 679, "prev": 604, "next": 606, "pdbId": -1, "altPositions": []}, {"id": 606, "nbAbbrev": "N", "pair": 680, "prev": 605, "next": 607, "pdbId": -1, "altPositions": []}, {"id": 607, "nbAbbrev": "N", "pair": 681, "prev": 606, "next": 608, "pdbId": -1, "altPositions": []}, {"id": 608, "nbAbbrev": "N", "pair": 682, "prev": 607, "next": 609, "pdbId": -1, "altPositions": []}, {"id": 609, "nbAbbrev": "N", "pair": 683, "prev": 608, "next": 610, "pdbId": -1, "altPositions": []}, {"id": 610, "nbAbbrev": "N", "pair": 684, "prev": 609, "next": 611, "pdbId": -1, "altPositions": []}, {"id": 611, "nbAbbrev": "N", "pair": 685, "prev": 610, "next": 612, "pdbId": -1, "altPositions": []}, {"id": 612, "nbAbbrev": "N", "pair": 686, "prev": 611, "next": 613, "pdbId": -1, "altPositions": []}, {"id": 613, "nbAbbrev": "N", "pair": 687, "prev": 612, "next": 614, "pdbId": -1, "altPositions": []}, {"id": 614, "nbAbbrev": "N", "pair": 688, "prev": 613, "next": 615, "pdbId": -1, "altPositions": []}, {"id": 615, "nbAbbrev": "N", "pair": 689, "prev": 614, "next": 616, "pdbId": -1, "altPositions": []}, {"id": 616, "nbAbbrev": "N", "pair": 690, "prev": 615, "next": 617, "pdbId": -1, "altPositions": []}, {"id": 617, "nbAbbrev": "N", "pair": 691, "prev": 616, "next": 618, "pdbId": -1, "altPositions": []}, {"id": 618, "nbAbbrev": "N", "pair": 692, "prev": 617, "next": 619, "pdbId": -1, "altPositions": []}, {"id": 619, "nbAbbrev": "N", "pair": 693, "prev": 618, "next": 620, "pdbId": -1, "altPositions": []}, {"id": 620, "nbAbbrev": "N", "pair": 694, "prev": 619, "next": 621, "pdbId": -1, "altPositions": []}, {"id": 621, "nbAbbrev": "N", "pair": 695, "prev": 620, "next": 622, "pdbId": -1, "altPositions": []}, {"id": 622, "nbAbbrev": "N", "pair": 696, "prev": 621, "next": 505, "pdbId": -1, "altPositions": []}, {"id": 505, "nbAbbrev": "N", "pair": 558, "prev": 622, "next": 504, "pdbId": -1, "altPositions": []}, {"id": 504, "nbAbbrev": "N", "pair": 557, "prev": 505, "next": 503, "pdbId": -1, "altPositions": []}, {"id": 503, "nbAbbrev": "N", "pair": 556, "prev": 504, "next": 502, "pdbId": -1, "altPositions": []}, {"id": 502, "nbAbbrev": "N", "pair": 555, "prev": 503, "next": 501, "pdbId": -1, "altPositions": []}, {"id": 501, "nbAbbrev": "N", "pair": 554, "prev": 502, "next": 500, "pdbId": -1, "altPositions": []}, {"id": 500, "nbAbbrev": "N", "pair": 553, "prev": 501, "next": 499, "pdbId": -1, "altPositions": []}, {"id": 499, "nbAbbrev": "N", "pair": 552, "prev": 500, "next": 498, "pdbId": -1, "altPositions": []}, {"id": 498, "nbAbbrev": "N", "pair": 551, "prev": 499, "next": 497, "pdbId": -1, "altPositions": []}, {"id": 497, "nbAbbrev": "N", "pair": 550, "prev": 498, "next": 496, "pdbId": -1, "altPositions": []}, {"id": 496, "nbAbbrev": "N", "pair": 549, "prev": 497, "next": 495, "pdbId": -1, "altPositions": []}, {"id": 495, "nbAbbrev": "N", "pair": 548, "prev": 496, "next": 494, "pdbId": -1, "altPositions": []}, {"id": 494, "nbAbbrev": "N", "pair": 547, "prev": 495, "next": 493, "pdbId": -1, "altPositions": []}, {"id": 493, "nbAbbrev": "N", "pair": 546, "prev": 494, "next": 492, "pdbId": -1, "altPositions": []}, {"id": 492, "nbAbbrev": "N", "pair": 545, "prev": 493, "next": 491, "pdbId": -1, "altPositions": []}, {"id": 491, "nbAbbrev": "N", "pair": 544, "prev": 492, "next": 490, "pdbId": -1, "altPositions": []}, {"id": 490, "nbAbbrev": "N", "pair": 543, "prev": 491, "next": 340, "pdbId": -1, "altPositions": []}, {"id": 340, "nbAbbrev": "N", "pair": 415, "prev": 490, "next": 341, "pdbId": -1, "altPositions": []}, {"id": 341, "nbAbbrev": "N", "pair": 416, "prev": 340, "next": 342, "pdbId": -1, "altPositions": []}, {"id": 342, "nbAbbrev": "N", "pair": 417, "prev": 341, "next": 343, "pdbId": -1, "altPositions": []}, {"id": 343, "nbAbbrev": "N", "pair": 418, "prev": 342, "next": 344, "pdbId": -1, "altPositions": []}, {"id": 344, "nbAbbrev": "N", "pair": 419, "prev": 343, "next": 345, "pdbId": -1, "altPositions": []}, {"id": 345, "nbAbbrev": "N", "pair": 420, "prev": 344, "next": 346, "pdbId": -1, "altPositions": []}, {"id": 346, "nbAbbrev": "N", "pair": 421, "prev": 345, "next": 347, "pdbId": -1, "altPositions": []}, {"id": 347, "nbAbbrev": "N", "pair": 422, "prev": 346, "next": 348, "pdbId": -1, "altPositions": []}, {"id": 348, "nbAbbrev": "N", "pair": 423, "prev": 347, "next": 349, "pdbId": -1, "altPositions": []}, {"id": 349, "nbAbbrev": "N", "pair": 424, "prev": 348, "next": 350, "pdbId": -1, "altPositions": []}, {"id": 350, "nbAbbrev": "N", "pair": 425, "prev": 349, "next": 351, "pdbId": -1, "altPositions": []}, {"id": 351, "nbAbbrev": "N", "pair": 426, "prev": 350, "next": 352, "pdbId": -1, "altPositions": []}, {"id": 352, "nbAbbrev": "N", "pair": 427, "prev": 351, "next": 353, "pdbId": -1, "altPositions": []}, {"id": 353, "nbAbbrev": "N", "pair": 428, "prev": 352, "next": 354, "pdbId": -1, "altPositions": []}, {"id": 354, "nbAbbrev": "N", "pair": 429, "prev": 353, "next": 355, "pdbId": -1, "altPositions": []}, {"id": 355, "nbAbbrev": "N", "pair": 430, "prev": 354, "next": 356, "pdbId": -1, "altPositions": []}, {"id": 356, "nbAbbrev": "N", "pair": 431, "prev": 355, "next": 357, "pdbId": -1, "altPositions": []}, {"id": 357, "nbAbbrev": "N", "pair": 432, "prev": 356, "next": 358, "pdbId": -1, "altPositions": []}, {"id": 358, "nbAbbrev": "N", "pair": 433, "prev": 357, "next": 359, "pdbId": -1, "altPositions": []}, {"id": 359, "nbAbbrev": "N", "pair": 434, "prev": 358, "next": 360, "pdbId": -1, "altPositions": []}, {"id": 360, "nbAbbrev": "N", "pair": 435, "prev": 359, "next": 361, "pdbId": -1, "altPositions": []}, {"id": 361, "nbAbbrev": "N", "pair": 436, "prev": 360, "next": 362, "pdbId": -1, "altPositions": []}, {"id": 362, "nbAbbrev": "N", "pair": 437, "prev": 361, "next": 363, "pdbId": -1, "altPositions": []}, {"id": 363, "nbAbbrev": "N", "pair": 438, "prev": 362, "next": 364, "pdbId": -1, "altPositions": []}, {"id": 364, "nbAbbrev": "N", "pair": 439, "prev": 363, "next": 365, "pdbId": -1, "altPositions": []}, {"id": 365, "nbAbbrev": "N", "pair": 440, "prev": 364, "next": 366, "pdbId": -1, "altPositions": []}, {"id": 366, "nbAbbrev": "N", "pair": 441, "prev": 365, "next": 367, "pdbId": -1, "altPositions": []}, {"id": 367, "nbAbbrev": "N", "pair": 442, "prev": 366, "next": 368, "pdbId": -1, "altPositions": []}, {"id": 368, "nbAbbrev": "N", "pair": 443, "prev": 367, "next": 369, "pdbId": -1, "altPositions": []}, {"id": 369, "nbAbbrev": "N", "pair": 444, "prev": 368, "next": 370, "pdbId": -1, "altPositions": []}, {"id": 370, "nbAbbrev": "N", "pair": 445, "prev": 369, "next": 371, "pdbId": -1, "altPositions": []}, {"id": 371, "nbAbbrev": "N", "pair": 446, "prev": 370, "next": 510, "pdbId": -1, "altPositions": []}, {"id": 510, "nbAbbrev": "N", "pair": 563, "prev": 371, "next": 509, "pdbId": -1, "altPositions": []}, {"id": 509, "nbAbbrev": "N", "pair": 562, "prev": 510, "next": 508, "pdbId": -1, "altPositions": []}, {"id": 508, "nbAbbrev": "N", "pair": 561, "prev": 509, "next": 507, "pdbId": -1, "altPositions": []}, {"id": 507, "nbAbbrev": "N", "pair": 560, "prev": 508, "next": 506, "pdbId": -1, "altPositions": []}, {"id": 506, "nbAbbrev": "N", "pair": 559, "prev": 507, "next": 623, "pdbId": -1, "altPositions": []}, {"id": 623, "nbAbbrev": "N", "pair": 697, "prev": 506, "next": 624, "pdbId": -1, "altPositions": []}, {"id": 624, "nbAbbrev": "N", "pair": 698, "prev": 623, "next": 625, "pdbId": -1, "altPositions": []}, {"id": 625, "nbAbbrev": "N", "pair": 699, "prev": 624, "next": 626, "pdbId": -1, "altPositions": []}, {"id": 626, "nbAbbrev": "N", "pair": 700, "prev": 625, "next": 627, "pdbId": -1, "altPositions": []}, {"id": 627, "nbAbbrev": "N", "pair": 701, "prev": 626, "next": 628, "pdbId": -1, "altPositions": []}, {"id": 628, "nbAbbrev": "N", "pair": 702, "prev": 627, "next": 629, "pdbId": -1, "altPositions": []}, {"id": 629, "nbAbbrev": "N", "pair": 703, "prev": 628, "next": 630, "pdbId": -1, "altPositions": []}, {"id": 630, "nbAbbrev": "N", "pair": 704, "prev": 629, "next": 631, "pdbId": -1, "altPositions": []}, {"id": 631, "nbAbbrev": "N", "pair": 705, "prev": 630, "next": 632, "pdbId": -1, "altPositions": []}, {"id": 632, "nbAbbrev": "N", "pair": 706, "prev": 631, "next": 515, "pdbId": -1, "altPositions": []}, {"id": 515, "nbAbbrev": "N", "pair": 568, "prev": 632, "next": 514, "pdbId": -1, "altPositions": []}, {"id": 514, "nbAbbrev": "N", "pair": 567, "prev": 515, "next": 513, "pdbId": -1, "altPositions": []}, {"id": 513, "nbAbbrev": "N", "pair": 566, "prev": 514, "next": 512, "pdbId": -1, "altPositions": []}, {"id": 512, "nbAbbrev": "N", "pair": 565, "prev": 513, "next": 511, "pdbId": -1, "altPositions": []}, {"id": 511, "nbAbbrev": "N", "pair": 564, "prev": 512, "next": 372, "pdbId": -1, "altPositions": []}, {"id": 372, "nbAbbrev": "N", "pair": 447, "prev": 511, "next": 373, "pdbId": -1, "altPositions": []}, {"id": 373, "nbAbbrev": "N", "pair": 448, "prev": 372, "next": 374, "pdbId": -1, "altPositions": []}, {"id": 374, "nbAbbrev": "N", "pair": 449, "prev": 373, "next": 375, "pdbId": -1, "altPositions": []}, {"id": 375, "nbAbbrev": "N", "pair": 450, "prev": 374, "next": 376, "pdbId": -1, "altPositions": []}, {"id": 376, "nbAbbrev": "N", "pair": 451, "prev": 375, "next": 259, "pdbId": -1, "altPositions": []}, {"id": 259, "nbAbbrev": "N", "pair": 312, "prev": 376, "next": 258, "pdbId": -1, "altPositions": []}, {"id": 258, "nbAbbrev": "N", "pair": 311, "prev": 259, "next": 257, "pdbId": -1, "altPositions": []}, {"id": 257, "nbAbbrev": "N", "pair": 310, "prev": 258, "next": 256, "pdbId": -1, "altPositions": []}, {"id": 256, "nbAbbrev": "N", "pair": 309, "prev": 257, "next": 255, "pdbId": -1, "altPositions": []}, {"id": 255, "nbAbbrev": "N", "pair": 308, "prev": 256, "next": 254, "pdbId": -1, "altPositions": []}, {"id": 254, "nbAbbrev": "N", "pair": 307, "prev": 255, "next": 253, "pdbId": -1, "altPositions": []}, {"id": 253, "nbAbbrev": "N", "pair": 306, "prev": 254, "next": 252, "pdbId": -1, "altPositions": []}, {"id": 252, "nbAbbrev": "N", "pair": 305, "prev": 253, "next": 251, "pdbId": -1, "altPositions": []}, {"id": 251, "nbAbbrev": "N", "pair": 304, "prev": 252, "next": 250, "pdbId": -1, "altPositions": []}, {"id": 250, "nbAbbrev": "N", "pair": 303, "prev": 251, "next": 249, "pdbId": -1, "altPositions": []}, {"id": 249, "nbAbbrev": "N", "pair": 302, "prev": 250, "next": 248, "pdbId": -1, "altPositions": []}, {"id": 248, "nbAbbrev": "N", "pair": 301, "prev": 249, "next": 247, "pdbId": -1, "altPositions": []}, {"id": 247, "nbAbbrev": "N", "pair": 300, "prev": 248, "next": 246, "pdbId": -1, "altPositions": []}, {"id": 246, "nbAbbrev": "N", "pair": 299, "prev": 247, "next": 245, "pdbId": -1, "altPositions": []}, {"id": 245, "nbAbbrev": "N", "pair": 298, "prev": 246, "next": 244, "pdbId": -1, "altPositions": []}, {"id": 244, "nbAbbrev": "N", "pair": 297, "prev": 245, "next": 243, "pdbId": -1, "altPositions": []}, {"id": 243, "nbAbbrev": "N", "pair": 296, "prev": 244, "next": 242, "pdbId": -1, "altPositions": []}, {"id": 242, "nbAbbrev": "N", "pair": 295, "prev": 243, "next": 241, "pdbId": -1, "altPositions": []}, {"id": 241, "nbAbbrev": "N", "pair": 294, "prev": 242, "next": 240, "pdbId": -1, "altPositions": []}, {"id": 240, "nbAbbrev": "N", "pair": 293, "prev": 241, "next": 239, "pdbId": -1, "altPositions": []}, {"id": 239, "nbAbbrev": "N", "pair": 292, "prev": 240, "next": 238, "pdbId": -1, "altPositions": []}, {"id": 238, "nbAbbrev": "N", "pair": 291, "prev": 239, "next": 237, "pdbId": -1, "altPositions": []}, {"id": 237, "nbAbbrev": "N", "pair": 290, "prev": 238, "next": 236, "pdbId": -1, "altPositions": []}, {"id": 236, "nbAbbrev": "N", "pair": 289, "prev": 237, "next": 235, "pdbId": -1, "altPositions": []}, {"id": 235, "nbAbbrev": "N", "pair": 288, "prev": 236, "next": 234, "pdbId": -1, "altPositions": []}, {"id": 234, "nbAbbrev": "N", "pair": 287, "prev": 235, "next": 128, "pdbId": -1, "altPositions": []}, {"id": 128, "nbAbbrev": "N", "pair": 181, "prev": 234, "next": 129, "pdbId": -1, "altPositions": []}, {"id": 129, "nbAbbrev": "N", "pair": 182, "prev": 128, "next": 130, "pdbId": -1, "altPositions": []}, {"id": 130, "nbAbbrev": "N", "pair": 183, "prev": 129, "next": 131, "pdbId": -1, "altPositions": []}, {"id": 131, "nbAbbrev": "N", "pair": 184, "prev": 130, "next": 132, "pdbId": -1, "altPositions": []}, {"id": 132, "nbAbbrev": "N", "pair": 185, "prev": 131, "next": 133, "pdbId": -1, "altPositions": []}, {"id": 133, "nbAbbrev": "N", "pair": 186, "prev": 132, "next": 134, "pdbId": -1, "altPositions": []}, {"id": 134, "nbAbbrev": "N", "pair": 187, "prev": 133, "next": 135, "pdbId": -1, "altPositions": []}, {"id": 135, "nbAbbrev": "N", "pair": 188, "prev": 134, "next": 136, "pdbId": -1, "altPositions": []}, {"id": 136, "nbAbbrev": "N", "pair": 189, "prev": 135, "next": 137, "pdbId": -1, "altPositions": []}, {"id": 137, "nbAbbrev": "N", "pair": 190, "prev": 136, "next": 138, "pdbId": -1, "altPositions": []}, {"id": 138, "nbAbbrev": "N", "pair": 191, "prev": 137, "next": 139, "pdbId": -1, "altPositions": []}, {"id": 139, "nbAbbrev": "N", "pair": 192, "prev": 138, "next": 140, "pdbId": -1, "altPositions": []}, {"id": 140, "nbAbbrev": "N", "pair": 193, "prev": 139, "next": 141, "pdbId": -1, "altPositions": []}, {"id": 141, "nbAbbrev": "N", "pair": 194, "prev": 140, "next": 142, "pdbId": -1, "altPositions": []}, {"id": 142, "nbAbbrev": "N", "pair": 195, "prev": 141, "next": 143, "pdbId": -1, "altPositions": []}, {"id": 143, "nbAbbrev": "N", "pair": 196, "prev": 142, "next": 144, "pdbId": -1, "altPositions": []}, {"id": 144, "nbAbbrev": "N", "pair": 197, "prev": 143, "next": 145, "pdbId": -1, "altPositions": []}, {"id": 145, "nbAbbrev": "N", "pair": 198, "prev": 144, "next": 146, "pdbId": -1, "altPositions": []}, {"id": 146, "nbAbbrev": "N", "pair": 199, "prev": 145, "next": 147, "pdbId": -1, "altPositions": []}, {"id": 147, "nbAbbrev": "N", "pair": 200, "prev": 146, "next": 148, "pdbId": -1, "altPositions": []}, {"id": 148, "nbAbbrev": "N", "pair": 201, "prev": 147, "next": 149, "pdbId": -1, "altPositions": []}, {"id": 149, "nbAbbrev": "N", "pair": 202, "prev": 148, "next": 150, "pdbId": -1, "altPositions": []}, {"id": 150, "nbAbbrev": "N", "pair": 203, "prev": 149, "next": 151, "pdbId": -1, "altPositions": []}, {"id": 151, "nbAbbrev": "N", "pair": 204, "prev": 150, "next": 152, "pdbId": -1, "altPositions": []}, {"id": 152, "nbAbbrev": "N", "pair": 205, "prev": 151, "next": 153, "pdbId": -1, "altPositions": []}, {"id": 153, "nbAbbrev": "N", "pair": 206, "prev": 152, "next": 79, "pdbId": -1, "altPositions": []}, {"id": 79, "nbAbbrev": "N", "pair": 111, "prev": 153, "next": 78, "pdbId": -1, "altPositions": []}, {"id": 78, "nbAbbrev": "N", "pair": 110, "prev": 79, "next": 77, "pdbId": -1, "altPositions": []}, {"id": 77, "nbAbbrev": "N", "pair": 109, "prev": 78, "next": 76, "pdbId": -1, "altPositions": []}, {"id": 76, "nbAbbrev": "N", "pair": 108, "prev": 77, "next": 75, "pdbId": -1, "altPositions": []}, {"id": 75, "nbAbbrev": "N", "pair": 107, "prev": 76, "next": 74, "pdbId": -1, "altPositions": []}, {"id": 74, "nbAbbrev": "N", "pair": 106, "prev": 75, "next": 73, "pdbId": -1, "altPositions": []}, {"id": 73, "nbAbbrev": "N", "pair": 105, "prev": 74, "next": 72, "pdbId": -1, "altPositions": []}, {"id": 72, "nbAbbrev": "N", "pair": 104, "prev": 73, "next": 71, "pdbId": -1, "altPositions": []}, {"id": 71, "nbAbbrev": "N", "pair": 103, "prev": 72, "next": 70, "pdbId": -1, "altPositions": []}, {"id": 70, "nbAbbrev": "N", "pair": 102, "prev": 71, "next": 69, "pdbId": -1, "altPositions": []}, {"id": 69, "nbAbbrev": "N", "pair": 101, "prev": 70, "next": 68, "pdbId": -1, "altPositions": []}, {"id": 68, "nbAbbrev": "N", "pair": 100, "prev": 69, "next": 67, "pdbId": -1, "altPositions": []}, {"id": 67, "nbAbbrev": "N", "pair": 99, "prev": 68, "next": 66, "pdbId": -1, "altPositions": []}, {"id": 66, "nbAbbrev": "N", "pair": 98, "prev": 67, "next": 65, "pdbId": -1, "altPositions": []}, {"id": 65, "nbAbbrev": "N", "pair": 97, "prev": 66, "next": 64, "pdbId": -1, "altPositions": []}, {"id": 64, "nbAbbrev": "N", "pair": 96, "prev": 65, "next": 0, "pdbId": -1, "altPositions": []}, {"id": 0, "nbAbbrev": "N", "pair": 32, "prev": 64, "next": 1, "pdbId": -1, "altPositions": []}, {"id": 1, "nbAbbrev": "N", "pair": 33, "prev": 0, "next": 2, "pdbId": -1, "altPositions": []}, {"id": 2, "nbAbbrev": "N", "pair": 34, "prev": 1, "next": 3, "pdbId": -1, "altPositions": []}, {"id": 3, "nbAbbrev": "N", "pair": 35, "prev": 2, "next": 4, "pdbId": -1, "altPositions": []}, {"id": 4, "nbAbbrev": "N", "pair": 36, "prev": 3, "next": 5, "pdbId": -1, "altPositions": []}, {"id": 5, "nbAbbrev": "N", "pair": 37, "prev": 4, "next": 6, "pdbId": -1, "altPositions": []}, {"id": 6, "nbAbbrev": "N", "pair": 38, "prev": 5, "next": 7, "pdbId": -1, "altPositions": []}, {"id": 7, "nbAbbrev": "N", "pair": 39, "prev": 6, "next": 8, "pdbId": -1, "altPositions": []}, {"id": 8, "nbAbbrev": "N", "pair": 40, "prev": 7, "next": 9, "pdbId": -1, "altPositions": []}, {"id": 9, "nbAbbrev": "N", "pair": 41, "prev": 8, "next": 10, "pdbId": -1, "altPositions": []}, {"id": 10, "nbAbbrev": "N", "pair": 42, "prev": 9, "next": 11, "pdbId": -1, "altPositions": []}, {"id": 11, "nbAbbrev": "N", "pair": 43, "prev": 10, "next": 12, "pdbId": -1, "altPositions": []}, {"id": 12, "nbAbbrev": "N", "pair": 44, "prev": 11, "next": 13, "pdbId": -1, "altPositions": []}, {"id": 13, "nbAbbrev": "N", "pair": 45, "prev": 12, "next": 14, "pdbId": -1, "altPositions": []}, {"id": 14, "nbAbbrev": "N", "pair": 46, "prev": 13, "next": 15, "pdbId": -1, "altPositions": []}, {"id": 15, "nbAbbrev": "N", "pair": 47, "prev": 14, "next": 16, "pdbId": -1, "altPositions": []}, {"id": 16, "nbAbbrev": "N", "pair": 48, "prev": 15, "next": 17, "pdbId": -1, "altPositions": []}, {"id": 17, "nbAbbrev": "N", "pair": 49, "prev": 16, "next": 18, "pdbId": -1, "altPositions": []}, {"id": 18, "nbAbbrev": "N", "pair": 50, "prev": 17, "next": 19, "pdbId": -1, "altPositions": []}, {"id": 19, "nbAbbrev": "N", "pair": 51, "prev": 18, "next": 20, "pdbId": -1, "altPositions": []}, {"id": 20, "nbAbbrev": "N", "pair": 52, "prev": 19, "next": 21, "pdbId": -1, "altPositions": []}, {"id": 21, "nbAbbrev": "N", "pair": 53, "prev": 20, "next": 22, "pdbId": -1, "altPositions": []}, {"id": 22, "nbAbbrev": "N", "pair": 54, "prev": 21, "next": 23, "pdbId": -1, "altPositions": []}, {"id": 23, "nbAbbrev": "N", "pair": 55, "prev": 22, "next": -1, "pdbId": -1, "altPositions": []}]}, {"id": 5115, "name": "DNA_strand", "naType": "DNA", "chainName": "NULL", "color": "#1700de", "isScaffold": false, "pdbFileId": -1, "fivePrimeId": 47, "threePrimeId": 32, "nucleotides": [{"id": 47, "nbAbbrev": "N", "pair": 15, "prev": -1, "next": 46, "pdbId": -1, "altPositions": []}, {"id": 46, "nbAbbrev": "N", "pair": 14, "prev": 47, "next": 45, "pdbId": -1, "altPositions": []}, {"id": 45, "nbAbbrev": "N", "pair": 13, "prev": 46, "next": 44, "pdbId": -1, "altPositions": []}, {"id": 44, "nbAbbrev": "N", "pair": 12, "prev": 45, "next": 43, "pdbId": -1, "altPositions": []}, {"id": 43, "nbAbbrev": "N", "pair": 11, "prev": 44, "next": 42, "pdbId": -1, "altPositions": []}, {"id": 42, "nbAbbrev": "N", "pair": 10, "prev": 43, "next": 41, "pdbId": -1, "altPositions": []}, {"id": 41, "nbAbbrev": "N", "pair": 9, "prev": 42, "next": 40, "pdbId": -1, "altPositions": []}, {"id": 40, "nbAbbrev": "N", "pair": 8, "prev": 41, "next": 39, "pdbId": -1, "altPositions": []}, {"id": 39, "nbAbbrev": "N", "pair": 7, "prev": 40, "next": 38, "pdbId": -1, "altPositions": []}, {"id": 38, "nbAbbrev": "N", "pair": 6, "prev": 39, "next": 37, "pdbId": -1, "altPositions": []}, {"id": 37, "nbAbbrev": "N", "pair": 5, "prev": 38, "next": 36, "pdbId": -1, "altPositions": []}, {"id": 36, "nbAbbrev": "N", "pair": 4, "prev": 37, "next": 35, "pdbId": -1, "altPositions": []}, {"id": 35, "nbAbbrev": "N", "pair": 3, "prev": 36, "next": 34, "pdbId": -1, "altPositions": []}, {"id": 34, "nbAbbrev": "N", "pair": 2, "prev": 35, "next": 33, "pdbId": -1, "altPositions": []}, {"id": 33, "nbAbbrev": "N", "pair": 1, "prev": 34, "next": 32, "pdbId": -1, "altPositions": []}, {"id": 32, "nbAbbrev": "N", "pair": 0, "prev": 33, "next": -1, "pdbId": -1, "altPositions": []}]}, {"id": 5116, "name": "DNA_strand", "naType": "DNA", "chainName": "NULL", "color": "#888888", "isScaffold": false, "pdbFileId": -1, "fivePrimeId": 63, "threePrimeId": 48, "nucleotides": [{"id": 63, "nbAbbrev": "N", "pair": 31, "prev": -1, "next": 62, "pdbId": -1, "altPositions": []}, {"id": 62, "nbAbbrev": "N", "pair": 30, "prev": 63, "next": 61, "pdbId": -1, "altPositions": []}, {"id": 61, "nbAbbrev": "N", "pair": 29, "prev": 62, "next": 60, "pdbId": -1, "altPositions": []}, {"id": 60, "nbAbbrev": "N", "pair": 28, "prev": 61, "next": 59, "pdbId": -1, "altPositions": []}, {"id": 59, "nbAbbrev": "N", "pair": 27, "prev": 60, "next": 58, "pdbId": -1, "altPositions": []}, {"id": 58, "nbAbbrev": "N", "pair": 26, "prev": 59, "next": 57, "pdbId": -1, "altPositions": []}, {"id": 57, "nbAbbrev": "N", "pair": 25, "prev": 58, "next": 56, "pdbId": -1, "altPositions": []}, {"id": 56, "nbAbbrev": "N", "pair": 24, "prev": 57, "next": 55, "pdbId": -1, "altPositions": []}, {"id": 55, "nbAbbrev": "N", "pair": 23, "prev": 56, "next": 54, "pdbId": -1, "altPositions": []}, {"id": 54, "nbAbbrev": "N", "pair": 22, "prev": 55, "next": 53, "pdbId": -1, "altPositions": []}, {"id": 53, "nbAbbrev": "N", "pair": 21, "prev": 54, "next": 52, "pdbId": -1, "altPositions": []}, {"id": 52, "nbAbbrev": "N", "pair": 20, "prev": 53, "next": 51, "pdbId": -1, "altPositions": []}, {"id": 51, "nbAbbrev": "N", "pair": 19, "prev": 52, "next": 50, "pdbId": -1, "altPositions": []}, {"id": 50, "nbAbbrev": "N", "pair": 18, "prev": 51, "next": 49, "pdbId": -1, "altPositions": []}, {"id": 49, "nbAbbrev": "N", "pair": 17, "prev": 50, "next": 48, "pdbId": -1, "altPositions": []}, {"id": 48, "nbAbbrev": "N", "pair": 16, "prev": 49, "next": -1, "pdbId": -1, "altPositions": []}]}, {"id": 5117, "name": "DNA_strand", "naType": "DNA", "chainName": "NULL", "color": "#7300de", "isScaffold": false, "pdbFileId": -1, "fivePrimeId": 96, "threePrimeId": 111, "nucleotides": [{"id": 96, "nbAbbrev": "N", "pair": 64, "prev": -1, "next": 97, "pdbId": -1, "altPositions": []}, {"id": 97, "nbAbbrev": "N", "pair": 65, "prev": 96, "next": 98, "pdbId": -1, "altPositions": []}, {"id": 98, "nbAbbrev": "N", "pair": 66, "prev": 97, "next": 99, "pdbId": -1, "altPositions": []}, {"id": 99, "nbAbbrev": "N", "pair": 67, "prev": 98, "next": 100, "pdbId": -1, "altPositions": []}, {"id": 100, "nbAbbrev": "N", "pair": 68, "prev": 99, "next": 101, "pdbId": -1, "altPositions": []}, {"id": 101, "nbAbbrev": "N", "pair": 69, "prev": 100, "next": 102, "pdbId": -1, "altPositions": []}, {"id": 102, "nbAbbrev": "N", "pair": 70, "prev": 101, "next": 103, "pdbId": -1, "altPositions": []}, {"id": 103, "nbAbbrev": "N", "pair": 71, "prev": 102, "next": 104, "pdbId": -1, "altPositions": []}, {"id": 104, "nbAbbrev": "N", "pair": 72, "prev": 103, "next": 105, "pdbId": -1, "altPositions": []}, {"id": 105, "nbAbbrev": "N", "pair": 73, "prev": 104, "next": 106, "pdbId": -1, "altPositions": []}, {"id": 106, "nbAbbrev": "N", "pair": 74, "prev": 105, "next": 107, "pdbId": -1, "altPositions": []}, {"id": 107, "nbAbbrev": "N", "pair": 75, "prev": 106, "next": 108, "pdbId": -1, "altPositions": []}, {"id": 108, "nbAbbrev": "N", "pair": 76, "prev": 107, "next": 109, "pdbId": -1, "altPositions": []}, {"id": 109, "nbAbbrev": "N", "pair": 77, "prev": 108, "next": 110, "pdbId": -1, "altPositions": []}, {"id": 110, "nbAbbrev": "N", "pair": 78, "prev": 109, "next": 111, "pdbId": -1, "altPositions": []}, {"id": 111, "nbAbbrev": "N", "pair": 79, "prev": 110, "next": -1, "pdbId": -1, "altPositions": []}]}, {"id": 5118, "name": "DNA_strand", "naType": "DNA", "chainName": "NULL", "color": "#b8056c", "isScaffold": false, "pdbFileId": -1, "fivePrimeId": 112, "threePrimeId": 127, "nucleotides": [{"id": 112, "nbAbbrev": "N", "pair": 80, "prev": -1, "next": 113, "pdbId": -1, "altPositions": []}, {"id": 113, "nbAbbrev": "N", "pair": 81, "prev": 112, "next": 114, "pdbId": -1, "altPositions": []}, {"id": 114, "nbAbbrev": "N", "pair": 82, "prev": 113, "next": 115, "pdbId": -1, "altPositions": []}, {"id": 115, "nbAbbrev": "N", "pair": 83, "prev": 114, "next": 116, "pdbId": -1, "altPositions": []}, {"id": 116, "nbAbbrev": "N", "pair": 84, "prev": 115, "next": 117, "pdbId": -1, "altPositions": []}, {"id": 117, "nbAbbrev": "N", "pair": 85, "prev": 116, "next": 118, "pdbId": -1, "altPositions": []}, {"id": 118, "nbAbbrev": "N", "pair": 86, "prev": 117, "next": 119, "pdbId": -1, "altPositions": []}, {"id": 119, "nbAbbrev": "N", "pair": 87, "prev": 118, "next": 120, "pdbId": -1, "altPositions": []}, {"id": 120, "nbAbbrev": "N", "pair": 88, "prev": 119, "next": 121, "pdbId": -1, "altPositions": []}, {"id": 121, "nbAbbrev": "N", "pair": 89, "prev": 120, "next": 122, "pdbId": -1, "altPositions": []}, {"id": 122, "nbAbbrev": "N", "pair": 90, "prev": 121, "next": 123, "pdbId": -1, "altPositions": []}, {"id": 123, "nbAbbrev": "N", "pair": 91, "prev": 122, "next": 124, "pdbId": -1, "altPositions": []}, {"id": 124, "nbAbbrev": "N", "pair": 92, "prev": 123, "next": 125, "pdbId": -1, "altPositions": []}, {"id": 125, "nbAbbrev": "N", "pair": 93, "prev": 124, "next": 126, "pdbId": -1, "altPositions": []}, {"id": 126, "nbAbbrev": "N", "pair": 94, "prev": 125, "next": 127, "pdbId": -1, "altPositions": []}, {"id": 127, "nbAbbrev": "N", "pair": 95, "prev": 126, "next": -1, "pdbId": -1, "altPositions": []}]}, {"id": 5119, "name": "DNA_strand", "naType": "DNA", "chainName": "NULL", "color": "#b8056c", "isScaffold": false, "pdbFileId": -1, "fivePrimeId": 233, "threePrimeId": 339, "nucleotides": [{"id": 233, "nbAbbrev": "N", "pair": 180, "prev": -1, "next": 232, "pdbId": -1, "altPositions": []}, {"id": 232, "nbAbbrev": "N", "pair": 179, "prev": 233, "next": 231, "pdbId": -1, "altPositions": []}, {"id": 231, "nbAbbrev": "N", "pair": 178, "prev": 232, "next": 230, "pdbId": -1, "altPositions": []}, {"id": 230, "nbAbbrev": "N", "pair": 177, "prev": 231, "next": 229, "pdbId": -1, "altPositions": []}, {"id": 229, "nbAbbrev": "N", "pair": 176, "prev": 230, "next": 228, "pdbId": -1, "altPositions": []}, {"id": 228, "nbAbbrev": "N", "pair": 175, "prev": 229, "next": 227, "pdbId": -1, "altPositions": []}, {"id": 227, "nbAbbrev": "N", "pair": 174, "prev": 228, "next": 226, "pdbId": -1, "altPositions": []}, {"id": 226, "nbAbbrev": "N", "pair": 173, "prev": 227, "next": 225, "pdbId": -1, "altPositions": []}, {"id": 225, "nbAbbrev": "N", "pair": 172, "prev": 226, "next": 224, "pdbId": -1, "altPositions": []}, {"id": 224, "nbAbbrev": "N", "pair": 171, "prev": 225, "next": 223, "pdbId": -1, "altPositions": []}, {"id": 223, "nbAbbrev": "N", "pair": 170, "prev": 224, "next": 222, "pdbId": -1, "altPositions": []}, {"id": 222, "nbAbbrev": "N", "pair": 169, "prev": 223, "next": 221, "pdbId": -1, "altPositions": []}, {"id": 221, "nbAbbrev": "N", "pair": 168, "prev": 222, "next": 220, "pdbId": -1, "altPositions": []}, {"id": 220, "nbAbbrev": "N", "pair": 167, "prev": 221, "next": 219, "pdbId": -1, "altPositions": []}, {"id": 219, "nbAbbrev": "N", "pair": 166, "prev": 220, "next": 218, "pdbId": -1, "altPositions": []}, {"id": 218, "nbAbbrev": "N", "pair": 165, "prev": 219, "next": 324, "pdbId": -1, "altPositions": []}, {"id": 324, "nbAbbrev": "N", "pair": 271, "prev": 218, "next": 325, "pdbId": -1, "altPositions": []}, {"id": 325, "nbAbbrev": "N", "pair": 272, "prev": 324, "next": 326, "pdbId": -1, "altPositions": []}, {"id": 326, "nbAbbrev": "N", "pair": 273, "prev": 325, "next": 327, "pdbId": -1, "altPositions": []}, {"id": 327, "nbAbbrev": "N", "pair": 274, "prev": 326, "next": 328, "pdbId": -1, "altPositions": []}, {"id": 328, "nbAbbrev": "N", "pair": 275, "prev": 327, "next": 329, "pdbId": -1, "altPositions": []}, {"id": 329, "nbAbbrev": "N", "pair": 276, "prev": 328, "next": 330, "pdbId": -1, "altPositions": []}, {"id": 330, "nbAbbrev": "N", "pair": 277, "prev": 329, "next": 331, "pdbId": -1, "altPositions": []}, {"id": 331, "nbAbbrev": "N", "pair": 278, "prev": 330, "next": 332, "pdbId": -1, "altPositions": []}, {"id": 332, "nbAbbrev": "N", "pair": 279, "prev": 331, "next": 333, "pdbId": -1, "altPositions": []}, {"id": 333, "nbAbbrev": "N", "pair": 280, "prev": 332, "next": 334, "pdbId": -1, "altPositions": []}, {"id": 334, "nbAbbrev": "N", "pair": 281, "prev": 333, "next": 335, "pdbId": -1, "altPositions": []}, {"id": 335, "nbAbbrev": "N", "pair": 282, "prev": 334, "next": 336, "pdbId": -1, "altPositions": []}, {"id": 336, "nbAbbrev": "N", "pair": 283, "prev": 335, "next": 337, "pdbId": -1, "altPositions": []}, {"id": 337, "nbAbbrev": "N", "pair": 284, "prev": 336, "next": 338, "pdbId": -1, "altPositions": []}, {"id": 338, "nbAbbrev": "N", "pair": 285, "prev": 337, "next": 339, "pdbId": -1, "altPositions": []}, {"id": 339, "nbAbbrev": "N", "pair": 286, "prev": 338, "next": -1, "pdbId": -1, "altPositions": []}]}, {"id": 5120, "name": "DNA_strand", "naType": "DNA", "chainName": "NULL", "color": "#7300de", "isScaffold": false, "pdbFileId": -1, "fivePrimeId": 287, "threePrimeId": 320, "nucleotides": [{"id": 287, "nbAbbrev": "N", "pair": 234, "prev": -1, "next": 288, "pdbId": -1, "altPositions": []}, {"id": 288, "nbAbbrev": "N", "pair": 235, "prev": 287, "next": 289, "pdbId": -1, "altPositions": []}, {"id": 289, "nbAbbrev": "N", "pair": 236, "prev": 288, "next": 290, "pdbId": -1, "altPositions": []}, {"id": 290, "nbAbbrev": "N", "pair": 237, "prev": 289, "next": 291, "pdbId": -1, "altPositions": []}, {"id": 291, "nbAbbrev": "N", "pair": 238, "prev": 290, "next": 292, "pdbId": -1, "altPositions": []}, {"id": 292, "nbAbbrev": "N", "pair": 239, "prev": 291, "next": 293, "pdbId": -1, "altPositions": []}, {"id": 293, "nbAbbrev": "N", "pair": 240, "prev": 292, "next": 294, "pdbId": -1, "altPositions": []}, {"id": 294, "nbAbbrev": "N", "pair": 241, "prev": 293, "next": 295, "pdbId": -1, "altPositions": []}, {"id": 295, "nbAbbrev": "N", "pair": 242, "prev": 294, "next": 296, "pdbId": -1, "altPositions": []}, {"id": 296, "nbAbbrev": "N", "pair": 243, "prev": 295, "next": 297, "pdbId": -1, "altPositions": []}, {"id": 297, "nbAbbrev": "N", "pair": 244, "prev": 296, "next": 298, "pdbId": -1, "altPositions": []}, {"id": 298, "nbAbbrev": "N", "pair": 245, "prev": 297, "next": 299, "pdbId": -1, "altPositions": []}, {"id": 299, "nbAbbrev": "N", "pair": 246, "prev": 298, "next": 300, "pdbId": -1, "altPositions": []}, {"id": 300, "nbAbbrev": "N", "pair": 247, "prev": 299, "next": 301, "pdbId": -1, "altPositions": []}, {"id": 301, "nbAbbrev": "N", "pair": 248, "prev": 300, "next": 302, "pdbId": -1, "altPositions": []}, {"id": 302, "nbAbbrev": "N", "pair": 249, "prev": 301, "next": 303, "pdbId": -1, "altPositions": []}, {"id": 303, "nbAbbrev": "N", "pair": 250, "prev": 302, "next": 304, "pdbId": -1, "altPositions": []}, {"id": 304, "nbAbbrev": "N", "pair": 251, "prev": 303, "next": 305, "pdbId": -1, "altPositions": []}, {"id": 305, "nbAbbrev": "N", "pair": 252, "prev": 304, "next": 306, "pdbId": -1, "altPositions": []}, {"id": 306, "nbAbbrev": "N", "pair": 253, "prev": 305, "next": 307, "pdbId": -1, "altPositions": []}, {"id": 307, "nbAbbrev": "N", "pair": 254, "prev": 306, "next": 308, "pdbId": -1, "altPositions": []}, {"id": 308, "nbAbbrev": "N", "pair": 255, "prev": 307, "next": 309, "pdbId": -1, "altPositions": []}, {"id": 309, "nbAbbrev": "N", "pair": 256, "prev": 308, "next": 310, "pdbId": -1, "altPositions": []}, {"id": 310, "nbAbbrev": "N", "pair": 257, "prev": 309, "next": 311, "pdbId": -1, "altPositions": []}, {"id": 311, "nbAbbrev": "N", "pair": 258, "prev": 310, "next": 312, "pdbId": -1, "altPositions": []}, {"id": 312, "nbAbbrev": "N", "pair": 259, "prev": 311, "next": 313, "pdbId": -1, "altPositions": []}, {"id": 313, "nbAbbrev": "N", "pair": 260, "prev": 312, "next": 314, "pdbId": -1, "altPositions": []}, {"id": 314, "nbAbbrev": "N", "pair": 261, "prev": 313, "next": 315, "pdbId": -1, "altPositions": []}, {"id": 315, "nbAbbrev": "N", "pair": 262, "prev": 314, "next": 316, "pdbId": -1, "altPositions": []}, {"id": 316, "nbAbbrev": "N", "pair": 263, "prev": 315, "next": 317, "pdbId": -1, "altPositions": []}, {"id": 317, "nbAbbrev": "N", "pair": 264, "prev": 316, "next": 318, "pdbId": -1, "altPositions": []}, {"id": 318, "nbAbbrev": "N", "pair": 265, "prev": 317, "next": 319, "pdbId": -1, "altPositions": []}, {"id": 319, "nbAbbrev": "N", "pair": 266, "prev": 318, "next": 320, "pdbId": -1, "altPositions": []}, {"id": 320, "nbAbbrev": "N", "pair": 267, "prev": 319, "next": -1, "pdbId": -1, "altPositions": []}]}, {"id": 5121, "name": "DNA_strand", "naType": "DNA", "chainName": "NULL", "color": "#aaaa00", "isScaffold": false, "pdbFileId": -1, "fivePrimeId": 321, "threePrimeId": 181, "nucleotides": [{"id": 321, "nbAbbrev": "N", "pair": 268, "prev": -1, "next": 322, "pdbId": -1, "altPositions": []}, {"id": 322, "nbAbbrev": "N", "pair": 269, "prev": 321, "next": 323, "pdbId": -1, "altPositions": []}, {"id": 323, "nbAbbrev": "N", "pair": 270, "prev": 322, "next": 217, "pdbId": -1, "altPositions": []}, {"id": 217, "nbAbbrev": "N", "pair": 164, "prev": 323, "next": 216, "pdbId": -1, "altPositions": []}, {"id": 216, "nbAbbrev": "N", "pair": 163, "prev": 217, "next": 215, "pdbId": -1, "altPositions": []}, {"id": 215, "nbAbbrev": "N", "pair": 162, "prev": 216, "next": 214, "pdbId": -1, "altPositions": []}, {"id": 214, "nbAbbrev": "N", "pair": 161, "prev": 215, "next": 213, "pdbId": -1, "altPositions": []}, {"id": 213, "nbAbbrev": "N", "pair": 160, "prev": 214, "next": 212, "pdbId": -1, "altPositions": []}, {"id": 212, "nbAbbrev": "N", "pair": 159, "prev": 213, "next": 211, "pdbId": -1, "altPositions": []}, {"id": 211, "nbAbbrev": "N", "pair": 158, "prev": 212, "next": 210, "pdbId": -1, "altPositions": []}, {"id": 210, "nbAbbrev": "N", "pair": 157, "prev": 211, "next": 209, "pdbId": -1, "altPositions": []}, {"id": 209, "nbAbbrev": "N", "pair": 156, "prev": 210, "next": 208, "pdbId": -1, "altPositions": []}, {"id": 208, "nbAbbrev": "N", "pair": 155, "prev": 209, "next": 207, "pdbId": -1, "altPositions": []}, {"id": 207, "nbAbbrev": "N", "pair": 154, "prev": 208, "next": 206, "pdbId": -1, "altPositions": []}, {"id": 206, "nbAbbrev": "N", "pair": 153, "prev": 207, "next": 205, "pdbId": -1, "altPositions": []}, {"id": 205, "nbAbbrev": "N", "pair": 152, "prev": 206, "next": 204, "pdbId": -1, "altPositions": []}, {"id": 204, "nbAbbrev": "N", "pair": 151, "prev": 205, "next": 203, "pdbId": -1, "altPositions": []}, {"id": 203, "nbAbbrev": "N", "pair": 150, "prev": 204, "next": 202, "pdbId": -1, "altPositions": []}, {"id": 202, "nbAbbrev": "N", "pair": 149, "prev": 203, "next": 201, "pdbId": -1, "altPositions": []}, {"id": 201, "nbAbbrev": "N", "pair": 148, "prev": 202, "next": 200, "pdbId": -1, "altPositions": []}, {"id": 200, "nbAbbrev": "N", "pair": 147, "prev": 201, "next": 199, "pdbId": -1, "altPositions": []}, {"id": 199, "nbAbbrev": "N", "pair": 146, "prev": 200, "next": 198, "pdbId": -1, "altPositions": []}, {"id": 198, "nbAbbrev": "N", "pair": 145, "prev": 199, "next": 197, "pdbId": -1, "altPositions": []}, {"id": 197, "nbAbbrev": "N", "pair": 144, "prev": 198, "next": 196, "pdbId": -1, "altPositions": []}, {"id": 196, "nbAbbrev": "N", "pair": 143, "prev": 197, "next": 195, "pdbId": -1, "altPositions": []}, {"id": 195, "nbAbbrev": "N", "pair": 142, "prev": 196, "next": 194, "pdbId": -1, "altPositions": []}, {"id": 194, "nbAbbrev": "N", "pair": 141, "prev": 195, "next": 193, "pdbId": -1, "altPositions": []}, {"id": 193, "nbAbbrev": "N", "pair": 140, "prev": 194, "next": 192, "pdbId": -1, "altPositions": []}, {"id": 192, "nbAbbrev": "N", "pair": 139, "prev": 193, "next": 191, "pdbId": -1, "altPositions": []}, {"id": 191, "nbAbbrev": "N", "pair": 138, "prev": 192, "next": 190, "pdbId": -1, "altPositions": []}, {"id": 190, "nbAbbrev": "N", "pair": 137, "prev": 191, "next": 189, "pdbId": -1, "altPositions": []}, {"id": 189, "nbAbbrev": "N", "pair": 136, "prev": 190, "next": 188, "pdbId": -1, "altPositions": []}, {"id": 188, "nbAbbrev": "N", "pair": 135, "prev": 189, "next": 187, "pdbId": -1, "altPositions": []}, {"id": 187, "nbAbbrev": "N", "pair": 134, "prev": 188, "next": 186, "pdbId": -1, "altPositions": []}, {"id": 186, "nbAbbrev": "N", "pair": 133, "prev": 187, "next": 185, "pdbId": -1, "altPositions": []}, {"id": 185, "nbAbbrev": "N", "pair": 132, "prev": 186, "next": 184, "pdbId": -1, "altPositions": []}, {"id": 184, "nbAbbrev": "N", "pair": 131, "prev": 185, "next": 183, "pdbId": -1, "altPositions": []}, {"id": 183, "nbAbbrev": "N", "pair": 130, "prev": 184, "next": 182, "pdbId": -1, "altPositions": []}, {"id": 182, "nbAbbrev": "N", "pair": 129, "prev": 183, "next": 181, "pdbId": -1, "altPositions": []}, {"id": 181, "nbAbbrev": "N", "pair": 128, "prev": 182, "next": -1, "pdbId": -1, "altPositions": []}]}, {"id": 5122, "name": "DNA_strand", "naType": "DNA", "chainName": "NULL", "color": "#f74308", "isScaffold": false, "pdbFileId": -1, "fivePrimeId": 454, "threePrimeId": 415, "nucleotides": [{"id": 454, "nbAbbrev": "N", "pair": 379, "prev": -1, "next": 453, "pdbId": -1, "altPositions": []}, {"id": 453, "nbAbbrev": "N", "pair": 378, "prev": 454, "next": 452, "pdbId": -1, "altPositions": []}, {"id": 452, "nbAbbrev": "N", "pair": 377, "prev": 453, "next": 451, "pdbId": -1, "altPositions": []}, {"id": 451, "nbAbbrev": "N", "pair": 376, "prev": 452, "next": 450, "pdbId": -1, "altPositions": []}, {"id": 450, "nbAbbrev": "N", "pair": 375, "prev": 451, "next": 449, "pdbId": -1, "altPositions": []}, {"id": 449, "nbAbbrev": "N", "pair": 374, "prev": 450, "next": 448, "pdbId": -1, "altPositions": []}, {"id": 448, "nbAbbrev": "N", "pair": 373, "prev": 449, "next": 447, "pdbId": -1, "altPositions": []}, {"id": 447, "nbAbbrev": "N", "pair": 372, "prev": 448, "next": 446, "pdbId": -1, "altPositions": []}, {"id": 446, "nbAbbrev": "N", "pair": 371, "prev": 447, "next": 445, "pdbId": -1, "altPositions": []}, {"id": 445, "nbAbbrev": "N", "pair": 370, "prev": 446, "next": 444, "pdbId": -1, "altPositions": []}, {"id": 444, "nbAbbrev": "N", "pair": 369, "prev": 445, "next": 443, "pdbId": -1, "altPositions": []}, {"id": 443, "nbAbbrev": "N", "pair": 368, "prev": 444, "next": 442, "pdbId": -1, "altPositions": []}, {"id": 442, "nbAbbrev": "N", "pair": 367, "prev": 443, "next": 441, "pdbId": -1, "altPositions": []}, {"id": 441, "nbAbbrev": "N", "pair": 366, "prev": 442, "next": 440, "pdbId": -1, "altPositions": []}, {"id": 440, "nbAbbrev": "N", "pair": 365, "prev": 441, "next": 439, "pdbId": -1, "altPositions": []}, {"id": 439, "nbAbbrev": "N", "pair": 364, "prev": 440, "next": 438, "pdbId": -1, "altPositions": []}, {"id": 438, "nbAbbrev": "N", "pair": 363, "prev": 439, "next": 437, "pdbId": -1, "altPositions": []}, {"id": 437, "nbAbbrev": "N", "pair": 362, "prev": 438, "next": 436, "pdbId": -1, "altPositions": []}, {"id": 436, "nbAbbrev": "N", "pair": 361, "prev": 437, "next": 435, "pdbId": -1, "altPositions": []}, {"id": 435, "nbAbbrev": "N", "pair": 360, "prev": 436, "next": 434, "pdbId": -1, "altPositions": []}, {"id": 434, "nbAbbrev": "N", "pair": 359, "prev": 435, "next": 433, "pdbId": -1, "altPositions": []}, {"id": 433, "nbAbbrev": "N", "pair": 358, "prev": 434, "next": 432, "pdbId": -1, "altPositions": []}, {"id": 432, "nbAbbrev": "N", "pair": 357, "prev": 433, "next": 431, "pdbId": -1, "altPositions": []}, {"id": 431, "nbAbbrev": "N", "pair": 356, "prev": 432, "next": 430, "pdbId": -1, "altPositions": []}, {"id": 430, "nbAbbrev": "N", "pair": 355, "prev": 431, "next": 429, "pdbId": -1, "altPositions": []}, {"id": 429, "nbAbbrev": "N", "pair": 354, "prev": 430, "next": 428, "pdbId": -1, "altPositions": []}, {"id": 428, "nbAbbrev": "N", "pair": 353, "prev": 429, "next": 427, "pdbId": -1, "altPositions": []}, {"id": 427, "nbAbbrev": "N", "pair": 352, "prev": 428, "next": 426, "pdbId": -1, "altPositions": []}, {"id": 426, "nbAbbrev": "N", "pair": 351, "prev": 427, "next": 425, "pdbId": -1, "altPositions": []}, {"id": 425, "nbAbbrev": "N", "pair": 350, "prev": 426, "next": 424, "pdbId": -1, "altPositions": []}, {"id": 424, "nbAbbrev": "N", "pair": 349, "prev": 425, "next": 423, "pdbId": -1, "altPositions": []}, {"id": 423, "nbAbbrev": "N", "pair": 348, "prev": 424, "next": 422, "pdbId": -1, "altPositions": []}, {"id": 422, "nbAbbrev": "N", "pair": 347, "prev": 423, "next": 421, "pdbId": -1, "altPositions": []}, {"id": 421, "nbAbbrev": "N", "pair": 346, "prev": 422, "next": 420, "pdbId": -1, "altPositions": []}, {"id": 420, "nbAbbrev": "N", "pair": 345, "prev": 421, "next": 419, "pdbId": -1, "altPositions": []}, {"id": 419, "nbAbbrev": "N", "pair": 344, "prev": 420, "next": 418, "pdbId": -1, "altPositions": []}, {"id": 418, "nbAbbrev": "N", "pair": 343, "prev": 419, "next": 417, "pdbId": -1, "altPositions": []}, {"id": 417, "nbAbbrev": "N", "pair": 342, "prev": 418, "next": 416, "pdbId": -1, "altPositions": []}, {"id": 416, "nbAbbrev": "N", "pair": 341, "prev": 417, "next": 415, "pdbId": -1, "altPositions": []}, {"id": 415, "nbAbbrev": "N", "pair": 340, "prev": 416, "next": -1, "pdbId": -1, "altPositions": []}]}, {"id": 5123, "name": "DNA_strand", "naType": "DNA", "chainName": "NULL", "color": "#1700de", "isScaffold": false, "pdbFileId": -1, "fivePrimeId": 489, "threePrimeId": 463, "nucleotides": [{"id": 489, "nbAbbrev": "N", "pair": 414, "prev": -1, "next": 488, "pdbId": -1, "altPositions": []}, {"id": 488, "nbAbbrev": "N", "pair": 413, "prev": 489, "next": 487, "pdbId": -1, "altPositions": []}, {"id": 487, "nbAbbrev": "N", "pair": 412, "prev": 488, "next": 486, "pdbId": -1, "altPositions": []}, {"id": 486, "nbAbbrev": "N", "pair": 411, "prev": 487, "next": 485, "pdbId": -1, "altPositions": []}, {"id": 485, "nbAbbrev": "N", "pair": 410, "prev": 486, "next": 484, "pdbId": -1, "altPositions": []}, {"id": 484, "nbAbbrev": "N", "pair": 409, "prev": 485, "next": 483, "pdbId": -1, "altPositions": []}, {"id": 483, "nbAbbrev": "N", "pair": 408, "prev": 484, "next": 482, "pdbId": -1, "altPositions": []}, {"id": 482, "nbAbbrev": "N", "pair": 407, "prev": 483, "next": 481, "pdbId": -1, "altPositions": []}, {"id": 481, "nbAbbrev": "N", "pair": 406, "prev": 482, "next": 480, "pdbId": -1, "altPositions": []}, {"id": 480, "nbAbbrev": "N", "pair": 405, "prev": 481, "next": 479, "pdbId": -1, "altPositions": []}, {"id": 479, "nbAbbrev": "N", "pair": 404, "prev": 480, "next": 478, "pdbId": -1, "altPositions": []}, {"id": 478, "nbAbbrev": "N", "pair": 403, "prev": 479, "next": 477, "pdbId": -1, "altPositions": []}, {"id": 477, "nbAbbrev": "N", "pair": 402, "prev": 478, "next": 476, "pdbId": -1, "altPositions": []}, {"id": 476, "nbAbbrev": "N", "pair": 401, "prev": 477, "next": 475, "pdbId": -1, "altPositions": []}, {"id": 475, "nbAbbrev": "N", "pair": 400, "prev": 476, "next": 474, "pdbId": -1, "altPositions": []}, {"id": 474, "nbAbbrev": "N", "pair": 399, "prev": 475, "next": 473, "pdbId": -1, "altPositions": []}, {"id": 473, "nbAbbrev": "N", "pair": 398, "prev": 474, "next": 472, "pdbId": -1, "altPositions": []}, {"id": 472, "nbAbbrev": "N", "pair": 397, "prev": 473, "next": 471, "pdbId": -1, "altPositions": []}, {"id": 471, "nbAbbrev": "N", "pair": 396, "prev": 472, "next": 470, "pdbId": -1, "altPositions": []}, {"id": 470, "nbAbbrev": "N", "pair": 395, "prev": 471, "next": 469, "pdbId": -1, "altPositions": []}, {"id": 469, "nbAbbrev": "N", "pair": 394, "prev": 470, "next": 468, "pdbId": -1, "altPositions": []}, {"id": 468, "nbAbbrev": "N", "pair": 393, "prev": 469, "next": 467, "pdbId": -1, "altPositions": []}, {"id": 467, "nbAbbrev": "N", "pair": 392, "prev": 468, "next": 466, "pdbId": -1, "altPositions": []}, {"id": 466, "nbAbbrev": "N", "pair": 391, "prev": 467, "next": 465, "pdbId": -1, "altPositions": []}, {"id": 465, "nbAbbrev": "N", "pair": 390, "prev": 466, "next": 464, "pdbId": -1, "altPositions": []}, {"id": 464, "nbAbbrev": "N", "pair": 389, "prev": 465, "next": 463, "pdbId": -1, "altPositions": []}, {"id": 463, "nbAbbrev": "N", "pair": 388, "prev": 464, "next": -1, "pdbId": -1, "altPositions": []}]}, {"id": 5124, "name": "DNA_strand", "naType": "DNA", "chainName": "NULL", "color": "#aaaa00", "isScaffold": false, "pdbFileId": -1, "fivePrimeId": 543, "threePrimeId": 558, "nucleotides": [{"id": 543, "nbAbbrev": "N", "pair": 490, "prev": -1, "next": 544, "pdbId": -1, "altPositions": []}, {"id": 544, "nbAbbrev": "N", "pair": 491, "prev": 543, "next": 545, "pdbId": -1, "altPositions": []}, {"id": 545, "nbAbbrev": "N", "pair": 492, "prev": 544, "next": 546, "pdbId": -1, "altPositions": []}, {"id": 546, "nbAbbrev": "N", "pair": 493, "prev": 545, "next": 547, "pdbId": -1, "altPositions": []}, {"id": 547, "nbAbbrev": "N", "pair": 494, "prev": 546, "next": 548, "pdbId": -1, "altPositions": []}, {"id": 548, "nbAbbrev": "N", "pair": 495, "prev": 547, "next": 549, "pdbId": -1, "altPositions": []}, {"id": 549, "nbAbbrev": "N", "pair": 496, "prev": 548, "next": 550, "pdbId": -1, "altPositions": []}, {"id": 550, "nbAbbrev": "N", "pair": 497, "prev": 549, "next": 551, "pdbId": -1, "altPositions": []}, {"id": 551, "nbAbbrev": "N", "pair": 498, "prev": 550, "next": 552, "pdbId": -1, "altPositions": []}, {"id": 552, "nbAbbrev": "N", "pair": 499, "prev": 551, "next": 553, "pdbId": -1, "altPositions": []}, {"id": 553, "nbAbbrev": "N", "pair": 500, "prev": 552, "next": 554, "pdbId": -1, "altPositions": []}, {"id": 554, "nbAbbrev": "N", "pair": 501, "prev": 553, "next": 555, "pdbId": -1, "altPositions": []}, {"id": 555, "nbAbbrev": "N", "pair": 502, "prev": 554, "next": 556, "pdbId": -1, "altPositions": []}, {"id": 556, "nbAbbrev": "N", "pair": 503, "prev": 555, "next": 557, "pdbId": -1, "altPositions": []}, {"id": 557, "nbAbbrev": "N", "pair": 504, "prev": 556, "next": 558, "pdbId": -1, "altPositions": []}, {"id": 558, "nbAbbrev": "N", "pair": 505, "prev": 557, "next": -1, "pdbId": -1, "altPositions": []}]}, {"id": 5125, "name": "DNA_strand", "naType": "DNA", "chainName": "NULL", "color": "#1700de", "isScaffold": false, "pdbFileId": -1, "fivePrimeId": 559, "threePrimeId": 455, "nucleotides": [{"id": 559, "nbAbbrev": "N", "pair": 506, "prev": -1, "next": 560, "pdbId": -1, "altPositions": []}, {"id": 560, "nbAbbrev": "N", "pair": 507, "prev": 559, "next": 561, "pdbId": -1, "altPositions": []}, {"id": 561, "nbAbbrev": "N", "pair": 508, "prev": 560, "next": 562, "pdbId": -1, "altPositions": []}, {"id": 562, "nbAbbrev": "N", "pair": 509, "prev": 561, "next": 563, "pdbId": -1, "altPositions": []}, {"id": 563, "nbAbbrev": "N", "pair": 510, "prev": 562, "next": 564, "pdbId": -1, "altPositions": []}, {"id": 564, "nbAbbrev": "N", "pair": 511, "prev": 563, "next": 565, "pdbId": -1, "altPositions": []}, {"id": 565, "nbAbbrev": "N", "pair": 512, "prev": 564, "next": 566, "pdbId": -1, "altPositions": []}, {"id": 566, "nbAbbrev": "N", "pair": 513, "prev": 565, "next": 567, "pdbId": -1, "altPositions": []}, {"id": 567, "nbAbbrev": "N", "pair": 514, "prev": 566, "next": 568, "pdbId": -1, "altPositions": []}, {"id": 568, "nbAbbrev": "N", "pair": 515, "prev": 567, "next": 569, "pdbId": -1, "altPositions": []}, {"id": 569, "nbAbbrev": "N", "pair": 516, "prev": 568, "next": 570, "pdbId": -1, "altPositions": []}, {"id": 570, "nbAbbrev": "N", "pair": 517, "prev": 569, "next": 571, "pdbId": -1, "altPositions": []}, {"id": 571, "nbAbbrev": "N", "pair": 518, "prev": 570, "next": 572, "pdbId": -1, "altPositions": []}, {"id": 572, "nbAbbrev": "N", "pair": 519, "prev": 571, "next": 573, "pdbId": -1, "altPositions": []}, {"id": 573, "nbAbbrev": "N", "pair": 520, "prev": 572, "next": 574, "pdbId": -1, "altPositions": []}, {"id": 574, "nbAbbrev": "N", "pair": 521, "prev": 573, "next": 575, "pdbId": -1, "altPositions": []}, {"id": 575, "nbAbbrev": "N", "pair": 522, "prev": 574, "next": 576, "pdbId": -1, "altPositions": []}, {"id": 576, "nbAbbrev": "N", "pair": 523, "prev": 575, "next": 577, "pdbId": -1, "altPositions": []}, {"id": 577, "nbAbbrev": "N", "pair": 524, "prev": 576, "next": 578, "pdbId": -1, "altPositions": []}, {"id": 578, "nbAbbrev": "N", "pair": 525, "prev": 577, "next": 579, "pdbId": -1, "altPositions": []}, {"id": 579, "nbAbbrev": "N", "pair": 526, "prev": 578, "next": 462, "pdbId": -1, "altPositions": []}, {"id": 462, "nbAbbrev": "N", "pair": 387, "prev": 579, "next": 461, "pdbId": -1, "altPositions": []}, {"id": 461, "nbAbbrev": "N", "pair": 386, "prev": 462, "next": 460, "pdbId": -1, "altPositions": []}, {"id": 460, "nbAbbrev": "N", "pair": 385, "prev": 461, "next": 459, "pdbId": -1, "altPositions": []}, {"id": 459, "nbAbbrev": "N", "pair": 384, "prev": 460, "next": 458, "pdbId": -1, "altPositions": []}, {"id": 458, "nbAbbrev": "N", "pair": 383, "prev": 459, "next": 457, "pdbId": -1, "altPositions": []}, {"id": 457, "nbAbbrev": "N", "pair": 382, "prev": 458, "next": 456, "pdbId": -1, "altPositions": []}, {"id": 456, "nbAbbrev": "N", "pair": 381, "prev": 457, "next": 455, "pdbId": -1, "altPositions": []}, {"id": 455, "nbAbbrev": "N", "pair": 380, "prev": 456, "next": -1, "pdbId": -1, "altPositions": []}]}, {"id": 5126, "name": "DNA_strand", "naType": "DNA", "chainName": "NULL", "color": "#57bb00", "isScaffold": false, "pdbFileId": -1, "fivePrimeId": 580, "threePrimeId": 595, "nucleotides": [{"id": 580, "nbAbbrev": "N", "pair": 527, "prev": -1, "next": 581, "pdbId": -1, "altPositions": []}, {"id": 581, "nbAbbrev": "N", "pair": 528, "prev": 580, "next": 582, "pdbId": -1, "altPositions": []}, {"id": 582, "nbAbbrev": "N", "pair": 529, "prev": 581, "next": 583, "pdbId": -1, "altPositions": []}, {"id": 583, "nbAbbrev": "N", "pair": 530, "prev": 582, "next": 584, "pdbId": -1, "altPositions": []}, {"id": 584, "nbAbbrev": "N", "pair": 531, "prev": 583, "next": 585, "pdbId": -1, "altPositions": []}, {"id": 585, "nbAbbrev": "N", "pair": 532, "prev": 584, "next": 586, "pdbId": -1, "altPositions": []}, {"id": 586, "nbAbbrev": "N", "pair": 533, "prev": 585, "next": 587, "pdbId": -1, "altPositions": []}, {"id": 587, "nbAbbrev": "N", "pair": 534, "prev": 586, "next": 588, "pdbId": -1, "altPositions": []}, {"id": 588, "nbAbbrev": "N", "pair": 535, "prev": 587, "next": 589, "pdbId": -1, "altPositions": []}, {"id": 589, "nbAbbrev": "N", "pair": 536, "prev": 588, "next": 590, "pdbId": -1, "altPositions": []}, {"id": 590, "nbAbbrev": "N", "pair": 537, "prev": 589, "next": 591, "pdbId": -1, "altPositions": []}, {"id": 591, "nbAbbrev": "N", "pair": 538, "prev": 590, "next": 592, "pdbId": -1, "altPositions": []}, {"id": 592, "nbAbbrev": "N", "pair": 539, "prev": 591, "next": 593, "pdbId": -1, "altPositions": []}, {"id": 593, "nbAbbrev": "N", "pair": 540, "prev": 592, "next": 594, "pdbId": -1, "altPositions": []}, {"id": 594, "nbAbbrev": "N", "pair": 541, "prev": 593, "next": 595, "pdbId": -1, "altPositions": []}, {"id": 595, "nbAbbrev": "N", "pair": 542, "prev": 594, "next": -1, "pdbId": -1, "altPositions": []}]}, {"id": 5127, "name": "DNA_strand", "naType": "DNA", "chainName": "NULL", "color": "#007200", "isScaffold": false, "pdbFileId": -1, "fivePrimeId": 696, "threePrimeId": 670, "nucleotides": [{"id": 696, "nbAbbrev": "N", "pair": 622, "prev": -1, "next": 695, "pdbId": -1, "altPositions": []}, {"id": 695, "nbAbbrev": "N", "pair": 621, "prev": 696, "next": 694, "pdbId": -1, "altPositions": []}, {"id": 694, "nbAbbrev": "N", "pair": 620, "prev": 695, "next": 693, "pdbId": -1, "altPositions": []}, {"id": 693, "nbAbbrev": "N", "pair": 619, "prev": 694, "next": 692, "pdbId": -1, "altPositions": []}, {"id": 692, "nbAbbrev": "N", "pair": 618, "prev": 693, "next": 691, "pdbId": -1, "altPositions": []}, {"id": 691, "nbAbbrev": "N", "pair": 617, "prev": 692, "next": 690, "pdbId": -1, "altPositions": []}, {"id": 690, "nbAbbrev": "N", "pair": 616, "prev": 691, "next": 689, "pdbId": -1, "altPositions": []}, {"id": 689, "nbAbbrev": "N", "pair": 615, "prev": 690, "next": 688, "pdbId": -1, "altPositions": []}, {"id": 688, "nbAbbrev": "N", "pair": 614, "prev": 689, "next": 687, "pdbId": -1, "altPositions": []}, {"id": 687, "nbAbbrev": "N", "pair": 613, "prev": 688, "next": 686, "pdbId": -1, "altPositions": []}, {"id": 686, "nbAbbrev": "N", "pair": 612, "prev": 687, "next": 685, "pdbId": -1, "altPositions": []}, {"id": 685, "nbAbbrev": "N", "pair": 611, "prev": 686, "next": 684, "pdbId": -1, "altPositions": []}, {"id": 684, "nbAbbrev": "N", "pair": 610, "prev": 685, "next": 683, "pdbId": -1, "altPositions": []}, {"id": 683, "nbAbbrev": "N", "pair": 609, "prev": 684, "next": 682, "pdbId": -1, "altPositions": []}, {"id": 682, "nbAbbrev": "N", "pair": 608, "prev": 683, "next": 681, "pdbId": -1, "altPositions": []}, {"id": 681, "nbAbbrev": "N", "pair": 607, "prev": 682, "next": 680, "pdbId": -1, "altPositions": []}, {"id": 680, "nbAbbrev": "N", "pair": 606, "prev": 681, "next": 679, "pdbId": -1, "altPositions": []}, {"id": 679, "nbAbbrev": "N", "pair": 605, "prev": 680, "next": 678, "pdbId": -1, "altPositions": []}, {"id": 678, "nbAbbrev": "N", "pair": 604, "prev": 679, "next": 677, "pdbId": -1, "altPositions": []}, {"id": 677, "nbAbbrev": "N", "pair": 603, "prev": 678, "next": 676, "pdbId": -1, "altPositions": []}, {"id": 676, "nbAbbrev": "N", "pair": 602, "prev": 677, "next": 675, "pdbId": -1, "altPositions": []}, {"id": 675, "nbAbbrev": "N", "pair": 601, "prev": 676, "next": 674, "pdbId": -1, "altPositions": []}, {"id": 674, "nbAbbrev": "N", "pair": 600, "prev": 675, "next": 673, "pdbId": -1, "altPositions": []}, {"id": 673, "nbAbbrev": "N", "pair": 599, "prev": 674, "next": 672, "pdbId": -1, "altPositions": []}, {"id": 672, "nbAbbrev": "N", "pair": 598, "prev": 673, "next": 671, "pdbId": -1, "altPositions": []}, {"id": 671, "nbAbbrev": "N", "pair": 597, "prev": 672, "next": 670, "pdbId": -1, "altPositions": []}, {"id": 670, "nbAbbrev": "N", "pair": 596, "prev": 671, "next": -1, "pdbId": -1, "altPositions": []}]}, {"id": 5128, "name": "DNA_strand", "naType": "DNA", "chainName": "NULL", "color": "#1700de", "isScaffold": false, "pdbFileId": -1, "fivePrimeId": 743, "threePrimeId": 718, "nucleotides": [{"id": 743, "nbAbbrev": "N", "pair": 669, "prev": -1, "next": 742, "pdbId": -1, "altPositions": []}, {"id": 742, "nbAbbrev": "N", "pair": 668, "prev": 743, "next": 741, "pdbId": -1, "altPositions": []}, {"id": 741, "nbAbbrev": "N", "pair": 667, "prev": 742, "next": 740, "pdbId": -1, "altPositions": []}, {"id": 740, "nbAbbrev": "N", "pair": 666, "prev": 741, "next": 739, "pdbId": -1, "altPositions": []}, {"id": 739, "nbAbbrev": "N", "pair": 665, "prev": 740, "next": 738, "pdbId": -1, "altPositions": []}, {"id": 738, "nbAbbrev": "N", "pair": 664, "prev": 739, "next": 737, "pdbId": -1, "altPositions": []}, {"id": 737, "nbAbbrev": "N", "pair": 663, "prev": 738, "next": 736, "pdbId": -1, "altPositions": []}, {"id": 736, "nbAbbrev": "N", "pair": 662, "prev": 737, "next": 735, "pdbId": -1, "altPositions": []}, {"id": 735, "nbAbbrev": "N", "pair": 661, "prev": 736, "next": 734, "pdbId": -1, "altPositions": []}, {"id": 734, "nbAbbrev": "N", "pair": 660, "prev": 735, "next": 733, "pdbId": -1, "altPositions": []}, {"id": 733, "nbAbbrev": "N", "pair": 659, "prev": 734, "next": 732, "pdbId": -1, "altPositions": []}, {"id": 732, "nbAbbrev": "N", "pair": 658, "prev": 733, "next": 731, "pdbId": -1, "altPositions": []}, {"id": 731, "nbAbbrev": "N", "pair": 657, "prev": 732, "next": 730, "pdbId": -1, "altPositions": []}, {"id": 730, "nbAbbrev": "N", "pair": 656, "prev": 731, "next": 729, "pdbId": -1, "altPositions": []}, {"id": 729, "nbAbbrev": "N", "pair": 655, "prev": 730, "next": 728, "pdbId": -1, "altPositions": []}, {"id": 728, "nbAbbrev": "N", "pair": 654, "prev": 729, "next": 727, "pdbId": -1, "altPositions": []}, {"id": 727, "nbAbbrev": "N", "pair": 653, "prev": 728, "next": 726, "pdbId": -1, "altPositions": []}, {"id": 726, "nbAbbrev": "N", "pair": 652, "prev": 727, "next": 725, "pdbId": -1, "altPositions": []}, {"id": 725, "nbAbbrev": "N", "pair": 651, "prev": 726, "next": 724, "pdbId": -1, "altPositions": []}, {"id": 724, "nbAbbrev": "N", "pair": 650, "prev": 725, "next": 723, "pdbId": -1, "altPositions": []}, {"id": 723, "nbAbbrev": "N", "pair": 649, "prev": 724, "next": 722, "pdbId": -1, "altPositions": []}, {"id": 722, "nbAbbrev": "N", "pair": 648, "prev": 723, "next": 721, "pdbId": -1, "altPositions": []}, {"id": 721, "nbAbbrev": "N", "pair": 647, "prev": 722, "next": 720, "pdbId": -1, "altPositions": []}, {"id": 720, "nbAbbrev": "N", "pair": 646, "prev": 721, "next": 719, "pdbId": -1, "altPositions": []}, {"id": 719, "nbAbbrev": "N", "pair": 645, "prev": 720, "next": 718, "pdbId": -1, "altPositions": []}, {"id": 718, "nbAbbrev": "N", "pair": 644, "prev": 719, "next": -1, "pdbId": -1, "altPositions": []}]}, {"id": 5129, "name": "DNA_strand", "naType": "DNA", "chainName": "NULL", "color": "#888888", "isScaffold": false, "pdbFileId": -1, "fivePrimeId": 840, "threePrimeId": 1069, "nucleotides": [{"id": 840, "nbAbbrev": "N", "pair": 744, "prev": -1, "next": 841, "pdbId": -1, "altPositions": []}, {"id": 841, "nbAbbrev": "N", "pair": 745, "prev": 840, "next": 842, "pdbId": -1, "altPositions": []}, {"id": 842, "nbAbbrev": "N", "pair": 746, "prev": 841, "next": 843, "pdbId": -1, "altPositions": []}, {"id": 843, "nbAbbrev": "N", "pair": 747, "prev": 842, "next": 844, "pdbId": -1, "altPositions": []}, {"id": 844, "nbAbbrev": "N", "pair": 748, "prev": 843, "next": 845, "pdbId": -1, "altPositions": []}, {"id": 845, "nbAbbrev": "N", "pair": 749, "prev": 844, "next": 846, "pdbId": -1, "altPositions": []}, {"id": 846, "nbAbbrev": "N", "pair": 750, "prev": 845, "next": 847, "pdbId": -1, "altPositions": []}, {"id": 847, "nbAbbrev": "N", "pair": 751, "prev": 846, "next": 848, "pdbId": -1, "altPositions": []}, {"id": 848, "nbAbbrev": "N", "pair": 752, "prev": 847, "next": 849, "pdbId": -1, "altPositions": []}, {"id": 849, "nbAbbrev": "N", "pair": 753, "prev": 848, "next": 850, "pdbId": -1, "altPositions": []}, {"id": 850, "nbAbbrev": "N", "pair": 754, "prev": 849, "next": 1073, "pdbId": -1, "altPositions": []}, {"id": 1073, "nbAbbrev": "N", "pair": 956, "prev": 850, "next": 1072, "pdbId": -1, "altPositions": []}, {"id": 1072, "nbAbbrev": "N", "pair": 955, "prev": 1073, "next": 1071, "pdbId": -1, "altPositions": []}, {"id": 1071, "nbAbbrev": "N", "pair": 954, "prev": 1072, "next": 1070, "pdbId": -1, "altPositions": []}, {"id": 1070, "nbAbbrev": "N", "pair": 953, "prev": 1071, "next": 1069, "pdbId": -1, "altPositions": []}, {"id": 1069, "nbAbbrev": "N", "pair": 952, "prev": 1070, "next": -1, "pdbId": -1, "altPositions": []}]}, {"id": 5130, "name": "DNA_strand", "naType": "DNA", "chainName": "NULL", "color": "#f7931e", "isScaffold": false, "pdbFileId": -1, "fivePrimeId": 874, "threePrimeId": 697, "nucleotides": [{"id": 874, "nbAbbrev": "N", "pair": 778, "prev": -1, "next": 875, "pdbId": -1, "altPositions": []}, {"id": 875, "nbAbbrev": "N", "pair": 779, "prev": 874, "next": 876, "pdbId": -1, "altPositions": []}, {"id": 876, "nbAbbrev": "N", "pair": 780, "prev": 875, "next": 877, "pdbId": -1, "altPositions": []}, {"id": 877, "nbAbbrev": "N", "pair": 781, "prev": 876, "next": 878, "pdbId": -1, "altPositions":
[truncated: 1,312,192 more chars]
