# Supplementary material for: Unified Nanotechnology Format: One Way to Store Them All
Source: Molecules. 2021 Dec 23;27(1):63. doi: 10.3390/molecules27010063 (PMC8746876; doi:10.3390/molecules27010063)
Supplement: Supplementary file 1 [file molecules-27-00063-s001.zip › unf-1.0.0_finalized/unf-web-viewer/css/page_style.css]

html, body {
    margin: 0;
    height: 100%;
}

#mainCanvas {
    width: 100%;
    height: 100%;
    display: block;
}

div.infoPanel {
    position: absolute;
    left: 16px;
    top: 16px;
    padding: 8px;
    width: 300px;
    background-color: rgba(0, 0, 0, 0.75);
    color: #fff;
    font-family: sans-serif;
    -webkit-border-radius: 4px 4px 4px 4px;
    border-radius: 4px 4px 4px 4px;
    -webkit-box-shadow: 4px 4px 16px 0 #D9D9D9;
    box-shadow: 4px 4px 16px 0 #D9D9D9;
    resize: both;
    overflow: scroll;
}

div.infoPanel>h1 {
    font-size: 32px;
    margin-top: 0px;
}

div.infoPanel>#jsonTreeWrapper {
    background: #fff;
    color: #000;
    margin-top: 8px;
    height: auto;
    overflow: auto;
}

div.infoPanel>#jsonTreeWrapper>#jsonTree> ul, li, ol {
    list-style: none;
    margin: 0;
    padding: 0;
    border: 0;
    outline: 0;
    font-style: inherit;
    font-size: 100%;
    font-family: inherit;
    vertical-align: baseline;
    background: transparent;
}
