# Supplementary material for: Unified Nanotechnology Format: One Way to Store Them All
Source: Molecules. 2021 Dec 23;27(1):63. doi: 10.3390/molecules27010063 (PMC8746876; doi:10.3390/molecules27010063)
Supplement: Supplementary file 1 [file molecules-27-00063-s001.zip › unf-1.0.0_finalized/unf-web-viewer/js/PDBLoader.js]

// This code is based on official PDBLoader provided by Three.jS:
// 1) https://threejs.org/docs/#examples/en/loaders/PDBLoader
// 2) https://github.com/mrdoob/three.js/blob/master/examples/jsm/loaders/PDBLoader.js
//
// It was modified by David Kutak in order to extend its functionalities

import {
	BufferGeometry,
	FileLoader,
	Float32BufferAttribute,
	Loader
} from "https://unpkg.com/three@0.122.0/build/three.module.js";

var PDBLoader = function (manager) {

	Loader.call(this, manager);

};

PDBLoader.prototype = Object.assign(Object.create(Loader.prototype), {

	constructor: PDBLoader,

	load: function (url, fileContent, atomPredicate, onLoad, onProgress, onError) {

		var scope = this;

		if (fileContent === undefined) {
			var loader = new FileLoader(scope.manager);
			loader.setPath(scope.path);
			loader.setRequestHeader(scope.requestHeader);
			loader.setWithCredentials(scope.withCredentials);
			loader.load(url, function (text) {

				try {

					onLoad(text, scope.parse(text, atomPredicate));

				} catch (e) {

					if (onError) {

						onError(e);

					} else {

						console.error(e);

					}

					scope.manager.itemError(url);

				}

			}, onProgress, onError);
		}
		else {
			try {
				onLoad(fileContent, scope.parse(fileContent, atomPredicate));
			} catch (e) {
				if (onError) {
					onError(e);
				} else {
					console.error(e);
				}

				scope.manager.itemError(url);

			}
		}
	},

	// Based on CanvasMol PDB parser

	parse: function (text, atomPredicate) {

		function trim(text) {

			return text.replace(/^\s\s*/, '').replace(/\s\s*$/, '');

		}

		function capitalize(text) {

			return text.charAt(0).toUpperCase() + text.substr(1).toLowerCase();

		}

		function hash(s, e) {

			return 's' + Math.min(s, e) + 'e' + Math.max(s, e);

		}

		function parseBond(start, length) {

			var eatom = parseInt(lines[i].substr(start, length));

			if (eatom) {

				var h = hash(satom, eatom);

				if (_bhash[h] === undefined) {

					_bonds.push([satom - 1, eatom - 1, 1]);
					_bhash[h] = _bonds.length - 1;

				} else {

					// doesn't really work as almost all PDBs
					// have just normal bonds appearing multiple
					// times instead of being double/triple bonds
					// bonds[bhash[h]][2] += 1;

				}

			}

		}

		function buildGeometry() {

			var build = {
				geometryAtoms: new BufferGeometry(),
				geometryBonds: new BufferGeometry(),
				json: {
					atoms: atoms
				}
			};

			var geometryAtoms = build.geometryAtoms;
			var geometryBonds = build.geometryBonds;

			var i, l;
			var x, y, z;

			var verticesAtoms = [];
			var colorsAtoms = [];
			var verticesBonds = [];

			// atoms

			for (i = 0, l = atoms.length; i < l; i++) {

				var atom = atoms[i];

				x = atom.x;
				y = atom.y;
				z = atom.z;

				verticesAtoms.push(x, y, z);

				var r = atom.color[0] / 255;
				var g = atom.color[1] / 255;
				var b = atom.color[2] / 255;

				colorsAtoms.push(r, g, b);

			}

			// bonds
			// TODO When the code was updated to support more PDB properties, some of the minor changes (aka atomPredicate)
			// were not updated in bonds-related code so this part of code might not be fully working.
			for (i = 0, l = _bonds.length; i < l; i++) {

				var bond = _bonds[i];

				var start = bond[0];
				var end = bond[1];

				var startAtom = _atomMap[start];
				var endAtom = _atomMap[end];

				x = startAtom.x;
				y = startAtom.y;
				z = startAtom.z;

				verticesBonds.push(x, y, z);

				x = endAtom.x;
				y = endAtom.y;
				z = endAtom.z;

				verticesBonds.push(x, y, z);

			}

			// build geometry

			geometryAtoms.setAttribute('position', new Float32BufferAttribute(verticesAtoms, 3));
			geometryAtoms.setAttribute('color', new Float32BufferAttribute(colorsAtoms, 3));

			geometryBonds.setAttribute('position', new Float32BufferAttribute(verticesBonds, 3));

			return build;

		}

		var CPK = { h: [255, 255, 255], he: [217, 255, 255], li: [204, 128, 255], be: [194, 255, 0], b: [255, 181, 181], c: [144, 144, 144], n: [48, 80, 248], o: [255, 13, 13], f: [144, 224, 80], ne: [179, 227, 245], na: [171, 92, 242], mg: [138, 255, 0], al: [191, 166, 166], si: [240, 200, 160], p: [255, 128, 0], s: [255, 255, 48], cl: [31, 240, 31], ar: [128, 209, 227], k: [143, 64, 212], ca: [61, 255, 0], sc: [230, 230, 230], ti: [191, 194, 199], v: [166, 166, 171], cr: [138, 153, 199], mn: [156, 122, 199], fe: [224, 102, 51], co: [240, 144, 160], ni: [80, 208, 80], cu: [200, 128, 51], zn: [125, 128, 176], ga: [194, 143, 143], ge: [102, 143, 143], as: [189, 128, 227], se: [255, 161, 0], br: [166, 41, 41], kr: [92, 184, 209], rb: [112, 46, 176], sr: [0, 255, 0], y: [148, 255, 255], zr: [148, 224, 224], nb: [115, 194, 201], mo: [84, 181, 181], tc: [59, 158, 158], ru: [36, 143, 143], rh: [10, 125, 140], pd: [0, 105, 133], ag: [192, 192, 192], cd: [255, 217, 143], in: [166, 117, 115], sn: [102, 128, 128], sb: [158, 99, 181], te: [212, 122, 0], i: [148, 0, 148], xe: [66, 158, 176], cs: [87, 23, 143], ba: [0, 201, 0], la: [112, 212, 255], ce: [255, 255, 199], pr: [217, 255, 199], nd: [199, 255, 199], pm: [163, 255, 199], sm: [143, 255, 199], eu: [97, 255, 199], gd: [69, 255, 199], tb: [48, 255, 199], dy: [31, 255, 199], ho: [0, 255, 156], er: [0, 230, 117], tm: [0, 212, 82], yb: [0, 191, 56], lu: [0, 171, 36], hf: [77, 194, 255], ta: [77, 166, 255], w: [33, 148, 214], re: [38, 125, 171], os: [38, 102, 150], ir: [23, 84, 135], pt: [208, 208, 224], au: [255, 209, 35], hg: [184, 184, 208], tl: [166, 84, 77], pb: [87, 89, 97], bi: [158, 79, 181], po: [171, 92, 0], at: [117, 79, 69], rn: [66, 130, 150], fr: [66, 0, 102], ra: [0, 125, 0], ac: [112, 171, 250], th: [0, 186, 255], pa: [0, 161, 255], u: [0, 143, 255], np: [0, 128, 255], pu: [0, 107, 255], am: [84, 92, 242], cm: [120, 92, 227], bk: [138, 79, 227], cf: [161, 54, 212], es: [179, 31, 212], fm: [179, 31, 186], md: [179, 13, 166], no: [189, 13, 135], lr: [199, 0, 102], rf: [204, 0, 89], db: [209, 0, 79], sg: [217, 0, 69], bh: [224, 0, 56], hs: [230, 0, 46], mt: [235, 0, 38], ds: [235, 0, 38], rg: [235, 0, 38], cn: [235, 0, 38], uut: [235, 0, 38], uuq: [235, 0, 38], uup: [235, 0, 38], uuh: [235, 0, 38], uus: [235, 0, 38], uuo: [235, 0, 38] };

		var atoms = [];

		var _bonds = [];
		var _bhash = {};
		var _atomMap = {};

		// parse

		var lines = text.split('\n');

		for (var i = 0, l = lines.length; i < l; i++) {

			if (lines[i].substr(0, 4) === 'ATOM' || lines[i].substr(0, 6) === 'HETATM') {

				const x = parseFloat(lines[i].substr(30, 8));
				const y = parseFloat(lines[i].substr(38, 8));
				const z = parseFloat(lines[i].substr(46, 8));
				const serialNumber = parseInt(lines[i].substr(6, 5));
				const atomName = trim(lines[i].substr(12, 4));
				const chainIdentifier = trim(lines[i].substr(21, 1));
				const residueSeqNum = parseInt(lines[i].substr(22, 4));
				const residueName = trim(lines[i].substr(17, 3));

				let elementSymbol = trim(lines[i].substr(76, 2)).toLowerCase();

				if (elementSymbol === '') {

					elementSymbol = trim(lines[i].substr(12, 2)).toLowerCase();
				}

				const color = elementSymbol in CPK ? CPK[elementSymbol] : [255, 20, 147];

				let atomData = {
					x, y, z, serialNumber, atomName, chainIdentifier, residueSeqNum, residueName, color
				};

				if (atomPredicate(atomData)) {
					atoms.push(atomData);
					_atomMap[serialNumber] = atomData;
				}

			} else if (lines[i].substr(0, 6) === 'CONECT') {

				var satom = parseInt(lines[i].substr(6, 5));

				parseBond(11, 5);
				parseBond(16, 5);
				parseBond(21, 5);
				parseBond(26, 5);

			}

		}

		// build and return geometry

		return buildGeometry();

	}

});

export { PDBLoader };
