# Supplementary material for: Unified Nanotechnology Format: One Way to Store Them All
Source: Molecules. 2021 Dec 23;27(1):63. doi: 10.3390/molecules27010063 (PMC8746876; doi:10.3390/molecules27010063)
Supplement: Supplementary file 1 [file molecules-27-00063-s001.zip › unf-1.0.0_finalized/unf-web-viewer/js/oxdna_utils.js]

import * as THREE from "https://unpkg.com/three@0.122.0/build/three.module.js";

export function parseOxConfFile(oxFile, fileContent, onFileParsed) {
    if (fileContent === undefined) {
        const reader = new FileReader();

        reader.onload = function (evt) {
            try {
                onFileParsed(evt.target.result, processOxConfFileContent(evt.target.result));
            }
            catch (e) {
                alert("Parsing failed: " + oxFile.name + ".", e);
            }
        }

        reader.onerror = function (evt) {
            parsedData = [];
            alert("Error when loading oxDNA configuration file: ", evt);
        }

        reader.readAsText(oxFile, "UTF-8");
    }
    else {
        try {
            onFileParsed(fileContent, processOxConfFileContent(fileContent));
        }
        catch (e) {
            alert("Parsing of included oxDNA file failed: " + fileContent, e);
        }
    }
}

function processOxConfFileContent(content) {
    let resultData = [];

    const allLines = content.split(/\r\n|\n/);

    // First three lines contain some general information so we may skip them
    for (let i = 3; i < allLines.length; ++i) {
        var splittedLine = allLines[i].split(/[ ,]+/);

        if (splittedLine.length < 15) {
            console.warn("Ignored line in oxdna conf file: '" + splittedLine + "'");
            continue;
        }

        var newNucleotideData = {
            position: new THREE.Vector3(
                parseFloat(splittedLine[0]),
                parseFloat(splittedLine[1]),
                parseFloat(splittedLine[2]),
            ),
            bbVersor: new THREE.Vector3(
                parseFloat(splittedLine[3]),
                parseFloat(splittedLine[4]),
                parseFloat(splittedLine[5]),
            ),
            normalVersor: new THREE.Vector3(
                parseFloat(splittedLine[6]),
                parseFloat(splittedLine[7]),
                parseFloat(splittedLine[8]),
            ),
            velocity: new THREE.Vector3(
                parseFloat(splittedLine[9]),
                parseFloat(splittedLine[10]),
                parseFloat(splittedLine[11]),
            ),
            angularVelocity: new THREE.Vector3(
                parseFloat(splittedLine[12]),
                parseFloat(splittedLine[13]),
                parseFloat(splittedLine[14]),
            ),

        };

        resultData.push(newNucleotideData);
    }

    return resultData;
}
